# Supplementary material for: Stock trend prediction using sentiment analysis
Source: PeerJ Comput Sci. 2023 Mar 20;9:e1293. doi: 10.7717/peerj-cs.1293 (PMC10403218; doi:10.7717/peerj-cs.1293)
Supplement: Supplemental Information 1 [file peerj-cs-09-1293-s001.zip]

Archive with 20 entries (20 files):
- Comparison_News/Labeled_News.csv
- Comparison_News/Result_FinBert.csv
- Comparison_News/Result_Macdonald.csv
- Comparison_News/Result_Vader.csv
- Comparison_Tweets1300/Labeled_Tweets1300.xlsx
- Comparison_Tweets1300/Result_FinBert.csv
- Comparison_Tweets1300/Result_Macdonald.csv
- Comparison_Tweets1300/Result_Vader.csv
- News/AAPL_news.csv
- News/AMZN_news.csv
- News/MSFT_news.csv
- News/NFLX_news.csv
- Stock/AAPL.csv
- Stock/AMZN.csv
- Stock/MSFT.csv
- Stock/NFLX.csv
- Twitter/AAPL.csv
- Twitter/AMZN.csv
- Twitter/MSFT.csv
- Twitter/NFLX.csv
