# Supplementary material for: Stock trend prediction using sentiment analysis
Source: PeerJ Comput Sci. 2023 Mar 20;9:e1293. doi: 10.7717/peerj-cs.1293 (PMC10403218; doi:10.7717/peerj-cs.1293)
Supplement: Supplemental Information 1 [file peerj-cs-09-1293-s001.zip › Comparison_News/Result_Vader.csv]

text	sentiment	cleaned_text	final_result
According to Gran , the company has no plans to move all production to Russia , although that is where the company is growing .	neutral	According to Gran , the company has no plans to move all production to Russia , although that is where the company is growing .	-0.128
Technopolis plans to develop in stages an area of no less than 100,000 square meters in order to host companies working in computer technologies and telecommunications , the statement said .	neutral	Technopolis plans to develop in stages an area of no less than 100,000 square meters in order to host companies working in computer technologies and telecommunications , the statement said .	-0.296
The international electronic industry company Elcoteq has laid off tens of employees from its Tallinn facility ; contrary to earlier layoffs the company contracted the ranks of its office workers , the daily Postimees reported .	negative	The international electronic industry company Elcoteq has laid off tens of employees from its Tallinn facility ; contrary to earlier layoffs the company contracted the ranks of its office workers , the daily Postimees reported .	0.0
With the new production plant the company would increase its capacity to meet the expected increase in demand and would improve the use of raw materials and therefore increase the production profitability .	positive	With the new production plant the company would increase its capacity to meet the expected increase in demand and would improve the use of raw materials and therefore increase the production profitability .	0.8555
According to the company 's updated strategy for the years 2009-2012 , Basware targets a long-term net sales growth in the range of 20 % -40 % with an operating profit margin of 10 % -20 % of net sales .	positive	According to the company 's updated strategy for the years 2009-2012 , Basware targets a long-term net sales growth in the range of 20 % -40 % with an operating profit margin of 10 % -20 % of net sales .	0.6705
FINANCING OF ASPOCOMP 'S GROWTH Aspocomp is aggressively pursuing its growth strategy by increasingly focusing on technologically more demanding HDI printed circuit boards PCBs .	positive	FINANCING OF ASPOCOMP 'S GROWTH Aspocomp is aggressively pursuing its growth strategy by increasingly focusing on technologically more demanding HDI printed circuit boards PCBs .	0.3485
For the last quarter of 2010 , Componenta 's net sales doubled to EUR131m from EUR76m for the same period a year earlier , while it moved to a zero pre-tax profit from a pre-tax loss of EUR7m .	positive	For the last quarter of 2010 , Componenta 's net sales doubled to EUR131m from EUR76m for the same period a year earlier , while it moved to a zero pre-tax profit from a pre-tax loss of EUR7m .	0.1531
In the third quarter of 2010 , net sales increased by 5.2 % to EUR 205.5 mn , and operating profit by 34.9 % to EUR 23.5 mn .	positive	In the third quarter of 2010 , net sales increased by 5.2 % to EUR 205.5 mn , and operating profit by 34.9 % to EUR 23.5 mn .	0.6124
Operating profit rose to EUR 13.1 mn from EUR 8.7 mn in the corresponding period in 2007 representing 7.7 % of net sales .	positive	Operating profit rose to EUR 13.1 mn from EUR 8.7 mn in the corresponding period in 2007 representing 7.7 % of net sales .	0.4404
Operating profit totalled EUR 21.1 mn , up from EUR 18.6 mn in 2007 , representing 9.7 % of net sales .	positive	Operating profit totalled EUR 21.1 mn , up from EUR 18.6 mn in 2007 , representing 9.7 % of net sales .	0.4404
TeliaSonera TLSN said the offer is in line with its strategy to increase its ownership in core business holdings and would strengthen Eesti Telekom 's offering to its customers .	positive	TeliaSonera TLSN said the offer is in line with its strategy to increase its ownership in core business holdings and would strengthen Eesti Telekom 's offering to its customers .	0.5574
STORA ENSO , NORSKE SKOG , M-REAL , UPM-KYMMENE Credit Suisse First Boston ( CFSB ) raised the fair value for shares in four of the largest Nordic forestry groups .	positive	STORA ENSO , NORSKE SKOG , M-REAL , UPM-KYMMENE Credit Suisse First Boston ( CFSB ) raised the fair value for shares in four of the largest Nordic forestry groups .	0.8176
A purchase agreement for 7,200 tons of gasoline with delivery at the Hamina terminal , Finland , was signed with Neste Oil OYj at the average Platts index for this September plus eight US dollars per month .	positive	A purchase agreement for 7,200 tons of gasoline with delivery at the Hamina terminal , Finland , was signed with Neste Oil OYj at the average Platts index for this September plus eight US dollars per month .	0.4939
Finnish Talentum reports its operating profit increased to EUR 20.5 mn in 2005 from EUR 9.3 mn in 2004 , and net sales totaled EUR 103.3 mn , up from EUR 96.4 mn .	positive	Finnish Talentum reports its operating profit increased to EUR 20.5 mn in 2005 from EUR 9.3 mn in 2004 , and net sales totaled EUR 103.3 mn , up from EUR 96.4 mn .	0.6124
Clothing retail chain Sepp+?l+? 's sales increased by 8 % to EUR 155.2 mn , and operating profit rose to EUR 31.1 mn from EUR 17.1 mn in 2004 .	positive	Clothing retail chain Sepp+?l+? 's sales increased by 8 % to EUR 155.2 mn , and operating profit rose to EUR 31.1 mn from EUR 17.1 mn in 2004 .	0.6553
Consolidated net sales increased 16 % to reach EUR74 .8 m , while operating profit amounted to EUR0 .9 m compared to a loss of EUR0 .7 m in the prior year period .	positive	Consolidated net sales increased 16 % to reach EUR74 .8 m , while operating profit amounted to EUR0 .9 m compared to a loss of EUR0 .7 m in the prior year period .	0.4215
Foundries division reports its sales increased by 9.7 % to EUR 63.1 mn from EUR 57.5 mn in the corresponding period in 2006 , and sales of the Machine Shop division increased by 16.4 % to EUR 41.2 mn from EUR 35.4 mn in the corresponding period in 2006 .	positive	Foundries division reports its sales increased by 9.7 % to EUR 63.1 mn from EUR 57.5 mn in the corresponding period in 2006 , and sales of the Machine Shop division increased by 16.4 % to EUR 41.2 mn from EUR 35.4 mn in the corresponding period in 2006 .	0.4939
HELSINKI ( AFX ) - Shares closed higher , led by Nokia after it announced plans to team up with Sanyo to manufacture 3G handsets , and by Nokian Tyres after its fourth-quarter earnings report beat analysts ' expectations , dealers said .	positive	HELSINKI ( AFX ) - Shares closed higher , led by Nokia after it announced plans to team up with Sanyo to manufacture 3G handsets , and by Nokian Tyres after its fourth-quarter earnings report beat analysts ' expectations , dealers said .	0.296
Incap Contract Manufacturing Services Pvt Ltd , a subsidiary of Incap Corporation of Finland , plans to double its revenues by 2007-2008 .	positive	Incap Contract Manufacturing Services Pvt Ltd , a subsidiary of Incap Corporation of Finland , plans to double its revenues by 2007-2008 .	0.0
Its board of directors will propose a dividend of EUR0 .12 per share for 2010 , up from the EUR0 .08 per share paid in 2009 .	positive	Its board of directors will propose a dividend of EUR0 .12 per share for 2010 , up from the EUR0 .08 per share paid in 2009 .	0.5267
Lifetree was founded in 2000 , and its revenues have risen on an average by 40 % with margins in late 30s .	positive	Lifetree was founded in 2000 , and its revenues have risen on an average by 40 % with margins in late 30s .	0.0
( Filippova ) A trilateral agreement on investment in the construction of a technology park in St Petersburg was to have been signed in the course of the forum , Days of the Russian Economy , that opened in Helsinki today .	positive	( Filippova ) A trilateral agreement on investment in the construction of a technology park in St Petersburg was to have been signed in the course of the forum , Days of the Russian Economy , that opened in Helsinki today .	0.4939
MegaFon 's subscriber base increased 16.1 % in 2009 to 50.5 million users as of December 31 , while its market share by the number of customers amounted to 24 % as of late 2009 , up from 23 % as of late 2008 , according to TeliaSonera estimates .	positive	MegaFon 's subscriber base increased 16.1 % in 2009 to 50.5 million users as of December 31 , while its market share by the number of customers amounted to 24 % as of late 2009 , up from 23 % as of late 2008 , according to TeliaSonera estimates .	0.5574
Net income from life insurance doubled to EUR 6.8 mn from EUR 3.2 mn , and net income from non-life insurance rose to EUR 5.2 mn from EUR 1.5 mn in the corresponding period in 2009 .	positive	Net income from life insurance doubled to EUR 6.8 mn from EUR 3.2 mn , and net income from non-life insurance rose to EUR 5.2 mn from EUR 1.5 mn in the corresponding period in 2009 .	0.0
Net sales increased to EUR193 .3 m from EUR179 .9 m and pretax profit rose by 34.2 % to EUR43 .1 m. ( EUR1 = USD1 .4 )	positive	Net sales increased to EUR193 .3 m from EUR179 .9 m and pretax profit rose by 34.2 % to EUR43 .1 m. ( EUR1 = USD1 .4 )	0.6124
Net sales surged by 18.5 % to EUR167 .8 m. Teleste said that EUR20 .4 m , or 12.2 % , of the sales came from the acquisitions made in 2009 .	positive	Net sales surged by 18.5 % to EUR167 .8 m. Teleste said that EUR20 .4 m , or 12.2 % , of the sales came from the acquisitions made in 2009 .	0.0
Nordea Group 's operating profit increased in 2010 by 18 percent year-on-year to 3.64 billion euros and total revenue by 3 percent to 9.33 billion euros .	positive	Nordea Group 's operating profit increased in 2010 by 18 percent year-on-year to 3.64 billion euros and total revenue by 3 percent to 9.33 billion euros .	0.6124
Operating profit for the nine-month period increased from EUR13 .6 m , while net sales increased from EUR394 .7 m , as compared to the corresponding period in 2005 .	positive	Operating profit for the nine-month period increased from EUR13 .6 m , while net sales increased from EUR394 .7 m , as compared to the corresponding period in 2005 .	0.7269
Operating profit for the nine-month period increased from EUR3 .1 m and net sales increased from EUR61 .5 m , as compared to the corresponding period in 2007 .	positive	Operating profit for the nine-month period increased from EUR3 .1 m and net sales increased from EUR61 .5 m , as compared to the corresponding period in 2007 .	0.7269
Operating profit for the three-month period increased from EUR1 .2 m , while revenue increased from EUR20 .2 m , as compared to the corresponding period in 2005 .	positive	Operating profit for the three-month period increased from EUR1 .2 m , while revenue increased from EUR20 .2 m , as compared to the corresponding period in 2005 .	0.7269
The Brazilian unit of Finnish security solutions provider F-Secure signed up 1,500 new clients last year , online news source Reseller Web quoted the division 's commercial director , Vladimir Brand+_o , as saying .	positive	The Brazilian unit of Finnish security solutions provider F-Secure signed up 1,500 new clients last year , online news source Reseller Web quoted the division 's commercial director , Vladimir Brand+_o , as saying .	0.4767
The company 's net profit rose 11.4 % on the year to 82.2 million euros in 2005 on sales of 686.5 million euros , 13.8 % up on the year , the company said earlier .	positive	The company 's net profit rose 11.4 % on the year to 82.2 million euros in 2005 on sales of 686.5 million euros , 13.8 % up on the year , the company said earlier .	0.4404
The Lithuanian beer market made up 14.41 million liters in January , a rise of 0.8 percent from the year-earlier figure , the Lithuanian Brewers ' Association reporting citing the results from its members .	positive	The Lithuanian beer market made up 14.41 million liters in January , a rise of 0.8 percent from the year-earlier figure , the Lithuanian Brewers ' Association reporting citing the results from its members .	0.0
Viking Line 's cargo revenue increased by 5.4 % to EUR 21.46 mn , and cargo volume increased by 2.4 % to 70,116 cargo units .	positive	Viking Line 's cargo revenue increased by 5.4 % to EUR 21.46 mn , and cargo volume increased by 2.4 % to 70,116 cargo units .	0.4939
The fair value of the property portfolio doubled as a result of the Kapiteeli acquisition and totalled EUR 2,686.2 1,259.7 million .	positive	The fair value of the property portfolio doubled as a result of the Kapiteeli acquisition and totalled EUR 2,686.2 1,259.7 million .	0.5719
10 February 2011 - Finnish media company Sanoma Oyj HEL : SAA1V said yesterday its 2010 net profit almost tripled to EUR297 .3 m from EUR107 .1 m for 2009 and announced a proposal for a raised payout .	positive	10 February 2011 - Finnish media company Sanoma Oyj HEL : SAA1V said yesterday its 2010 net profit almost tripled to EUR297 .3 m from EUR107 .1 m for 2009 and announced a proposal for a raised payout .	0.4404
A Helsinki : ELIiV today reported EPS of EUR1 .13 for 2009 , an increase over EPS of EUR1 .12 in 2008 .	positive	A Helsinki : ELIiV today reported EPS of EUR1 .13 for 2009 , an increase over EPS of EUR1 .12 in 2008 .	0.3182
Aspo Plc STOCK EXCHANGE RELEASE February 11 , 2011 at8 .45 a.m. ESL Shipping Ltd , part of Aspo Group , has signed a new , long-term contract with Rautaruukki Corporation for the marine transport of raw materials on the Baltic Sea .	positive	Aspo Plc STOCK EXCHANGE RELEASE February 11 , 2011 at8 .45 a.m. ESL Shipping Ltd , part of Aspo Group , has signed a new , long-term contract with Rautaruukki Corporation for the marine transport of raw materials on the Baltic Sea .	0.0
Commission income increased by 22 % to EUR 4.4 mn , and lending volume rose by 13.5 % .	positive	Commission income increased by 22 % to EUR 4.4 mn , and lending volume rose by 13.5 % .	0.2732
In January , traffic , measured in revenue passenger kilometres RPK , went up by 3.2 % and capacity , measured in available seat kilometres ASK , rose by 12.2 % .	positive	In January , traffic , measured in revenue passenger kilometres RPK , went up by 3.2 % and capacity , measured in available seat kilometres ASK , rose by 12.2 % .	0.0
In January-September 2010 , Fiskars ' net profit went up by 14 % year-on-year to EUR 65.4 million and net sales to EUR 525.3 million from EUR 487.7 million .	positive	In January-September 2010 , Fiskars ' net profit went up by 14 % year-on-year to EUR 65.4 million and net sales to EUR 525.3 million from EUR 487.7 million .	0.4404
Net income from life insurance rose to EUR 16.5 mn from EUR 14.0 mn , and net income from non-life insurance to EUR 22.6 mn from EUR 15.2 mn in 2009 .	positive	Net income from life insurance rose to EUR 16.5 mn from EUR 14.0 mn , and net income from non-life insurance to EUR 22.6 mn from EUR 15.2 mn in 2009 .	0.0
Nyrstar has also agreed to supply to Talvivaara up to 150,000 tonnes of sulphuric acid per annum for use in Talvivaara 's leaching process during the period of supply of the zinc in concentrate .	positive	Nyrstar has also agreed to supply to Talvivaara up to 150,000 tonnes of sulphuric acid per annum for use in Talvivaara 's leaching process during the period of supply of the zinc in concentrate .	0.2732
Sales for both the Department Store Division and Hobby Hall increased by 7 % , while sales for the clothing store subsidiary Seppala decreased by 4 % .	positive	Sales for both the Department Store Division and Hobby Hall increased by 7 % , while sales for the clothing store subsidiary Seppala decreased by 4 % .	0.2732
Sales have risen in other export markets .	positive	Sales have risen in other export markets .	0.0
Sales increased due to growing market rates and increased operations .	positive	Sales increased due to growing market rates and increased operations .	0.5994
The agreement strengthens our long-term partnership with Nokia Siemens Networks .	positive	The agreement strengthens our long-term partnership with Nokia Siemens Networks .	0.7351
The agreement was signed with Biohit Healthcare Ltd , the UK-based subsidiary of Biohit Oyj , a Finnish public company which develops , manufactures and markets liquid handling products and diagnostic test systems .	positive	The agreement was signed with Biohit Healthcare Ltd , the UK-based subsidiary of Biohit Oyj , a Finnish public company which develops , manufactures and markets liquid handling products and diagnostic test systems .	0.4939
The company also estimates the already carried out investments to lead to an increase in its net sales for 2010 from 2009 when they reached EUR 141.7 million .	positive	The company also estimates the already carried out investments to lead to an increase in its net sales for 2010 from 2009 when they reached EUR 141.7 million .	0.4019
The company 's order book stood at 1.5 bln euro $ 2.2 bln on September 30 , 2007 , up by 24.2 pct on the year , with international orders amounting to 365 mln euro $ 534.3 mln .	positive	The company 's order book stood at 1.5 bln euro $ 2.2 bln on September 30 , 2007 , up by 24.2 pct on the year , with international orders amounting to 365 mln euro $ 534.3 mln .	0.0
The company said that paper demand increased in all of its main markets , including of publication papers , and that it increased average paper prices by 4 percent compared with last year .	positive	The company said that paper demand increased in all of its main markets , including of publication papers , and that it increased average paper prices by 4 percent compared with last year .	0.4019
The world 's second largest stainless steel maker said net profit in the three-month period until Dec. 31 surged to euro603 million US$ 781 million , or euro3 .33 US$ 4.31 per share , from euro172 million , or euro0 .94 per share , the previous year .	positive	The world 's second largest stainless steel maker said net profit in the three-month period until Dec. 31 surged to euro603 million US$ 781 million , or euro3 .33 US$ 4.31 per share , from euro172 million , or euro0 .94 per share , the previous year .	0.743
Within the framework of the partnership , Nokia Siemens Networks has signed an initial framework purchase agreement with Sitronics subsidiary , JSC Mikron , which is the largest manufacturer and exporter of microelectronic components in Russia .	positive	Within the framework of the partnership , Nokia Siemens Networks has signed an initial framework purchase agreement with Sitronics subsidiary , JSC Mikron , which is the largest manufacturer and exporter of microelectronic components in Russia .	0.4939
Seppala 's revenue increased by 0.2 % to EUR10 .1 m. In Finland , revenue went down by 2.4 % to EUR6 .8 m , while sales abroad rose by 6.2 % to EUR3 .3 m. Sales increased in all the Baltic countries as well as in Russia and Ukraine .	positive	Seppala 's revenue increased by 0.2 % to EUR10 .1 m. In Finland , revenue went down by 2.4 % to EUR6 .8 m , while sales abroad rose by 6.2 % to EUR3 .3 m. Sales increased in all the Baltic countries as well as in Russia and Ukraine .	0.6486
Shares of Standard Chartered ( STAN ) rose 1.2 % in the FTSE 100 , while Royal Bank of Scotland ( RBS ) shares rose 2 % and Barclays shares ( BARC ) ( BCS ) were up 1.7 % .	positive	Shares of Standard Chartered ( STAN ) rose 1.2 % in the FTSE 100 , while Royal Bank of Scotland ( RBS ) shares rose 2 % and Barclays shares ( BARC ) ( BCS ) were up 1.7 % .	0.6808
Shares of Nokia Corp. rose Thursday after the cell phone maker said its third-quarter earnings almost doubled and its share of the global handset market increased .	positive	Shares of Nokia Corp. rose Thursday after the cell phone maker said its third-quarter earnings almost doubled and its share of the global handset market increased .	0.6705
In its financial report , published on Friday , SEB said its net profit soared to SEK6 .745 bn in 2010 from a year-earlier SEK1 .114 bn and proposed a 50 % dividend increase to SEK1 .50 per share .	positive	In its financial report , published on Friday , SEB said its net profit soared to SEK6 .745 bn in 2010 from a year-earlier SEK1 .114 bn and proposed a 50 % dividend increase to SEK1 .50 per share .	0.7506
Sales for the Department Store Division increased by 15 % and sales for the clothing store subsidiary Seppala increased by 8 % Meanwhile sales for Hobby Hall decreased by 12 % .	positive	Sales for the Department Store Division increased by 15 % and sales for the clothing store subsidiary Seppala increased by 8 % Meanwhile sales for Hobby Hall decreased by 12 % .	0.4939
At the request of Finnish media company Alma Media 's newspapers , research manager Jari Kaivo-oja at the Finland Futures Research Centre at the Turku School of Economics has drawn up a future scenario for Finland 's national economy by using a model developed by the University of Denver .	neutral	At the request of Finnish media company Alma Media 's newspapers , research manager Jari Kaivo-oja at the Finland Futures Research Centre at the Turku School of Economics has drawn up a future scenario for Finland 's national economy by using a model developed by the University of Denver .	0.0
In Sweden , Gallerix accumulated SEK denominated sales were down 1 % and EUR denominated sales were up 11 % .	neutral	In Sweden , Gallerix accumulated SEK denominated sales were down 1 % and EUR denominated sales were up 11 % .	0.0
The company supports its global customers in developing new technologies and offers a fast route from product development to applications and volume production .	neutral	The company supports its global customers in developing new technologies and offers a fast route from product development to applications and volume production .	0.3612
When this investment is in place , Atria plans to expand into the Moscow market .	neutral	When this investment is in place , Atria plans to expand into the Moscow market .	0.3182
`` The new agreement is a continuation to theagreement signed earlier this year with the Lemminkainen Group , whereby Cramo acquired the entire construction machine fleet ofLemminkainen Talo Oy Ita - ja Pohjois Suomo , and signed asimilar agreement , '' said Tatu Hauhio , managing director ofCramo Finland .	neutral	`` The new agreement is a continuation to theagreement signed earlier this year with the Lemminkainen Group , whereby Cramo acquired the entire construction machine fleet ofLemminkainen Talo Oy Ita - ja Pohjois Suomo , and signed asimilar agreement , '' said Tatu Hauhio , managing director ofCramo Finland .	0.7506
At first the contract envisaged the construction of three ferryboats with an option for two more units , further confirmed at a total value of 500 mln euro ( $ 645.8 mln ) .	positive	At first the contract envisaged the construction of three ferryboats with an option for two more units , further confirmed at a total value of 500 mln euro ( $ 645.8 mln ) .	0.4005
In June it sold a 30 percent stake to Nordstjernan , and the investment group has now taken up the option to acquire EQT 's remaining shares .	neutral	In June it sold a 30 percent stake to Nordstjernan , and the investment group has now taken up the option to acquire EQT 's remaining shares .	0.296
KESKO CORPORATION STOCK EXCHANGE RELEASE 28.02.2008 AT 09.30 1 ( 1 ) Kesko Corporation and Aspo plc today signed an agreement by which Aspo acquires the share capital of Kauko-Telko Ltd , a subsidiary wholly owned by Kesko .	positive	KESKO CORPORATION STOCK EXCHANGE RELEASE 28.02.2008 AT 09.30 1 ( 1 ) Kesko Corporation and Aspo plc today signed an agreement by which Aspo acquires the share capital of Kauko-Telko Ltd , a subsidiary wholly owned by Kesko .	0.6597
Sponda Plc Stock Exchange Release 5 December 2006 at 15.45 EUR 1.5 BILLION SYNDICATED CREDIT FACILITY FOR SPONDA Sponda has signed an agreement for a one-year syndicated credit facility for a total of EUR 1.5 billion .	positive	Sponda Plc Stock Exchange Release 5 December 2006 at 15.45 EUR 1.5 BILLION SYNDICATED CREDIT FACILITY FOR SPONDA Sponda has signed an agreement for a one-year syndicated credit facility for a total of EUR 1.5 billion .	0.8455
STOCK EXCHANGE ANNOUNCEMENT 20 July 2006 1 ( 1 ) BASWARE SHARE SUBSCRIPTIONS WITH WARRANTS AND INCREASE IN SHARE CAPITAL A total of 119 850 shares have been subscribed with BasWare Warrant Program .	neutral	STOCK EXCHANGE ANNOUNCEMENT 20 July 2006 1 ( 1 ) BASWARE SHARE SUBSCRIPTIONS WITH WARRANTS AND INCREASE IN SHARE CAPITAL A total of 119 850 shares have been subscribed with BasWare Warrant Program .	0.8779
The contract covers HDO platform , AC800 and CXE880 optical Fttb nodes designed to increase the forward and return path capacity of the transmission networks .	positive	The contract covers HDO platform , AC800 and CXE880 optical Fttb nodes designed to increase the forward and return path capacity of the transmission networks .	0.3182
The new plant is planned to have an electricity generation capacity of up to 350 megawatts ( MW ) and the same heat generation capacity .	neutral	The new plant is planned to have an electricity generation capacity of up to 350 megawatts ( MW ) and the same heat generation capacity .	0.0
The OMX Helsinki 25 index was up 0.92 pct at 2,518.67 and the Helsinki CAP portfolio index was 0.91 pct higher at 4,711.19 .	positive	The OMX Helsinki 25 index was up 0.92 pct at 2,518.67 and the Helsinki CAP portfolio index was 0.91 pct higher at 4,711.19 .	0.0
- So , the sales growth of cars considerably influence on the tires market '' .	neutral	- So , the sales growth of cars considerably influence on the tires market '' .	0.3818
A maximum of 666,104 new shares can further be subscribed for by exercising B options under the 2004 stock option plan .	neutral	A maximum of 666,104 new shares can further be subscribed for by exercising B options under the 2004 stock option plan .	0.296
As a result of the share issue , the number of the company 's shares increases by 391,630 shares and the share capital by a total of EUR 15,665.20 .	neutral	As a result of the share issue , the number of the company 's shares increases by 391,630 shares and the share capital by a total of EUR 15,665.20 .	0.7964
Finnish real estate investor Sponda Plc said on Wednesday 12 March that it has signed agreements with Danske Bank A-S , Helsinki Branch for a 7-year EUR150m credit facility and with Ilmarinen Mutual Pension Insurance Company for a 7-year EUR50m credit facility .	neutral	Finnish real estate investor Sponda Plc said on Wednesday 12 March that it has signed agreements with Danske Bank A-S , Helsinki Branch for a 7-year EUR150m credit facility and with Ilmarinen Mutual Pension Insurance Company for a 7-year EUR50m credit facility .	0.743
On the route between Helsinki in Finland and Tallinn in Estonia , cargo volumes increased by 36 % , while cargo volumes between Finland and Sweden fell by 9 % .	neutral	On the route between Helsinki in Finland and Tallinn in Estonia , cargo volumes increased by 36 % , while cargo volumes between Finland and Sweden fell by 9 % .	0.2732
Other measures included increasing synergies and economies of scale within the Grimaldi Group and personnel adjustments , divestments and redelivery of excess tonnage .	neutral	Other measures included increasing synergies and economies of scale within the Grimaldi Group and personnel adjustments , divestments and redelivery of excess tonnage .	0.0
Rinkuskiai raised the sales by 18.1 percent , to 1.37 million liters , while the sales of Kauno Alus grew by 14.3 percent , to 960,000 liters .	positive	Rinkuskiai raised the sales by 18.1 percent , to 1.37 million liters , while the sales of Kauno Alus grew by 14.3 percent , to 960,000 liters .	0.0
TELECOMWORLDWIRE-7 April 2006-TJ Group Plc sells stake in Morning Digital Design Oy Finnish IT company TJ Group Plc said on Friday 7 April that it had signed an agreement on selling its shares of Morning Digital Design Oy to Edita Oyj .	neutral	TELECOMWORLDWIRE-7 April 2006-TJ Group Plc sells stake in Morning Digital Design Oy Finnish IT company TJ Group Plc said on Friday 7 April that it had signed an agreement on selling its shares of Morning Digital Design Oy to Edita Oyj .	0.6597
TELECOMWORLDWIRE-7 April 2006-TJ Group Plc sells stake in Morning Digital Design Oy Finnish IT company TJ Group Plc said on Friday 7 April that it had signed an agreement on selling its shares of Morning Digital Design Oy to Edita Oyj .	positive	TELECOMWORLDWIRE-7 April 2006-TJ Group Plc sells stake in Morning Digital Design Oy Finnish IT company TJ Group Plc said on Friday 7 April that it had signed an agreement on selling its shares of Morning Digital Design Oy to Edita Oyj .	0.6597
The 718,430 new Series A shares will become subject to trading on the Helsinki Stock Exchange 's Main List , together with the old Series A shares , on July 3 , 2006 .	neutral	The 718,430 new Series A shares will become subject to trading on the Helsinki Stock Exchange 's Main List , together with the old Series A shares , on July 3 , 2006 .	0.5267
The fuel purchase contracts have been signed with three months ' delivery from this September to November .	neutral	The fuel purchase contracts have been signed with three months ' delivery from this September to November .	0.0
Tiimari operates 194 stores in six countries -- including its core Finnish market -- and generated a turnover of 76.5 mln eur in 2005 .	neutral	Tiimari operates 194 stores in six countries -- including its core Finnish market -- and generated a turnover of 76.5 mln eur in 2005 .	0.0
Under this agreement Biohit becomes a focus supplier of pipettors and disposable pipettor tips to VWR customers throughout Europe .	positive	Under this agreement Biohit becomes a focus supplier of pipettors and disposable pipettor tips to VWR customers throughout Europe .	0.4939
The combination of all services enabling us to offer a complex and strengthened service chain not only limited to the Baltic port connections but also for getting access to the world wide Grimaldi Network into the Mediterranean , Africa and North America `` says Uwe Bakosch .	positive	The combination of all services enabling us to offer a complex and strengthened service chain not only limited to the Baltic port connections but also for getting access to the world wide Grimaldi Network into the Mediterranean , Africa and North America `` says Uwe Bakosch .	0.3034
No blind-spots coming from 1 vantage point allows investigators to see the whole story in high resolution with no unbroken video .	neutral	No blind-spots coming from 1 vantage point allows investigators to see the whole story in high resolution with no unbroken video .	-0.5267
The company still expects its turnover in 2010 to slightly increase from the level of 2009 , adding that `` market predictability is still too poor for trustworthy forecasts on the market development of the contract manufacturing business during the current year '' .	positive	The company still expects its turnover in 2010 to slightly increase from the level of 2009 , adding that `` market predictability is still too poor for trustworthy forecasts on the market development of the contract manufacturing business during the current year '' .	0.3626
The acquisition will considerably increase Kemira 's sales and market position in the Russian metal industry coatings market .	positive	The acquisition will considerably increase Kemira 's sales and market position in the Russian metal industry coatings market .	0.3804
In January-September 2007 , Finnlines ' net sales rose to EUR 505.4 mn from EUR 473.5 mn in the corresponding period in 2006 .	positive	In January-September 2007 , Finnlines ' net sales rose to EUR 505.4 mn from EUR 473.5 mn in the corresponding period in 2006 .	0.0
Adjusted for changes in the Group structure , the Division 's net sales increased by 1.7 % .	positive	Adjusted for changes in the Group structure , the Division 's net sales increased by 1.7 % .	0.2732
`` The change will optimize the operational efficiencies of our growing business , '' said Julia Prohaska , director of marketing communications for Fiskars .	positive	`` The change will optimize the operational efficiencies of our growing business , '' said Julia Prohaska , director of marketing communications for Fiskars .	0.7579
`` They would invest not only in the physical infrastructure , but would also provide know-how for managing and developing science and technology parks , '' said Sunrise Valley director Andrius Bagdonas .	positive	`` They would invest not only in the physical infrastructure , but would also provide know-how for managing and developing science and technology parks , '' said Sunrise Valley director Andrius Bagdonas .	0.0
4 February 2011 - Finnish broadband data communication systems provider Teleste Oyj HEL : TLT1V saw its net profit jump to EUR2 .1 m for the last quarter of 2010 from EUR995 ,000 for the same period of 2009 .	positive	4 February 2011 - Finnish broadband data communication systems provider Teleste Oyj HEL : TLT1V saw its net profit jump to EUR2 .1 m for the last quarter of 2010 from EUR995 ,000 for the same period of 2009 .	0.4404
Finnish Aktia Group 's operating profit rose to EUR 17.5 mn in the first quarter of 2010 from EUR 8.2 mn in the first quarter of 2009 .	positive	Finnish Aktia Group 's operating profit rose to EUR 17.5 mn in the first quarter of 2010 from EUR 8.2 mn in the first quarter of 2009 .	0.4404
Finnish Bank of +_land 's consolidated net operating profit increased from EUR 4.8 mn in the first quarter of 2005 to EUR 6.4 mn in the first quarter of 2006 .	positive	Finnish Bank of +_land 's consolidated net operating profit increased from EUR 4.8 mn in the first quarter of 2005 to EUR 6.4 mn in the first quarter of 2006 .	0.6124
Finnish financial group Aktia reports operating profit of EUR 44.4 mn in January-September 2009 , up from EUR 37.3 mn in the corresponding period in 2008 .	positive	Finnish financial group Aktia reports operating profit of EUR 44.4 mn in January-September 2009 , up from EUR 37.3 mn in the corresponding period in 2008 .	0.4404
Finnish high technology provider Vaahto Group reports net sales of EUR 41.8 mn in the accounting period September 2007 - February 2008 , an increase of 11.2 % from a year earlier .	positive	Finnish high technology provider Vaahto Group reports net sales of EUR 41.8 mn in the accounting period September 2007 - February 2008 , an increase of 11.2 % from a year earlier .	0.3182
Net sales of Finnish food industry company L+?nnen Tehtaat 's continuing operations increased by 13 % in 2008 to EUR 349.1 mn from EUR 309.6 mn in 2007 .	positive	Net sales of Finnish food industry company L+?nnen Tehtaat 's continuing operations increased by 13 % in 2008 to EUR 349.1 mn from EUR 309.6 mn in 2007 .	0.2732
An individual promotion also generated slightly higher-than-expected revenues .	positive	An individual promotion also generated slightly higher-than-expected revenues .	0.0
Biohit already services many current Genesis customers and the customer base is expected to expand as a result of this agreement .	positive	Biohit already services many current Genesis customers and the customer base is expected to expand as a result of this agreement .	0.7227
Both operating profit and turnover for the three-month period increased , respectively from EUR0 .9 m and EUR8 .3 m , as compared to the corresponding period in 2005 .	positive	Both operating profit and turnover for the three-month period increased , respectively from EUR0 .9 m and EUR8 .3 m , as compared to the corresponding period in 2005 .	0.7506
Circulation revenue has increased by 5 % in Finland and 4 % in Sweden in 2008 .	positive	Circulation revenue has increased by 5 % in Finland and 4 % in Sweden in 2008 .	0.2732
Clothing chain Sepp+?l+? 's net sales increased by 7.0 % to EUR 30.8 mn .	positive	Clothing chain Sepp+?l+? 's net sales increased by 7.0 % to EUR 30.8 mn .	0.3527
Construction volumes meanwhile grow at a rate of 10-15 percent annually .	positive	Construction volumes meanwhile grow at a rate of 10-15 percent annually .	0.0
Finnish and Swedish construction markets are still experiencing an estimated 4 % annual growth in 2008 .	positive	Finnish and Swedish construction markets are still experiencing an estimated 4 % annual growth in 2008 .	0.3818
However , Biohit estimates its total net sales will continue to grow in 2009 , and that favourable trends in net sales will lead to a profit in 2009 .	positive	However , Biohit estimates its total net sales will continue to grow in 2009 , and that favourable trends in net sales will lead to a profit in 2009 .	0.4404
In 2009 , Fiskars ' cash flow from operating activities amounted to EUR121m , up from EUR97m in the previous year .	positive	In 2009 , Fiskars ' cash flow from operating activities amounted to EUR121m , up from EUR97m in the previous year .	0.0
In Lithuania , operating profit rose to EUR 190,000 from EUR 70,000 in the corresponding period in 2005 .	positive	In Lithuania , operating profit rose to EUR 190,000 from EUR 70,000 in the corresponding period in 2005 .	0.4404
In the fourth quarter of 2008 , net sales increased by 2 % to EUR 1,050.7 mn from EUR 1,027.0 mn in the fourth quarter of 2007 .	positive	In the fourth quarter of 2008 , net sales increased by 2 % to EUR 1,050.7 mn from EUR 1,027.0 mn in the fourth quarter of 2007 .	0.2732
International sales rose by 59.8 % to EUR 1,244.4 mn .	positive	International sales rose by 59.8 % to EUR 1,244.4 mn .	0.0
Kalmar Espana generated net sales of some 11.3 mln euro $ 14.8 mln in 2005 .	neutral	Kalmar Espana generated net sales of some 11.3 mln euro $ 14.8 mln in 2005 .	0.0
Net sales grew in the period to x20ac 402 million $ 585US million from x20ac 401 million in 2006 .	positive	Net sales grew in the period to x20ac 402 million $ 585US million from x20ac 401 million in 2006 .	0.0
Net sales increased to EUR655m in April to June 2010 from EUR438m a year earlier .	positive	Net sales increased to EUR655m in April to June 2010 from EUR438m a year earlier .	0.2732
Net sales rose by 25.5 % year-on-year to EUR59 .6 m , as the number of chargers delivered went up by 41 % to 65.9 million pieces .	positive	Net sales rose by 25.5 % year-on-year to EUR59 .6 m , as the number of chargers delivered went up by 41 % to 65.9 million pieces .	0.0772
Net sales totaled EUR 93.6 mn , up from EUR 93.2 mn in the corresponding period in 2005 .	positive	Net sales totaled EUR 93.6 mn , up from EUR 93.2 mn in the corresponding period in 2005 .	0.0
Nokia also noted the average selling price of handsets declined during the period , though its mobile phone profit margin rose to more than 22 percent from 13 percent in the year-ago quarter .	positive	Nokia also noted the average selling price of handsets declined during the period , though its mobile phone profit margin rose to more than 22 percent from 13 percent in the year-ago quarter .	0.4404
Operating profit increased by 145.1 % to EUR 8.3 mn from EUR 3.4 mn .	positive	Operating profit increased by 145.1 % to EUR 8.3 mn from EUR 3.4 mn .	0.6124
Operating profit margin increased from 11.2 % to 11.7 % .	positive	Operating profit margin increased from 11.2 % to 11.7 % .	0.6124
Operating profit rose to EUR 3.11 mn from EUR 1.22 mn in the corresponding period in 2009 .	positive	Operating profit rose to EUR 3.11 mn from EUR 1.22 mn in the corresponding period in 2009 .	0.4404
Operating profit rose to EUR 5mn from EUR 2.8 mn in the fourth quarter of 2008 .	positive	Operating profit rose to EUR 5mn from EUR 2.8 mn in the fourth quarter of 2008 .	0.4404
Operating profit was EUR 24.5 mn , up from EUR 23.0 mn .	positive	Operating profit was EUR 24.5 mn , up from EUR 23.0 mn .	0.4404
Ramirent 's net sales in the second quarterended June 30 were EURO 128.7 million about U.S. $ 163 million , a 3.3-percent increase compared with EURO 124.6 million for thesecond quarter last year .	positive	Ramirent 's net sales in the second quarterended June 30 were EURO 128.7 million about U.S. $ 163 million , a 3.3-percent increase compared with EURO 124.6 million for thesecond quarter last year .	0.3182
Revenue grew by 2 percent to x20ac 580 million $ 743 million , from x20ac 569 million .	positive	Revenue grew by 2 percent to x20ac 580 million $ 743 million , from x20ac 569 million .	0.0
Ruukki announced that it has signed an agreement with Aker Solutions of Norway to supply 24 suction anchors in September 2010 from its Kalajoki unit in Finland .	positive	Ruukki announced that it has signed an agreement with Aker Solutions of Norway to supply 24 suction anchors in September 2010 from its Kalajoki unit in Finland .	0.5994
Ruukki 's delivery volumes and selling prices showed favourable development and the company 's comparable net sales grew by 50 % year-on-year to EUR647m , CEO Sakari Tamminen said .	positive	Ruukki 's delivery volumes and selling prices showed favourable development and the company 's comparable net sales grew by 50 % year-on-year to EUR647m , CEO Sakari Tamminen said .	0.0
Sanoma Magazines ' net sales are estimated to grow in 2006 .	positive	Sanoma Magazines ' net sales are estimated to grow in 2006 .	0.0
The bank forecasts Finland 's GDP will grow by 2 % in 2010 and in 2011 .	positive	The bank forecasts Finland 's GDP will grow by 2 % in 2010 and in 2011 .	0.0
The circuit 's overall production rate on a weekly basis is now in excess of an average of 40,000 tonnes per day , with volumes in excess of 50,000 tonnes per day being reached on individual days .	positive	The circuit 's overall production rate on a weekly basis is now in excess of an average of 40,000 tonnes per day , with volumes in excess of 50,000 tonnes per day being reached on individual days .	0.1027
The company 's consolidated operating profit amounted to EUR 15.86 mn , up from EUR 4.14 mn year-on-year .	positive	The company 's consolidated operating profit amounted to EUR 15.86 mn , up from EUR 4.14 mn year-on-year .	0.4404
The Department Store Division reported an increase in sales of 4 per cent .	positive	The Department Store Division reported an increase in sales of 4 per cent .	0.3182
The fair value of the company 's investment properties grew to EUR 2.803 billion at the end of March 2009 from EUR 2.691 million a year ago .	positive	The fair value of the company 's investment properties grew to EUR 2.803 billion at the end of March 2009 from EUR 2.691 million a year ago .	0.5719
The last quarter was the best quarter of 2009 in net sales , and the operating margin rose to 12.2 % .	positive	The last quarter was the best quarter of 2009 in net sales , and the operating margin rose to 12.2 % .	0.6369
The major breweries increased their domestic beer sales by 4.5 per cent last year , to 256.88 million litres from 245.92 million litres in 2004 .	positive	The major breweries increased their domestic beer sales by 4.5 per cent last year , to 256.88 million litres from 245.92 million litres in 2004 .	0.3353
The transaction doubles Tecnomens workforse , and adds a fourth to their net sales .	positive	The transaction doubles Tecnomens workforse , and adds a fourth to their net sales .	0.0
- Operating profit rose by 26.9 % to EUR 105.8 ( 83.4 ) million .	positive	- Operating profit rose by 26.9 % to EUR 105.8 ( 83.4 ) million .	0.4404
`` After this purchase , Cramo will become the second largest rental services provider in the Latvian market .	positive	`` After this purchase , Cramo will become the second largest rental services provider in the Latvian market .	0.0
`` The priority for 2009 was to strengthen the company 's balance sheet and increase cash flow , '' CEO Hannu Krook said .	positive	`` The priority for 2009 was to strengthen the company 's balance sheet and increase cash flow , '' CEO Hannu Krook said .	0.5574
`` The purchase of the operations is part of YIT 's strategy to expand its offering of building system services geographically . ''	positive	`` The purchase of the operations is part of YIT 's strategy to expand its offering of building system services geographically . ''	0.3182
21 October 2010 - Finnish fishing tackle company Rapala VMC Corp ( HEL : RAP1V ) said today its net profit rose to EUR18 .9 m for the first nine months of 2010 from EUR15 .1 m for the same period a year earlier .	positive	21 October 2010 - Finnish fishing tackle company Rapala VMC Corp ( HEL : RAP1V ) said today its net profit rose to EUR18 .9 m for the first nine months of 2010 from EUR15 .1 m for the same period a year earlier .	0.4404
A structures BIM ( building information modeling ) software from Tekla , a model-based software provider , has been adopted for the construction management and delivery of a university project in Abu Dhabi .	neutral	A structures BIM ( building information modeling ) software from Tekla , a model-based software provider , has been adopted for the construction management and delivery of a university project in Abu Dhabi .	0.0
According to Finnish Metso Minerals , the value of the company 's orders has gone up to EUR 1.9 bn in 12 months .	positive	According to Finnish Metso Minerals , the value of the company 's orders has gone up to EUR 1.9 bn in 12 months .	0.34
Finnish Aldata Solution has signed a contract of supply its G.O.L.D. system to two French retail chains .	positive	Finnish Aldata Solution has signed a contract of supply its G.O.L.D. system to two French retail chains .	0.3182
Finnish Bank of +_land reports its operating profit rose to EUR 21.3 mn in the second quarter of 2009 from EUR 6.1 mn in the corresponding period in 2008 .	positive	Finnish Bank of +_land reports its operating profit rose to EUR 21.3 mn in the second quarter of 2009 from EUR 6.1 mn in the corresponding period in 2008 .	0.4404
Finnish financial group Aktia 's operating profit for 2009 increased to EUR 47.0 mn from EUR 6.6 mn in 2008 .	positive	Finnish financial group Aktia 's operating profit for 2009 increased to EUR 47.0 mn from EUR 6.6 mn in 2008 .	0.6124
Finnish forest machinery manufacturer Ponsse 's net sales grew to EUR 51.3 mn in the first quarter of 2010 from EUR 37.5 mn in the corresponding period in 2009 .	positive	Finnish forest machinery manufacturer Ponsse 's net sales grew to EUR 51.3 mn in the first quarter of 2010 from EUR 37.5 mn in the corresponding period in 2009 .	0.0
Finnish KCI Konecranes has raised its net sales growth estimate for 2006 from over 25 % to over 35 % .	positive	Finnish KCI Konecranes has raised its net sales growth estimate for 2006 from over 25 % to over 35 % .	0.3818
Finnish Okmetic that manufactures and processes silicon wafers for the semiconductor and sensor industries and Norwegian solar wafer company NorSun have signed a contract under which Okmetic will supply NorSun mono silicon crystals for use in solar cell manufacturing .	positive	Finnish Okmetic that manufactures and processes silicon wafers for the semiconductor and sensor industries and Norwegian solar wafer company NorSun have signed a contract under which Okmetic will supply NorSun mono silicon crystals for use in solar cell manufacturing .	0.0
Finnish pharmaceuticals company Orion 's net sales rose to EUR 190mn in the first quarter of 2009 from EUR 180mn in the first quarter of 2008 .	positive	Finnish pharmaceuticals company Orion 's net sales rose to EUR 190mn in the first quarter of 2009 from EUR 180mn in the first quarter of 2008 .	0.0
Finnish Ponsse has signed an agreement with Babcock Africa for the distribution and support of Ponsse forest machines , harvester heads , and information systems in South Africa .	positive	Finnish Ponsse has signed an agreement with Babcock Africa for the distribution and support of Ponsse forest machines , harvester heads , and information systems in South Africa .	0.7096
South African Sappi will become the largest foreign forest industry company operating in Finland as a result of the acquisition Finnish M-real Corporation 's Graphic Papers Business unit .	positive	South African Sappi will become the largest foreign forest industry company operating in Finland as a result of the acquisition Finnish M-real Corporation 's Graphic Papers Business unit .	0.0
According to Deputy MD Pekka Silvennoinen the aim is double turnover over the next three years .	positive	According to Deputy MD Pekka Silvennoinen the aim is double turnover over the next three years .	0.0
According to HKScan Finland , the plan is to increase J+?rvi-Suomen Portti 's net sales to EUR 80mn to EUR 100mn .	positive	According to HKScan Finland , the plan is to increase J+?rvi-Suomen Portti 's net sales to EUR 80mn to EUR 100mn .	0.3182
Advertising and circulation revenues grew by 3.4 % and by 0.4 % , respectively .	positive	Advertising and circulation revenues grew by 3.4 % and by 0.4 % , respectively .	0.34
After the takeover , Cramo will become the second largest rental services provider in the Latvian market .	positive	After the takeover , Cramo will become the second largest rental services provider in the Latvian market .	0.0
Again , the most significant sales increase of 18.6 % was in Russia .	positive	Again , the most significant sales increase of 18.6 % was in Russia .	0.5657
Alma Media expects its net sales to increase as forecast previously .	positive	Alma Media expects its net sales to increase as forecast previously .	0.3182
Also Lemmink+?inen 's profit for accounting period went up to EUR 3.1 mn from EUR -24.5 mn a year ago .	positive	Also Lemmink+?inen 's profit for accounting period went up to EUR 3.1 mn from EUR -24.5 mn a year ago .	0.4404
At the end of March 2007 , the group 's order book was at EUR 39.6 mn , up 42 % from the corresponding period in 2006 .	positive	At the end of March 2007 , the group 's order book was at EUR 39.6 mn , up 42 % from the corresponding period in 2006 .	0.0
At the same time profit of the company increased by 10 % in H1 and reached Ls 79,000 .	positive	At the same time profit of the company increased by 10 % in H1 and reached Ls 79,000 .	0.6597
Aviation Systems Maintenance is based in Kansas and generated net sales of USD 2.6 million for 2008 .	neutral	Aviation Systems Maintenance is based in Kansas and generated net sales of USD 2.6 million for 2008 .	0.0
Besides we have increased the share of meat in various sausages and are offering a number of new tastes in the grill products and shish kebabs segment , '' Paavel said .	positive	Besides we have increased the share of meat in various sausages and are offering a number of new tastes in the grill products and shish kebabs segment , '' Paavel said .	0.5574
Both operating profit and net sales for the 12-month period increased , respectively from EUR10 .5 m and EUR28 .8 m , as compared to the financial year 2004 .	positive	Both operating profit and net sales for the 12-month period increased , respectively from EUR10 .5 m and EUR28 .8 m , as compared to the financial year 2004 .	0.7506
Both operating profit and net sales for the 12-month period increased , respectively from EUR20 .8 m and EUR177 .7 m , as compared to the financial year 2004 .	positive	Both operating profit and net sales for the 12-month period increased , respectively from EUR20 .8 m and EUR177 .7 m , as compared to the financial year 2004 .	0.7506
Both operating profit and net sales for the 12-month period increased , respectively from EUR21 .5 m and EUR196 .1 m , as compared to 2005 .	positive	Both operating profit and net sales for the 12-month period increased , respectively from EUR21 .5 m and EUR196 .1 m , as compared to 2005 .	0.7506
Both operating profit and net sales for the 12-month period increased , respectively from EUR4 .7 m and EUR26 .7 m , as compared to 2004 .	positive	Both operating profit and net sales for the 12-month period increased , respectively from EUR4 .7 m and EUR26 .7 m , as compared to 2004 .	0.7506
Both operating profit and net sales for the nine-month period increased , respectively by 26.6 % and 3.4 % , as compared to the corresponding period in 2006 .	positive	Both operating profit and net sales for the nine-month period increased , respectively by 26.6 % and 3.4 % , as compared to the corresponding period in 2006 .	0.7506
Both operating profit and net sales for the six-month period increased , respectively , from EUR13 .8 m and EUR143 .6 m , as compared to the corresponding period in 2007 .	positive	Both operating profit and net sales for the six-month period increased , respectively , from EUR13 .8 m and EUR143 .6 m , as compared to the corresponding period in 2007 .	0.7506
Both operating profit and net sales for the six-month period increased , respectively from EUR0 .4 m and EUR3 .2 m , as compared to the corresponding period in 2005 .	positive	Both operating profit and net sales for the six-month period increased , respectively from EUR0 .4 m and EUR3 .2 m , as compared to the corresponding period in 2005 .	0.7506
Both operating profit and net sales for the six-month period increased , respectively from EUR18 .1 m and EUR127 .6 m , as compared to the corresponding period in 2006 .	positive	Both operating profit and net sales for the six-month period increased , respectively from EUR18 .1 m and EUR127 .6 m , as compared to the corresponding period in 2006 .	0.7506
Both operating profit and net sales for the six-month period increased , respectively from EUR7 .5 m and EUR655 .5 m , as compared to the corresponding period in 2005 .	positive	Both operating profit and net sales for the six-month period increased , respectively from EUR7 .5 m and EUR655 .5 m , as compared to the corresponding period in 2005 .	0.7506
Both operating profit and net sales for the three-month period increased , respectively from EUR15 .1 m and EUR131 .5 m , as compared to the corresponding period in 2005 .	positive	Both operating profit and net sales for the three-month period increased , respectively from EUR15 .1 m and EUR131 .5 m , as compared to the corresponding period in 2005 .	0.7506
Both operating profit and net sales for the three-month period increased , respectively from EUR16 .0 m and EUR139m , as compared to the corresponding quarter in 2006 .	positive	Both operating profit and net sales for the three-month period increased , respectively from EUR16 .0 m and EUR139m , as compared to the corresponding quarter in 2006 .	0.7506
Both operating profit and sales for the three-month period increased , respectively from EUR0 .3 m and EUR13 .1 m , as compared to the corresponding period in 2005 .	positive	Both operating profit and sales for the three-month period increased , respectively from EUR0 .3 m and EUR13 .1 m , as compared to the corresponding period in 2005 .	0.7506
Both operating profit and turnover for the nine-month period increased , respectively from EUR2 .4 m and EUR43 .8 m , as compared to the corresponding period a year ago .	positive	Both operating profit and turnover for the nine-month period increased , respectively from EUR2 .4 m and EUR43 .8 m , as compared to the corresponding period a year ago .	0.7506
Both operating profit and turnover for the six-month period increased , respectively , from EUR17 .6 m and EUR1149 .9 m , as compared to the corresponding period in 2007 .	positive	Both operating profit and turnover for the six-month period increased , respectively , from EUR17 .6 m and EUR1149 .9 m , as compared to the corresponding period in 2007 .	0.7506
Both operating profit and turnover for the six-month period increased , respectively from EUR0 .1 m and EUR29 .0 m , as compared to the corresponding period a year ago .	positive	Both operating profit and turnover for the six-month period increased , respectively from EUR0 .1 m and EUR29 .0 m , as compared to the corresponding period a year ago .	0.7506
Cargo volume grew by 7 % .	positive	Cargo volume grew by 7 % .	0.0
Cargo volume increased by approximately 5 % .	positive	Cargo volume increased by approximately 5 % .	0.2732
comparable operating profit totaled EUR 854mn , up from EUR 730mn in 2004 .	positive	comparable operating profit totaled EUR 854mn , up from EUR 730mn in 2004 .	0.4404
Digia said its consolidated net sales for January-June 2010 were EUR67 .8 m , up 9.7 % on the same period in 2009 ( EUR61 .9 m ) .	positive	Digia said its consolidated net sales for January-June 2010 were EUR67 .8 m , up 9.7 % on the same period in 2009 ( EUR61 .9 m ) .	0.0
Diluted earnings per share ( EPS ) rose to EUR 0.29 from EUR 0.05 .	positive	Diluted earnings per share ( EPS ) rose to EUR 0.29 from EUR 0.05 .	0.296
Diluted earnings per share ( EPS ) rose to EUR 0.52 versus EUR 0.09 .	positive	Diluted earnings per share ( EPS ) rose to EUR 0.52 versus EUR 0.09 .	0.296
Diluted earnings per share ( EPS ) rose to EUR 1.05 from EUR 0.64 .	positive	Diluted earnings per share ( EPS ) rose to EUR 1.05 from EUR 0.64 .	0.296
Diluted earnings per share ( EPS ) rose to EUR 3.68 from EUR 0.50 .	positive	Diluted earnings per share ( EPS ) rose to EUR 3.68 from EUR 0.50 .	0.296
Diluted EPS rose to EUR3 .68 from EUR0 .50 .	positive	Diluted EPS rose to EUR3 .68 from EUR0 .50 .	0.0
EBIT margin was up from 1.4 % to 5.1 % .	positive	EBIT margin was up from 1.4 % to 5.1 % .	0.0
Editor 's note : Grimaldi generated a 1.7 bln euro ( $ 2.182 bln ) turnover in 2005 , ANSA reported on May 29 , 2006 .	neutral	Editor 's note : Grimaldi generated a 1.7 bln euro ( $ 2.182 bln ) turnover in 2005 , ANSA reported on May 29 , 2006 .	0.0
EPS for the quarter was EUR0 .00 , as compared with EUR0 .01 in the third quarter of 2008 , representing a Group net sales for the third quarter were EUR15 .3 m , up by 2.8 % as compared with EUR14 .9 m in the third quarter of 2008 .	positive	EPS for the quarter was EUR0 .00 , as compared with EUR0 .01 in the third quarter of 2008 , representing a Group net sales for the third quarter were EUR15 .3 m , up by 2.8 % as compared with EUR14 .9 m in the third quarter of 2008 .	0.0
EPS from continuing operations came in at 0.30 eur , up from 0.17 .	positive	EPS from continuing operations came in at 0.30 eur , up from 0.17 .	0.0
Equity ratio was 60.9 % compared to 54.2 % In the third quarter of 2007 , net sales of the Frozen Foods Business totaled EUR 11.0 , up by about 5 % from the third quarter of 2006 .	positive	Equity ratio was 60.9 % compared to 54.2 % In the third quarter of 2007 , net sales of the Frozen Foods Business totaled EUR 11.0 , up by about 5 % from the third quarter of 2006 .	0.0
EUR928 ,000 in Q1 2010 6 May 2010 - Finnish textile and clothing design company Marimekko Oyj ( HEL : MMO1V ) said today its net profit rose to EUR928 ,000 in the first quarter of 2010 from EUR13 ,000 in the corresponding period a year earlier .	positive	EUR928 ,000 in Q1 2010 6 May 2010 - Finnish textile and clothing design company Marimekko Oyj ( HEL : MMO1V ) said today its net profit rose to EUR928 ,000 in the first quarter of 2010 from EUR13 ,000 in the corresponding period a year earlier .	0.4404
Finland-based Elcoteq SE , a privately held provider of electronics manufacturing services to communications companies , said Thursday it signed a long-term manufacturing supply deal with communications equipment company Andrew Corp. .	positive	Finland-based Elcoteq SE , a privately held provider of electronics manufacturing services to communications companies , said Thursday it signed a long-term manufacturing supply deal with communications equipment company Andrew Corp. .	0.0
Finnish cutlery and hand tools maker Fiskars Oyj Abp ( HEL : FISAS ) said today its net profit rose to EUR 24.1 million ( USD 33.6 m ) in the third quarter of 2010 from EUR 17.9 million a year earlier .	positive	Finnish cutlery and hand tools maker Fiskars Oyj Abp ( HEL : FISAS ) said today its net profit rose to EUR 24.1 million ( USD 33.6 m ) in the third quarter of 2010 from EUR 17.9 million a year earlier .	0.7269
Finnish department store chain Stockmann Oyj Abp net profit rose to 39.8 mln euro ( $ 56.8 mln ) for the first nine months of 2007 from 37.4 mln euro ( $ 53.4 mln ) for the same period of 2006 .	positive	Finnish department store chain Stockmann Oyj Abp net profit rose to 39.8 mln euro ( $ 56.8 mln ) for the first nine months of 2007 from 37.4 mln euro ( $ 53.4 mln ) for the same period of 2006 .	0.4404
Finnish lifting equipment maker Konecranes Oyj said on July 30 , 2008 that its net profit rose to 71.2 mln euro ( $ 111.1 mln ) for the first half of 2008 from 57.1 mln euro ( $ 89.1 mln ) for the same period of 2007 .	positive	Finnish lifting equipment maker Konecranes Oyj said on July 30 , 2008 that its net profit rose to 71.2 mln euro ( $ 111.1 mln ) for the first half of 2008 from 57.1 mln euro ( $ 89.1 mln ) for the same period of 2007 .	0.4404
Finnish messaging solutions developer Tecnomen Corporation ( OMX Helsinki : TEM1V ) said on Thursday ( 11 December ) that it has received an expansion order for its Convergent Charging solution in Latin America .	positive	Finnish messaging solutions developer Tecnomen Corporation ( OMX Helsinki : TEM1V ) said on Thursday ( 11 December ) that it has received an expansion order for its Convergent Charging solution in Latin America .	0.4588
Finnish metal industry solutions supplier Outotec Oyj net profit rose to 50.4 mln euro ( $ 72.5 mln ) for the first nine months of 2007 from 20.1 mln euro ( $ 28.9 mln ) for the same period of 2006 .	positive	Finnish metal industry solutions supplier Outotec Oyj net profit rose to 50.4 mln euro ( $ 72.5 mln ) for the first nine months of 2007 from 20.1 mln euro ( $ 28.9 mln ) for the same period of 2006 .	0.5574
Finnish metal products company Componenta Oyj net profit rose to 26.1 mln euro ( $ 35.9 mln ) for the first quarter of 2007 from 5.3 mln euro ( $ 7.3 mln ) for the same period of 2006 .	positive	Finnish metal products company Componenta Oyj net profit rose to 26.1 mln euro ( $ 35.9 mln ) for the first quarter of 2007 from 5.3 mln euro ( $ 7.3 mln ) for the same period of 2006 .	0.4404
Finnish office supplies and computer accessories dealer Beltton-Group Plc said its net profit rose to 1.3 mln euro ( $ 1.7 mln ) in 2006 from 1.13 mln euro ( $ 1.5 mln ) in 2005 .	positive	Finnish office supplies and computer accessories dealer Beltton-Group Plc said its net profit rose to 1.3 mln euro ( $ 1.7 mln ) in 2006 from 1.13 mln euro ( $ 1.5 mln ) in 2005 .	0.4404
Finnish security and privacy software solutions developer Stonesoft Oyj said on January 7 , 2008 that the preliminary sales of its StoneGate products grew by 59 pct year-on-year to 3.6 mln euro ( $ 5.3 mln ) for the fourth quarter of 2007 .	positive	Finnish security and privacy software solutions developer Stonesoft Oyj said on January 7 , 2008 that the preliminary sales of its StoneGate products grew by 59 pct year-on-year to 3.6 mln euro ( $ 5.3 mln ) for the fourth quarter of 2007 .	0.4767
Finnish silicon wafer technology company Okmetic Oyj ( OMX Helsinki : OKM1V ) reported on Thursday ( 7 August ) an operating profit of EUR5 .3 m for the period January-June 2008 , up from EUR3 .3 m in the corresponding period in 2007 .	positive	Finnish silicon wafer technology company Okmetic Oyj ( OMX Helsinki : OKM1V ) reported on Thursday ( 7 August ) an operating profit of EUR5 .3 m for the period January-June 2008 , up from EUR3 .3 m in the corresponding period in 2007 .	0.4404
Finnish software developer Done Solutions Oyj said its net profit increased to 3.5 mln euro ( $ 4.6 mln ) in 2006 from 2.3 mln euro ( $ 3.0 mln ) in 2005 .	positive	Finnish software developer Done Solutions Oyj said its net profit increased to 3.5 mln euro ( $ 4.6 mln ) in 2006 from 2.3 mln euro ( $ 3.0 mln ) in 2005 .	0.6908
First quarter underlying operating profit rose to 41 mln eur from 33 mln a year earlier .	positive	First quarter underlying operating profit rose to 41 mln eur from 33 mln a year earlier .	0.4404
Following the acquisition , Relacom will strengthen its presence in Finland , serving operators and office market with mobile and fixed networks construction , installation and maintenance services .	positive	Following the acquisition , Relacom will strengthen its presence in Finland , serving operators and office market with mobile and fixed networks construction , installation and maintenance services .	0.3182
For the first nine months of 2010 , the company 's net profit rose to EUR41m from EUR30m for the corresponding period of 2009 .	positive	For the first nine months of 2010 , the company 's net profit rose to EUR41m from EUR30m for the corresponding period of 2009 .	0.4404
HELSINKI ( AFX ) - Retail and wholesale group Kesko reported net sales of 659.4 mln eur for February , an increase of 10.8 pct year-on-year .	positive	HELSINKI ( AFX ) - Retail and wholesale group Kesko reported net sales of 659.4 mln eur for February , an increase of 10.8 pct year-on-year .	0.3182
However , net sales in 2010 are seen to have grown to EUR598 .3 m from EUR582 .3 m in 2009 .	positive	However , net sales in 2010 are seen to have grown to EUR598 .3 m from EUR582 .3 m in 2009 .	0.0
However , sales returned to growth in April-June 2010 , CEO Pekka Eloholma said .	positive	However , sales returned to growth in April-June 2010 , CEO Pekka Eloholma said .	0.3818
Ragutis , which is controlled by the Finnish brewery , reported a 5.4-per-cent rise in beer sales to 10.44 million litres and held an 11.09-per-cent market share .	positive	Ragutis , which is controlled by the Finnish brewery , reported a 5.4-per-cent rise in beer sales to 10.44 million litres and held an 11.09-per-cent market share .	0.296
Svyturys-Utenos Alus , which is controlled by the Nordic group Baltic Beverages Holding ( BBH ) , posted a 4.7-per-cent growth in beer sales for January-May to 46.22 million litres .	positive	Svyturys-Utenos Alus , which is controlled by the Nordic group Baltic Beverages Holding ( BBH ) , posted a 4.7-per-cent growth in beer sales for January-May to 46.22 million litres .	0.3818
In 2007 , Contempus generated revenue of NOK 69.3 ( approx .	neutral	In 2007 , Contempus generated revenue of NOK 69.3 ( approx .	0.0
In addition , Kone signed a two-year maintenance contract for the escalators .	positive	In addition , Kone signed a two-year maintenance contract for the escalators .	0.0
In December alone , the members of the Lithuanian Brewers ' Association sold a total of 20.3 million liters of beer , an increase of 1.9 percent from the sales of 19.92 million liters in December 2004 .	positive	In December alone , the members of the Lithuanian Brewers ' Association sold a total of 20.3 million liters of beer , an increase of 1.9 percent from the sales of 19.92 million liters in December 2004 .	0.0772
In January-September 2009 , the Group 's net interest income increased to EUR 112.4 mn from EUR 74.3 mn in January-September 2008 .	positive	In January-September 2009 , the Group 's net interest income increased to EUR 112.4 mn from EUR 74.3 mn in January-September 2008 .	0.6249
In Q1 of 2010 , Bank of +_land 's net interest income increased from EUR 9.1 mn to EUR 9.7 mn .	positive	In Q1 of 2010 , Bank of +_land 's net interest income increased from EUR 9.1 mn to EUR 9.7 mn .	0.6249
In Sweden , operating profit for the period under review totaled EUR 3.4 mn , up 30.8 % from the corresponding period in 2005 .	positive	In Sweden , operating profit for the period under review totaled EUR 3.4 mn , up 30.8 % from the corresponding period in 2005 .	0.4404
In the fourth quarter of 2009 , Orion 's net profit went up by 33.8 % year-on-year to EUR33m .	positive	In the fourth quarter of 2009 , Orion 's net profit went up by 33.8 % year-on-year to EUR33m .	0.4404
In the second quarter of 2010 , the group 's net profit rose to EUR 3.1 million from EUR 2.5 million in April-June 2009 .	positive	In the second quarter of 2010 , the group 's net profit rose to EUR 3.1 million from EUR 2.5 million in April-June 2009 .	0.4404
In the second quarter of 2010 , the group 's net profit rose to EUR3 .1 m from EUR2 .5 m in April-June 2009 .	positive	In the second quarter of 2010 , the group 's net profit rose to EUR3 .1 m from EUR2 .5 m in April-June 2009 .	0.4404
In the third quarter , net sales increased by 12 % year-on-year to EUR 159.5 million , or by 6 % at comparable currency rates growth .	positive	In the third quarter , net sales increased by 12 % year-on-year to EUR 159.5 million , or by 6 % at comparable currency rates growth .	0.5719
In the third quarter , net sales increased by 12 % year-on-year to EUR159 .5 m , or by 6 % at comparable currency rates growth .	positive	In the third quarter , net sales increased by 12 % year-on-year to EUR159 .5 m , or by 6 % at comparable currency rates growth .	0.5719
Incap estimates it will generate a revenue of 10 mln euro ( $ 13.2 mln ) from its Indian operations for 2007 .	neutral	Incap estimates it will generate a revenue of 10 mln euro ( $ 13.2 mln ) from its Indian operations for 2007 .	0.0
Its market share widened to 48.51 percent from 48.31 percent a year earlier .	positive	Its market share widened to 48.51 percent from 48.31 percent a year earlier .	0.296
Its total annual revenue comes up to about 160 mln zloty ( $ 56.9 mln-42 .3 mln euro ) .	neutral	Its total annual revenue comes up to about 160 mln zloty ( $ 56.9 mln-42 .3 mln euro ) .	0.0
Kesko Agro Eesti , the retailer and wholesaler of grain , agricultural and warehousing machinery and accessories , had net sales of 81 million euros in 2007 , an increase by one-tenth over the preceding year .	positive	Kesko Agro Eesti , the retailer and wholesaler of grain , agricultural and warehousing machinery and accessories , had net sales of 81 million euros in 2007 , an increase by one-tenth over the preceding year .	0.3182
Kesko 's car import and retailing business , VV-Auto , saw sales grow by 17.1 pct .	positive	Kesko 's car import and retailing business , VV-Auto , saw sales grow by 17.1 pct .	0.0
Kone 's net sales rose by some 14 % year-on-year in the first nine months of 2008 .	positive	Kone 's net sales rose by some 14 % year-on-year in the first nine months of 2008 .	0.0
( ADP News ) - Feb 11 , 2009 - Finnish management software solutions provider Ixonos Oyj ( HEL : XNS1V ) said today its net profit rose to EUR 3.5 million ( USD 4.5 m ) for 2008 from EUR 3.1 million for 2007 .	positive	( ADP News ) - Feb 11 , 2009 - Finnish management software solutions provider Ixonos Oyj ( HEL : XNS1V ) said today its net profit rose to EUR 3.5 million ( USD 4.5 m ) for 2008 from EUR 3.1 million for 2007 .	0.5574
( ADP News ) - Feb 12 , 2009 - Finnish IT solutions provider Affecto Oyj ( HEL : AFE1V ) said today its net profit rose to EUR 8.5 million ( USD 11m ) in 2008 from EUR 7 million in 2007 .	positive	( ADP News ) - Feb 12 , 2009 - Finnish IT solutions provider Affecto Oyj ( HEL : AFE1V ) said today its net profit rose to EUR 8.5 million ( USD 11m ) in 2008 from EUR 7 million in 2007 .	0.5574
( ADP News ) - Feb 6 , 2009 - Finnish fishing tackle company Rapala VMC Corp ( HEL : RAP1V ) said today its net profit rose to EUR 19.2 million ( USD 24.6 m ) for 2008 from EUR 17.5 million for 2007 .	positive	( ADP News ) - Feb 6 , 2009 - Finnish fishing tackle company Rapala VMC Corp ( HEL : RAP1V ) said today its net profit rose to EUR 19.2 million ( USD 24.6 m ) for 2008 from EUR 17.5 million for 2007 .	0.4404
( ADP News ) - Nov 5 , 2008 - Finnish electronic measurement products and solutions maker Vaisala Oyj ( OMX : VAIAS ) said today that its net profit rose to EUR 18 million ( USD 23.1 m ) for the first nine months of 2008 from EUR 1	positive	( ADP News ) - Nov 5 , 2008 - Finnish electronic measurement products and solutions maker Vaisala Oyj ( OMX : VAIAS ) said today that its net profit rose to EUR 18 million ( USD 23.1 m ) for the first nine months of 2008 from EUR 1	0.5574
( ADP News ) - Oct 29 , 2008 - Finnish lifting equipment maker Konecranes Oyj ( OMX : KCR1V ) said today that its net profit rose to EUR 116.6 million ( USD 149.1 m ) in the first nine months of 2008 from EUR 73.6 million for the s	positive	( ADP News ) - Oct 29 , 2008 - Finnish lifting equipment maker Konecranes Oyj ( OMX : KCR1V ) said today that its net profit rose to EUR 116.6 million ( USD 149.1 m ) in the first nine months of 2008 from EUR 73.6 million for the s	0.4404
Metso expects its net sales to increase by about 10 % in 2008 , at comparable exchange rates .	positive	Metso expects its net sales to increase by about 10 % in 2008 , at comparable exchange rates .	0.3182
M-real generated a turnover of EUR5 .6 bn in 2006 and has 15,500 employees .	neutral	M-real generated a turnover of EUR5 .6 bn in 2006 and has 15,500 employees .	0.0
Neste Oil Corp. has signed long-term procurement contracts with Honkajoki Oy and Findest Protein Oy , both owned by Finnish food manufacturers , for the supply of animal fat for biodiesel production at Neste 's 200,000 b-cd Porvoo , Finland , refinery .	positive	Neste Oil Corp. has signed long-term procurement contracts with Honkajoki Oy and Findest Protein Oy , both owned by Finnish food manufacturers , for the supply of animal fat for biodiesel production at Neste 's 200,000 b-cd Porvoo , Finland , refinery .	0.0
Net interest income increased by 4.5 % to EUR 31.4 mn from EUR 30.0 mn in 2004 .	positive	Net interest income increased by 4.5 % to EUR 31.4 mn from EUR 30.0 mn in 2004 .	0.6249
Net interest income was EUR 152.2 mn , up from EUR 101.0 mn in 2008 .	positive	Net interest income was EUR 152.2 mn , up from EUR 101.0 mn in 2008 .	0.4588
Net interest income was EUR 39.3 mn , up from EUR 32.7 mn .	positive	Net interest income was EUR 39.3 mn , up from EUR 32.7 mn .	0.4588
Net sales of the Vegetable Oil Business rose to EUR 10.6 mn from EUR 10.1 mn .	positive	Net sales of the Vegetable Oil Business rose to EUR 10.6 mn from EUR 10.1 mn .	0.0
Nokia Multimedia 's net sales totaled EUR 5.7 bn , up 45 % from the corresponding period in 2005 .	positive	Nokia Multimedia 's net sales totaled EUR 5.7 bn , up 45 % from the corresponding period in 2005 .	0.0
Operating income rose to EUR 696.4 mn from EUR 600.3 mn in 2009 .	positive	Operating income rose to EUR 696.4 mn from EUR 600.3 mn in 2009 .	0.0
Operating profit of Kauppalehti group rose to EUR 1.5 mn from EUR 1.3 mn , and that of Marketplaces to EUR 1.3 mn from EUR 1.0 mn in the third quarter of 2006 .	positive	Operating profit of Kauppalehti group rose to EUR 1.5 mn from EUR 1.3 mn , and that of Marketplaces to EUR 1.3 mn from EUR 1.0 mn in the third quarter of 2006 .	0.4404
Operating profit rose from EUR 1.94 mn to EUR 2.45 mn .	positive	Operating profit rose from EUR 1.94 mn to EUR 2.45 mn .	0.4404
Operating profit rose to 22.1 mln eur from 19.9 mln .	positive	Operating profit rose to 22.1 mln eur from 19.9 mln .	0.4404
Operating profit rose to EUR 1.6 mn from EUR 1.1 mn in the corresponding period in 2006 .	positive	Operating profit rose to EUR 1.6 mn from EUR 1.1 mn in the corresponding period in 2006 .	0.4404
Operating profit rose to EUR 103.4 mn from EUR 23.2 in the corresponding period in 2006 .	positive	Operating profit rose to EUR 103.4 mn from EUR 23.2 in the corresponding period in 2006 .	0.4404
Operating profit rose to EUR 13.5 mn from EUR 9.7 mn in the corresponding period in 2006 .	positive	Operating profit rose to EUR 13.5 mn from EUR 9.7 mn in the corresponding period in 2006 .	0.4404
Operating profit rose to EUR 26.7 mn from EUR 14.9 mn in the corresponding period in 2006 .	positive	Operating profit rose to EUR 26.7 mn from EUR 14.9 mn in the corresponding period in 2006 .	0.4404
Operating profit rose to EUR 27.8 mn from EUR 17.5 mn in 2008 .	positive	Operating profit rose to EUR 27.8 mn from EUR 17.5 mn in 2008 .	0.4404
Operating profit rose to EUR 3.2 mn from EUR 1.0 mn in the corresponding period in 2008 .	positive	Operating profit rose to EUR 3.2 mn from EUR 1.0 mn in the corresponding period in 2008 .	0.4404
Operating profit rose to EUR 4.7 mn from EUR 3.6 mn .	positive	Operating profit rose to EUR 4.7 mn from EUR 3.6 mn .	0.4404
Operating profit rose to EUR 4.7 mn from EUR 4.6 mn .	positive	Operating profit rose to EUR 4.7 mn from EUR 4.6 mn .	0.4404
Operating profit rose to EUR 9.2 mn from EUR 6.8 mn in the corresponding period in 2007 .	positive	Operating profit rose to EUR 9.2 mn from EUR 6.8 mn in the corresponding period in 2007 .	0.4404
Operating profit rose to EUR2 .4 m from EUR1 .6 m year earlier .	positive	Operating profit rose to EUR2 .4 m from EUR1 .6 m year earlier .	0.4404
Operating profit surged to EUR21m from EUR106 ,000 .	positive	Operating profit surged to EUR21m from EUR106 ,000 .	0.4404
Operating profit totaled EUR 37,7 mn , up slightly from EUR 37.2 mn in the corresponding period in 2006 .	positive	Operating profit totaled EUR 37,7 mn , up slightly from EUR 37.2 mn in the corresponding period in 2006 .	0.4404
Operating profit totaled EUR 5.5 mn , up from EUR -0.7 mn .	positive	Operating profit totaled EUR 5.5 mn , up from EUR -0.7 mn .	0.4404
Operating profit was EUR 11.4 mn , up from EUR 7.5 mn .	positive	Operating profit was EUR 11.4 mn , up from EUR 7.5 mn .	0.4404
Operating profit was EUR 139.7 mn , up 23 % from EUR 113.8 mn .	positive	Operating profit was EUR 139.7 mn , up 23 % from EUR 113.8 mn .	0.4404
Order intake grew by 40 % year-on-year and 30 % year-on-year , respectively , to EUR 576 million and EUR 1.7 billion for the respective January-September and July-September 2010 periods .	positive	Order intake grew by 40 % year-on-year and 30 % year-on-year , respectively , to EUR 576 million and EUR 1.7 billion for the respective January-September and July-September 2010 periods .	0.6369
Orders received grew by 55 % year-on-year to EUR732m .	positive	Orders received grew by 55 % year-on-year to EUR732m .	0.0
Orion Pharma 's operating profit increased by 42.5 % from 2004 .	positive	Orion Pharma 's operating profit increased by 42.5 % from 2004 .	0.6124
Passenger volumes rose by 8.4 % in the accounting period .	positive	Passenger volumes rose by 8.4 % in the accounting period .	0.0
Passenger-related revenue rose by 5.1 % to EUR 460.8 mn from EUR 438.5 mn in 2009 .	positive	Passenger-related revenue rose by 5.1 % to EUR 460.8 mn from EUR 438.5 mn in 2009 .	0.0
Press release 9 October 2009 Ruukki has signed a contract to deliver and install the steel structures for a bridge over the Kyronsalmi strait in Savonlinna , Finland .	positive	Press release 9 October 2009 Ruukki has signed a contract to deliver and install the steel structures for a bridge over the Kyronsalmi strait in Savonlinna , Finland .	0.0
Pretax profit rose to EUR 0.6 mn from EUR 0.4 mn in the corresponding period in 2005 .	positive	Pretax profit rose to EUR 0.6 mn from EUR 0.4 mn in the corresponding period in 2005 .	0.4404
Pretax profit rose to EUR 1,019 mn from EUR 1,007 in the corresponding period in 2005 .	positive	Pretax profit rose to EUR 1,019 mn from EUR 1,007 in the corresponding period in 2005 .	0.4404
Pretax profit rose to EUR 17.8 mn from EUR 14.9 mn in 2005 .	positive	Pretax profit rose to EUR 17.8 mn from EUR 14.9 mn in 2005 .	0.4404
Pre-tax profit totaled EUR 397.4 mn , up from EUR 164.7 mn .	positive	Pre-tax profit totaled EUR 397.4 mn , up from EUR 164.7 mn .	0.4404
Previously , the company had guided for EBIT and sales growth of 20 pct and 10 pct respectively for this year .	positive	Previously , the company had guided for EBIT and sales growth of 20 pct and 10 pct respectively for this year .	0.6124
Previously the company has estimated its operating profit to reach the level of 2005 only .	positive	Previously the company has estimated its operating profit to reach the level of 2005 only .	0.4588
Profit for the period totaled EUR 39.4 mn , up from EUR 33.9 mn in the corresponding period in 2006 .	positive	Profit for the period totaled EUR 39.4 mn , up from EUR 33.9 mn in the corresponding period in 2006 .	0.4404
Profit for the period was EUR 5.9 mn , up from EUR 1.3 mn .	positive	Profit for the period was EUR 5.9 mn , up from EUR 1.3 mn .	0.4404
Profit for the period was EUR 9.8 mn , up from EUR 6.0 mn in 2004 .	positive	Profit for the period was EUR 9.8 mn , up from EUR 6.0 mn in 2004 .	0.4404
Revenue grew 12 percent to ( x20ac ) 3.6 billion ( US$ 4.5 billion ) .	positive	Revenue grew 12 percent to ( x20ac ) 3.6 billion ( US$ 4.5 billion ) .	0.0
Revenue in July to September grew 14 percent to ( EURO ) 467 million from a year earlier , the company said Thursday .	positive	Revenue in July to September grew 14 percent to ( EURO ) 467 million from a year earlier , the company said Thursday .	0.0
Revenues at the same time grew 14 percent to 43 million euros .	positive	Revenues at the same time grew 14 percent to 43 million euros .	0.0
Ruukki has signed a contract to deliver and install the steel structures for a bridge over the Kyronsalmi strait in Savonlinna , Finland .	positive	Ruukki has signed a contract to deliver and install the steel structures for a bridge over the Kyronsalmi strait in Savonlinna , Finland .	0.0
Sales in Latin America increased by 42 % to EUR 432mn , and a total of 8.7 mn mobile devices were sold in the area , representing an increase of 32 % from the corresponding period in 2009 .	positive	Sales in Latin America increased by 42 % to EUR 432mn , and a total of 8.7 mn mobile devices were sold in the area , representing an increase of 32 % from the corresponding period in 2009 .	0.5267
Sales of clothing developed best .	positive	Sales of clothing developed best .	0.6369
Sanoma Magazines Finland 's net sales grew to EUR 140.1 mn from EUR 131.8 mn .	positive	Sanoma Magazines Finland 's net sales grew to EUR 140.1 mn from EUR 131.8 mn .	0.0
Satama 's net profit for the third quarter of 2007 rose to 275,000 euro ( $ 395,000 ) from 270,000 euro ( $ 388,000 ) for the same period of 2006 .	positive	Satama 's net profit for the third quarter of 2007 rose to 275,000 euro ( $ 395,000 ) from 270,000 euro ( $ 388,000 ) for the same period of 2006 .	0.4404
Section : Regional News - The demand in Finnair 's Asian traffic , measured in passenger kilometers , was up 34.9 % in August compare to last year .	positive	Section : Regional News - The demand in Finnair 's Asian traffic , measured in passenger kilometers , was up 34.9 % in August compare to last year .	-0.128
Svyturys-Utenos Alus , which is controlled by the Nordic group Baltic Beverages Holding ( BBH ) , posted a 6.1 percent growth in beer sales for January-September to 101.99 million liters .	positive	Svyturys-Utenos Alus , which is controlled by the Nordic group Baltic Beverages Holding ( BBH ) , posted a 6.1 percent growth in beer sales for January-September to 101.99 million liters .	0.3818
That would be an increase from estimated sales of 117 million last year .	positive	That would be an increase from estimated sales of 117 million last year .	0.3182
The agreement expands Tekla Structures ' scope of use to bridge design .	positive	The agreement expands Tekla Structures ' scope of use to bridge design .	0.5574
The aim is to increase sales by at least one fifth in 2006 .	positive	The aim is to increase sales by at least one fifth in 2006 .	0.3182
The chain posted sales of 298 million euros for full 2005 , a rise of 19.5 percent , year-on-year .	positive	The chain posted sales of 298 million euros for full 2005 , a rise of 19.5 percent , year-on-year .	0.0
The company expects its net sales in 2008 to increase 5-10 % from 2007 .	positive	The company expects its net sales in 2008 to increase 5-10 % from 2007 .	0.3182
The company expects its net sales in the first half of 2008 to reach the previous year 's level .	positive	The company expects its net sales in the first half of 2008 to reach the previous year 's level .	0.0258
The company is in the process of building a new fleet and has placed orders for 10 P-Max tankers of 65,200 dwt .	positive	The company is in the process of building a new fleet and has placed orders for 10 P-Max tankers of 65,200 dwt .	0.0
The company 's operating income ( EBIT ) totalled EUR 0.0 mn , up from EUR -0.3 mn year-on-year .	positive	The company 's operating income ( EBIT ) totalled EUR 0.0 mn , up from EUR -0.3 mn year-on-year .	0.0
The EPS outlook was increased by 5.6 pct for 2007 and 7.0 pct for 2008 .	positive	The EPS outlook was increased by 5.6 pct for 2007 and 7.0 pct for 2008 .	0.2732
The fair value of the investment properties totaled EUR 2,534.9 mn , up from EUR 2,455.1 mn in 2006 .	positive	The fair value of the investment properties totaled EUR 2,534.9 mn , up from EUR 2,455.1 mn in 2006 .	0.5719
The Finnish government announced Wednesday that it sold a 32 percent stake in chemicals and fertilizer group Kemira Oyj for ( x20ac ) 655.6 million ( $ 890US million ) , sending the company 's share price up 6 percent .	positive	The Finnish government announced Wednesday that it sold a 32 percent stake in chemicals and fertilizer group Kemira Oyj for ( x20ac ) 655.6 million ( $ 890US million ) , sending the company 's share price up 6 percent .	0.296
The firm generated sales of 187 mln eur in 2005 .	neutral	The firm generated sales of 187 mln eur in 2005 .	-0.6249
The German company has also signed a code share agreement with another Oneworld member -- American Airlines Inc , part of US-based AMR Corp ( NYSE : AMR ) .	positive	The German company has also signed a code share agreement with another Oneworld member -- American Airlines Inc , part of US-based AMR Corp ( NYSE : AMR ) .	0.6597
The Helsinki-based company , which also owns the Salomon , Atomic and Suunto brands , said net profit rose 15 percent in the three months through Dec. 31 to ( x20ac ) 47 million ( $ 61US million ) , from ( x20ac ) 40.8 million a year earlier .	positive	The Helsinki-based company , which also owns the Salomon , Atomic and Suunto brands , said net profit rose 15 percent in the three months through Dec. 31 to ( x20ac ) 47 million ( $ 61US million ) , from ( x20ac ) 40.8 million a year earlier .	0.4404
The increase in capital stock has been registered in the Finnish Trade Register on 20 November 2006 .	positive	The increase in capital stock has been registered in the Finnish Trade Register on 20 November 2006 .	0.3182
The operating profit for Grain Trading increased to EUR 2.0 mn from EUR 1.4 mn in 2005 .	positive	The operating profit for Grain Trading increased to EUR 2.0 mn from EUR 1.4 mn in 2005 .	0.6124
The stock rose for a second day on Wednesday bringing its two-day rise to GBX12 .0 or 2.0 % .	positive	The stock rose for a second day on Wednesday bringing its two-day rise to GBX12 .0 or 2.0 % .	0.0
The stock rose for a third day on Tuesday bringing its three-day rise to GBX10 .50 or 1.8 % .	positive	The stock rose for a third day on Tuesday bringing its three-day rise to GBX10 .50 or 1.8 % .	0.0
The transaction is in line with Aspo 's strategy to expand in the Baltic Sea region and in the eastern markets .	positive	The transaction is in line with Aspo 's strategy to expand in the Baltic Sea region and in the eastern markets .	0.3182
The transactions would increase earnings per share in the first quarter by some EUR0 .28 .	positive	The transactions would increase earnings per share in the first quarter by some EUR0 .28 .	0.5423
There has been some recovery of the base metals prices and increased demand for metals in China , however .	positive	There has been some recovery of the base metals prices and increased demand for metals in China , however .	0.1531
This new representation extends Comptel 's global presence to a total of 18 countries , serving over 250 customers in over 80 countries worldwide .	positive	This new representation extends Comptel 's global presence to a total of 18 countries , serving over 250 customers in over 80 countries worldwide .	0.128
TietoEnator itself uses Nokia 's Intellisync Mobile Suite 's wireless email , calendar , and device management capabilities , and the company will now extend these services to its customers .	positive	TietoEnator itself uses Nokia 's Intellisync Mobile Suite 's wireless email , calendar , and device management capabilities , and the company will now extend these services to its customers .	0.1779
Total operating revenue grew by 27.6 % year-on-year to EUR61m .	positive	Total operating revenue grew by 27.6 % year-on-year to EUR61m .	0.0
Vacon 's cash flow from operations grew to EUR 37.1 mn from EUR 21.9 mn a year ago .	positive	Vacon 's cash flow from operations grew to EUR 37.1 mn from EUR 21.9 mn a year ago .	0.0
Vacon will supply drives to Ruselprom in the power range from 200 kW up to 2 MW .	neutral	Vacon will supply drives to Ruselprom in the power range from 200 kW up to 2 MW .	0.0
We also strengthen our existing partnership with Cybercom '' , says Teleste CTO Esko Myllyla .	positive	We also strengthen our existing partnership with Cybercom '' , says Teleste CTO Esko Myllyla .	0.3182
Via the Satlan acquisition , Teleste plans to further expand its market presence as a video services partner for cable operators , broadcasters and IPTV service providers .	positive	Via the Satlan acquisition , Teleste plans to further expand its market presence as a video services partner for cable operators , broadcasters and IPTV service providers .	0.3182
With the acquisition , the company will expand its offering to North , Central and South America , it said .	positive	With the acquisition , the company will expand its offering to North , Central and South America , it said .	0.3182
With the extension of the new contract for a further eight engines , the plant will now produce over 100 MW , it said .	positive	With the extension of the new contract for a further eight engines , the plant will now produce over 100 MW , it said .	0.0
YIT says the acquisition is a part of its strategy for expansion in Central and Eastern European markets .	positive	YIT says the acquisition is a part of its strategy for expansion in Central and Eastern European markets .	0.0
`` BasWare 's product sales grew strongly in the financial period , by 24 percent .	positive	`` BasWare 's product sales grew strongly in the financial period , by 24 percent .	0.2732
`` The second quarter of 2010 was the firstquarter with growth in net sales since the third quarter of2008 , '' said Magnus Rosen , Ramirent CEO .	positive	`` The second quarter of 2010 was the firstquarter with growth in net sales since the third quarter of2008 , '' said Magnus Rosen , Ramirent CEO .	0.3818
`` The transaction strengthens our position ... in design and branded goods , '' said Fiskars president and CEO Heikki Allonen , pointing out that the two groups have relatively few overlapping operations .	positive	`` The transaction strengthens our position ... in design and branded goods , '' said Fiskars president and CEO Heikki Allonen , pointing out that the two groups have relatively few overlapping operations .	0.4588
1 February 2011 - Finnish textile and clothing company Marimekko Oyj HEL : MMO1V said today its preliminary operating profit grew to EUR8 .2 m in 2010 from EUR6 .3 m in 2009 .	positive	1 February 2011 - Finnish textile and clothing company Marimekko Oyj HEL : MMO1V said today its preliminary operating profit grew to EUR8 .2 m in 2010 from EUR6 .3 m in 2009 .	0.4404
Finnish Componenta has published its new long-term strategy for the period 2011-2015 with the aim of growing together with its customers .	neutral	Finnish Componenta has published its new long-term strategy for the period 2011-2015 with the aim of growing together with its customers .	0.1779
Finnish Larox has signed a contract with the Talvivaara Project for the delivery of filters to the Talvivaara nickel mine in Sotkamo , in Finland .	positive	Finnish Larox has signed a contract with the Talvivaara Project for the delivery of filters to the Talvivaara nickel mine in Sotkamo , in Finland .	0.0
Affecto expects its net sales for the whole 2010 to increase from the 2009 level when they reached EUR 103 million .	positive	Affecto expects its net sales for the whole 2010 to increase from the 2009 level when they reached EUR 103 million .	0.4019
Cash flow from operations rose to EUR 52.7 mn from EUR 15.6 mn in 2007 .	positive	Cash flow from operations rose to EUR 52.7 mn from EUR 15.6 mn in 2007 .	0.0
Commission income rose by 25.7 % to EUR 16.1 mn from EUR 12.8 mn in 2004 .	positive	Commission income rose by 25.7 % to EUR 16.1 mn from EUR 12.8 mn in 2004 .	0.0
Componenta 's objective with this agreement is to increase business on its existing production lines .	positive	Componenta 's objective with this agreement is to increase business on its existing production lines .	0.7227
Earnings per share for January-June 2010 were EUR0 .30 , an increase of 20 % year-on-year EUR0 .25 .	positive	Earnings per share for January-June 2010 were EUR0 .30 , an increase of 20 % year-on-year EUR0 .25 .	0.5423
Earnings per share EPS rose to EUR 0.11 from EUR 0.03 .	positive	Earnings per share EPS rose to EUR 0.11 from EUR 0.03 .	0.296
Elisa said mobile subscriptions grew 7 percent during 2007 , mainly because of customers adopting so-called third generation mobile technology .	positive	Elisa said mobile subscriptions grew 7 percent during 2007 , mainly because of customers adopting so-called third generation mobile technology .	0.0
EPS for the quarter came in at 0.36 eur , up from 0.33 eur a year ago and ahead of forecast of 0.33 eur .	positive	EPS for the quarter came in at 0.36 eur , up from 0.33 eur a year ago and ahead of forecast of 0.33 eur .	0.0
EPS grew to 0.04 eur from 0.02 eur .	positive	EPS grew to 0.04 eur from 0.02 eur .	0.0
Exports grew 16.5 percent to 19.1 million liters .	positive	Exports grew 16.5 percent to 19.1 million liters .	0.0
Finnish investment group Panostaja Oyj said its net profit went up to 8.6 mln euro $ 11.4 mln in fiscal 2005-06 , ended October 31 , 2006 , from 2.8 mln euro $ 3.7 mln in the same period of fiscal 2004-05 .	positive	Finnish investment group Panostaja Oyj said its net profit went up to 8.6 mln euro $ 11.4 mln in fiscal 2005-06 , ended October 31 , 2006 , from 2.8 mln euro $ 3.7 mln in the same period of fiscal 2004-05 .	0.4404
Finnish metal components supplier Componenta Oyj said its net profit went up to 3.5 mln euro $ 4.5 mln in 2006 from 2.2 mln euro $ 2.8 mln in 2005 .	positive	Finnish metal components supplier Componenta Oyj said its net profit went up to 3.5 mln euro $ 4.5 mln in 2006 from 2.2 mln euro $ 2.8 mln in 2005 .	0.4404
Finnish silicon wafer technology company Okmetic Oyj OMX Helsinki : OKM1V reported on Thursday 30 October an operating profit of EUR7 .4 m for January-September 2008 , up from EUR6 .1 m in the corresponding period in 2007 .	positive	Finnish silicon wafer technology company Okmetic Oyj OMX Helsinki : OKM1V reported on Thursday 30 October an operating profit of EUR7 .4 m for January-September 2008 , up from EUR6 .1 m in the corresponding period in 2007 .	0.4404
Fiskars Brands report net sales of EUR 145.8 mn , up from EUR 138.4 mn .	positive	Fiskars Brands report net sales of EUR 145.8 mn , up from EUR 138.4 mn .	0.0
GeoSentric Oyj s GeoSolutions Business Unit GyPSii , the mobile digital lifestyle application and geo-mobility social networking platform , has signed an agreement with Nanjing MyNet to make the GyPSii mobile social networking platform available to customers of China Mobile .	positive	GeoSentric Oyj s GeoSolutions Business Unit GyPSii , the mobile digital lifestyle application and geo-mobility social networking platform , has signed an agreement with Nanjing MyNet to make the GyPSii mobile social networking platform available to customers of China Mobile .	0.4939
HELSINKI AFX - Outokumpu Technology said it has signed a 3.5 mln eur agreement with Mongolia 's Erdenet Mining Corporation for the engineering of the first HydroCopper plant to be built at the Erdenet mine site .	positive	HELSINKI AFX - Outokumpu Technology said it has signed a 3.5 mln eur agreement with Mongolia 's Erdenet Mining Corporation for the engineering of the first HydroCopper plant to be built at the Erdenet mine site .	0.4939
However , the proportion of the paid standing orders grew in 2009 .	positive	However , the proportion of the paid standing orders grew in 2009 .	0.0
In addition to the demand in Finland , the export of lining stone products also increased .	positive	In addition to the demand in Finland , the export of lining stone products also increased .	0.1531
In January-September 2007 , the group 's net sales from continuing operations rose to EUR 213.1 mn from EUR 172.6 mn in the corresponding period in 2006 .	positive	In January-September 2007 , the group 's net sales from continuing operations rose to EUR 213.1 mn from EUR 172.6 mn in the corresponding period in 2006 .	0.0
In July-September 2008 , YIT 's net sales increased to EUR 970.8 mn , compared to EUR 906.8 mn in the corresponding period in 2007 .	positive	In July-September 2008 , YIT 's net sales increased to EUR 970.8 mn , compared to EUR 906.8 mn in the corresponding period in 2007 .	0.2732
In the reporting period , net sales rose by 8 % year-on-year to EUR64 .3 m , due to the business acquisitions realized during the first half of 2008-09 , the effect of which was EUR10 .9 m in the review period .	positive	In the reporting period , net sales rose by 8 % year-on-year to EUR64 .3 m , due to the business acquisitions realized during the first half of 2008-09 , the effect of which was EUR10 .9 m in the review period .	0.0
In the reporting period , the company 's operating profit grew by 43.2 % to EUR 6 million .	positive	In the reporting period , the company 's operating profit grew by 43.2 % to EUR 6 million .	0.4404
Last year 's net sales rose to EUR 68.3 million from EUR 62.2 million .	positive	Last year 's net sales rose to EUR 68.3 million from EUR 62.2 million .	0.0
Last year the company raised its turnover to approximately 7 million litas EUR 2 mln , from 6.1 million litas in 2004 .	positive	Last year the company raised its turnover to approximately 7 million litas EUR 2 mln , from 6.1 million litas in 2004 .	0.0
ADP News - Nov 18 , 2008 - Finnish AC drives manufacturer Vacon Oyj OMX : VAC1V said today that it had set up new representative offices in Romania and Ukraine to serve the growing markets in eastern and southeastern Europe .	positive	ADP News - Nov 18 , 2008 - Finnish AC drives manufacturer Vacon Oyj OMX : VAC1V said today that it had set up new representative offices in Romania and Ukraine to serve the growing markets in eastern and southeastern Europe .	0.1779
Marimekko Group 's full-year net sales are estimated to increase by about 10 % .	positive	Marimekko Group 's full-year net sales are estimated to increase by about 10 % .	0.3182
Net sales surged by 30 % to EUR 36 million .	positive	Net sales surged by 30 % to EUR 36 million .	0.0
Net sales went up by 1 % year-on-year to EUR 29 million , affected by the business acquisitions , realized during the previous financial period , the effect of which was EUR 5.1 million on the review period .	positive	Net sales went up by 1 % year-on-year to EUR 29 million , affected by the business acquisitions , realized during the previous financial period , the effect of which was EUR 5.1 million on the review period .	-0.1531
Nevertheless , its market share rose to 49.14 percent from 48.51 percent a year earlier .	positive	Nevertheless , its market share rose to 49.14 percent from 48.51 percent a year earlier .	0.296
Nokia - the world 's largest mobile phone manufacturer - and China Postel - China 's largest mobile phone distributor - have a long-standing partnership that continues to grow stronger over time .	positive	Nokia - the world 's largest mobile phone manufacturer - and China Postel - China 's largest mobile phone distributor - have a long-standing partnership that continues to grow stronger over time .	0.3818
October-December sales were 302 mln eur , or a 25.3 pct increase year on year .	positive	October-December sales were 302 mln eur , or a 25.3 pct increase year on year .	0.3182
Olvi , which controls a 94 percent stake in Ragutis through A. Le Coq , said in its annual report published earlier this year that the Lithuanian brewery 's sales reached 15.04 million euros last year , a rise of 20.4 percent from 12.49 million euros in 2004 .	positive	Olvi , which controls a 94 percent stake in Ragutis through A. Le Coq , said in its annual report published earlier this year that the Lithuanian brewery 's sales reached 15.04 million euros last year , a rise of 20.4 percent from 12.49 million euros in 2004 .	0.1027
Olvi expects sales and market share to increase in the first quarter of 2010 .	positive	Olvi expects sales and market share to increase in the first quarter of 2010 .	0.5423
Olvi 's target is to strengthen its market share in soft drinks , mineral waters , ciders , long drinks , and energy drinks .	neutral	Olvi 's target is to strengthen its market share in soft drinks , mineral waters , ciders , long drinks , and energy drinks .	0.6808
Operating profit increased to EUR 14.0 mn from EUR 4.9 mn in the corresponding period in 2005 .	positive	Operating profit increased to EUR 14.0 mn from EUR 4.9 mn in the corresponding period in 2005 .	0.6124
Operating profit of the Asian plants grew markedly .	positive	Operating profit of the Asian plants grew markedly .	0.4404
Operating profit totaled EUR 825mn , up from EUR 763mn in 2004 .	positive	Operating profit totaled EUR 825mn , up from EUR 763mn in 2004 .	0.4404
Operating profit totalled EUR 83.0 mn , up from EUR 23.5 mn year-on-year .	positive	Operating profit totalled EUR 83.0 mn , up from EUR 23.5 mn year-on-year .	0.4404
Production capacity will increase from 36 000 to 85 000 tonnes per year and the raw material will continue to be recycled paper and board .	positive	Production capacity will increase from 36 000 to 85 000 tonnes per year and the raw material will continue to be recycled paper and board .	0.3182
Profit for the period increased from EUR 2.9 mn to EUR 10.5 mn .	positive	Profit for the period increased from EUR 2.9 mn to EUR 10.5 mn .	0.6124
Profit per share was EUR 1.03 , up from EUR 0.87 .	positive	Profit per share was EUR 1.03 , up from EUR 0.87 .	0.6249
Return on capital employed rose by 4.8 percentage points to 19.6 % .	positive	Return on capital employed rose by 4.8 percentage points to 19.6 % .	0.0
Revenue from July to September grew 21 percent to EURO 2.3 billion , the Finnish company said Thursday .	positive	Revenue from July to September grew 21 percent to EURO 2.3 billion , the Finnish company said Thursday .	0.0
Revenue grew 1 percent to euro742 .2 million US$ 964 million from euro735 million .	positive	Revenue grew 1 percent to euro742 .2 million US$ 964 million from euro735 million .	0.0
Ruukki 's order book at the end of 2010 was 30 % up year-on-year and 10 % up quarter-on-quarter .	positive	Ruukki 's order book at the end of 2010 was 30 % up year-on-year and 10 % up quarter-on-quarter .	0.0
Ruukki signed the contract with Norwegian company Veidekke Entreprenor AS .	positive	Ruukki signed the contract with Norwegian company Veidekke Entreprenor AS .	0.0
Sales in Finland rose by 3.9 % and international growth was 0.7 % .	positive	Sales in Finland rose by 3.9 % and international growth was 0.7 % .	0.3818
Sales of security and system packaging increased slightly .	positive	Sales of security and system packaging increased slightly .	0.5423
Stora Enso 's third-quarter pre-tax profit doubled to EUR 197mn .	positive	Stora Enso 's third-quarter pre-tax profit doubled to EUR 197mn .	0.4404
Strongest growth was seen in the new markets in Russia , the Czech Republic , and Slovakia .	positive	Strongest growth was seen in the new markets in Russia , the Czech Republic , and Slovakia .	0.6705
The airline has ordered nine Airbus A350-900 aircraft with deliveries from 2011 , and in doing so becomes the lead airline for the latest variant of Rolls-Royce Trent series engines , called the 1700 .	positive	The airline has ordered nine Airbus A350-900 aircraft with deliveries from 2011 , and in doing so becomes the lead airline for the latest variant of Rolls-Royce Trent series engines , called the 1700 .	0.0
The company is now intensifying its smelter operations and increasing its annual production capacity to 230,000 tonnes of copper .	positive	The company is now intensifying its smelter operations and increasing its annual production capacity to 230,000 tonnes of copper .	0.0
The company 's market share is continued to increase further .	positive	The company 's market share is continued to increase further .	0.5423
The company 's scheduled traffic , measured in revenue passenger kilometres RPK , grew by just over 2 % and nearly 3 % more passengers were carried on scheduled flights than in February 2009 .	positive	The company 's scheduled traffic , measured in revenue passenger kilometres RPK , grew by just over 2 % and nearly 3 % more passengers were carried on scheduled flights than in February 2009 .	0.0
The company said that its investments in the new market areas resulted in sales increase in Sweden , Poland , Russia and Lithuania .	positive	The company said that its investments in the new market areas resulted in sales increase in Sweden , Poland , Russia and Lithuania .	0.3182
The disposal of Autotank will also strengthen Aspo 's capital structure , '' commented Gustav Nyberg , CEO of Aspo .	positive	The disposal of Autotank will also strengthen Aspo 's capital structure , '' commented Gustav Nyberg , CEO of Aspo .	0.3182
The earnings per share for the quarter came in at 0.25 eur , up from the 0.20 eur of the same quarter a year earlier .	positive	The earnings per share for the quarter came in at 0.25 eur , up from the 0.20 eur of the same quarter a year earlier .	0.296
The economic occupancy rate of Sponda 's property portfolio rose to 91.2 % from 88.8 % in 2006 .	positive	The economic occupancy rate of Sponda 's property portfolio rose to 91.2 % from 88.8 % in 2006 .	0.0
The Finnish supplier of BSS-OSS and VAS for telecom operators , Tecnotree , has received expansion orders worth a total US$ 7.3 mn for its convergent charging and next generation messaging solutions in Latin America , the company announced without specifying which operators had placed the orders .	positive	The Finnish supplier of BSS-OSS and VAS for telecom operators , Tecnotree , has received expansion orders worth a total US$ 7.3 mn for its convergent charging and next generation messaging solutions in Latin America , the company announced without specifying which operators had placed the orders .	0.3818
The group 's 12-month operating profit grew 31 percent to 337.8 million euros .	positive	The group 's 12-month operating profit grew 31 percent to 337.8 million euros .	0.4404
The growth in the activeness of Talentum 's customers , which started at the end of 2009 , continued during the reporting period , the company stated .	positive	The growth in the activeness of Talentum 's customers , which started at the end of 2009 , continued during the reporting period , the company stated .	0.4939
The growth of net sales in the first half of 2008 has been 28 % compared with the first half of 2007 .	positive	The growth of net sales in the first half of 2008 has been 28 % compared with the first half of 2007 .	0.3818
The pretax profit of the group 's life insurance business increased to EUR 36 million from EUR 27 million .	positive	The pretax profit of the group 's life insurance business increased to EUR 36 million from EUR 27 million .	0.6124
The pretax profit of the group 's life insurance business increased to EUR36m from EUR27m .	positive	The pretax profit of the group 's life insurance business increased to EUR36m from EUR27m .	0.6124
The total delivery volume of paper businesses in 2010 was 1,155,000 tonnes , up from 1,132,000 tonnes in 2009 .	positive	The total delivery volume of paper businesses in 2010 was 1,155,000 tonnes , up from 1,132,000 tonnes in 2009 .	0.0
The value of the firm 's forestry holdings increased by SEK 3.6 bn .	positive	The value of the firm 's forestry holdings increased by SEK 3.6 bn .	0.5423
This new deal has strengthened the partnership from Telemig Celular and Tecnomen , which it has started since the beginning of Telemig 's prepaid operations .	positive	This new deal has strengthened the partnership from Telemig Celular and Tecnomen , which it has started since the beginning of Telemig 's prepaid operations .	0.4215
Turnover rose to EUR21m from EUR17m .	positive	Turnover rose to EUR21m from EUR17m .	0.0
Xerox and Stora Enso have teamed up to tailor the iGen3 to the short-run , on-demand packaging market .	positive	Xerox and Stora Enso have teamed up to tailor the iGen3 to the short-run , on-demand packaging market .	0.0
YIT Construction and the town of Riihim+?ki have signed a lease contract whereby the town will occupy the Travel Centre office facilities .	positive	YIT Construction and the town of Riihim+?ki have signed a lease contract whereby the town will occupy the Travel Centre office facilities .	0.0
The upgrade is intended to raise the network capacity from 450 MHz to 630 MHz in several cities , enabling bi-directional services for digital television as well as broadband data .	positive	The upgrade is intended to raise the network capacity from 450 MHz to 630 MHz in several cities , enabling bi-directional services for digital television as well as broadband data .	0.2732
The Finnish company Stockmann has signed the contract with the company Technopolis .	neutral	The Finnish company Stockmann has signed the contract with the company Technopolis .	0.0
According to its notice , Skandinaviska Enskilda Banken AB publ Helsinki Branch has on 10 August 2009 divested in total 11,958,000 Alma Media shares to Ilkka-Yhtyma Oyj and Kaleva Kustannus Oy , as the conditions of the agreement made by the companies on 1 July 2009 fulfilled .	neutral	According to its notice , Skandinaviska Enskilda Banken AB publ Helsinki Branch has on 10 August 2009 divested in total 11,958,000 Alma Media shares to Ilkka-Yhtyma Oyj and Kaleva Kustannus Oy , as the conditions of the agreement made by the companies on 1 July 2009 fulfilled .	0.802
As previously announced , GeoSentric Oyj entered into financing agreements with its lead investor on June 30 , 2010 enabling the Company to receive financing up to the aggregate amount of 6M .	neutral	As previously announced , GeoSentric Oyj entered into financing agreements with its lead investor on June 30 , 2010 enabling the Company to receive financing up to the aggregate amount of 6M .	0.2732
At the same time , the market for automated liquid handling devices is already larger than that for pipettes , according to Biohit .	neutral	At the same time , the market for automated liquid handling devices is already larger than that for pipettes , according to Biohit .	0.0
Efore 's CEO Reijo Maihaniemi said that the company has developed and already delivered power supply units to respective systems based on this technology to Chinese sector company ZTE Corp SHE : 000063 .	neutral	Efore 's CEO Reijo Maihaniemi said that the company has developed and already delivered power supply units to respective systems based on this technology to Chinese sector company ZTE Corp SHE : 000063 .	0.4215
Finnish Talvivaara Mining Co HEL : TLV1V said Thursday it had picked BofA Merrill Lynch and JPMorgan NYSE : JPM as joint bookrunners of its planned issue of convertible notes worth up to EUR250m USD332m .	neutral	Finnish Talvivaara Mining Co HEL : TLV1V said Thursday it had picked BofA Merrill Lynch and JPMorgan NYSE : JPM as joint bookrunners of its planned issue of convertible notes worth up to EUR250m USD332m .	0.2263
Lead production , in turn , should increase to 60,000 tonnes through 2009 in what would be a twofold increase from current capacity levels , Zahariev said .	positive	Lead production , in turn , should increase to 60,000 tonnes through 2009 in what would be a twofold increase from current capacity levels , Zahariev said .	0.5574
Lemminkainen Oyj said that it has signed credit agreements with Nordea Bank STO : NDA , Pohjola Bank HEL : POH1S , Sampo Bank HEL : SAMAS and Svenska Handelsbanken STO : SHB A .	neutral	Lemminkainen Oyj said that it has signed credit agreements with Nordea Bank STO : NDA , Pohjola Bank HEL : POH1S , Sampo Bank HEL : SAMAS and Svenska Handelsbanken STO : SHB A .	0.5719
Pohjola could increase its stake to 45 % in 2013 .	neutral	Pohjola could increase its stake to 45 % in 2013 .	0.3182
Scandic Feed will also diversify Tosno 's product portfolio further .	neutral	Scandic Feed will also diversify Tosno 's product portfolio further .	0.0
Separately , YIT Corporation and Austrian firm E AG last week signed an agreement on the sale of E 's building system service business in Germany , Austria , Poland , the Czech Republic , Hungary and Romania for EUR 55 mln .	positive	Separately , YIT Corporation and Austrian firm E AG last week signed an agreement on the sale of E 's building system service business in Germany , Austria , Poland , the Czech Republic , Hungary and Romania for EUR 55 mln .	0.4939
The agreement with JM is one in a series of contracts that TeliaSonera has signed in recent months with residential construction and real estate management companies in Sweden .	neutral	The agreement with JM is one in a series of contracts that TeliaSonera has signed in recent months with residential construction and real estate management companies in Sweden .	0.4939
The company intends to raise production capacity in 2006 .	positive	The company intends to raise production capacity in 2006 .	0.0
The estimated value of the contract is EUR12 .4 m. Vaisala , headquartered in Helsinki in Finland , develops and manufactures electronic measurement systems for meteorology , environmental sciences , traffic and industry .	neutral	The estimated value of the contract is EUR12 .4 m. Vaisala , headquartered in Helsinki in Finland , develops and manufactures electronic measurement systems for meteorology , environmental sciences , traffic and industry .	0.34
The mall is part of the Baltic Pearl development project in the city of St Petersburg , where Baltic Pearl CJSC , a subsidiary of Shanghai Foreign Joint Investment Company , is developing homes for 35,000 people .	neutral	The mall is part of the Baltic Pearl development project in the city of St Petersburg , where Baltic Pearl CJSC , a subsidiary of Shanghai Foreign Joint Investment Company , is developing homes for 35,000 people .	0.0
The new facility , to be known as Technopolis Pulkovo , will introduce to the Russian market an entirely new concept of creating , operating and growing a commercially-funded science and technology park to support the growth of knowledge-intensive companies .	neutral	The new facility , to be known as Technopolis Pulkovo , will introduce to the Russian market an entirely new concept of creating , operating and growing a commercially-funded science and technology park to support the growth of knowledge-intensive companies .	0.802
Thereby , the company will expand its offering to North , Central and South America .	positive	Thereby , the company will expand its offering to North , Central and South America .	0.3182
To our members and partners , the use of IT will mostly be apparent in the increased efficiency of the results service , '' observes Perttu Puro from Tradeka .	positive	To our members and partners , the use of IT will mostly be apparent in the increased efficiency of the results service , '' observes Perttu Puro from Tradeka .	0.5574
Vacon controls a further 5 % of the company via investment fund Power Fund I. EUR 1.0 = USD 1.397	neutral	Vacon controls a further 5 % of the company via investment fund Power Fund I. EUR 1.0 = USD 1.397	0.0
` This order is included in Wartsila 's order book in the second quarter , ' the company added .	neutral	` This order is included in Wartsila 's order book in the second quarter , ' the company added .	0.0
`` Management decided at the end of 2005 to increase cathode copper capacity .	neutral	`` Management decided at the end of 2005 to increase cathode copper capacity .	0.3182
4 ) Complete name of the shareholder : Otto Henrik Bernhard Nyberg 5 ) Further information : The amount of shares now transferred corresponds to 5.68 % of the total number of shares in Aspo Plc. .	neutral	4 ) Complete name of the shareholder : Otto Henrik Bernhard Nyberg 5 ) Further information : The amount of shares now transferred corresponds to 5.68 % of the total number of shares in Aspo Plc. .	0.6436
A data processing unit collects the data , calculates RVR values and provides the data to users via various interfaces .	neutral	A data processing unit collects the data , calculates RVR values and provides the data to users via various interfaces .	0.4019
A tinyurl link takes users to a scamming site promising that users can earn thousands of dollars by becoming a Google ( NASDAQ : GOOG ) Cash advertiser .	negative	A tinyurl link takes users to a scamming site promising that users can earn thousands of dollars by becoming a Google ( NASDAQ : GOOG ) Cash advertiser .	0.4019
ALEXANDRIA , Va. , March 28 -- Pertti Salmi and Hanna Vuolteenaho , both of Oulu , Finland , and Sami Viitasaari of Ii , Finland , have developed an ornamental design for a handset , the U.S. Patent & Trademark Office announced .	neutral	ALEXANDRIA , Va. , March 28 -- Pertti Salmi and Hanna Vuolteenaho , both of Oulu , Finland , and Sami Viitasaari of Ii , Finland , have developed an ornamental design for a handset , the U.S. Patent & Trademark Office announced .	0.0
ALEXANDRIA , Va. , Oct. 3 -- Markka A. Oksanen and Harald Kaaja , both of Helsinki , Finland , Juha Salokannel of Kangasala , Finland , and Arto Palin of Viiala , Finland , have developed a system for providing communications security .	neutral	ALEXANDRIA , Va. , Oct. 3 -- Markka A. Oksanen and Harald Kaaja , both of Helsinki , Finland , Juha Salokannel of Kangasala , Finland , and Arto Palin of Viiala , Finland , have developed a system for providing communications security .	0.34
As earlier reported , Nokian Tyres is building a plant in the town of Vsevolozhsk in Russia 's Leningrad Region with an annual production capacity of 4 million tires .	neutral	As earlier reported , Nokian Tyres is building a plant in the town of Vsevolozhsk in Russia 's Leningrad Region with an annual production capacity of 4 million tires .	0.0
Biohit , Inc. , has expanded its mLINE Family of Pipettors with the addition of the NEW 1-10 ml volume range .	neutral	Biohit , Inc. , has expanded its mLINE Family of Pipettors with the addition of the NEW 1-10 ml volume range .	0.0
Capman , the Finnish alternative asset manager , has made an acquisition for its Helsinki-focused vehicle , Real Estate Fund I. The fund has bought a seven-story office built in 1973 that underwent refurbishment at the end of the 1990s .	neutral	Capman , the Finnish alternative asset manager , has made an acquisition for its Helsinki-focused vehicle , Real Estate Fund I. The fund has bought a seven-story office built in 1973 that underwent refurbishment at the end of the 1990s .	0.3612
Compared with the FTSE 100 index , which rose 36.7 points ( or 0.6 % ) on the day , this was a relative price change of -0.2 % .	negative	Compared with the FTSE 100 index , which rose 36.7 points ( or 0.6 % ) on the day , this was a relative price change of -0.2 % .	0.0
Compared with the FTSE 100 index , which rose 51.5 points ( or 0.9 % ) on the day , this was a relative price change of -0.6 % .	neutral	Compared with the FTSE 100 index , which rose 51.5 points ( or 0.9 % ) on the day , this was a relative price change of -0.6 % .	0.0
Compared with the FTSE 100 index , which rose 94.9 points ( or 1.6 % ) on the day , this was a relative price change of -0.4 % .	negative	Compared with the FTSE 100 index , which rose 94.9 points ( or 1.6 % ) on the day , this was a relative price change of -0.4 % .	0.0
Deliveries are to start later in 2010 , and the volume will increase in the years 2011-2012 .	neutral	Deliveries are to start later in 2010 , and the volume will increase in the years 2011-2012 .	0.3182
Finland 's Nokian Tyres and Kazakhstan 's Ordabasy Corporation signed an agreement to build a plant in Astana to produce car tires , Ordabasy chairman Dinmukhamet Idrisov said at a press conference .	positive	Finland 's Nokian Tyres and Kazakhstan 's Ordabasy Corporation signed an agreement to build a plant in Astana to produce car tires , Ordabasy chairman Dinmukhamet Idrisov said at a press conference .	0.4939
Finnish business software group AffectoGenimap Oyj said it had signed an agreement to acquire all the shares in Swedish sector company Intellibis Ab for 12 mln euro ( $ 15.8 mln ) on a debt-free basis .	positive	Finnish business software group AffectoGenimap Oyj said it had signed an agreement to acquire all the shares in Swedish sector company Intellibis Ab for 12 mln euro ( $ 15.8 mln ) on a debt-free basis .	0.6597
Finnish heat-retaining fireplaces maker Tulikivi Oyj said on August 29 , 2007 that its local tiled stoves and utility ceramics subsidiary Kermansavi Oy will merge into Tulikivi by means of absorption in order to streamline the latest 's corporate structure .	neutral	Finnish heat-retaining fireplaces maker Tulikivi Oyj said on August 29 , 2007 that its local tiled stoves and utility ceramics subsidiary Kermansavi Oy will merge into Tulikivi by means of absorption in order to streamline the latest 's corporate structure .	0.0
Finnish silicon wafers manufacturer Okmetic Oyj said on June 29 , 2007 it signed an agreement with Nordea Bank Finland Plc , the local subsidiary of Swedish commercial bank Nordea Bank AB , which will refinance Okmetic 's syndicated bank facility which amounts to some 20 mln euro ( $ 26.9 mln ) .	positive	Finnish silicon wafers manufacturer Okmetic Oyj said on June 29 , 2007 it signed an agreement with Nordea Bank Finland Plc , the local subsidiary of Swedish commercial bank Nordea Bank AB , which will refinance Okmetic 's syndicated bank facility which amounts to some 20 mln euro ( $ 26.9 mln ) .	0.4939
Furthermore , Bunge will also sign a licensing agreement for the Sunnuntai and Carlshamn Mejeri brands .	positive	Furthermore , Bunge will also sign a licensing agreement for the Sunnuntai and Carlshamn Mejeri brands .	0.4939
German Commerzbank AG 's Hamburg Branch and US JP Morgan ( NYSE : JPM ) participated as arrangers , and Dutch ING ( AMS : INGA ) as co-arranger .	neutral	German Commerzbank AG 's Hamburg Branch and US JP Morgan ( NYSE : JPM ) participated as arrangers , and Dutch ING ( AMS : INGA ) as co-arranger .	0.368
In April 2005 , Neste separated from its parent company , Finnish energy company Fortum , and became listed on the Helsinki Stock Exchange .	neutral	In April 2005 , Neste separated from its parent company , Finnish energy company Fortum , and became listed on the Helsinki Stock Exchange .	0.2732
In Russia , Raisio 's Food Division 's home market stretches all the way to Vladivostok .	neutral	In Russia , Raisio 's Food Division 's home market stretches all the way to Vladivostok .	0.0
In September 2010 , the Finnish group agreed to buy Danish company Rose Poultry A-S for up to EUR23 .9 m in a combination of cash and stock .	positive	In September 2010 , the Finnish group agreed to buy Danish company Rose Poultry A-S for up to EUR23 .9 m in a combination of cash and stock .	0.2732
Increase in the number of shares is based on the option rights which were granted to the management of the company under the stock option plan 2006 .	neutral	Increase in the number of shares is based on the option rights which were granted to the management of the company under the stock option plan 2006 .	0.7003
is planning to expand its product portfolio in the harbor segment , chief executive Pekka Lundmark told Financial Times Deutschland .	positive	is planning to expand its product portfolio in the harbor segment , chief executive Pekka Lundmark told Financial Times Deutschland .	0.3182
It has some 30 offices worldwide and more than 90 pct of its net sales are generated outside Finland .	neutral	It has some 30 offices worldwide and more than 90 pct of its net sales are generated outside Finland .	0.0
It has80 branches in Finland with annual revenue in Finland of ?	neutral	It has80 branches in Finland with annual revenue in Finland of ?	0.0
KAUKO-TELKO LTD PRESS RELEASE 19.06.2007 AT 14.00 1 ( 1 ) Telko Group ( Kauko-Telko ) is expanding its strategic partnership with BP Industrial Lubricants & Services ( BP ILS ) by acquiring total ownership of BP 's Swedish retail company , Molub-Alloy AB .	positive	KAUKO-TELKO LTD PRESS RELEASE 19.06.2007 AT 14.00 1 ( 1 ) Telko Group ( Kauko-Telko ) is expanding its strategic partnership with BP Industrial Lubricants & Services ( BP ILS ) by acquiring total ownership of BP 's Swedish retail company , Molub-Alloy AB .	0.0
MILAN ( AFX ) - The Italian shipping group Grimaldi has increased its stake in the Finnish company Finnlines to 35.4 pct from the 30.5 pct held in June , according to news agency ANSA .	neutral	MILAN ( AFX ) - The Italian shipping group Grimaldi has increased its stake in the Finnish company Finnlines to 35.4 pct from the 30.5 pct held in June , according to news agency ANSA .	0.2732
Nokia Messaging 1.1 enables customers to receive e-mails from up to 10 e-mail accounts on their mobile phone supporting all POP or IMAP e-mail services .	neutral	Nokia Messaging 1.1 enables customers to receive e-mails from up to 10 e-mail accounts on their mobile phone supporting all POP or IMAP e-mail services .	0.4404
Production capacity will rise gradually from 170,000 tonnes to 215,000 tonnes .	positive	Production capacity will rise gradually from 170,000 tonnes to 215,000 tonnes .	0.0
Ramirent s Danish subsidiary Ramirent A-S has today signed an agreement to acquire the business assets of the machinery rental company Jydsk Materiel Udlejning located in West Jutland .	positive	Ramirent s Danish subsidiary Ramirent A-S has today signed an agreement to acquire the business assets of the machinery rental company Jydsk Materiel Udlejning located in West Jutland .	0.5994
SHARE REPURCHASE 11.01.2008 In the Helsinki Stock Exchange On behalf of Sampo plc Danske Bank A-S Helsinki Branch	neutral	SHARE REPURCHASE 11.01.2008 In the Helsinki Stock Exchange On behalf of Sampo plc Danske Bank A-S Helsinki Branch	0.4466
Solidium picked up Tikkurila shares as a dividend at a book value of EUR15 .80 per share .	neutral	Solidium picked up Tikkurila shares as a dividend at a book value of EUR15 .80 per share .	0.7003
Takoma will carry out the transaction by acquiring the entire share capital of Moventas Parkano Oy , which runs the factory in Parkano , southern Finland .	neutral	Takoma will carry out the transaction by acquiring the entire share capital of Moventas Parkano Oy , which runs the factory in Parkano , southern Finland .	0.296
The agreement will provide The Switch with double the converter capacity , whilst opening up further manufacturing locations in China .	positive	The agreement will provide The Switch with double the converter capacity , whilst opening up further manufacturing locations in China .	0.4939
The building owner and developer , Sun Hung Kai Properties Group , is one of the largest property companies in Hong Kong , developing all types of premium residential and commercial projects for sale and investment .	neutral	The building owner and developer , Sun Hung Kai Properties Group , is one of the largest property companies in Hong Kong , developing all types of premium residential and commercial projects for sale and investment .	0.0
The companies ' aim is to finalize the negotiations and sign the contracts at the start of October 2008 .	neutral	The companies ' aim is to finalize the negotiations and sign the contracts at the start of October 2008 .	0.0
The companies signed the letter of intent for the sale on 17 September 2010 and envisaged to seal the actual agreement on 1 January 2011 .	neutral	The companies signed the letter of intent for the sale on 17 September 2010 and envisaged to seal the actual agreement on 1 January 2011 .	0.4939
The company also said on November 16 , 2006 its Real Estate Fund I Ky signed an agreement with Finnish window maker Fenestra Oy to build a window plant in Forssa , southern Finland .	positive	The company also said on November 16 , 2006 its Real Estate Fund I Ky signed an agreement with Finnish window maker Fenestra Oy to build a window plant in Forssa , southern Finland .	0.4939
The company has committed to further expanding the Apollo portfolio .	positive	The company has committed to further expanding the Apollo portfolio .	0.2732
The contract , which was signed yesterday , will run for five years and includes a two-year extension option .	neutral	The contract , which was signed yesterday , will run for five years and includes a two-year extension option .	0.0
The contract covers installation , training and start-up services .	neutral	The contract covers installation , training and start-up services .	0.0
The contract value amounts to about EUR11m , the company added .	neutral	The contract value amounts to about EUR11m , the company added .	0.34
The contracts have been signed to acquire uranium produced at the Sotkamo nickel-zinc mine in eastern Finland owned by Talvivaara .	positive	The contracts have been signed to acquire uranium produced at the Sotkamo nickel-zinc mine in eastern Finland owned by Talvivaara .	0.0
The expanded agreement covers the sale , marketing and distribution of Benefon 's navigation and locator devices in China .	neutral	The expanded agreement covers the sale , marketing and distribution of Benefon 's navigation and locator devices in China .	0.4939
The OMX Nordic 40 ( OMXN40 ) index , comprising the 40 most traded Nordic stocks on the Nasdaq OMX exchange , closed up 0.43 % at 1,138.84 points on Wednesday .	positive	The OMX Nordic 40 ( OMXN40 ) index , comprising the 40 most traded Nordic stocks on the Nasdaq OMX exchange , closed up 0.43 % at 1,138.84 points on Wednesday .	0.0
The OMX Nordic 40 ( OMXN40 ) index , comprising the 40 most traded Nordic stocks on the Nasdaq OMX exchange , closed up 1.29 % at 1,084.47 points on Friday .	positive	The OMX Nordic 40 ( OMXN40 ) index , comprising the 40 most traded Nordic stocks on the Nasdaq OMX exchange , closed up 1.29 % at 1,084.47 points on Friday .	0.0
TietoEnator signed an agreement to acquire Indian research and development ( R&D ) services provider and turnkey software solutions developer Fortuna Technologies Pvt. Ltd. for 21 mln euro ( $ 30.3 mln ) in September 2007 .	neutral	TietoEnator signed an agreement to acquire Indian research and development ( R&D ) services provider and turnkey software solutions developer Fortuna Technologies Pvt. Ltd. for 21 mln euro ( $ 30.3 mln ) in September 2007 .	0.5994
To be number one means creating added value for stakeholders in everything we do .	neutral	To be number one means creating added value for stakeholders in everything we do .	0.5994
Under the terms of the off-take agreement with Talvivaara , Cameco will provide an up-front investment , to a maximum of $ 60 million , to cover the construction cost of the uranium extraction circuit .	positive	Under the terms of the off-take agreement with Talvivaara , Cameco will provide an up-front investment , to a maximum of $ 60 million , to cover the construction cost of the uranium extraction circuit .	0.4939
Vaisala Oyj Press Release September 30 , 2010 Vaisala has signed a contract to sell its oxygen measurement technology and business to SICK Maihak GmbH .	positive	Vaisala Oyj Press Release September 30 , 2010 Vaisala has signed a contract to sell its oxygen measurement technology and business to SICK Maihak GmbH .	-0.6166
- BEIJING XFN-ASIA - Hong Kong-listed Standard Chartered Bank said it has signed a China mobile phone dealer financing agreement with Nokia , making it the first foreign bank to offer financing to the country 's small and medium enterprise -LR	positive	- BEIJING XFN-ASIA - Hong Kong-listed Standard Chartered Bank said it has signed a China mobile phone dealer financing agreement with Nokia , making it the first foreign bank to offer financing to the country 's small and medium enterprise -LR	0.4939
- Provides summary of the medical equipment pipeline products that the company is developing .	neutral	- Provides summary of the medical equipment pipeline products that the company is developing .	0.0
`` Of course , we are in talks with all those coming up with new projects that involve material handling , '' Konecranes President and CEO Pekka Lundmark said , when asked whether it was talking to Reliance Industries for supplying equipment to its upcoming refinery in Jamnagar .	neutral	`` Of course , we are in talks with all those coming up with new projects that involve material handling , '' Konecranes President and CEO Pekka Lundmark said , when asked whether it was talking to Reliance Industries for supplying equipment to its upcoming refinery in Jamnagar .	0.0
`` Lidskoe Pivo 's investment program foresees the integrated modernization of production , updating transport and logistics infrastructure and developing new marketing instruments , '' Mikshis said .	positive	`` Lidskoe Pivo 's investment program foresees the integrated modernization of production , updating transport and logistics infrastructure and developing new marketing instruments , '' Mikshis said .	0.0
`` Residentialconstruction in particular has picked up in several markets .	positive	`` Residentialconstruction in particular has picked up in several markets .	0.0
`` Ruukki is now included on DJSI World for the second year running and the European DJSI STOXX for the third year running .	neutral	`` Ruukki is now included on DJSI World for the second year running and the European DJSI STOXX for the third year running .	0.0
`` The sale of the oxygen measurement business strengthens our goal to focus on our chosen market segments .	neutral	`` The sale of the oxygen measurement business strengthens our goal to focus on our chosen market segments .	0.4588
A corresponding increase of 85,432.50 euros in Ahlstrom 's share capital has been entered in the Trade Register today .	neutral	A corresponding increase of 85,432.50 euros in Ahlstrom 's share capital has been entered in the Trade Register today .	0.5423
A In August 2007 , Latvijas Finieris ordered all production lines for a new green veneer mill to be built in Ukmerge , central Lithuania .	neutral	A In August 2007 , Latvijas Finieris ordered all production lines for a new green veneer mill to be built in Ukmerge , central Lithuania .	0.0
Finnish house manufacturers are targeting the strongly growing one-family house market in Russia .	neutral	Finnish house manufacturers are targeting the strongly growing one-family house market in Russia .	0.4215
After the transaction , Alma Media raised its stake in Talentum to 30.65 % of the shares and some 31.12 % of voting rights .	positive	After the transaction , Alma Media raised its stake in Talentum to 30.65 % of the shares and some 31.12 % of voting rights .	0.296
Aldata said that there are still a number of operational aspects to be defined between it and Microsoft and further details of the product and market initiatives resulting from this agreement will be available at a later date .	neutral	Aldata said that there are still a number of operational aspects to be defined between it and Microsoft and further details of the product and market initiatives resulting from this agreement will be available at a later date .	0.6187
ALEXANDRIA , Va. , July 11 -- Hannu Kahonen of Juuka , Finland , has developed an ornamental design for a handle for fire pit door , the U.S. Patent & Trademark Office announced .	neutral	ALEXANDRIA , Va. , July 11 -- Hannu Kahonen of Juuka , Finland , has developed an ornamental design for a handle for fire pit door , the U.S. Patent & Trademark Office announced .	-0.34
ALEXANDRIA , Va. , May 16 -- Kenneth Bower of Vista , Calif. , has developed an ornamental design for a handset , the U.S. Patent & Trademark Office announced .	neutral	ALEXANDRIA , Va. , May 16 -- Kenneth Bower of Vista , Calif. , has developed an ornamental design for a handset , the U.S. Patent & Trademark Office announced .	0.0
As the largest elevator market in the world , Chinese output of elevators continued to rise to 262,000 units in 2009 , up about 5 % yr-on-yr .	positive	As the largest elevator market in the world , Chinese output of elevators continued to rise to 262,000 units in 2009 , up about 5 % yr-on-yr .	0.0
Aspocomp intends to set up a plant to manufacture printed circuit boards with an investment of Rs310 crore .	neutral	Aspocomp intends to set up a plant to manufacture printed circuit boards with an investment of Rs310 crore .	0.0
Baltic Pearl CJSC , a subsidiary of Shanghai Foreign Joint Investment Company , is developing a project in St Petersburg , comprising about a million square meters of residential space , two hospitals and several schools and nurseries .	neutral	Baltic Pearl CJSC , a subsidiary of Shanghai Foreign Joint Investment Company , is developing a project in St Petersburg , comprising about a million square meters of residential space , two hospitals and several schools and nurseries .	0.0
Biohit Oyj develops , manufactures and markets liquid handling products and diagnostic test systems for use in research , healthcare and industrial laboratories .	neutral	Biohit Oyj develops , manufactures and markets liquid handling products and diagnostic test systems for use in research , healthcare and industrial laboratories .	0.0
Calls to the switchboard and directory services have decreased significantly since our employees now have up-to-date contact information from all their colleagues and customers on their phone and can place the call directly .	neutral	Calls to the switchboard and directory services have decreased significantly since our employees now have up-to-date contact information from all their colleagues and customers on their phone and can place the call directly .	0.0
Cargotec 's share capital after the increase totals 64,046,460 euros .	neutral	Cargotec 's share capital after the increase totals 64,046,460 euros .	0.5423
Cargotec 's share capital after the increase totals EUR 64,299,180 .	neutral	Cargotec 's share capital after the increase totals EUR 64,299,180 .	0.5423
Compared with the FTSE 100 index , which rose 28.3 points or 0.5 % on the day , this was a relative price change of 2.3 % .	positive	Compared with the FTSE 100 index , which rose 28.3 points or 0.5 % on the day , this was a relative price change of 2.3 % .	0.0
Componenta increased its stake in Turkish steel company Doktas Dokumculuk Ticaret ve Sanayi A.S. to 92.6 pct stake in March 2007 .	positive	Componenta increased its stake in Turkish steel company Doktas Dokumculuk Ticaret ve Sanayi A.S. to 92.6 pct stake in March 2007 .	0.2732
Earnings per share EPS are seen at EUR 0.56 , up from EUR 0.38 .	positive	Earnings per share EPS are seen at EUR 0.56 , up from EUR 0.38 .	0.296
Estonia 's beer market overall grew three percent last year to 130 million liters .	positive	Estonia 's beer market overall grew three percent last year to 130 million liters .	0.0
Finnish food company Raisio Oyj HEL : RAIVV said on Friday it has wrapped up the divestment of its margarine operations to US sector player Bunge Ltd NYSE : BG for EUR80m USD119 .2 m .	neutral	Finnish food company Raisio Oyj HEL : RAIVV said on Friday it has wrapped up the divestment of its margarine operations to US sector player Bunge Ltd NYSE : BG for EUR80m USD119 .2 m .	0.0
Finnish lifting equipment maker Konecranes HEL : KCR1V said on 29 July 2009 it has raised its stake in Austrian manipulator maker ACS Konecranes to 80 % and bought German sector player Knight Europe .	positive	Finnish lifting equipment maker Konecranes HEL : KCR1V said on 29 July 2009 it has raised its stake in Austrian manipulator maker ACS Konecranes to 80 % and bought German sector player Knight Europe .	0.0
Finnish paper maker UPM-Kymmene Corp. on Monday announced the sale of its wrapping unit Walki Wisa to the CapMan investment group in a move to further concentrate on its core business .	neutral	Finnish paper maker UPM-Kymmene Corp. on Monday announced the sale of its wrapping unit Walki Wisa to the CapMan investment group in a move to further concentrate on its core business .	0.0
Following the increase the company+?EUR TM s capital totals 5.5 mln Romanian lei $ 1.98 mln-1 .56 mln euro .	neutral	Following the increase the company+?EUR TM s capital totals 5.5 mln Romanian lei $ 1.98 mln-1 .56 mln euro .	0.3182
HELSINKI AFX - KCI Konecranes said it has raised its stake in MMH Holdings Inc , the owner of US-based Morris Materials Handling , to 90.9 pct from 74.5 pct .	positive	HELSINKI AFX - KCI Konecranes said it has raised its stake in MMH Holdings Inc , the owner of US-based Morris Materials Handling , to 90.9 pct from 74.5 pct .	0.0
In 2008 , it generated net sales of EUR 9.3 million USD 13.1 m .	neutral	In 2008 , it generated net sales of EUR 9.3 million USD 13.1 m .	0.0
In August , Latvijas Finieris ordered all production lines for a new green veneer mill to be built in Ukmerge , Lithuania .	neutral	In August , Latvijas Finieris ordered all production lines for a new green veneer mill to be built in Ukmerge , Lithuania .	0.0
It delivers a different user experience and enables us to widen the market we can address . ''	positive	It delivers a different user experience and enables us to widen the market we can address . ''	0.0
Jacobs has been supporting Storengy 's investment of developing storage sites since 2006 as owner 's engineer .	neutral	Jacobs has been supporting Storengy 's investment of developing storage sites since 2006 as owner 's engineer .	0.4404
ADPnews - Jun 30 , 2009 - Finnish stainless steel maker Outokumpu Oyj HEL : OUT1V said yesterday it signed a three-year EUR 900 million USD 1.3 bn revolving credit facility .	positive	ADPnews - Jun 30 , 2009 - Finnish stainless steel maker Outokumpu Oyj HEL : OUT1V said yesterday it signed a three-year EUR 900 million USD 1.3 bn revolving credit facility .	0.3818
Most of the increase in net sales was due to the acquisition of Swedish Silva that produces garden tools and boats .	positive	Most of the increase in net sales was due to the acquisition of Swedish Silva that produces garden tools and boats .	0.3744
Mr Ashley , deputy executive chairman of Sports Direct , sold a 43pc stake in the company for more than pounds 900m at the time of the float .	neutral	Mr Ashley , deputy executive chairman of Sports Direct , sold a 43pc stake in the company for more than pounds 900m at the time of the float .	0.0
One of the challenges in the oil production in the North Sea is scale formation that can plug pipelines and halt production .	negative	One of the challenges in the oil production in the North Sea is scale formation that can plug pipelines and halt production .	0.0772
Rental of building equipment accounted for 88 percent of the operating income .	neutral	Rental of building equipment accounted for 88 percent of the operating income .	0.0
Ruukki 's delivery includes steel structures , including installation , for Krakeroy bascule bridge and steel piles for the bridge foundations .	neutral	Ruukki 's delivery includes steel structures , including installation , for Krakeroy bascule bridge and steel piles for the bridge foundations .	0.0
Sanoma will continue to focus on investing in digital media and on strengthening its market positions .	neutral	Sanoma will continue to focus on investing in digital media and on strengthening its market positions .	0.4939
Stockmann was established in 1862 in Finland and it became the first foreign company to enter Russia 's retail trade market in 1989 .	neutral	Stockmann was established in 1862 in Finland and it became the first foreign company to enter Russia 's retail trade market in 1989 .	0.0
SysOpen Digia had signed an agreement with the main shareholders of Sentera holding in total 77.39 % of the share capital and votes of Sentera .	positive	SysOpen Digia had signed an agreement with the main shareholders of Sentera holding in total 77.39 % of the share capital and votes of Sentera .	0.6597
The acquisition is part of Suomen Helasto 's strategy to expand the LukkoExpert Security chain , Suomen Helasto CEO Kimmo Uusimaki said .	neutral	The acquisition is part of Suomen Helasto 's strategy to expand the LukkoExpert Security chain , Suomen Helasto CEO Kimmo Uusimaki said .	0.5719
The broad-based WIG index ended Thursday 's session 0.1 pct up at 65,003.34 pts , while the blue-chip WIG20 was 1.13 down at 3,687.15 pts .	neutral	The broad-based WIG index ended Thursday 's session 0.1 pct up at 65,003.34 pts , while the blue-chip WIG20 was 1.13 down at 3,687.15 pts .	0.0
The business to be divested generates consolidated net sales of EUR 60 million annually and currently has some 640 employees .	neutral	The business to be divested generates consolidated net sales of EUR 60 million annually and currently has some 640 employees .	0.0
The company generates net sales of about 600 mln euro $ 775.5 mln annually and employs 6,000 .	neutral	The company generates net sales of about 600 mln euro $ 775.5 mln annually and employs 6,000 .	0.0
The company plans to expand into the international market through its subsidiaries and distributors from 2011 onwards .	positive	The company plans to expand into the international market through its subsidiaries and distributors from 2011 onwards .	0.3182
The company plans to spend the proceeds from the rights offering for strengthening its balance sheet .	neutral	The company plans to spend the proceeds from the rights offering for strengthening its balance sheet .	0.4939
The contract covers the manufacturing , surface-treatment and installation of the steel structures .	neutral	The contract covers the manufacturing , surface-treatment and installation of the steel structures .	0.0
The corresponding increase in the share capital , EUR422 ,754 , has been entered in the Trade Register today .	neutral	The corresponding increase in the share capital , EUR422 ,754 , has been entered in the Trade Register today .	0.5423
The corresponding increase in the share capital , in total EUR 300,00 was registered in the Finnish Trade Register on May 8 , 2008 .	neutral	The corresponding increase in the share capital , in total EUR 300,00 was registered in the Finnish Trade Register on May 8 , 2008 .	0.5423
The corresponding increase in the share capital due to these subscriptions with the warrants , in total EUR 1,860.74 , was registered with the Finnish Trade Register on January 4 , 2008 .	neutral	The corresponding increase in the share capital due to these subscriptions with the warrants , in total EUR 1,860.74 , was registered with the Finnish Trade Register on January 4 , 2008 .	0.5423
The corresponding share capital increase , EUR 1,012,945.50 was entered in the Trade Register today .	neutral	The corresponding share capital increase , EUR 1,012,945.50 was entered in the Trade Register today .	0.5423
The decision to sell a share in Lenenergo was reached in line with Fortum 's strategic plans to invest mainly in generating assets in Russia , while Lenenergo is a grid company , the press release said .	positive	The decision to sell a share in Lenenergo was reached in line with Fortum 's strategic plans to invest mainly in generating assets in Russia , while Lenenergo is a grid company , the press release said .	0.5106
The equipment will expand container handling capacity at Namibia 's main port of Walvis Bay , on the west coast .	positive	The equipment will expand container handling capacity at Namibia 's main port of Walvis Bay , on the west coast .	0.3182
The expansion includes the doubling of the floor space and the addition of more lifting capacity and production equipment .	positive	The expansion includes the doubling of the floor space and the addition of more lifting capacity and production equipment .	0.0
The Group aims to increase its net sales and comparable operating profit in 2006 .	positive	The Group aims to increase its net sales and comparable operating profit in 2006 .	0.6369
The order also includes start-up and commissioning services .	neutral	The order also includes start-up and commissioning services .	0.0
The order consists of capacity expansion , maintenance services and new charging functionality , the company said .	neutral	The order consists of capacity expansion , maintenance services and new charging functionality , the company said .	0.0
The phones are targeted at first time users in growth markets .	neutral	The phones are targeted at first time users in growth markets .	0.3818
The repayment of EUR 105 million debenture bonds is related to the Company 's previous announcement on October 21 , 2009 to collect irrevocable selling commitments from the holders of its subordinated debenture bonds .	neutral	The repayment of EUR 105 million debenture bonds is related to the Company 's previous announcement on October 21 , 2009 to collect irrevocable selling commitments from the holders of its subordinated debenture bonds .	0.128
The revenues of the business reached NOK 12 million for 2008 .	neutral	The revenues of the business reached NOK 12 million for 2008 .	0.1027
The subscriptions increase Cargotec 's share capital by 36,780 euros .	positive	The subscriptions increase Cargotec 's share capital by 36,780 euros .	0.5423
The subscriptions increase Cargotec 's share capital by EUR 27,060 .	positive	The subscriptions increase Cargotec 's share capital by EUR 27,060 .	0.5423
The total area of the Gorelovo plant is about 22,000 sq m. Atria invested about EURO 70mn in the plant , which should double Atria Russia 's production capacity in the St Petersburg area .	positive	The total area of the Gorelovo plant is about 22,000 sq m. Atria invested about EURO 70mn in the plant , which should double Atria Russia 's production capacity in the St Petersburg area .	0.0
Tielinja generated net sales of 7.5 mln euro $ 9.6 mln in 2005 .	neutral	Tielinja generated net sales of 7.5 mln euro $ 9.6 mln in 2005 .	0.0
Tikkurila Powder Coatings has some 50 employees at its four paint plants , which generated revenues of EUR2 .4 m USD3 .3 m in 2010 .	neutral	Tikkurila Powder Coatings has some 50 employees at its four paint plants , which generated revenues of EUR2 .4 m USD3 .3 m in 2010 .	0.0
U.S. District Judge Douglas P. Woodlock yesterday extended a Jan. 17 temporary restraining order until March 7 .	neutral	U.S. District Judge Douglas P. Woodlock yesterday extended a Jan. 17 temporary restraining order until March 7 .	0.0
UK 's Sarantel to outsource part of its processes to Elcoteq plant in Estonia LONDON , Oct 13 , BNS - The British miniature antennas maker Sarantel has signed an agreement to outsource its assembly test and supply chain processes to the plant of Elcoteq in the Estonian capital Tallinn .	neutral	UK 's Sarantel to outsource part of its processes to Elcoteq plant in Estonia LONDON , Oct 13 , BNS - The British miniature antennas maker Sarantel has signed an agreement to outsource its assembly test and supply chain processes to the plant of Elcoteq in the Estonian capital Tallinn .	0.4939
Under the rental agreement , Stockmann was committed to invest in the building of a bridge over the Gogol Street or build an underground tunnel for crossing the street by 2004 .	neutral	Under the rental agreement , Stockmann was committed to invest in the building of a bridge over the Gogol Street or build an underground tunnel for crossing the street by 2004 .	0.6486
We have made long-term investments in developing the system 's implementation model .	neutral	We have made long-term investments in developing the system 's implementation model .	0.0
With the launch of new 3G handsets , Nokia aims to become the winner in China 's 3G market as it did in the 2G market .	positive	With the launch of new 3G handsets , Nokia aims to become the winner in China 's 3G market as it did in the 2G market .	0.5859
With this subscription , Fortum 's ownership in TGK-10 has increased to slightly over 76 % of shares and voting rights .	neutral	With this subscription , Fortum 's ownership in TGK-10 has increased to slightly over 76 % of shares and voting rights .	0.5106
VNH generates annual net sales of about 5 mln eur and employs 21 people .	neutral	VNH generates annual net sales of about 5 mln eur and employs 21 people .	0.0
Earnings per share ( EPS ) for the first quarter 2007 amounted to EUR0 .07 , up from EUR0 .04 .	positive	Earnings per share ( EPS ) for the first quarter 2007 amounted to EUR0 .07 , up from EUR0 .04 .	0.296
Jan. 6 -- Ford is struggling in the face of slowing truck and SUV sales and a surfeit of up-to-date , gotta-have cars .	negative	Jan. 6 -- Ford is struggling in the face of slowing truck and SUV sales and a surfeit of up-to-date , gotta-have cars .	-0.4215
Rautakesko 's business operations in Norway and Russia , acquired in July 2005 , are included in the figures of the comparable period , impacting sales growth starting from August .	neutral	Rautakesko 's business operations in Norway and Russia , acquired in July 2005 , are included in the figures of the comparable period , impacting sales growth starting from August .	0.3818
Operating profit was EUR 11.07 mn , up from EUR 8.65 mn .	positive	Operating profit was EUR 11.07 mn , up from EUR 8.65 mn .	0.4404
Peer Peugeot fell 0.81 pct as its sales rose only 6.3 pct from the same period last year .	negative	Peer Peugeot fell 0.81 pct as its sales rose only 6.3 pct from the same period last year .	0.0
Pharmaceuticals group Orion Corp reported a fall in its third-quarter earnings that were hit by larger expenditures on R&D and marketing .	negative	Pharmaceuticals group Orion Corp reported a fall in its third-quarter earnings that were hit by larger expenditures on R&D and marketing .	0.0
However , the growth margin slowed down due to the financial crisis .	negative	However , the growth margin slowed down due to the financial crisis .	-0.3612
Significance : Teleste has emphasised that with its large size and growing economy , as well as the rapid development of its TV services distribution industry , Poland is viewed as an attractive market .	positive	Significance : Teleste has emphasised that with its large size and growing economy , as well as the rapid development of its TV services distribution industry , Poland is viewed as an attractive market .	0.7783
`` We reached agreement with the union that flights will continue as normal , '' Finnair spokesman Usko Maatta said .	positive	`` We reached agreement with the union that flights will continue as normal , '' Finnair spokesman Usko Maatta said .	0.5574
In Finland , insurance company Pohjola and the Finnish motorcyclist association have signed an agreement with the aim of improving motorcyclists ' traffic safety .	positive	In Finland , insurance company Pohjola and the Finnish motorcyclist association have signed an agreement with the aim of improving motorcyclists ' traffic safety .	0.8316
HELSINKI ( AFX ) - Nokian Tyres reported a fourth quarter pretax profit of 61.5 mln eur , up from 48.6 mln on the back of strong sales .	positive	HELSINKI ( AFX ) - Nokian Tyres reported a fourth quarter pretax profit of 61.5 mln eur , up from 48.6 mln on the back of strong sales .	0.7351
Kalnapilio-Tauro Grupe ( Kalnapilis-Tauras Group ) , which is owned by Denmark 's Royal Unibrew , raised its market share to 25.18 percent from 23.74 percent , as beer sales for the seven months jumped by 14.5 percent to 40.5 million liters .	positive	Kalnapilio-Tauro Grupe ( Kalnapilis-Tauras Group ) , which is owned by Denmark 's Royal Unibrew , raised its market share to 25.18 percent from 23.74 percent , as beer sales for the seven months jumped by 14.5 percent to 40.5 million liters .	0.296
Kalnapilio-Tauro Grupe ( Kalnapilis-Tauras Group ) , which is owned by Denmark 's Royal Unibrew , raised its market share to 25.2 percent from 23.91 percent , as beer sales for the nine months jumped by 11.4 percent to 52.99 million liters .	positive	Kalnapilio-Tauro Grupe ( Kalnapilis-Tauras Group ) , which is owned by Denmark 's Royal Unibrew , raised its market share to 25.2 percent from 23.91 percent , as beer sales for the nine months jumped by 11.4 percent to 52.99 million liters .	0.296
Marimekko has today ( 20 November ) signed a license agreement with the Swedish chain , whereby Marimekko will license some of its popular patterns from the 1950s , 1960s and 1970s to H&M .	positive	Marimekko has today ( 20 November ) signed a license agreement with the Swedish chain , whereby Marimekko will license some of its popular patterns from the 1950s , 1960s and 1970s to H&M .	0.7184
More staff has been recruited in Japan to further complement its network of close to 50 service locations in more than 20 countries worldwide .	positive	More staff has been recruited in Japan to further complement its network of close to 50 service locations in more than 20 countries worldwide .	0.0
Nokian Capacitors ' equipment will be used to raise the capacity and reliability of the Indian grid .	positive	Nokian Capacitors ' equipment will be used to raise the capacity and reliability of the Indian grid .	0.0
Rautaruukki Corporation Stock exchange release 3 December 2009 at 12 noon Ruukki 's construction and engineering divisions are to further improve and adjust their operations in Finland .	positive	Rautaruukki Corporation Stock exchange release 3 December 2009 at 12 noon Ruukki 's construction and engineering divisions are to further improve and adjust their operations in Finland .	0.4404
Ruukki Romania , the local arm of Finnish metal producer Ruukki , increased its capital by 900,000 euro ( $ 1.14 mln ) through cash contribution , it was reported on September 19 , 2006 .	positive	Ruukki Romania , the local arm of Finnish metal producer Ruukki , increased its capital by 900,000 euro ( $ 1.14 mln ) through cash contribution , it was reported on September 19 , 2006 .	0.2732
STX Finland Oy signed a a preliminary agreement for the building of an environmentally friendly , new generation cruise ferry for Viking Line to manage on between Turku , Finland , and Stockholm , Sweden withViking Line ABP .	positive	STX Finland Oy signed a a preliminary agreement for the building of an environmentally friendly , new generation cruise ferry for Viking Line to manage on between Turku , Finland , and Stockholm , Sweden withViking Line ABP .	0.7506
The company now estimates its net sales in 2010 to increase considerably from 2009 and its operating result to be clearly positive .	positive	The company now estimates its net sales in 2010 to increase considerably from 2009 and its operating result to be clearly positive .	0.8225
The tower it chose to add , due to go into operation in the summer , will increase total capacity to 80 broadsheet or 160 tabloid pages , with the ability to run 32 - and 48-page products side by side .	positive	The tower it chose to add , due to go into operation in the summer , will increase total capacity to 80 broadsheet or 160 tabloid pages , with the ability to run 32 - and 48-page products side by side .	0.5574
Uponor made an operating profit of EUR 151.0 mn , up from EUR 143.7 mn , which made 2007 a record year .	positive	Uponor made an operating profit of EUR 151.0 mn , up from EUR 143.7 mn , which made 2007 a record year .	0.4404
Basware Corporation stock exchange release August 31 , 2010 at 16:25 Basware signed a large deal with an international industrial group Basware will deliver Invoice Automation solution and Connectivity Services to an international industrial group .	positive	Basware Corporation stock exchange release August 31 , 2010 at 16:25 Basware signed a large deal with an international industrial group Basware will deliver Invoice Automation solution and Connectivity Services to an international industrial group .	0.3182
It estimates the operating profit to further improve from the third quarter .	positive	It estimates the operating profit to further improve from the third quarter .	0.7003
Kazgiprotsvetmet and Outotec Finland have signed an agreement on strategic cooperation in the marketing and providing of minerals processing and metallurgical plants and related services in Kazakhstan and the surrounding countries .	positive	Kazgiprotsvetmet and Outotec Finland have signed an agreement on strategic cooperation in the marketing and providing of minerals processing and metallurgical plants and related services in Kazakhstan and the surrounding countries .	0.4939
Lemcon signed an investment cooperation agreement with the Kaluga regional administration last November .	positive	Lemcon signed an investment cooperation agreement with the Kaluga regional administration last November .	0.4939
Ruukki forecast a 15-20 % annual sales growth and a positive pretax result for 2010 .	positive	Ruukki forecast a 15-20 % annual sales growth and a positive pretax result for 2010 .	0.7351
Sales rose 10 pct to 566 mln eur on the back of strong volume and favourable currency effects .	positive	Sales rose 10 pct to 566 mln eur on the back of strong volume and favourable currency effects .	0.5106
The growth of net sales has continued favourably in the Middle East and Africaand in Asia Pacific .	positive	The growth of net sales has continued favourably in the Middle East and Africaand in Asia Pacific .	0.3818
The new agreement , which expands a long-established cooperation between the companies , involves the transfer of certain engineering and documentation functions from Larox to Etteplan .	positive	The new agreement , which expands a long-established cooperation between the companies , involves the transfer of certain engineering and documentation functions from Larox to Etteplan .	0.6908
With this appointment Kaupthing Bank aims to further co-ordinate Capital Markets activities within the Group and to improve the overall service to clients .	positive	With this appointment Kaupthing Bank aims to further co-ordinate Capital Markets activities within the Group and to improve the overall service to clients .	0.4404
Cencorp , headquartered in Virkkala , Finland , develops and supplies automation solutions to the electronics and semiconductor industry that enhance productivity .	neutral	Cencorp , headquartered in Virkkala , Finland , develops and supplies automation solutions to the electronics and semiconductor industry that enhance productivity .	0.1779
Following the increase , Huhtamaki Oyj 's registered share capital is EUR 358,706,290.00 and the number of shares outstanding is 105,501,850 .	neutral	Following the increase , Huhtamaki Oyj 's registered share capital is EUR 358,706,290.00 and the number of shares outstanding is 105,501,850 .	0.875
Following this increase Huhtamaki 's registered share capital is EUR360 .62 m and the number of shares outstanding is 106,063,320 .	neutral	Following this increase Huhtamaki 's registered share capital is EUR360 .62 m and the number of shares outstanding is 106,063,320 .	0.875
The company has also supplied more than 200 MW of power generating equipment for a number of projects in Papua New Guinea , including 12 engines of the Wartsila 32 type to Lihir Gold .	neutral	The company has also supplied more than 200 MW of power generating equipment for a number of projects in Papua New Guinea , including 12 engines of the Wartsila 32 type to Lihir Gold .	0.0772
Under the agreement , Pfizer has been funding Biotie 's research activities on the PDE10 phosphodiesterase 10 inhibitor program since its start in late 2006 and has the sole authority to develop discovered compounds .	neutral	Under the agreement , Pfizer has been funding Biotie 's research activities on the PDE10 phosphodiesterase 10 inhibitor program since its start in late 2006 and has the sole authority to develop discovered compounds .	0.4939
When the OMX market forwards mature on May 16 , 2008 , Novator Finland Oy 's direct shareholding in Amer Sports Corporation will exceed one-fifth 1-5 of the company 's shares and voting rights .	neutral	When the OMX market forwards mature on May 16 , 2008 , Novator Finland Oy 's direct shareholding in Amer Sports Corporation will exceed one-fifth 1-5 of the company 's shares and voting rights .	0.6124
To prove the efficiency of the China Mobile system , Rod Baber , an English climber , climbed to the Mount Everest summit and successfully made calls .	positive	To prove the efficiency of the China Mobile system , Rod Baber , an English climber , climbed to the Mount Everest summit and successfully made calls .	0.6908
`` These tests are part of a larger campaign which includes various customer trials and demonstrations to make LTE on 800 MHz commercially viable by this summer , '' Nokia Siemens head of LTE business line , Reino Tammela , said .	neutral	`` These tests are part of a larger campaign which includes various customer trials and demonstrations to make LTE on 800 MHz commercially viable by this summer , '' Nokia Siemens head of LTE business line , Reino Tammela , said .	0.0
Finnish Ahlstrom Corporation will double its investments in a new specialty glassfiber reinforcement plant in South Carolina , in the US .	positive	Finnish Ahlstrom Corporation will double its investments in a new specialty glassfiber reinforcement plant in South Carolina , in the US .	0.0
Helsinki on October 22 , 2008 SSH COMMUNICATIONS SECURITY CORP Board of Directors For further information , please contact : Tomi Laamanen , Chairman , tel. +358 0 400 609 544 Distribution : NASDAQ OMX Helsinki Ltd. .	neutral	Helsinki on October 22 , 2008 SSH COMMUNICATIONS SECURITY CORP Board of Directors For further information , please contact : Tomi Laamanen , Chairman , tel. +358 0 400 609 544 Distribution : NASDAQ OMX Helsinki Ltd. .	0.6633
Patrizia adds the acquisition to a portfolio already worth EUR3bn .	neutral	Patrizia adds the acquisition to a portfolio already worth EUR3bn .	0.2263
Sales rose to 300.9 mln eur compared with last year 's 276.1 mln eur and in line with 299 mln eur consensus figure .	positive	Sales rose to 300.9 mln eur compared with last year 's 276.1 mln eur and in line with 299 mln eur consensus figure .	0.0
The contract was signed in August with Papua New Guinea-based Lihir Gold Ltd ASX : LGL .	positive	The contract was signed in August with Papua New Guinea-based Lihir Gold Ltd ASX : LGL .	0.0
The offer of some 30 million shares aimed to raise more than x20ac 500 million US$ 640 million , was expected to be completed by Oct. 9 , Outokumpu said .	neutral	The offer of some 30 million shares aimed to raise more than x20ac 500 million US$ 640 million , was expected to be completed by Oct. 9 , Outokumpu said .	0.296
`` Our extensive co-operation will also bolster SysOpen Digia 's position in the domestic operator market , '' Kallioranta adds .	positive	`` Our extensive co-operation will also bolster SysOpen Digia 's position in the domestic operator market , '' Kallioranta adds .	0.0
`` With this agreement , we can continue our good cooperationand at the same time release capital that has been tied up in ourmachinery operation .	positive	`` With this agreement , we can continue our good cooperationand at the same time release capital that has been tied up in ourmachinery operation .	0.7684
Theodosopoulos said Tellabs could be of value to Nokia Siemens or Nortel given its `` leading supply status '' with Verizon , along with high-growth products .	positive	Theodosopoulos said Tellabs could be of value to Nokia Siemens or Nortel given its `` leading supply status '' with Verizon , along with high-growth products .	0.34
We succeeded in increasing our market share of sold apartment '' , comments Mr Kari Kauniskangas , Head of YIT International Construction Services .	positive	We succeeded in increasing our market share of sold apartment '' , comments Mr Kari Kauniskangas , Head of YIT International Construction Services .	0.6124
With CapMan as a partner , we will be able to further develop our business and continue to focus on providing quality restaurant services for our customers , '' says Christopher Wynne , CEO of Papa John 's Russia .	positive	With CapMan as a partner , we will be able to further develop our business and continue to focus on providing quality restaurant services for our customers , '' says Christopher Wynne , CEO of Papa John 's Russia .	0.0
Finnish Suominen Corporation that specialises in wet wipes , nonwovens , and flexible packaging reports net sales of EUR 44.1 mn in the second quarter of 2010 , up from EUR 43.3 mn in the second quarter of 2009 .	positive	Finnish Suominen Corporation that specialises in wet wipes , nonwovens , and flexible packaging reports net sales of EUR 44.1 mn in the second quarter of 2010 , up from EUR 43.3 mn in the second quarter of 2009 .	0.2263
Finnish telecoms software developer Tecnomen Oyj said on December 5 , 2006 it won a $ 3.3 mln ( 2.5 mln euro ) order to supply an expansion of the charging and messaging systems for the mobile and fixed networks of Brasil Telecom .	positive	Finnish telecoms software developer Tecnomen Oyj said on December 5 , 2006 it won a $ 3.3 mln ( 2.5 mln euro ) order to supply an expansion of the charging and messaging systems for the mobile and fixed networks of Brasil Telecom .	0.5719
Increased trust of our clients in YIT can be seen as apartment sales accelerated .	positive	Increased trust of our clients in YIT can be seen as apartment sales accelerated .	0.6597
( ADP News ) - Dec 11 , 2008 - Finnish construction and engineering company Outotec Oyj ( OMX : OTE1V ) said today it won a EUR 28 million ( USD 36.8 m ) order to expand the phosphate concentrator in Siilinjarvi of Norwegian minera	positive	( ADP News ) - Dec 11 , 2008 - Finnish construction and engineering company Outotec Oyj ( OMX : OTE1V ) said today it won a EUR 28 million ( USD 36.8 m ) order to expand the phosphate concentrator in Siilinjarvi of Norwegian minera	0.7184
Mr Priit Kasak , Balti Metsamasina 's owner , said the Rakvere-based company wishes to increase Valmet 's market share from 27 % to a third in a couple of years .	positive	Mr Priit Kasak , Balti Metsamasina 's owner , said the Rakvere-based company wishes to increase Valmet 's market share from 27 % to a third in a couple of years .	0.6249
Ponsse plans to create a network that is based on strong partnership , and participates in the production of larger entities than presently .	neutral	Ponsse plans to create a network that is based on strong partnership , and participates in the production of larger entities than presently .	0.6597
The bank sees a potential for Getinge share to rise .	positive	The bank sees a potential for Getinge share to rise .	0.296
The company recorded revenues of E658 .1 million during the fiscal year ended December 2007 , an increase of 23 % over 2006 .	positive	The company recorded revenues of E658 .1 million during the fiscal year ended December 2007 , an increase of 23 % over 2006 .	0.3182
The cooperation will double The Switch 's converter capacity .	positive	The cooperation will double The Switch 's converter capacity .	0.0
The robust growth was the result of the inclusion of clothing chain Lindex in the Group in December 2007 .	positive	The robust growth was the result of the inclusion of clothing chain Lindex in the Group in December 2007 .	0.6124
The six breweries recorded a 5.2 percent growth in domestic beer sales last year to 270.21 million liters , from 256.88 million liters sold in 2005 .	positive	The six breweries recorded a 5.2 percent growth in domestic beer sales last year to 270.21 million liters , from 256.88 million liters sold in 2005 .	0.3818
This truly takes efficiency to new heights , '' Mr. Metso adds .	positive	This truly takes efficiency to new heights , '' Mr. Metso adds .	0.6597
We hope to increase traffic volumes with the opening of Freight One Scandinavia . ''	positive	We hope to increase traffic volumes with the opening of Freight One Scandinavia . ''	0.6369
a January 11 , 2010 EPHC board of directors has approved an increase in the quarterly dividend from $ 0.03 to $ 0.05 per share .	positive	a January 11 , 2010 EPHC board of directors has approved an increase in the quarterly dividend from $ 0.03 to $ 0.05 per share .	0.743
Finnish Cargotec 's Kalmar , the business area providing container handling solutions , has been awarded an order for a further ten E-One rubber-tyred gantry RTG cranes from Saigon Newport Company SNP , in Vietnam .	positive	Finnish Cargotec 's Kalmar , the business area providing container handling solutions , has been awarded an order for a further ten E-One rubber-tyred gantry RTG cranes from Saigon Newport Company SNP , in Vietnam .	0.5267
Bilfinger investors cheered the agreement , pushing shares up 7 % , or & euro ; 3.30 , to & euro ; 50.29 , in afternoon trade .	positive	Bilfinger investors cheered the agreement , pushing shares up 7 % , or & euro ; 3.30 , to & euro ; 50.29 , in afternoon trade .	0.8271
Kesko pursues a strategy of healthy , focused growth concentrating on sales and services to consumer-customers .	positive	Kesko pursues a strategy of healthy , focused growth concentrating on sales and services to consumer-customers .	0.7845
LONDON AFX - Shares in Rautaruukki Corp have been upgraded to ` hold ' from ` sell ' by ABN Amro , with the price target raised to 25.75 eur from 14.5 , said dealers .	positive	LONDON AFX - Shares in Rautaruukki Corp have been upgraded to ` hold ' from ` sell ' by ABN Amro , with the price target raised to 25.75 eur from 14.5 , said dealers .	0.296
LONDON MarketWatch -- Nokia nok said it 's won a five-year services contract to run Hutchison Essar 's network operations in nine locations in India .	positive	LONDON MarketWatch -- Nokia nok said it 's won a five-year services contract to run Hutchison Essar 's network operations in nine locations in India .	0.5719
Progress Group , QPR 's representative in Saudi Arabia and North Africa , has signed a framework agreement for a long term strategic relationship with ISE .	positive	Progress Group , QPR 's representative in Saudi Arabia and North Africa , has signed a framework agreement for a long term strategic relationship with ISE .	0.7184
Ragutis , controlled by the Finnish brewery Olvi , achieved a 5.7 percent rise in beer sales to 22.6 million liters and held a 10.75 percent market share .	positive	Ragutis , controlled by the Finnish brewery Olvi , achieved a 5.7 percent rise in beer sales to 22.6 million liters and held a 10.75 percent market share .	0.296
The 250 sq m 2,691 sq ft store in Copenhagen 's premier shopping district was inaugurated today , further strengthening the company 's presence in Nordic capitals .	positive	The 250 sq m 2,691 sq ft store in Copenhagen 's premier shopping district was inaugurated today , further strengthening the company 's presence in Nordic capitals .	0.4939
The metal has gained 41 percent this year as demand from China , the world 's largest user , increased .	positive	The metal has gained 41 percent this year as demand from China , the world 's largest user , increased .	0.4939
In addition , Cramo and Peab have signed exclusive five-year rental agreements in Finland and have extended their existing rental agreements in the Swedish market for another five years .	positive	In addition , Cramo and Peab have signed exclusive five-year rental agreements in Finland and have extended their existing rental agreements in the Swedish market for another five years .	0.5719
OUTOTEC OYJ PRESS RELEASE DECEMBER 4 , 2009 10.30 AM Outotec establishes a new subsidiary in Kolkata Outotec has established a subsidiary in India in order to better serve its Indian customers and to increase its business in the growing Indian market .	positive	OUTOTEC OYJ PRESS RELEASE DECEMBER 4 , 2009 10.30 AM Outotec establishes a new subsidiary in Kolkata Outotec has established a subsidiary in India in order to better serve its Indian customers and to increase its business in the growing Indian market .	0.7096
It is also 7.7 pct above the 12-month volume weighted average price of the stock .	positive	It is also 7.7 pct above the 12-month volume weighted average price of the stock .	0.0
Mobile phone shipments jumped 26 percent to almost 112 million units , while Finnish company 's global market share rose to 39 percent from 36 percent .	positive	Mobile phone shipments jumped 26 percent to almost 112 million units , while Finnish company 's global market share rose to 39 percent from 36 percent .	0.296
On January 29 , 2009 The largest Nordic bank Nordea and Finnish retail chain Stockmann launched a regionally unique cooperation project : they are the first to introduce a common MasterCard credit card enabling payments in different states and stores .	neutral	On January 29 , 2009 The largest Nordic bank Nordea and Finnish retail chain Stockmann launched a regionally unique cooperation project : they are the first to introduce a common MasterCard credit card enabling payments in different states and stores .	0.4767
QPR has an established international customer base , spread over 70 countries in 2009 , and a variety of organizations including banks , manufacturing companies , service companies and government authorities .	neutral	QPR has an established international customer base , spread over 70 countries in 2009 , and a variety of organizations including banks , manufacturing companies , service companies and government authorities .	0.0
Selects Third Party Logistics Leader Transplace for Best-in-Class Technology , Procurement Capabilities ; Leading Specialty Packaging Manufacturer Employs Complete 3PL Solution for Supply Chain Visibility and Transportation Efficiency to Increase Service Levels and On-Time Deliveries	positive	Selects Third Party Logistics Leader Transplace for Best-in-Class Technology , Procurement Capabilities ; Leading Specialty Packaging Manufacturer Employs Complete 3PL Solution for Supply Chain Visibility and Transportation Efficiency to Increase Service Levels and On-Time Deliveries	0.8316
4G allows customers to use mobile broadband services with speeds up to ten times higher than with today 's 3G .	positive	4G allows customers to use mobile broadband services with speeds up to ten times higher than with today 's 3G .	0.0
According to Eijkens , a publisher can do much more than just publish colourful books : a publisher can provide value added to information by individualising it .	neutral	According to Eijkens , a publisher can do much more than just publish colourful books : a publisher can provide value added to information by individualising it .	0.34
Based on strong customer interest and feedback , using RPM mobile phone manufacturers , operators , enterprises and developer forums can significantly increase their product and service quality , user-experience and cost-efficiency '' , Tulonen continues .	positive	Based on strong customer interest and feedback , using RPM mobile phone manufacturers , operators , enterprises and developer forums can significantly increase their product and service quality , user-experience and cost-efficiency '' , Tulonen continues .	0.8225
Cameco is to provide an upfront investment of up to USD 60mn for the construction of the uranium extraction circuit .	neutral	Cameco is to provide an upfront investment of up to USD 60mn for the construction of the uranium extraction circuit .	0.0
CDP was established on the initiative of institutional investors ; however , the annually published results also interest an increasing number of customers and other interest groups of the reporting companies .	neutral	CDP was established on the initiative of institutional investors ; however , the annually published results also interest an increasing number of customers and other interest groups of the reporting companies .	0.743
The original contract was signed last summer .	neutral	The original contract was signed last summer .	0.3182
` It is a testament to the quality of our LTE solution and our commitment to the Japanese market ' , he added .	neutral	` It is a testament to the quality of our LTE solution and our commitment to the Japanese market ' , he added .	0.5994
`` Ixonos has a rich heritage in developing leadership experiences in the smartphone segment .	positive	`` Ixonos has a rich heritage in developing leadership experiences in the smartphone segment .	0.5574
`` The acquisition of Elektros Pavara completes KONE 's market expansion strategy in the Baltic Countries .	positive	`` The acquisition of Elektros Pavara completes KONE 's market expansion strategy in the Baltic Countries .	0.0
18 January 2010 - Finnish IT consultancy Trainers ' House Oyj HEL : TRH1V said last Friday it resolved to issue a EUR5m hybrid bond to domestic investors in a bid to strengthen its capital structure .	positive	18 January 2010 - Finnish IT consultancy Trainers ' House Oyj HEL : TRH1V said last Friday it resolved to issue a EUR5m hybrid bond to domestic investors in a bid to strengthen its capital structure .	0.4588
ALEXANDRIA , Va. , Oct. 15 -- Aaron Moss of Hampshire , Great Britain , has developed an ornamental design for a handset , the U.S. Patent & Trademark Office announced .	neutral	ALEXANDRIA , Va. , Oct. 15 -- Aaron Moss of Hampshire , Great Britain , has developed an ornamental design for a handset , the U.S. Patent & Trademark Office announced .	0.6249
hybrid bond 18 January 2010 - Finnish IT consultancy Trainers ' House Oyj HEL : TRH1V said last Friday it resolved to issue a EUR5m hybrid bond to domestic investors in a bid to strengthen its capital structure .	neutral	hybrid bond 18 January 2010 - Finnish IT consultancy Trainers ' House Oyj HEL : TRH1V said last Friday it resolved to issue a EUR5m hybrid bond to domestic investors in a bid to strengthen its capital structure .	0.4588
Repair and maintenance business accounted for net sales of EUR 645.3 mn , up from EUR 563.6 mn .	positive	Repair and maintenance business accounted for net sales of EUR 645.3 mn , up from EUR 563.6 mn .	0.0
The money will be spent `` on strengthening the company 's competitiveness in the sphere of sawmill products and increasing the volume of wood delivered for processing in Russia , '' the release says .	positive	The money will be spent `` on strengthening the company 's competitiveness in the sphere of sawmill products and increasing the volume of wood delivered for processing in Russia , '' the release says .	0.4939
The new technology improves the glass quality and consistency while increasing throughput .	positive	The new technology improves the glass quality and consistency while increasing throughput .	0.4215
The reasons behind the estimate include the rise in 2008 rent levels and several fully-leased office and retail properties , which were completed and added to the company 's investment property portfolio .	neutral	The reasons behind the estimate include the rise in 2008 rent levels and several fully-leased office and retail properties , which were completed and added to the company 's investment property portfolio .	0.0
The Vaisala Group is a successful international technology company that develops , manufactures and markets electronic measurement systems and products .	positive	The Vaisala Group is a successful international technology company that develops , manufactures and markets electronic measurement systems and products .	0.5859
The Vuokatti unit will be developed to focus especially on the manufacture of prototypes , the ramp-up of new products and the demanding testing and after-sales services .	neutral	The Vuokatti unit will be developed to focus especially on the manufacture of prototypes , the ramp-up of new products and the demanding testing and after-sales services .	-0.2263
We look forward to helping the company develop its operational services and further digitalize its services for its customers . ''	positive	We look forward to helping the company develop its operational services and further digitalize its services for its customers . ''	0.296
AGJ recorded EUR 43 mln sales in 2006 , most of which was generated by exports to customers in Western Europe , the statement said .	neutral	AGJ recorded EUR 43 mln sales in 2006 , most of which was generated by exports to customers in Western Europe , the statement said .	0.0
`` The number of collection errors fell considerably , and operations speeded up .	positive	`` The number of collection errors fell considerably , and operations speeded up .	-0.2732
By combining its existing solutions into a single platform , Comptel said that it has reduced the cost of deployment .	positive	By combining its existing solutions into a single platform , Comptel said that it has reduced the cost of deployment .	0.1779
In the second quarter of 2010 , the group 's pretax loss narrowed to EUR 400,000 from EUR 600,000 .	positive	In the second quarter of 2010 , the group 's pretax loss narrowed to EUR 400,000 from EUR 600,000 .	-0.3182
26 January 2011 - Finnish metal products company Componenta Oyj ( HEL : CTH1V ) said yesterday its net loss narrowed to EUR500 ,000 in the last quarter of 2010 from EUR5 .3 m for the same period a year earlier .	positive	26 January 2011 - Finnish metal products company Componenta Oyj ( HEL : CTH1V ) said yesterday its net loss narrowed to EUR500 ,000 in the last quarter of 2010 from EUR5 .3 m for the same period a year earlier .	-0.3182
8 May 2009 - Finnish liquid handling products and diagnostic test systems maker Biohit Oyj ( HEL : BIOBV ) said today ( 8 May 2009 ) its net loss narrowed to EUR0 .1 m ( USD0 .14 m ) for the first quarter of 2009 from EUR0 .4 m for the same period of 2008 .	positive	8 May 2009 - Finnish liquid handling products and diagnostic test systems maker Biohit Oyj ( HEL : BIOBV ) said today ( 8 May 2009 ) its net loss narrowed to EUR0 .1 m ( USD0 .14 m ) for the first quarter of 2009 from EUR0 .4 m for the same period of 2008 .	-0.3182
Finnish fibers and plastic products maker Suominen Corporation said its net loss from continuing operations narrowed to 1.8 mln euro ( $ 2.3 mln ) in 2006 from 3.7 mln euro ( $ 4.8 mln ) in 2005 .	positive	Finnish fibers and plastic products maker Suominen Corporation said its net loss from continuing operations narrowed to 1.8 mln euro ( $ 2.3 mln ) in 2006 from 3.7 mln euro ( $ 4.8 mln ) in 2005 .	-0.3182
Finnish metal products company Componenta Oyj ( HEL : CTH1V ) said today its net loss narrowed to EUR 500,000 ( USD 680,000 ) in the last quarter of 2010 from EUR 5.3 million for the same period a year earlier .	positive	Finnish metal products company Componenta Oyj ( HEL : CTH1V ) said today its net loss narrowed to EUR 500,000 ( USD 680,000 ) in the last quarter of 2010 from EUR 5.3 million for the same period a year earlier .	-0.3182
Finnish sports equipment maker Amer Sports Oyj ( HEL : AMEAS ) said today that its net loss narrowed to EUR 16.9 million ( USD 22.3 m ) in the second quarter of 2010 from EUR 23.2 million in the corresponding period a year earlier .	positive	Finnish sports equipment maker Amer Sports Oyj ( HEL : AMEAS ) said today that its net loss narrowed to EUR 16.9 million ( USD 22.3 m ) in the second quarter of 2010 from EUR 23.2 million in the corresponding period a year earlier .	-0.3182
Finnish steel maker Rautaruukki Oyj ( HEL : RTRKS ) , or Ruukki , said today its net loss contracted to EUR 49 million ( USD 68.2 m ) for the first nine months of 2010 from EUR 229 million for the same period a year ago .	positive	Finnish steel maker Rautaruukki Oyj ( HEL : RTRKS ) , or Ruukki , said today its net loss contracted to EUR 49 million ( USD 68.2 m ) for the first nine months of 2010 from EUR 229 million for the same period a year ago .	-0.3182
For the first nine months of 2010 , Talvivaara 's net loss narrowed to EUR 8.3 million from EUR 21.9 million for the same period of 2009 .	positive	For the first nine months of 2010 , Talvivaara 's net loss narrowed to EUR 8.3 million from EUR 21.9 million for the same period of 2009 .	-0.3182
In the first nine months of 2010 , the company 's net loss narrowed to EUR 415,000 from EUR 7.4 million for the corresponding period of 2009 .	positive	In the first nine months of 2010 , the company 's net loss narrowed to EUR 415,000 from EUR 7.4 million for the corresponding period of 2009 .	-0.3182
In the first nine months of 2010 , the company 's net loss narrowed to EUR415 ,000 from EUR7 .4 m for the corresponding period of 2009 .	positive	In the first nine months of 2010 , the company 's net loss narrowed to EUR415 ,000 from EUR7 .4 m for the corresponding period of 2009 .	-0.3182
( ADP News ) - Feb 9 , 2009 - Finnish computer services company Proha Oyj ( HEL : ART1V ) said today its net loss narrowed to EUR 113,000 ( USD 146,000 ) for 2008 from EUR 1.2 million for 2007 .	positive	( ADP News ) - Feb 9 , 2009 - Finnish computer services company Proha Oyj ( HEL : ART1V ) said today its net loss narrowed to EUR 113,000 ( USD 146,000 ) for 2008 from EUR 1.2 million for 2007 .	-0.3182
The new factory working model and reorganisations would decrease Nokian Tyres ' costs in the factory by EUR 30 million ( USD 38.7 m ) .	positive	The new factory working model and reorganisations would decrease Nokian Tyres ' costs in the factory by EUR 30 million ( USD 38.7 m ) .	0.0
20 October 2010 - Finnish metal products company Componenta Oyj HEL : CTH1V said yesterday that its net loss narrowed to EUR7m for the first nine months of 2010 from EUR23 .3 m for the same period of 2009 .	positive	20 October 2010 - Finnish metal products company Componenta Oyj HEL : CTH1V said yesterday that its net loss narrowed to EUR7m for the first nine months of 2010 from EUR23 .3 m for the same period of 2009 .	-0.3182
Finnish fibers and plastic products maker Suominen Corporation said its net loss narrowed to 1.6 mln euro $ 2.0 mln in the first nine months of 2006 from 2.16 mln euro $ 2.7 mln in the same period of 2005 .	positive	Finnish fibers and plastic products maker Suominen Corporation said its net loss narrowed to 1.6 mln euro $ 2.0 mln in the first nine months of 2006 from 2.16 mln euro $ 2.7 mln in the same period of 2005 .	-0.3182
In contrast , the company 's net loss for the third quarter of 2009 contracted to EUR 76 million from EUR 256 million for the corresponding period a year ago .	positive	In contrast , the company 's net loss for the third quarter of 2009 contracted to EUR 76 million from EUR 256 million for the corresponding period a year ago .	-0.3182
In the second quarter of 2010 , Raute 's net loss narrowed to EUR 123,000 from EUR 1.5 million in the same period of 2009 .	positive	In the second quarter of 2010 , Raute 's net loss narrowed to EUR 123,000 from EUR 1.5 million in the same period of 2009 .	-0.3182
ADP News - Nov 13 , 2008 - Finnish printed circuit board PCB maker Aspocomp Group Oyj OMX : ACG1V said today that its net loss narrowed to EUR 2 million USD 2.5 m in the first nine months of 2008 from EUR 57	positive	ADP News - Nov 13 , 2008 - Finnish printed circuit board PCB maker Aspocomp Group Oyj OMX : ACG1V said today that its net loss narrowed to EUR 2 million USD 2.5 m in the first nine months of 2008 from EUR 57	-0.3182
Metsaliitto , however , narrowed its net loss for the second quarter of 2007 to 5.0 mln euro $ 6.9 mln from 61 mln euro $ 83.7 mln a year ago .	positive	Metsaliitto , however , narrowed its net loss for the second quarter of 2007 to 5.0 mln euro $ 6.9 mln from 61 mln euro $ 83.7 mln a year ago .	-0.3182
narrows to EUR2 .8 m 9-mo '09 29 October 2009 - Finnish software and hardware developer Elektrobit Oyj HEL : EBG1V , or EB , said today that its net loss narrowed to EUR2 .8 m for the first nine months of 2009 from EUR35 .6 m for the same period a year ago .	positive	narrows to EUR2 .8 m 9-mo '09 29 October 2009 - Finnish software and hardware developer Elektrobit Oyj HEL : EBG1V , or EB , said today that its net loss narrowed to EUR2 .8 m for the first nine months of 2009 from EUR35 .6 m for the same period a year ago .	-0.3182
The diluted loss per share narrowed to EUR 0.27 from EUR 0.86 .	positive	The diluted loss per share narrowed to EUR 0.27 from EUR 0.86 .	-0.0258
Unit costs for flight operations fell by 6.4 percent .	positive	Unit costs for flight operations fell by 6.4 percent .	0.0
The loss for the third quarter of 2007 was EUR 0.3 mn smaller than the loss of the second quarter of 2007 .	positive	The loss for the third quarter of 2007 was EUR 0.3 mn smaller than the loss of the second quarter of 2007 .	-0.5574
Airvana 's UMTS Home Base Station femto cell uses software-based functionality and off-the-shelf silicon to accelerate feature development and reduce product cost .	positive	Airvana 's UMTS Home Base Station femto cell uses software-based functionality and off-the-shelf silicon to accelerate feature development and reduce product cost .	0.0
According to Sepp+?nen , the new technology UMTS900 solution network building costs are by one-third lower than that of the building of 3.5 G networks , operating at 2,100 MHz frequency .	positive	According to Sepp+?nen , the new technology UMTS900 solution network building costs are by one-third lower than that of the building of 3.5 G networks , operating at 2,100 MHz frequency .	0.0258
The costs of the new ropax vessels are 30 % lower than those of the present ones .	positive	The costs of the new ropax vessels are 30 % lower than those of the present ones .	-0.296
The last job losses related to these reductions will take place during 2010 .	neutral	The last job losses related to these reductions will take place during 2010 .	-0.4019
The program 's target is structural cost reductions of about EUR 30mn in 2009 .	positive	The program 's target is structural cost reductions of about EUR 30mn in 2009 .	0.0
The third quarter result also includes a 400,000 euro ( $ 575,000 ) provision for down-sizing of lure manufacturing in Ireland .	neutral	The third quarter result also includes a 400,000 euro ( $ 575,000 ) provision for down-sizing of lure manufacturing in Ireland .	0.0
UPM-Kymmene is working closely with its shipping agents to reduce fuel consumption and greenhouse gas emissions .	positive	UPM-Kymmene is working closely with its shipping agents to reduce fuel consumption and greenhouse gas emissions .	0.0
2009 3 February 2010 - Finland-based steel maker Rautaruukki Oyj ( HEL : RTRKS ) , or Ruukki , said today it slipped to a larger-than-expected pretax loss of EUR46m in the fourth quarter of 2009 from a year-earlier profit of EUR45m .	negative	2009 3 February 2010 - Finland-based steel maker Rautaruukki Oyj ( HEL : RTRKS ) , or Ruukki , said today it slipped to a larger-than-expected pretax loss of EUR46m in the fourth quarter of 2009 from a year-earlier profit of EUR45m .	0.1531
( ADPnews ) - Feb 3 , 2010 - Finland-based steel maker Rautaruukki Oyj ( HEL : RTRKS ) , or Ruukki , said today it slipped to a larger-than-expected pretax loss of EUR 46 million ( USD 64.5 m ) in the fourth quarter of 2009 from a	negative	( ADPnews ) - Feb 3 , 2010 - Finland-based steel maker Rautaruukki Oyj ( HEL : RTRKS ) , or Ruukki , said today it slipped to a larger-than-expected pretax loss of EUR 46 million ( USD 64.5 m ) in the fourth quarter of 2009 from a	-0.3182
Result before taxes decreased to nearly EUR 14.5 mn , compared to nearly EUR 20mn in the previous accounting period .	negative	Result before taxes decreased to nearly EUR 14.5 mn , compared to nearly EUR 20mn in the previous accounting period .	0.0
The company slipped to an operating loss of EUR 2.6 million from a profit of EUR 1.3 million .	negative	The company slipped to an operating loss of EUR 2.6 million from a profit of EUR 1.3 million .	0.1531
23 April 2010 - Finnish construction and engineering company Outotec Oyj HEL : OTE1V said today it slipped to a net loss of EUR7 .3 m in the first quarter of 2010 from a net profit of EUR12 .5 m in the corresponding period last year .	negative	23 April 2010 - Finnish construction and engineering company Outotec Oyj HEL : OTE1V said today it slipped to a net loss of EUR7 .3 m in the first quarter of 2010 from a net profit of EUR12 .5 m in the corresponding period last year .	0.1531
Cramo slipped to a pretax loss of EUR 6.7 million from a pretax profit of EUR 58.9 million .	negative	Cramo slipped to a pretax loss of EUR 6.7 million from a pretax profit of EUR 58.9 million .	0.1531
Finnish IT solutions provider Affecto Oyj HEL : AFE1V said today its slipped to a net loss of EUR 115,000 USD 152,000 in the second quarter of 2010 from a profit of EUR 845,000 in the corresponding period a year earlier .	negative	Finnish IT solutions provider Affecto Oyj HEL : AFE1V said today its slipped to a net loss of EUR 115,000 USD 152,000 in the second quarter of 2010 from a profit of EUR 845,000 in the corresponding period a year earlier .	0.3182
In 2009 , Comptel slipped to a net loss of EUR2 .1 m from a profit of EUR6 .6 m in the previous year .	negative	In 2009 , Comptel slipped to a net loss of EUR2 .1 m from a profit of EUR6 .6 m in the previous year .	0.1531
In Q2 of 2009 , profit before taxes amounted to EUR 13.6 mn , down from EUR 26.8 mn in Q2 of 2008 .	negative	In Q2 of 2009 , profit before taxes amounted to EUR 13.6 mn , down from EUR 26.8 mn in Q2 of 2008 .	0.4404
ADPnews - Feb 5 , 2010 - Finnish real estate investor Sponda Oyj HEL : SDA1V said today that it slipped to a net loss of EUR 81.5 million USD 11.8 m in 2009 from a profit of EUR 29.3 million in 2008 .	negative	ADPnews - Feb 5 , 2010 - Finnish real estate investor Sponda Oyj HEL : SDA1V said today that it slipped to a net loss of EUR 81.5 million USD 11.8 m in 2009 from a profit of EUR 29.3 million in 2008 .	0.1531
ADPnews - Jul 17 , 2009 - Finland-based steel maker Rautaruukki Oyj Ruukki HEL : RTRKS said today it slipped to a net loss of EUR 184 million USD 259.7 m for the first half of 2009 from a net profit of EUR 2	negative	ADPnews - Jul 17 , 2009 - Finland-based steel maker Rautaruukki Oyj Ruukki HEL : RTRKS said today it slipped to a net loss of EUR 184 million USD 259.7 m for the first half of 2009 from a net profit of EUR 2	0.1531
Profit before taxes amounted to EUR 56.5 mn , down from EUR 232.9 mn a year ago .	negative	Profit before taxes amounted to EUR 56.5 mn , down from EUR 232.9 mn a year ago .	0.4404
Profit before taxes decreased by 9 % to EUR 187.8 mn in the first nine months of 2008 , compared to EUR 207.1 mn a year earlier .	negative	Profit before taxes decreased by 9 % to EUR 187.8 mn in the first nine months of 2008 , compared to EUR 207.1 mn a year earlier .	0.4404
Profit before taxes decreased to EUR 31.6 mn from EUR 50.0 mn the year before .	negative	Profit before taxes decreased to EUR 31.6 mn from EUR 50.0 mn the year before .	0.4404
Profit before taxes was EUR 4.0 mn , down from EUR 4.9 mn .	negative	Profit before taxes was EUR 4.0 mn , down from EUR 4.9 mn .	0.4404
The company 's profit before taxes fell to EUR 21.1 mn in the third quarter of 2008 , compared to EUR 35.8 mn in the corresponding period in 2007 .	negative	The company 's profit before taxes fell to EUR 21.1 mn in the third quarter of 2008 , compared to EUR 35.8 mn in the corresponding period in 2007 .	0.4404
A state program has been worked out , legal provisions have been developed , and rules and normative documents have been specified for the functioning of a technological park .	neutral	A state program has been worked out , legal provisions have been developed , and rules and normative documents have been specified for the functioning of a technological park .	0.128
In August-October 2010 , the company 's result before taxes totalled EUR 9.6 mn , up from EUR 0.5 mn in the corresponding period in 2009 .	positive	In August-October 2010 , the company 's result before taxes totalled EUR 9.6 mn , up from EUR 0.5 mn in the corresponding period in 2009 .	0.0
Finnish Bore that is owned by the Rettig family has grown recently through the acquisition of smaller shipping companies .	positive	Finnish Bore that is owned by the Rettig family has grown recently through the acquisition of smaller shipping companies .	-0.25
The plan is estimated to generate some EUR 5 million ( USD 6.5 m ) in cost savings on an annual basis .	positive	The plan is estimated to generate some EUR 5 million ( USD 6.5 m ) in cost savings on an annual basis .	0.0
Finnish pharmaceuticals company Orion reports profit before taxes of EUR 70.0 mn in the third quarter of 2010 , up from EUR 54.9 mn in the corresponding period in 2009 .	positive	Finnish pharmaceuticals company Orion reports profit before taxes of EUR 70.0 mn in the third quarter of 2010 , up from EUR 54.9 mn in the corresponding period in 2009 .	0.4404
Finnish Sampo Bank , of Danish Danske Bank group , reports profit before taxes of EUR 152.3 mn in 2010 , up from EUR 32.7 mn in 2009 .	positive	Finnish Sampo Bank , of Danish Danske Bank group , reports profit before taxes of EUR 152.3 mn in 2010 , up from EUR 32.7 mn in 2009 .	0.4404
Profit after taxes for the period was up to EUR0 .9 m , from EUR0 .01 m last year .	positive	Profit after taxes for the period was up to EUR0 .9 m , from EUR0 .01 m last year .	0.4404
Profit before taxes was EUR 5.4 mn , up from EUR 3.6 mn a year earlier .	positive	Profit before taxes was EUR 5.4 mn , up from EUR 3.6 mn a year earlier .	0.4404
Also construction expenses have gone up in Russia .	negative	Also construction expenses have gone up in Russia .	0.0
Neste Oil said it will build a biodiesel production facility in Rotterdam , the Netherlands , at an estimated cost of 670 million euros , naming France-based Technip as the project 's main contractor .	neutral	Neste Oil said it will build a biodiesel production facility in Rotterdam , the Netherlands , at an estimated cost of 670 million euros , naming France-based Technip as the project 's main contractor .	0.0
The European Central Bank ECB is anticipated to raise its benchmark interest rate in the second half of 2011 at the earliest .	neutral	The European Central Bank ECB is anticipated to raise its benchmark interest rate in the second half of 2011 at the earliest .	0.4588
11 August 2010 - Finnish measuring equipment maker Vaisala Oyj HEL : VAIAS said today that its net loss widened to EUR4 .8 m in the first half of 2010 from EUR2 .3 m in the corresponding period a year earlier .	negative	11 August 2010 - Finnish measuring equipment maker Vaisala Oyj HEL : VAIAS said today that its net loss widened to EUR4 .8 m in the first half of 2010 from EUR2 .3 m in the corresponding period a year earlier .	-0.3182
Finnish power supply solutions and systems provider Efore Oyj said its net loss widened to 3.2 mln euro $ 4.2 mln for the first quarter of fiscal 2006-2007 ending October 31 , 2007 from 900,000 euro $ 1.2 mln for the same period of fiscal 2005-06 .	negative	Finnish power supply solutions and systems provider Efore Oyj said its net loss widened to 3.2 mln euro $ 4.2 mln for the first quarter of fiscal 2006-2007 ending October 31 , 2007 from 900,000 euro $ 1.2 mln for the same period of fiscal 2005-06 .	-0.1531
ADP News - Apr 22 , 2009 - Finnish business information systems developer Solteq Oyj HEL : STQ1V said today its net loss widened to EUR 189,000 USD 245,000 for the first quarter of 2009 from EUR 10,000 for the same peri	negative	ADP News - Apr 22 , 2009 - Finnish business information systems developer Solteq Oyj HEL : STQ1V said today its net loss widened to EUR 189,000 USD 245,000 for the first quarter of 2009 from EUR 10,000 for the same peri	-0.3182
Salonen added that data shows producers ' pulp inventories in North America are declining . '	negative	Salonen added that data shows producers ' pulp inventories in North America are declining . '	0.0
The Elcoteq group recently announced that the last three months of the previous year brought to it a major loss of more than half a billion kroons ( EUR 32 mln ) for the fifth quarter running .	negative	The Elcoteq group recently announced that the last three months of the previous year brought to it a major loss of more than half a billion kroons ( EUR 32 mln ) for the fifth quarter running .	-0.3804
For the current year , Raute expects its net sales to increase and the operating result -- to be positive .	positive	For the current year , Raute expects its net sales to increase and the operating result -- to be positive .	0.7096
Turnover surged to EUR61 .8 m from EUR47 .6 m due to increasing service demand , especially in the third quarter , and the overall growth of its business .	positive	Turnover surged to EUR61 .8 m from EUR47 .6 m due to increasing service demand , especially in the third quarter , and the overall growth of its business .	0.2732
As a result , the company currently anticipates net sales to increase and the operating result to be positive .	positive	As a result , the company currently anticipates net sales to increase and the operating result to be positive .	0.7096
Asimilar agreement was signed between China Mobile Ltd. ( SEHK : 0941 and NYSE : CHL ) , the largest mobile carrier , and theGPS and social networking service provider , promoting GyPSii service before Beijing 2008 Olympic Games , according to thelatest news .	positive	Asimilar agreement was signed between China Mobile Ltd. ( SEHK : 0941 and NYSE : CHL ) , the largest mobile carrier , and theGPS and social networking service provider , promoting GyPSii service before Beijing 2008 Olympic Games , according to thelatest news .	0.6908
`` UPM 's deliveries increased during the third quarter by 4 percent , and the efficiency of operations improved , '' Chief Executive Jussi Pesonen said .	positive	`` UPM 's deliveries increased during the third quarter by 4 percent , and the efficiency of operations improved , '' Chief Executive Jussi Pesonen said .	0.7717
Global sports equipment maker Amer Sports Corp. , whose brands include Atomic , Salomon and Wilson , saw a 64 percent increase in third-quarter net profit to EURO 47.4 million $ 65 million on strong sales and cost cuts .	positive	Global sports equipment maker Amer Sports Corp. , whose brands include Atomic , Salomon and Wilson , saw a 64 percent increase in third-quarter net profit to EURO 47.4 million $ 65 million on strong sales and cost cuts .	0.743
Exports make up more than 80 per cent of our sales , so the name Glaston also reflects a truly internationally operating company , '' explains Kyro 's President & CEO Mika Seitovirta .	neutral	Exports make up more than 80 per cent of our sales , so the name Glaston also reflects a truly internationally operating company , '' explains Kyro 's President & CEO Mika Seitovirta .	0.4404
Westend ICT Plc s new 409,665,891 shares and increase of share capital with EUR 2,000,000 based on the resolutions of extraordinary shareholders meeting on 27 December 2010 have today registered in the Trade Register .	neutral	Westend ICT Plc s new 409,665,891 shares and increase of share capital with EUR 2,000,000 based on the resolutions of extraordinary shareholders meeting on 27 December 2010 have today registered in the Trade Register .	0.6908
Due to rapid expansion , the market share of Tallink in terms of passenger carriage through Tallinna Sadam Port of Tallinn totaled 55 percent in November against 45.7 percent in November 2005 .	positive	Due to rapid expansion , the market share of Tallink in terms of passenger carriage through Tallinna Sadam Port of Tallinn totaled 55 percent in November against 45.7 percent in November 2005 .	0.296
Finnish industrial investor Panostaja Oyj OMX Helsinki : PNAAS OMX Helsinki : PNABS said on Friday 11 July that it has signed a deal to acquire the entire share capital of Kospa Oy , the manufacturer of waste disposal equipment .	positive	Finnish industrial investor Panostaja Oyj OMX Helsinki : PNAAS OMX Helsinki : PNABS said on Friday 11 July that it has signed a deal to acquire the entire share capital of Kospa Oy , the manufacturer of waste disposal equipment .	-0.1531
Stora Enso R shares rose 1.20 pct to 11.84 eur , UPM-Kymmene was also dragged higher , rising 1.68 pct to 17.56 eur and M-Real B added 2.38 pct to 4.30 eur .	positive	Stora Enso R shares rose 1.20 pct to 11.84 eur , UPM-Kymmene was also dragged higher , rising 1.68 pct to 17.56 eur and M-Real B added 2.38 pct to 4.30 eur .	0.25
Cash Flow from Operations for the most recent quarter also reached a eight year low .	negative	Cash Flow from Operations for the most recent quarter also reached a eight year low .	-0.1779
Both loans will be used to finance strategic investments such as shopping center redevelopment projects and refinancing of maturing debt .	positive	Both loans will be used to finance strategic investments such as shopping center redevelopment projects and refinancing of maturing debt .	-0.3612
The stock price rose 70.0 ores or 0.9 % to close at SEK77 .65 , ending a two-day streak of losses .	positive	The stock price rose 70.0 ores or 0.9 % to close at SEK77 .65 , ending a two-day streak of losses .	-0.4019
Earnings per share ( EPS ) amounted to EUR0 .98 , up from the loss of EUR0 .02 .	positive	Earnings per share ( EPS ) amounted to EUR0 .98 , up from the loss of EUR0 .02 .	-0.0258
Earnings per share ( EPS ) were EUR0 .03 , up from the loss of EUR0 .083 .	positive	Earnings per share ( EPS ) were EUR0 .03 , up from the loss of EUR0 .083 .	-0.0258
Operating profit totalled EUR 0.4 mn , up from an operating loss of EUR 0.8 mn year-on-year .	positive	Operating profit totalled EUR 0.4 mn , up from an operating loss of EUR 0.8 mn year-on-year .	0.1531
Operating profit totalled EUR 7.0 mn , up from a loss of EUR 4.0 mn in the second quarter of 2009 .	positive	Operating profit totalled EUR 7.0 mn , up from a loss of EUR 4.0 mn in the second quarter of 2009 .	0.1531
Operating result including non-recurring items rose to EUR 146mn from a loss of EUR 267mn in 2009 .	positive	Operating result including non-recurring items rose to EUR 146mn from a loss of EUR 267mn in 2009 .	-0.3182
Tiimari , the Finnish retailer , reported to have geenrated quarterly revenues totalling EUR 1.3 mn in the 4th quarter 2009 , up from EUR 0.3 mn loss in 2008 .	positive	Tiimari , the Finnish retailer , reported to have geenrated quarterly revenues totalling EUR 1.3 mn in the 4th quarter 2009 , up from EUR 0.3 mn loss in 2008 .	-0.3182
Earnings per share EPS amounted to EUR0 .03 , up from the loss of EUR0 .08 .	positive	Earnings per share EPS amounted to EUR0 .03 , up from the loss of EUR0 .08 .	-0.0258
Operating profit totalled EUR 5.8 mn , up from a loss of EUR 1.7 mn in the fourth quarter of 2009 .	positive	Operating profit totalled EUR 5.8 mn , up from a loss of EUR 1.7 mn in the fourth quarter of 2009 .	0.1531
Operating profit was EUR 0.6 mn , up from a loss of EUR 19mn a year earlier .	positive	Operating profit was EUR 0.6 mn , up from a loss of EUR 19mn a year earlier .	0.1531
The investments and operational changes enable additional optimisation of the working hours and thereby further cost savings of some 7 % -9 % .	positive	The investments and operational changes enable additional optimisation of the working hours and thereby further cost savings of some 7 % -9 % .	0.3818
Okmetic 's products are based on high-tech expertise that generates added value for customers , innovative product development and an extremely efficient production process .	positive	Okmetic 's products are based on high-tech expertise that generates added value for customers , innovative product development and an extremely efficient production process .	0.8122
Shareholder 's full name and ID code : - Petri Ailus , born 15.9.1966 For further information , please contact Isto Hantila , CEO , tel. +358 9 591 8342 .	neutral	Shareholder 's full name and ID code : - Petri Ailus , born 15.9.1966 For further information , please contact Isto Hantila , CEO , tel. +358 9 591 8342 .	0.3182
9 September 2010 - Finnish stationery and gift retailer Tiimari HEL : TII1V said today its net sales rose by 2 % year-on-year to EUR5 .7 m in August 2010 , driven by growth in Finland , while demand in the Baltics remained weak .	positive	9 September 2010 - Finnish stationery and gift retailer Tiimari HEL : TII1V said today its net sales rose by 2 % year-on-year to EUR5 .7 m in August 2010 , driven by growth in Finland , while demand in the Baltics remained weak .	0.2732
By 14:29 CET on Monday , shares in Bavarian Nordic had climbed 1.21 % to DKK250 on the stock exchange in Copenhagen after having lost 7.41 % in the past month .	positive	By 14:29 CET on Monday , shares in Bavarian Nordic had climbed 1.21 % to DKK250 on the stock exchange in Copenhagen after having lost 7.41 % in the past month .	-0.0258
For example , net sales increased by 5.9 % from the first quarter , and EBITDA increased from a negative EUR 0.2 mn in the first quarter of 2009 .	positive	For example , net sales increased by 5.9 % from the first quarter , and EBITDA increased from a negative EUR 0.2 mn in the first quarter of 2009 .	-0.128
Mobile phone sales rose 25 % to 5.87 billion euros , while enterprise solution sales dropped 39 % to 186 million euros .	positive	Mobile phone sales rose 25 % to 5.87 billion euros , while enterprise solution sales dropped 39 % to 186 million euros .	0.3182
RISING costs have forced packaging producer Huhtamaki to axe 90 jobs at its Hampshire manufacturing plant .	negative	RISING costs have forced packaging producer Huhtamaki to axe 90 jobs at its Hampshire manufacturing plant .	-0.5267
`` However , the rapidly increasing costs and the strengthening of the euro were challenging for the whole industry , and they impacted on our results . ''	negative	`` However , the rapidly increasing costs and the strengthening of the euro were challenging for the whole industry , and they impacted on our results . ''	0.5859
At this growth rate , paying off the national debt will be extremely painful .	negative	At this growth rate , paying off the national debt will be extremely painful .	-0.4754
Operating loss increased to EUR 17mn from a loss of EUR 10.8 mn in 2005 .	negative	Operating loss increased to EUR 17mn from a loss of EUR 10.8 mn in 2005 .	-0.3612
The payment of 2.779 million litas in interest on a long-term loan provided by Ragutis ' majority shareholder , Estonia 's A. Le Coq , also added to the losses .	negative	The payment of 2.779 million litas in interest on a long-term loan provided by Ragutis ' majority shareholder , Estonia 's A. Le Coq , also added to the losses .	0.0772
At the moment , Valio is not worried , but if the ban continues for long , it may become quite a problem .	negative	At the moment , Valio is not worried , but if the ban continues for long , it may become quite a problem .	-0.8564
Sponda will record a profit from the sale of 8.5 mln euro ($ 12.4 mln).	positive	Sponda will record a profit from the sale of 8.5 mln euro ($ 12.4 mln).	0.4404
Cencorp estimates that its net sales in the last quarter will be as earlier stated , EUR4 .3 m to EUR5 .0 m , and operating profit (EBIT)is estimated to be positive .	positive	Cencorp estimates that its net sales in the last quarter will be as earlier stated , EUR4 .3 m to EUR5 .0 m , and operating profit (EBIT)is estimated to be positive .	0.7579
`` Our customer has been satisfied with Basware Invoice Automation solution and extends the implementation to new geographies .	positive	`` Our customer has been satisfied with Basware Invoice Automation solution and extends the implementation to new geographies .	0.6808
Repeats sees 2008 EBITA above 18 pct of sales .	positive	Repeats sees 2008 EBITA above 18 pct of sales .	0.0
` By separating side businesses we will be able to faster expand and develop Tapro retail network .	positive	` By separating side businesses we will be able to faster expand and develop Tapro retail network .	0.3182
` Our strategic cooperation with Rentakran brings us new customers and already-working relationships with the authorities of the new territories , ' said Jarmo Laasanen , a senior manager at Cramo .	positive	` Our strategic cooperation with Rentakran brings us new customers and already-working relationships with the authorities of the new territories , ' said Jarmo Laasanen , a senior manager at Cramo .	0.0
` Patja has worked well for us for more than a decade , and Fujitsu 's new bid was competitive .	neutral	` Patja has worked well for us for more than a decade , and Fujitsu 's new bid was competitive .	0.4215
`` After the share purchase is completed , financing will also be provided to expand Latvia 's broadband infrastructure and to develop new areas of business , including acquisitions of other companies . ''	positive	`` After the share purchase is completed , financing will also be provided to expand Latvia 's broadband infrastructure and to develop new areas of business , including acquisitions of other companies . ''	0.5423
`` In terms of profitability and earnings 2007 was the best year in our history , '' Chief Executive Veli-Matti Mattila said .	positive	`` In terms of profitability and earnings 2007 was the best year in our history , '' Chief Executive Veli-Matti Mattila said .	0.743
`` The Government has had a very professional approach in assessing the offer .	positive	`` The Government has had a very professional approach in assessing the offer .	0.0
`` The margarine business has been put into good shape in the last two years , making it a natural addition to Bunge , which is looking to leverage its position in the Central and Northern European markets , '' Raisio CEO Matti Rihko said in a statement .	positive	`` The margarine business has been put into good shape in the last two years , making it a natural addition to Bunge , which is looking to leverage its position in the Central and Northern European markets , '' Raisio CEO Matti Rihko said in a statement .	0.6597
`` This is a win for all OEMs targeting to develop WiMAX products .	positive	`` This is a win for all OEMs targeting to develop WiMAX products .	0.5859
A portion , $ 12.5 million , will be recorded as part of its winnings in a prior patent dispute with Finnish phone maker Nokia Oyj .	positive	A portion , $ 12.5 million , will be recorded as part of its winnings in a prior patent dispute with Finnish phone maker Nokia Oyj .	0.2023
Finnish electronics manufacturing services company Elcoteq signing a cooperation agreement with a Japanese mobile phone manufacturer , bypasses Elcoteq Tallinn , says Jan Kotka , CEO of Elcoteq Tallinn .	positive	Finnish electronics manufacturing services company Elcoteq signing a cooperation agreement with a Japanese mobile phone manufacturer , bypasses Elcoteq Tallinn , says Jan Kotka , CEO of Elcoteq Tallinn .	0.4939
According to A-Rehu 's Managing Director , Jouko Lahtinen , the project will stabilise costs and improve supply security .	positive	According to A-Rehu 's Managing Director , Jouko Lahtinen , the project will stabilise costs and improve supply security .	0.6486
According to CEO Matti Karppinen , Frozen Foods posted a good result in 2010 , as it did in 2009 .	positive	According to CEO Matti Karppinen , Frozen Foods posted a good result in 2010 , as it did in 2009 .	0.4404
According to Viking Line 's Managing Director , Nils-Erik Eklund , the company 's Board of Directors is very satisfied with Viking Line 's performance .	positive	According to Viking Line 's Managing Director , Nils-Erik Eklund , the company 's Board of Directors is very satisfied with Viking Line 's performance .	0.4754
Actions to improve operational efficiency and adjust operations are expected to deliver annualised permanent cost savings of around EUR 4.5 million and will be effected mostly during the first half of 2010 .	positive	Actions to improve operational efficiency and adjust operations are expected to deliver annualised permanent cost savings of around EUR 4.5 million and will be effected mostly during the first half of 2010 .	0.6597
At the same time , sales development in Russia was boosted by the opening of Stockmann Nevsky Centre in St Petersburg .	positive	At the same time , sales development in Russia was boosted by the opening of Stockmann Nevsky Centre in St Petersburg .	0.3612
Benefon , a wireless and GPS technology company , will supply Karputer with its TWIG navigation platform , a GPS satellite navigation and voice guidance service .	positive	Benefon , a wireless and GPS technology company , will supply Karputer with its TWIG navigation platform , a GPS satellite navigation and voice guidance service .	0.0
Biohit and VWR have been in close cooperation for a number of years in the US , where Biohit is one of VWR 's focus suppliers .	positive	Biohit and VWR have been in close cooperation for a number of years in the US , where Biohit is one of VWR 's focus suppliers .	0.0772
Combining this deep domain expertise with our Application Service Management ASM and outsourcing service offerings has now proved to be a winning combination .	positive	Combining this deep domain expertise with our Application Service Management ASM and outsourcing service offerings has now proved to be a winning combination .	0.5267
Demand was brisk as expected and order levels have remained high .	positive	Demand was brisk as expected and order levels have remained high .	0.0258
During the past decade it has gradually divested noncore assets and bought several sports equipment makers , including California-based Fitness Products International and Sparks , Nevada-based ATEC , a leading maker of baseball and softball pitching machines .	positive	During the past decade it has gradually divested noncore assets and bought several sports equipment makers , including California-based Fitness Products International and Sparks , Nevada-based ATEC , a leading maker of baseball and softball pitching machines .	0.4215
Espoon kaupunki awarded contracts for personal care products .	positive	Espoon kaupunki awarded contracts for personal care products .	0.7096
Exports accounted for 65.4 % of net sales , representing an all time record for the company .	positive	Exports accounted for 65.4 % of net sales , representing an all time record for the company .	0.0
Finland 's Poyry Energy has won a contract to advise builders of a new cogeneration power plant in Lithuania 's second-biggest city of Kaunas and to supervise the construction process .	positive	Finland 's Poyry Energy has won a contract to advise builders of a new cogeneration power plant in Lithuania 's second-biggest city of Kaunas and to supervise the construction process .	0.7003
Finnish construction company YIT Oyj said on November 13 , 2007 it won a 70 mln euro $ 102.8 mln contract to construct the new office building for local property company Tapiola Real Estate Oy .	positive	Finnish construction company YIT Oyj said on November 13 , 2007 it won a 70 mln euro $ 102.8 mln contract to construct the new office building for local property company Tapiola Real Estate Oy .	0.5719
In 2005 Cargotec 's net sales exceeded EUR 2.3 billion .	neutral	In 2005 Cargotec 's net sales exceeded EUR 2.3 billion .	0.0
In 2006 , Kone received an order from Aker Yards to supply 43 customised elevators for the very first Genesis cruise ship which is scheduled to be completed in 2009 .	positive	In 2006 , Kone received an order from Aker Yards to supply 43 customised elevators for the very first Genesis cruise ship which is scheduled to be completed in 2009 .	0.0
In addition to fireplace exports , demand for lining stone has exceeded the level of the earlier part of the year and will continue to be clearly brisker for the remainder of the year .	positive	In addition to fireplace exports , demand for lining stone has exceeded the level of the earlier part of the year and will continue to be clearly brisker for the remainder of the year .	0.296
Kalmar has been awarded a new 5-year contract to supply its Rough Terrain Container Handler RTCH .	positive	Kalmar has been awarded a new 5-year contract to supply its Rough Terrain Container Handler RTCH .	0.4019
Major Order in India Comptel Corporation has received a significant long-term order for mediation and provisioning solutions being used by a leading operator in India .	positive	Major Order in India Comptel Corporation has received a significant long-term order for mediation and provisioning solutions being used by a leading operator in India .	0.3612
Managing Director Kari Inkinen says that Sponda 's leasing operations developed highly favourably .	positive	Managing Director Kari Inkinen says that Sponda 's leasing operations developed highly favourably .	0.0
Net cash flow from operations is expected to remain positive .	positive	Net cash flow from operations is expected to remain positive .	0.5574
Of the price , Kesko 's share is 10 mln euro $ 15.5 mln and it will recognize a gain of 4.0 mln euro $ 6.2 mln on the disposal which will be included in the result for the second quarter of 2008 .	positive	Of the price , Kesko 's share is 10 mln euro $ 15.5 mln and it will recognize a gain of 4.0 mln euro $ 6.2 mln on the disposal which will be included in the result for the second quarter of 2008 .	0.6808
Olvi has posted a strong set of figures for the first six months of this year .	positive	Olvi has posted a strong set of figures for the first six months of this year .	0.5106
Operating profit improved by 27 % to EUR 579.8 mn from EUR 457.2 mn in 2006 .	positive	Operating profit improved by 27 % to EUR 579.8 mn from EUR 457.2 mn in 2006 .	0.7184
Our standardised services have met with a positive reception among our customers as well as at Itella .	positive	Our standardised services have met with a positive reception among our customers as well as at Itella .	0.6908
Performance in the second half of 2009 exceeded expectations .	positive	Performance in the second half of 2009 exceeded expectations .	0.0
Ponsse projects the forest machine markets to improve more than expected in 2010 from the previous year .	positive	Ponsse projects the forest machine markets to improve more than expected in 2010 from the previous year .	0.4404
Ragutis , which is based in Lithuania 's second-largest city Kaunas , boosted its sales last year 22.3 per cent to 36.4 million liters .	positive	Ragutis , which is based in Lithuania 's second-largest city Kaunas , boosted its sales last year 22.3 per cent to 36.4 million liters .	0.3612
Raisio 's bid to buy Glisten is a `` win-win '' deal for both companies , the chairman of the UK snacks firm told just-food today 10 February .	positive	Raisio 's bid to buy Glisten is a `` win-win '' deal for both companies , the chairman of the UK snacks firm told just-food today 10 February .	0.0
Stora Enso owns 43 percent of Bergvik and earns therefore SEK 1.5 bn on the value appreciation .	positive	Stora Enso owns 43 percent of Bergvik and earns therefore SEK 1.5 bn on the value appreciation .	0.6908
Talvivaara also maintains its assumption of turning cash flow positive before the year end .	positive	Talvivaara also maintains its assumption of turning cash flow positive before the year end .	0.5574
Thanksto improvements in demand and the adjustments we have made , theutilization rates of Cramo 's fleet have substantiallyimproved . ''	positive	Thanksto improvements in demand and the adjustments we have made , theutilization rates of Cramo 's fleet have substantiallyimproved . ''	0.2023
The acquisition is expected to improve access to chrome ore resources in Turkey .	positive	The acquisition is expected to improve access to chrome ore resources in Turkey .	0.4404
The aim is an annual improvement in Ruukki Construction 's operating profit of more than EUR 3 million USD 4.1 m starting in 2009 .	positive	The aim is an annual improvement in Ruukki Construction 's operating profit of more than EUR 3 million USD 4.1 m starting in 2009 .	0.7096
The company estimates that the trend in demand for sports equipment will be steady in 2006 , '' Amer 's report said .	positive	The company estimates that the trend in demand for sports equipment will be steady in 2006 , '' Amer 's report said .	-0.128
The estimated synergy benefits are at least EUR7m annually .	positive	The estimated synergy benefits are at least EUR7m annually .	0.3818
The goal will be achieved via organic growth possibly supplemented by acquisitions .	neutral	The goal will be achieved via organic growth possibly supplemented by acquisitions .	0.3818
The Group 's business is balanced by its broad portfolio of sports and presence in all major markets .	positive	The Group 's business is balanced by its broad portfolio of sports and presence in all major markets .	0.0
The Group 's business is balanced by its broad portfolio of sports and presence in all major markets .	neutral	The Group 's business is balanced by its broad portfolio of sports and presence in all major markets .	0.0
The objective of the planned measures is to achieve significant savings in the next few years .	positive	The objective of the planned measures is to achieve significant savings in the next few years .	0.2023
The rebuilds are designed to improve the machines ' performance and product quality .	positive	The rebuilds are designed to improve the machines ' performance and product quality .	0.4404
The transaction will have a positive impact of around EUR2m on earnings , which Ruukki will recognize during the fourth quarter of this year .	positive	The transaction will have a positive impact of around EUR2m on earnings , which Ruukki will recognize during the fourth quarter of this year .	0.5574
When the situation normalises , the company will be able to increase the amount of residential units for sale in St Petersburg and Moscow , in particular .	positive	When the situation normalises , the company will be able to increase the amount of residential units for sale in St Petersburg and Moscow , in particular .	0.3182
` This is a repeat order to follow successfully installed 159 elevators in the same Delhi metro system , ' Kone spokeswoman told Thomson Financial News .	positive	` This is a repeat order to follow successfully installed 159 elevators in the same Delhi metro system , ' Kone spokeswoman told Thomson Financial News .	0.4939
`` Our customers now have the chance to make bookings for all the services they want at one location , '' said Mikko Tuomainen , in-charge of Finnair 's Internet ( sales ) .	positive	`` Our customers now have the chance to make bookings for all the services they want at one location , '' said Mikko Tuomainen , in-charge of Finnair 's Internet ( sales ) .	0.3182
`` Stonesoft sees great promise in the future of IPv6 .	positive	`` Stonesoft sees great promise in the future of IPv6 .	0.7506
`` The combined activities will create value for shareholders and be good for our employees and customers .	positive	`` The combined activities will create value for shareholders and be good for our employees and customers .	0.7506
`` The trend in the sports and leisure markets was favorable in the first months of the year .	positive	`` The trend in the sports and leisure markets was favorable in the first months of the year .	0.4767
`` We continued actively to focus R&D and to position our offering away from point solutions towards dynamic end-to-end solutions , '' Ervio stated .	positive	`` We continued actively to focus R&D and to position our offering away from point solutions towards dynamic end-to-end solutions , '' Ervio stated .	0.743
16 February 2011 - Finnish industrial machinery company Metso Oyj ( HEL : MEO1V ) said today it will deliver minerals processing equipment and basic engineering to Canadian miner Northland Resources ( OSL : NAUR ) ( TSE : NAU ) .	positive	16 February 2011 - Finnish industrial machinery company Metso Oyj ( HEL : MEO1V ) said today it will deliver minerals processing equipment and basic engineering to Canadian miner Northland Resources ( OSL : NAUR ) ( TSE : NAU ) .	0.0
27 January 2011 - Finnish IT solutions provider Affecto Oyj ( HEL : AFE1V ) said today it has won a EUR1 .2 m ( USD1 .6 m ) contract from state-owned Lithuanian Social Insurance Institution ( SODRA ) .	positive	27 January 2011 - Finnish IT solutions provider Affecto Oyj ( HEL : AFE1V ) said today it has won a EUR1 .2 m ( USD1 .6 m ) contract from state-owned Lithuanian Social Insurance Institution ( SODRA ) .	0.6597
According to Finnish pension insurance company Varma , Varma was the recipient of over two thirds of the revenue of the earnings-related pension cover that was under competitive tendering in Finland .	positive	According to Finnish pension insurance company Varma , Varma was the recipient of over two thirds of the revenue of the earnings-related pension cover that was under competitive tendering in Finland .	0.3182
Finnish construction group Lemmink+?inen has been awarded two road building contracts by the Lithuanian transport administration .	positive	Finnish construction group Lemmink+?inen has been awarded two road building contracts by the Lithuanian transport administration .	0.4019
Finnish construction group YIT has been awarded a contract to install heating , air conditioning and cooling systems to the new head office of the automobile association ADAC in Munich in Germany .	positive	Finnish construction group YIT has been awarded a contract to install heating , air conditioning and cooling systems to the new head office of the automobile association ADAC in Munich in Germany .	0.4019
Finnish flexible packaging manufacturer Suominen Corporation reports net sales of EUR 54.5 mn in the first quarter of 2008 , compared with EUR 54.3 mn a year earlier .	positive	Finnish flexible packaging manufacturer Suominen Corporation reports net sales of EUR 54.5 mn in the first quarter of 2008 , compared with EUR 54.3 mn a year earlier .	0.2263
Finnish forest machinery manufacturer Ponsse has agreed with Volvo on the start of cooperation in Latin America .	positive	Finnish forest machinery manufacturer Ponsse has agreed with Volvo on the start of cooperation in Latin America .	0.2732
Finnish Metso Paper has been awarded a contract for the rebuild of Sabah Forest Industries ' ( SFI ) pulp mill in Sabah , Malaysia .	positive	Finnish Metso Paper has been awarded a contract for the rebuild of Sabah Forest Industries ' ( SFI ) pulp mill in Sabah , Malaysia .	0.4019
Finnish Metso Paper has won an order to supply an uncoated fine paper machine to MCC Paper Yinhe , in China .	positive	Finnish Metso Paper has won an order to supply an uncoated fine paper machine to MCC Paper Yinhe , in China .	0.6705
Finnish Outokumpu Technology has been awarded several new grinding technology contracts .	positive	Finnish Outokumpu Technology has been awarded several new grinding technology contracts .	0.4019
Finnish Rautaruukki has been awarded a contract to supply and install steel superstructures for the Partihallsf+?rbindelsen bridge in Gothenburg in Sweden .	positive	Finnish Rautaruukki has been awarded a contract to supply and install steel superstructures for the Partihallsf+?rbindelsen bridge in Gothenburg in Sweden .	0.4019
Lule+_ municipality has awarded YIT a 2-year contract , for property management of about one third of the municipality 's properties , with a total area of 140,000 sq. metres .	positive	Lule+_ municipality has awarded YIT a 2-year contract , for property management of about one third of the municipality 's properties , with a total area of 140,000 sq. metres .	0.4019
The shopping center to be opened in St. Petersburg , Russia in November 2010 will turn the cash flow of Finnish department store chain Stockmann 's Russian operations positive for the first time in 2011 .	positive	The shopping center to be opened in St. Petersburg , Russia in November 2010 will turn the cash flow of Finnish department store chain Stockmann 's Russian operations positive for the first time in 2011 .	0.5574
According to Atria 's President and CEO Matti Tikkakoski , the company 's Swedish operations significantly improved in the first quarter .	positive	According to Atria 's President and CEO Matti Tikkakoski , the company 's Swedish operations significantly improved in the first quarter .	0.4767
According to CEO Kai Telanne , the company 's newspapers achieved the best financial result ever .	positive	According to CEO Kai Telanne , the company 's newspapers achieved the best financial result ever .	0.6369
According to Kesko , the company agreed with the city administration about lease of the building in 2006 , its resettlement and construction of a five-star hotel Hilton for 120 rooms .	positive	According to Kesko , the company agreed with the city administration about lease of the building in 2006 , its resettlement and construction of a five-star hotel Hilton for 120 rooms .	0.2732
According to Nordic financial group Nordea 's analyst Sami Sarkamies , this makes Nokia 's portfolio competitive again .	positive	According to Nordic financial group Nordea 's analyst Sami Sarkamies , this makes Nokia 's portfolio competitive again .	0.1779
According to Ringman , Finnish paper companies have acquired know-how and capacity in paper recycling , which has turned out to be a successful strategy .	positive	According to Ringman , Finnish paper companies have acquired know-how and capacity in paper recycling , which has turned out to be a successful strategy .	0.5859
According to Schmardin , Nordea will most likely try to win customers over from other pension fund providers .	positive	According to Schmardin , Nordea will most likely try to win customers over from other pension fund providers .	0.5859
According to the CEO of Nordea Bank Estonia Vahur Kraft , Nordea Finland and Stockmann have been cooperating for more than ten years .	positive	According to the CEO of Nordea Bank Estonia Vahur Kraft , Nordea Finland and Stockmann have been cooperating for more than ten years .	0.0
Adanac Molybdenum of Canada has ordered grinding technology for its molybdenum project in British Columbia , Canada , while Shalkiya Zinc of Kazakhstan has awarded a contract for grinding technology for the Shalkiya zinc-lead project in Kazakhstan .	positive	Adanac Molybdenum of Canada has ordered grinding technology for its molybdenum project in British Columbia , Canada , while Shalkiya Zinc of Kazakhstan has awarded a contract for grinding technology for the Shalkiya zinc-lead project in Kazakhstan .	0.4019
All of Raisio 's divisions recorded an operating profit .	positive	All of Raisio 's divisions recorded an operating profit .	0.4404
An estimated 30 pct of mobile calls are made from the home , and France Telecom hopes that 15 pct of its Orange clients will sign up for the service by the end of 2008 .	neutral	An estimated 30 pct of mobile calls are made from the home , and France Telecom hopes that 15 pct of its Orange clients will sign up for the service by the end of 2008 .	0.4215
And the broker repeated its ` buy ' rating , based on expectations that current restructuring will lead to a clear improvement in performance in Europe in 2007 .	positive	And the broker repeated its ` buy ' rating , based on expectations that current restructuring will lead to a clear improvement in performance in Europe in 2007 .	0.6808
Arvo Vuorenmaa , the Loviisa plant 's general manager said the application for the new licence was a `` standard '' procedure and that he was `` quite confident '' about approval being granted .	positive	Arvo Vuorenmaa , the Loviisa plant 's general manager said the application for the new licence was a `` standard '' procedure and that he was `` quite confident '' about approval being granted .	0.8221
As a domestic business , Best-In is already close to Finnish dog owners .	positive	As a domestic business , Best-In is already close to Finnish dog owners .	0.0
BasWare 's CEO Ilkka Sihvo comments in conjunction with the Interim Report : `` As a whole , BasWare succeeded well in the second quarter of 2007 .	positive	BasWare 's CEO Ilkka Sihvo comments in conjunction with the Interim Report : `` As a whole , BasWare succeeded well in the second quarter of 2007 .	0.5994
Cash flow from operating activities is estimated to be positive .	positive	Cash flow from operating activities is estimated to be positive .	0.5574
Cision says the sale will return its U.K. operation to profitability .	positive	Cision says the sale will return its U.K. operation to profitability .	0.2732
Citigroup , Inc ( NYSE : C ) has announced that its Global Transaction Services ( GTS ) business has been awarded a new mandate by Finland-based Pohjola Bank Group .	positive	Citigroup , Inc ( NYSE : C ) has announced that its Global Transaction Services ( GTS ) business has been awarded a new mandate by Finland-based Pohjola Bank Group .	0.4019
Comptel , a vendor of dynamic Operations Support System ( OSS ) software , has been selected by Orascom Telecom ( OTH ) as partner for provisioning and activation solutions for mobile services .	positive	Comptel , a vendor of dynamic Operations Support System ( OSS ) software , has been selected by Orascom Telecom ( OTH ) as partner for provisioning and activation solutions for mobile services .	0.7184
Department store sales improved by 14 % to EUR 1,070.6 mn .	positive	Department store sales improved by 14 % to EUR 1,070.6 mn .	0.4767
DMASIA-16 August 2006-Benefon extends manufacturing capability with ASMobile -_ 2006 Digitalmediaasia.com & DMA Ltd. .	positive	DMASIA-16 August 2006-Benefon extends manufacturing capability with ASMobile -_ 2006 Digitalmediaasia.com & DMA Ltd. .	0.128
Finland 's national carrier Finnair PLC carried a record 8.5 million passengers in 2005 , an increase of 4.5 percent on the previous year , the airline reported Tuesday .	positive	Finland 's national carrier Finnair PLC carried a record 8.5 million passengers in 2005 , an increase of 4.5 percent on the previous year , the airline reported Tuesday .	0.3182
Finnair PLC carried a record 8.8 million passengers in 2006 , an increase of 3.5 percent on the previous year , the Finnish national carrier reported Tuesday .	positive	Finnair PLC carried a record 8.8 million passengers in 2006 , an increase of 3.5 percent on the previous year , the Finnish national carrier reported Tuesday .	0.3182
Finnish consulting and engineering group Poyry Plc ( OMX Helsinki : POY ) said on Wednesday ( 1 October ) that it has been awarded a contract by Tanqia Dibba FZC as owner-engineer for the wastewater system of Dibba , Emirate of Fujairah , UAE .	positive	Finnish consulting and engineering group Poyry Plc ( OMX Helsinki : POY ) said on Wednesday ( 1 October ) that it has been awarded a contract by Tanqia Dibba FZC as owner-engineer for the wastewater system of Dibba , Emirate of Fujairah , UAE .	0.4019
Finnish financial solutions developer Basware Corporation ( OMX Helsinki BAS1V ) said on Tuesday ( 23 September ) that it will deliver a complete Invoice Automation solution to a large US engineering , construction and technical services organization .	positive	Finnish financial solutions developer Basware Corporation ( OMX Helsinki BAS1V ) said on Tuesday ( 23 September ) that it will deliver a complete Invoice Automation solution to a large US engineering , construction and technical services organization .	0.4588
Finnish handling systems company Cargotec Oyj ( HEL : CGCBV ) said today that it won a EUR 13 million ( USD 16.6 m ) contract to deliver MacGregor hatch covers for ships ordered by Norwegian shipowner Grieg Shipping .	positive	Finnish handling systems company Cargotec Oyj ( HEL : CGCBV ) said today that it won a EUR 13 million ( USD 16.6 m ) contract to deliver MacGregor hatch covers for ships ordered by Norwegian shipowner Grieg Shipping .	0.5719
Finnish operator Elisa and Aker Yards have signed a long-term service deal through which Elisa will deliver all necessary voice and data services for Aker Yards in Finland .	positive	Finnish operator Elisa and Aker Yards have signed a long-term service deal through which Elisa will deliver all necessary voice and data services for Aker Yards in Finland .	0.0
Finnish steel maker Rautaruukki Oyj ( Ruukki ) said on July 7 , 2008 that it won a 9.0 mln euro ( $ 14.1 mln ) contract to supply and install steel superstructures for Partihallsforbindelsen bridge project in Gothenburg , western Sweden .	positive	Finnish steel maker Rautaruukki Oyj ( Ruukki ) said on July 7 , 2008 that it won a 9.0 mln euro ( $ 14.1 mln ) contract to supply and install steel superstructures for Partihallsforbindelsen bridge project in Gothenburg , western Sweden .	0.5719
Fiskars has a strong portfolio of international brands , which include Fiskars , Iittala , Gerber , Silva and Buster .	positive	Fiskars has a strong portfolio of international brands , which include Fiskars , Iittala , Gerber , Silva and Buster .	0.5106
For Teleste , the acquisition marks an entry into services business in a market where it has long been an established and significant supplier of products .	positive	For Teleste , the acquisition marks an entry into services business in a market where it has long been an established and significant supplier of products .	0.2023
Forestries were also higher , driven by yesterday 's bullish analyst comment on Stora Enso in Dagens Industri , dealers said .	positive	Forestries were also higher , driven by yesterday 's bullish analyst comment on Stora Enso in Dagens Industri , dealers said .	0.0
Furthermore , efficiency improvement measures initiated earlier are now bearing fruit , '' CEO Jan Lang said .	positive	Furthermore , efficiency improvement measures initiated earlier are now bearing fruit , '' CEO Jan Lang said .	0.6705
Global Banking News - 28 September 2010 Tieto Corporation and Pohjola Bank ( PINK : POJLF ) are to cooperate on SWIFT services .	positive	Global Banking News - 28 September 2010 Tieto Corporation and Pohjola Bank ( PINK : POJLF ) are to cooperate on SWIFT services .	0.368
Hearst will be able to consolidate about 20 % of all Russian market for advertising in press after the purchase .	positive	Hearst will be able to consolidate about 20 % of all Russian market for advertising in press after the purchase .	0.0
Helsingin Uutiset , Vantaan Sanomat and Lansivayla reach some 385,000 readers , or more than 40 % of the consumers in the greater Helsinki region .	positive	Helsingin Uutiset , Vantaan Sanomat and Lansivayla reach some 385,000 readers , or more than 40 % of the consumers in the greater Helsinki region .	0.3818
HELSINKI ( AFX ) - Metso said it will upgrade one of UPM-Kymmene 's four paper machines at the latter 's mill in Jaemsaenkoski with a new coating color supply system , machine and process controls and quality measurements .	positive	HELSINKI ( AFX ) - Metso said it will upgrade one of UPM-Kymmene 's four paper machines at the latter 's mill in Jaemsaenkoski with a new coating color supply system , machine and process controls and quality measurements .	0.0
However , Simdax will remain available in the markets where it already has been approved as it has marketing authorisations or submitted applications in more than 40 countries , Orion added .	positive	However , Simdax will remain available in the markets where it already has been approved as it has marketing authorisations or submitted applications in more than 40 countries , Orion added .	0.4215
However , the broker gave an `` outperform '' recommendation on the stock .	positive	However , the broker gave an `` outperform '' recommendation on the stock .	0.0
However , the total orders received will still be above last year s levels .	positive	However , the total orders received will still be above last year s levels .	0.0
In accordance with our strategy , we strengthened our local presence by establishing a representative office in South Africa in October .	positive	In accordance with our strategy , we strengthened our local presence by establishing a representative office in South Africa in October .	0.4215
In addition , Lehdentekijat Oy will start producing a new membership magazine , Viisas Raha ( Wise Money ) for the Association .	positive	In addition , Lehdentekijat Oy will start producing a new membership magazine , Viisas Raha ( Wise Money ) for the Association .	0.4767
In future , the company intends to look for know-how from outside the company and to cooperate with other actors in the sector .	positive	In future , the company intends to look for know-how from outside the company and to cooperate with other actors in the sector .	0.0
Industry Investment is very interested in Glaston 's solar energy projects .	positive	Industry Investment is very interested in Glaston 's solar energy projects .	0.624
It also has potential clients in the growing environmental and recycling technology sectors .	neutral	It also has potential clients in the growing environmental and recycling technology sectors .	0.1779
It is now the leading private road ambulance service company in Finland .	positive	It is now the leading private road ambulance service company in Finland .	0.0
Known as Post Bank , the concept would see Fidelity Bank rolling out 75 offices in Ghana Post premises , to provide financial services to the people .	positive	Known as Post Bank , the concept would see Fidelity Bank rolling out 75 offices in Ghana Post premises , to provide financial services to the people .	0.0
Kone 's factory located at Ayanambakkam , a suburb to the west of Chennai , is a fully integrated facility which gives it the capability to address costs .	positive	Kone 's factory located at Ayanambakkam , a suburb to the west of Chennai , is a fully integrated facility which gives it the capability to address costs .	0.0
Last year SysOpen Digia invested in IBM product know-how in the building of portal and trading place systems and successfully implemented customer solutions supported by it .	positive	Last year SysOpen Digia invested in IBM product know-how in the building of portal and trading place systems and successfully implemented customer solutions supported by it .	0.7351
( ADP News ) - Oct 1 , 2008 - Finnish consulting and engineering company Poyry Oyj ( OMX : POY1V ) said today it was awarded a EUR 5.2 million ( USD 7.4 m ) extension to their existing consultancy engineering contract with Venezuel	positive	( ADP News ) - Oct 1 , 2008 - Finnish consulting and engineering company Poyry Oyj ( OMX : POY1V ) said today it was awarded a EUR 5.2 million ( USD 7.4 m ) extension to their existing consultancy engineering contract with Venezuel	0.4019
( ADP News ) - Oct 31 , 2008 - Finnish food company Raisio Oyj ( OMX : RAIVV ) said today that its net profit jumped to EUR 16.4 million ( USD 20.9 m ) for the first nine months of 2008 from EUR 1.1 million for the same period of 2	positive	( ADP News ) - Oct 31 , 2008 - Finnish food company Raisio Oyj ( OMX : RAIVV ) said today that its net profit jumped to EUR 16.4 million ( USD 20.9 m ) for the first nine months of 2008 from EUR 1.1 million for the same period of 2	0.4404
( ADP News ) - Sep 30 , 2008 - Finnish security and privacy software solutions developer Stonesoft Oyj said today that it won a USD 1.9 million ( EUR 1.3 m ) order to deliver its StoneGate network security products to an unnamed Russian te	positive	( ADP News ) - Sep 30 , 2008 - Finnish security and privacy software solutions developer Stonesoft Oyj said today that it won a USD 1.9 million ( EUR 1.3 m ) order to deliver its StoneGate network security products to an unnamed Russian te	0.8481
Meanwhile , Electrowatt-Ekono Philippines , Inc. was also awarded a three-year operation and maintenance ( O&M ) contract by FR Cement Corporation .	positive	Meanwhile , Electrowatt-Ekono Philippines , Inc. was also awarded a three-year operation and maintenance ( O&M ) contract by FR Cement Corporation .	0.4019
Meanwhile , Nokia said that it will be able to deliver a complete range of services from deployment operations to consulting and integration to managed services as a result of the buyout .	positive	Meanwhile , Nokia said that it will be able to deliver a complete range of services from deployment operations to consulting and integration to managed services as a result of the buyout .	0.0
Metso Paper 's delivery will comprise an Advantage DCT 200 tissue machine including quality control and distributed control systems ( QCS-DCS ) .	neutral	Metso Paper 's delivery will comprise an Advantage DCT 200 tissue machine including quality control and distributed control systems ( QCS-DCS ) .	0.25
Net sales in 2007 totalled EUR 329 million and the operating margin was above 19 % .	neutral	Net sales in 2007 totalled EUR 329 million and the operating margin was above 19 % .	0.0
Nevertheless , Fitch notes that the business fundamentals of the three banks currently remain sound .	positive	Nevertheless , Fitch notes that the business fundamentals of the three banks currently remain sound .	0.0
Nokia controls more than 50 percent of phone sales in India and Africa , and has a strong prosition on most other emerging markets .	positive	Nokia controls more than 50 percent of phone sales in India and Africa , and has a strong prosition on most other emerging markets .	0.5106
Nokia will provide Indosat turnkey services , including civil works , network planning , implementation and integration of a WCDMA 3G-HSPA network .	neutral	Nokia will provide Indosat turnkey services , including civil works , network planning , implementation and integration of a WCDMA 3G-HSPA network .	0.0
NORDIC BUSINESS REPORT-26 June 2006-Metso Corporation wins EUR50m equipment order in Australia -_ 1998-2006 M2 COMMUNICATIONS LTD The Finnish engineering and technology group Metso Corporation said on Monday ( 26 June ) that it has received a EUR50m equipment order in Australia .	positive	NORDIC BUSINESS REPORT-26 June 2006-Metso Corporation wins EUR50m equipment order in Australia -_ 1998-2006 M2 COMMUNICATIONS LTD The Finnish engineering and technology group Metso Corporation said on Monday ( 26 June ) that it has received a EUR50m equipment order in Australia .	0.5719
Of the sales price , a sales gain of some 3.1 mln euro ( $ 4.5 mln ) will be recognized in Incap 's earnings for 2007 .	positive	Of the sales price , a sales gain of some 3.1 mln euro ( $ 4.5 mln ) will be recognized in Incap 's earnings for 2007 .	0.5267
Outotec 's net profit for the second quarter of 2007 jumped to 16.8 mln euro ( $ 23.1 mln ) from 4.6 mln euro ( $ 6.3 mln ) a year ago .	positive	Outotec 's net profit for the second quarter of 2007 jumped to 16.8 mln euro ( $ 23.1 mln ) from 4.6 mln euro ( $ 6.3 mln ) a year ago .	0.4404
Panostaja Oyj s ( Panostaja ) Board of Directors decided on 16 December 2010 on a new long-term incentive and commitment plan for members of the management team .	positive	Panostaja Oyj s ( Panostaja ) Board of Directors decided on 16 December 2010 on a new long-term incentive and commitment plan for members of the management team .	0.6249
Pioneer Library System was one of 127 libraries , municipalities , arts , culture and higher education and science organizations to have been awarded grants to participate in The Big Read , the largest federal reading program in U.S. history .	positive	Pioneer Library System was one of 127 libraries , municipalities , arts , culture and higher education and science organizations to have been awarded grants to participate in The Big Read , the largest federal reading program in U.S. history .	0.5574
Pretax profit jumped to EUR 21.9 million from EUR 3.1 million .	positive	Pretax profit jumped to EUR 21.9 million from EUR 3.1 million .	0.4404
Profitability ( EBIT % ) was 13.9 % , compared to 13.1 % in the previous-year period .	positive	Profitability ( EBIT % ) was 13.9 % , compared to 13.1 % in the previous-year period .	0.2732
Raute Corporation has received orders worth over EUR 12 million from OOO Ilim Bratsk DOK in Russia .	positive	Raute Corporation has received orders worth over EUR 12 million from OOO Ilim Bratsk DOK in Russia .	0.2263
Recovery has been evident in the liquid handling business , particularly in areas outside Europe and primarily in North America and Asia .	positive	Recovery has been evident in the liquid handling business , particularly in areas outside Europe and primarily in North America and Asia .	0.0
Sales improved to SEK 1,553 mn , compared with SEK 1,408 mn .	positive	Sales improved to SEK 1,553 mn , compared with SEK 1,408 mn .	0.4767
Savon koulutuskuntayhtyma , Finland based company has awarded contract for specialist agricultural or forestry machinery .	positive	Savon koulutuskuntayhtyma , Finland based company has awarded contract for specialist agricultural or forestry machinery .	0.4019
SKF 6 April 2010 - Alandsbanken has given a `` buy '' recommendation on Swedish industrial company SKF AB ( STO : SKF B ) with a share price target of SEK150 .	positive	SKF 6 April 2010 - Alandsbanken has given a `` buy '' recommendation on Swedish industrial company SKF AB ( STO : SKF B ) with a share price target of SEK150 .	0.296
Sony Ericsson and Nokia dominated the list of best-selling handsets with five models each .	positive	Sony Ericsson and Nokia dominated the list of best-selling handsets with five models each .	0.0
Speaking to just-drinks today , a spokesperson for Olvi said : `` We have performed very well in all four countries we operate in - namely , Finland , Estonia , Latvia and Lithuania . ''	positive	Speaking to just-drinks today , a spokesperson for Olvi said : `` We have performed very well in all four countries we operate in - namely , Finland , Estonia , Latvia and Lithuania . ''	0.3384
Sports equipment sales also progressed well owing to the prolonged winter season .	positive	Sports equipment sales also progressed well owing to the prolonged winter season .	0.2732
Stockmann MasterCard has widened the scope of this cooperation to Estonia and Latvia .	positive	Stockmann MasterCard has widened the scope of this cooperation to Estonia and Latvia .	0.0
Stora Enso will record a capital gain of EUR 33 million as a non-recurring financial item in its fourth quarter 2006 results .	neutral	Stora Enso will record a capital gain of EUR 33 million as a non-recurring financial item in its fourth quarter 2006 results .	0.5267
TELE2 Affarsvarlden gave a `` buy '' recommendation on mobile operator Tele2 AB and a share price target of 142 crowns ( $ 23.54 - 15.19 euro ) .	positive	TELE2 Affarsvarlden gave a `` buy '' recommendation on mobile operator Tele2 AB and a share price target of 142 crowns ( $ 23.54 - 15.19 euro ) .	0.296
That topped consensus forecasts for earnings of 0.21 euros a share .	positive	That topped consensus forecasts for earnings of 0.21 euros a share .	0.296
The acquisition of Kaupthing Sverige will bring a significant positive non-recurring addition to the group 's performance .	positive	The acquisition of Kaupthing Sverige will bring a significant positive non-recurring addition to the group 's performance .	0.6597
The acquisition will have an immediate positive impact on Aspocomp 's financial result .	positive	The acquisition will have an immediate positive impact on Aspocomp 's financial result .	0.5574
The amending of the proposal simplifies the proposed plan and increases the incentive for key employees to stay in the Company .	positive	The amending of the proposal simplifies the proposed plan and increases the incentive for key employees to stay in the Company .	0.3612
The Australian company Mirabela Nickel has awarded Outokumpu Technology a contract for grinding technology for its nickel sulfide project in Bahia State , Brazil .	positive	The Australian company Mirabela Nickel has awarded Outokumpu Technology a contract for grinding technology for its nickel sulfide project in Bahia State , Brazil .	0.4019
The broker has initiated both Palfinger AG and Konecranes OYJ with ` buy ' recommendations , with 51 and 42 eur price targets respectively .	positive	The broker has initiated both Palfinger AG and Konecranes OYJ with ` buy ' recommendations , with 51 and 42 eur price targets respectively .	0.34
The buyer aims to thus reinforce its position in Denmark , Martela Group managing director Heikki Martela said .	positive	The buyer aims to thus reinforce its position in Denmark , Martela Group managing director Heikki Martela said .	0.0
The companies have agreed on long-term cooperation to mechanise harvesting in Stora Enso 's eucalyptus plantations in Southern China .	positive	The companies have agreed on long-term cooperation to mechanise harvesting in Stora Enso 's eucalyptus plantations in Southern China .	0.2732
The company aims to maintain this trend in profitability during the current year .	positive	The company aims to maintain this trend in profitability during the current year .	0.2732
The company also said that in Poland a profitability program has been launched at the Oborniki steel frame and sandwich panel plant .	positive	The company also said that in Poland a profitability program has been launched at the Oborniki steel frame and sandwich panel plant .	0.3818
The company has established a 3G base station at about 17,000 feet at the foot of Mount Everest that will enable mountain climbers at the 29,035-foot summit to surf the Internet and even send videos of their exploits .	positive	The company has established a 3G base station at about 17,000 feet at the foot of Mount Everest that will enable mountain climbers at the 29,035-foot summit to surf the Internet and even send videos of their exploits .	-0.34
The company is also featured in the Ethibel Pioneer Investment Register and included in Innovest 's Global 100 list of the world 's most sustainable corporations .	positive	The company is also featured in the Ethibel Pioneer Investment Register and included in Innovest 's Global 100 list of the world 's most sustainable corporations .	0.0
The company 's goal is to achieve annual savings of EUR 2 million ( USD 2.7 m ) , of which two thirds are to be realized in 2010 .	positive	The company 's goal is to achieve annual savings of EUR 2 million ( USD 2.7 m ) , of which two thirds are to be realized in 2010 .	0.0
The company said it observed a current stabilisation in prices and there is potential for higher prices for deliveries in the first quarter of 2011 .	positive	The company said it observed a current stabilisation in prices and there is potential for higher prices for deliveries in the first quarter of 2011 .	0.0
The company will also be compensated for acting as a reserve batch plant .	positive	The company will also be compensated for acting as a reserve batch plant .	0.0
The Group also has a strong global position in other fishing categories .	positive	The Group also has a strong global position in other fishing categories .	0.5106
The Group 's cash flow from operations will be positive .	positive	The Group 's cash flow from operations will be positive .	0.5574
The mill has long traditions and holds an established position in the markets .	positive	The mill has long traditions and holds an established position in the markets .	0.0
The move is aimed at boosting sales , cost-efficiency and market share in Finland .	positive	The move is aimed at boosting sales , cost-efficiency and market share in Finland .	0.5574
The newspapers of Alma Media and Arena Partners will enter a cooperation agreement on using Alma 's marketplace services in their respective regions .	neutral	The newspapers of Alma Media and Arena Partners will enter a cooperation agreement on using Alma 's marketplace services in their respective regions .	0.7184
The original name Componenta +_m+_l , as a subsidiary of the Finnish Componenta Group , has been changed to +_m+_l Components and the company has seen a 63 % growth in Q1 2010 , in comparison to Q1 2009 .	positive	The original name Componenta +_m+_l , as a subsidiary of the Finnish Componenta Group , has been changed to +_m+_l Components and the company has seen a 63 % growth in Q1 2010 , in comparison to Q1 2009 .	0.5994
The parties have also agreed on options that allow UH to extensively implement later on also functionalities of human resources management .	positive	The parties have also agreed on options that allow UH to extensively implement later on also functionalities of human resources management .	0.6908
The pilot project proved that RIFD technology is ideal for our purposes '' , comments Olli Saarinen , Material Handling Supervisor at Yara .	positive	The pilot project proved that RIFD technology is ideal for our purposes '' , comments Olli Saarinen , Material Handling Supervisor at Yara .	0.5267
The planned facility , estimated to cost around $ 814 million , would be the largest biodiesel plant in the world , and use palm oil certified by the Roundtable on Sustainable Palm Oil ( RSPO ) .	positive	The planned facility , estimated to cost around $ 814 million , would be the largest biodiesel plant in the world , and use palm oil certified by the Roundtable on Sustainable Palm Oil ( RSPO ) .	0.0
This combined with foreign investments creates interesting opportunities for Solteq .	positive	This combined with foreign investments creates interesting opportunities for Solteq .	0.7506
This is Done Logistics ' largest order in Norway , the diversified group said .	positive	This is Done Logistics ' largest order in Norway , the diversified group said .	0.0
This resulted in improved sales figures in Sweden .	positive	This resulted in improved sales figures in Sweden .	0.4767
To choose BasWare as the tools for our Financial Service seemed like a natural continuation of our cooperation '' , says Tommi Leskinen , Financial Applications Manager , Neste Oil Corporation .	neutral	To choose BasWare as the tools for our Financial Service seemed like a natural continuation of our cooperation '' , says Tommi Leskinen , Financial Applications Manager , Neste Oil Corporation .	0.6124
Under the agreement GeoSentric will provide GyPSii-powered hotel information and reservation services to visitors to China , including such popular cities as Beijing and Shanghai .	positive	Under the agreement GeoSentric will provide GyPSii-powered hotel information and reservation services to visitors to China , including such popular cities as Beijing and Shanghai .	0.7184
Vaisala also said it expects net sales of EUR 253.2 million for 2010 , compared with EUR 252.2 million recorded in 2009 .	positive	Vaisala also said it expects net sales of EUR 253.2 million for 2010 , compared with EUR 252.2 million recorded in 2009 .	0.0
Validating our fgVoIP client through Symbian Signed represents a significant step forward in accomplishing this goal .	positive	Validating our fgVoIP client through Symbian Signed represents a significant step forward in accomplishing this goal .	0.4939
Wartsila won the contract in October 2007 and the plant will be installed at Manturovo in the Kostroma region of Russia , about 600 km northeast of Moscow , Russia .	positive	Wartsila won the contract in October 2007 and the plant will be installed at Manturovo in the Kostroma region of Russia , about 600 km northeast of Moscow , Russia .	0.5719
We are honored to be recognized by Gartner as a specialist in Business Process Modeling and Analysis , in the company of many of the largest software vendors in the world .	positive	We are honored to be recognized by Gartner as a specialist in Business Process Modeling and Analysis , in the company of many of the largest software vendors in the world .	0.5859
We are now in a position to pursue novel clinical candidates going forward . ''	positive	We are now in a position to pursue novel clinical candidates going forward . ''	0.3182
- UPM-Kymmene upgraded to ` in-line ' from ` underperform ' by Goldman Sachs .	positive	- UPM-Kymmene upgraded to ` in-line ' from ` underperform ' by Goldman Sachs .	0.0
`` Consumers have very well received our packed fresh meat .	positive	`` Consumers have very well received our packed fresh meat .	0.5709
`` Demand for sports equipment was good in 2005 .	positive	`` Demand for sports equipment was good in 2005 .	0.34
`` Last year , Finnair recorded a 32.6-percent growth on the Asian sector , carrying more than 1.10 million passengers between the two continents . ''	positive	`` Last year , Finnair recorded a 32.6-percent growth on the Asian sector , carrying more than 1.10 million passengers between the two continents . ''	0.3818
`` The additional flight linking Mumbai with Helsinki was dictated by the strong traffic demand between Asia and Europe .	positive	`` The additional flight linking Mumbai with Helsinki was dictated by the strong traffic demand between Asia and Europe .	0.4215
`` The lowering of prices by us and by our competitors shows that the real estate market has stabilised and returned into balance and apartments are acquiring a fair price in the eyes of our clients .	positive	`` The lowering of prices by us and by our competitors shows that the real estate market has stabilised and returned into balance and apartments are acquiring a fair price in the eyes of our clients .	0.0772
`` The new structure provides better communication , faster decision-making and cost savings , '' Proha said .	positive	`` The new structure provides better communication , faster decision-making and cost savings , '' Proha said .	0.4404
`` This contract demonstrates our ability to apply our minerals and metals technologies in adjacent industries , such as oil shale processing .	positive	`` This contract demonstrates our ability to apply our minerals and metals technologies in adjacent industries , such as oil shale processing .	0.3182
`` We are pleased to deliver the Basware Invoice Automation solution to a major retail company in the US .	positive	`` We are pleased to deliver the Basware Invoice Automation solution to a major retail company in the US .	0.6369
`` We have tailored our solutions to meet Solel 's technical requirements , and the result is both cost-effective manufacturing and highest-quality reflectors . ''	positive	`` We have tailored our solutions to meet Solel 's technical requirements , and the result is both cost-effective manufacturing and highest-quality reflectors . ''	0.1779
`` We 've been feeling quite positive about the region as a whole .	positive	`` We 've been feeling quite positive about the region as a whole .	0.659
21 December 2010 - Finnish industrial machinery company Wartsila Oyj Abp HEL : WRT1V said yesterday it had won an order to design a liquefied natural gas LNG powered platform supply vessel PSV for Norwegian oil service provider Eidesvik Offshore ASA OSL : EIOF .	positive	21 December 2010 - Finnish industrial machinery company Wartsila Oyj Abp HEL : WRT1V said yesterday it had won an order to design a liquefied natural gas LNG powered platform supply vessel PSV for Norwegian oil service provider Eidesvik Offshore ASA OSL : EIOF .	0.7351
Finlan 's listed food industry company HKScan Group controlled companies in the Baltics improved revenues by EUR 3.5 mn to EUR 160.4 mn in 2010 from EUR 156.9 mn in the year before .	positive	Finlan 's listed food industry company HKScan Group controlled companies in the Baltics improved revenues by EUR 3.5 mn to EUR 160.4 mn in 2010 from EUR 156.9 mn in the year before .	0.4767
Finnish airline Finnair has won a deal with the UK public sector to be the official airline for flights from London Heathrow to Osaka in Japan , as well as flights between Manchester in the UK and Helsinki in Finland .	positive	Finnish airline Finnair has won a deal with the UK public sector to be the official airline for flights from London Heathrow to Osaka in Japan , as well as flights between Manchester in the UK and Helsinki in Finland .	0.7003
Finnish Cargotec has been awarded a significant order for a total of 292 Hiab loader cranes by BAE Systems in the US .	positive	Finnish Cargotec has been awarded a significant order for a total of 292 Hiab loader cranes by BAE Systems in the US .	0.5423
Finnish Cargotec 's Kalmar has received a significant order from the US Department of Defense .	positive	Finnish Cargotec 's Kalmar has received a significant order from the US Department of Defense .	0.3182
Finnish Outotec has been awarded a contract to supply a new zinc roaster with gas cleaning and sulphuric acid plant for the OZK Kardzhali zinc smelter in Bulgaria .	positive	Finnish Outotec has been awarded a contract to supply a new zinc roaster with gas cleaning and sulphuric acid plant for the OZK Kardzhali zinc smelter in Bulgaria .	0.4019
Finnish P+?yry has been awarded an engineering contract by CFR , the national railway company of Romania .	positive	Finnish P+?yry has been awarded an engineering contract by CFR , the national railway company of Romania .	0.4019
According to a report by Neomarkka , Kuitu Finland 's customers are interested in buying the company 's products when it restarts production .	positive	According to a report by Neomarkka , Kuitu Finland 's customers are interested in buying the company 's products when it restarts production .	0.4019
As a result , the distribution companies will start to distribute , in addition to their current product offering , Shimano reels , rods and other Shimano fishing tackle products on an exclusive basis .	positive	As a result , the distribution companies will start to distribute , in addition to their current product offering , Shimano reels , rods and other Shimano fishing tackle products on an exclusive basis .	0.128
Cargotec Germany GmbH has been awarded a contract by Stadtverwaltung Mainz for chassis bodies under Open procedure .	positive	Cargotec Germany GmbH has been awarded a contract by Stadtverwaltung Mainz for chassis bodies under Open procedure .	0.4019
CEO Erkki J+?rvinen is happy with the company 's performance in 2010 .	positive	CEO Erkki J+?rvinen is happy with the company 's performance in 2010 .	0.5719
Deliveries have started and the network will be ready for a launch soon .	positive	Deliveries have started and the network will be ready for a launch soon .	0.3612
Earnings per share for the quarter were also higher year-on-year at 0.33 eur versus 0.27 , and above market expectations of 0.28 eur .	positive	Earnings per share for the quarter were also higher year-on-year at 0.33 eur versus 0.27 , and above market expectations of 0.28 eur .	0.296
EBITDA for the year 2009 improved to EUR484m , as compared with EUR472m in 2008 .	positive	EBITDA for the year 2009 improved to EUR484m , as compared with EUR472m in 2008 .	0.4767
Estonian telecoms company Elisa 's customer numbers cross 400,000 TALLINN , Oct 22 , BNS - The Estonian telecommunications company Elisa won approximately 50,000 new clients in the nine months of this year , bringing the number to 401,800 by the end of September , the company said .	positive	Estonian telecoms company Elisa 's customer numbers cross 400,000 TALLINN , Oct 22 , BNS - The Estonian telecommunications company Elisa won approximately 50,000 new clients in the nine months of this year , bringing the number to 401,800 by the end of September , the company said .	0.6124
Exel Composites ' long-term growth prospects remain favourable , however .	positive	Exel Composites ' long-term growth prospects remain favourable , however .	0.5859
fi is developing cooperation in keyword advertising with Microsoft .	positive	fi is developing cooperation in keyword advertising with Microsoft .	0.0
Finnish construction group Lemminkainen Oyj HEL : LEM1S said today it has won a contract to provide technical services for the Nevsky Centre shopping mall to be opened in November in St Petersburg , Russia .	positive	Finnish construction group Lemminkainen Oyj HEL : LEM1S said today it has won a contract to provide technical services for the Nevsky Centre shopping mall to be opened in November in St Petersburg , Russia .	0.5719
Finnish mobile operator DNA will function as a subcontractor to Maingate and will be responsible for telecommunications connections .	positive	Finnish mobile operator DNA will function as a subcontractor to Maingate and will be responsible for telecommunications connections .	0.3182
Finnish software developer Basware Oyj said on November 30 , 2006 its U.S. subsidiary Basware , Inc. won an order to provide software for contract lifecycle management to an unnamed U.S. medical technology company .	positive	Finnish software developer Basware Oyj said on November 30 , 2006 its U.S. subsidiary Basware , Inc. won an order to provide software for contract lifecycle management to an unnamed U.S. medical technology company .	0.5719
Honka 's subsidiaries in France and Germany will also benefit by , for example , arranging customer events in conjunction with World Cup skiing competitions .	neutral	Honka 's subsidiaries in France and Germany will also benefit by , for example , arranging customer events in conjunction with World Cup skiing competitions .	0.4588
However , sales volumes in the food industry are expected to remain at relatively good levels in Finland and in Scandinavia , Atria said .	positive	However , sales volumes in the food industry are expected to remain at relatively good levels in Finland and in Scandinavia , Atria said .	0.4404
Incap and Lankapaja aim to enter into actual agreement to transfer the sheet-metal production to the buyer in February in order to complete the transfer on 1 March 2011 .	positive	Incap and Lankapaja aim to enter into actual agreement to transfer the sheet-metal production to the buyer in February in order to complete the transfer on 1 March 2011 .	0.4939
Mr Kivimeister said John Deer former Timberjack stands to win in the situation : it controls around 60 % of Estonia 's forest machinery market .	positive	Mr Kivimeister said John Deer former Timberjack stands to win in the situation : it controls around 60 % of Estonia 's forest machinery market .	0.5859
Nokia and Elisa will work together to bring a superior mobile gaming experience for Elisa customers .	positive	Nokia and Elisa will work together to bring a superior mobile gaming experience for Elisa customers .	0.5423
Nordea sees a return to positive growth for the Baltic countries in 2011 .	positive	Nordea sees a return to positive growth for the Baltic countries in 2011 .	0.7351
Operating profit improved by 16.7 % to EUR 7.7 mn .	positive	Operating profit improved by 16.7 % to EUR 7.7 mn .	0.7184
Operating profit improved by 39.9 % to EUR 18.0 mn from EUR12 .8 mn .	positive	Operating profit improved by 39.9 % to EUR 18.0 mn from EUR12 .8 mn .	0.7184
Operating profit improved by 44.0 % to ER 4.7 mn from EUR 3.3 mn in 2004 .	positive	Operating profit improved by 44.0 % to ER 4.7 mn from EUR 3.3 mn in 2004 .	0.7184
Operating profit improved to EUR 20.3 mn from EUR 11.4 mn .	positive	Operating profit improved to EUR 20.3 mn from EUR 11.4 mn .	0.7184
Outokumpu 's chief executive Juha Rantanen expressed his confidence in China market .	positive	Outokumpu 's chief executive Juha Rantanen expressed his confidence in China market .	0.5106
Previously , the company anticipated its operating profit to improve over the same period .	positive	Previously , the company anticipated its operating profit to improve over the same period .	0.7003
Productional situation has now improved .	positive	Productional situation has now improved .	0.4767
Rautaruukki said construction group YIT has awarded it a 2.5 mln eur contract to supply the steel structures for a new bridge spanning the Kemijoki river in Northern Finland .	positive	Rautaruukki said construction group YIT has awarded it a 2.5 mln eur contract to supply the steel structures for a new bridge spanning the Kemijoki river in Northern Finland .	0.4019
Sales came in at 241 mln eur , compared with 211.4 mln , and also beating consensus forecasts of 235 mln eur .	positive	Sales came in at 241 mln eur , compared with 211.4 mln , and also beating consensus forecasts of 235 mln eur .	-0.4588
Sales VAT inclusive expanded by 19 percent , to 351 million euros .	positive	Sales VAT inclusive expanded by 19 percent , to 351 million euros .	0.0
Strong growth has continued also in China .	positive	Strong growth has continued also in China .	0.7096
Synergy benefits will start to materialise in the second quarter .	positive	Synergy benefits will start to materialise in the second quarter .	0.3818
Teleste and Sentry 360 have formed an integration partnership between Sentry s advanced 360-degree immersive camera product line and Teleste s enterprise video management systems .	positive	Teleste and Sentry 360 have formed an integration partnership between Sentry s advanced 360-degree immersive camera product line and Teleste s enterprise video management systems .	0.25
Thanks to the multiplying effect of wagon performance , transport will be much more efficient , '' says development manager Juha Malkia from VR Cargo .	positive	Thanks to the multiplying effect of wagon performance , transport will be much more efficient , '' says development manager Juha Malkia from VR Cargo .	0.7178
The ` buy ' recommendation was reiterated .	positive	The ` buy ' recommendation was reiterated .	0.0
The aim is to achieve EUR 2.5 mn yearly savings .	positive	The aim is to achieve EUR 2.5 mn yearly savings .	0.0
The borrower was happy to do the roadshow and this paid off as the hit ratio from it was high .	positive	The borrower was happy to do the roadshow and this paid off as the hit ratio from it was high .	0.5719
The company , which makes garden tools , scissors and other consumer goods , said earnings were boosted by 6.9 mln eur of income it received from its 16.7 pct shareholding in Finnish engineering group Wartsila .	positive	The company , which makes garden tools , scissors and other consumer goods , said earnings were boosted by 6.9 mln eur of income it received from its 16.7 pct shareholding in Finnish engineering group Wartsila .	0.3612
The company anticipates its turnover for the whole 2010 to surpass that of the previous year when it was EUR 67.1 million .	positive	The company anticipates its turnover for the whole 2010 to surpass that of the previous year when it was EUR 67.1 million .	0.0
The company negotiated an amendment to the financial covenants of the present credit agreements in regard to the situation on 30 September 2010 .	neutral	The company negotiated an amendment to the financial covenants of the present credit agreements in regard to the situation on 30 September 2010 .	0.5719
The EPS improved to EUR0 .38 from EUR0 .27 .	positive	The EPS improved to EUR0 .38 from EUR0 .27 .	0.4767
The expansion aims to attract new customers both in Finland and abroad .	positive	The expansion aims to attract new customers both in Finland and abroad .	0.3612
The Federal Secretary for Transport and Communication of Mexico has awarded Poyry and its Mexican partner Sintra a consulting contract in connection with the Buenavista-Cuautitlan suburban railway .	positive	The Federal Secretary for Transport and Communication of Mexico has awarded Poyry and its Mexican partner Sintra a consulting contract in connection with the Buenavista-Cuautitlan suburban railway .	0.4019
The financial impact is estimated to be an annual improvement of EUR2 .0 m in the division 's results , as of fiscal year 2008 .	positive	The financial impact is estimated to be an annual improvement of EUR2 .0 m in the division 's results , as of fiscal year 2008 .	0.4588
The financial impact is estimated to be some 1.5 MEUR annual improvement in the division 's result , starting from fiscal year 2007 .	positive	The financial impact is estimated to be some 1.5 MEUR annual improvement in the division 's result , starting from fiscal year 2007 .	0.4588
The Finnish group anticipates a sales gain of EUR42m after tax and expenses .	positive	The Finnish group anticipates a sales gain of EUR42m after tax and expenses .	0.5267
The launch of the plant in June went well , and it has been producing the advanced fuel for a couple of weeks .	positive	The launch of the plant in June went well , and it has been producing the advanced fuel for a couple of weeks .	0.4767
The parties have agreed to negotiate definitive distribution and license agreements by the end of June 2010 .	positive	The parties have agreed to negotiate definitive distribution and license agreements by the end of June 2010 .	0.7096
The rationalization of the operations seeks to achieve over EUR 1 million in yearly savings as from the second quarter of the current financial year .	positive	The rationalization of the operations seeks to achieve over EUR 1 million in yearly savings as from the second quarter of the current financial year .	0.0
The sale , which will result in a gain of some EUR 60 million in the second quarter of 2010 for Oriola-KD , supports the Finnish company 's strategy to focus on pharmaceutical wholesale and retail operations .	positive	The sale , which will result in a gain of some EUR 60 million in the second quarter of 2010 for Oriola-KD , supports the Finnish company 's strategy to focus on pharmaceutical wholesale and retail operations .	0.7096
The stock of new machines is reasonably small and new orders bring work .	positive	The stock of new machines is reasonably small and new orders bring work .	0.0
The third order awarded to Outokumpu Technology is by Shalkiya Zinc of Kazakhstan for the Shalkiya zinc-lead project in Kazakhstan .	positive	The third order awarded to Outokumpu Technology is by Shalkiya Zinc of Kazakhstan for the Shalkiya zinc-lead project in Kazakhstan .	0.4019
These companies will be able to keep their market positions .	positive	These companies will be able to keep their market positions .	0.0
This acquisition supports our strategy of being close to our customers all around the world offering both equipment and related services .	positive	This acquisition supports our strategy of being close to our customers all around the world offering both equipment and related services .	0.3612
This lays a foundation for sustainable business development for the long term .	neutral	This lays a foundation for sustainable business development for the long term .	0.0
Turun kaupunkin , Finland based company has awarded contract to Lemminkainen Talotekniikka Oy for electrical installation work .	positive	Turun kaupunkin , Finland based company has awarded contract to Lemminkainen Talotekniikka Oy for electrical installation work .	0.4019
The world 's biggest magazine paper maker said the program to improve efficiency will include closing several of its least competitive mills and would cover all the company 's operations resulting in annual savings of some euro200 million US$ 240 million .	positive	The world 's biggest magazine paper maker said the program to improve efficiency will include closing several of its least competitive mills and would cover all the company 's operations resulting in annual savings of some euro200 million US$ 240 million .	0.597
These moderate but significant changes resulted in a significant 24-32 % reduction in the estimated CVD risk .	positive	These moderate but significant changes resulted in a significant 24-32 % reduction in the estimated CVD risk .	0.1901
Uponor improved its performance in spite of the decrease in residential construction in the US .	positive	Uponor improved its performance in spite of the decrease in residential construction in the US .	-0.0772
The inventor was issued U.S. Patent No. .	neutral	The inventor was issued U.S. Patent No. .	0.0
Israeli cable network operator HOT Telecom has chosen Teleste , an international technology group , as its exclusive provider of FTTx equipment in Israel , according to Teleste today .	positive	Israeli cable network operator HOT Telecom has chosen Teleste , an international technology group , as its exclusive provider of FTTx equipment in Israel , according to Teleste today .	0.128
Incap Corporation Stock Exchange Release 4 May 2010 at 8.30 a.m. INCAP CORPORATION 'S DIRECTED SHARE ISSUE WAS SUBSCRIBED IN FULL The Board of Incap Corporation has approved the subscriptions of directed share issue .	neutral	Incap Corporation Stock Exchange Release 4 May 2010 at 8.30 a.m. INCAP CORPORATION 'S DIRECTED SHARE ISSUE WAS SUBSCRIBED IN FULL The Board of Incap Corporation has approved the subscriptions of directed share issue .	0.7865
Amer Sports divests an industrial site in Rumilly , France - This announcement is distributed by Thomson Reuters on behalf of Thomson Reuters clients .	neutral	Amer Sports divests an industrial site in Rumilly , France - This announcement is distributed by Thomson Reuters on behalf of Thomson Reuters clients .	0.0
Simultaneously , his responsibility area is extended from legal affairs to cover also mergers and acquisitions .	neutral	Simultaneously , his responsibility area is extended from legal affairs to cover also mergers and acquisitions .	0.128
The Board of Directors has proposed the Extraordinary General Meeting to authorise the Board to decide on the issuance of a maximum of 30mn new shares in one or more share issues .	neutral	The Board of Directors has proposed the Extraordinary General Meeting to authorise the Board to decide on the issuance of a maximum of 30mn new shares in one or more share issues .	0.5709
`` BG Crane has been a strong partner for Hiab in Australia for many years .	neutral	`` BG Crane has been a strong partner for Hiab in Australia for many years .	0.5106
Once your plants are in the ground they will continue to grow , but the success of any garden lies in how well it 's maintained .	neutral	Once your plants are in the ground they will continue to grow , but the success of any garden lies in how well it 's maintained .	0.6124
The purchase of sites worth 300 million in the Thames Gateway will provide more than 1,200 homes .	neutral	The purchase of sites worth 300 million in the Thames Gateway will provide more than 1,200 homes .	0.2263
Poyry 's contract includes engineering management , civil and detail engineering services , and time scheduling and procurement services .	neutral	Poyry 's contract includes engineering management , civil and detail engineering services , and time scheduling and procurement services .	0.0
The Group brand portfolio includes the leading brand in the industry , Rapala , and other global brands like VMC , Storm , Blue Fox , Luhr Jensen , Williamson , Marttiini and Sufix .	neutral	The Group brand portfolio includes the leading brand in the industry , Rapala , and other global brands like VMC , Storm , Blue Fox , Luhr Jensen , Williamson , Marttiini and Sufix .	0.3612
It 's `` finger-friendly '' , and to my opinion , really fast .	neutral	It 's `` finger-friendly '' , and to my opinion , really fast .	0.0
`` Thanks to my Nokia and Lulu , I am now proud to be a published His novel can be found here .	neutral	`` Thanks to my Nokia and Lulu , I am now proud to be a published His novel can be found here .	0.8074
`` The summer collection 2008 will be joyfully fresh like a vitamin injection , '' said H&M 's head of design Margareta van den Bosch .	neutral	`` The summer collection 2008 will be joyfully fresh like a vitamin injection , '' said H&M 's head of design Margareta van den Bosch .	0.8591
A maximum of 20 employees , who work in Karttakeskus and are responsible for producing Geographic Information Services , will be affected , the company added .	neutral	A maximum of 20 employees , who work in Karttakeskus and are responsible for producing Geographic Information Services , will be affected , the company added .	0.1779
About Marubeni Marubeni Corporation TSE : 8002 ; ADR : MARUY was established in 1858 , and is a core company of Marubeni Group , one of Japan 's leading general trading houses .	positive	About Marubeni Marubeni Corporation TSE : 8002 ; ADR : MARUY was established in 1858 , and is a core company of Marubeni Group , one of Japan 's leading general trading houses .	0.0
ABOUT MIDNIGHTTRADER : MidnightTrader is the premier source of extended-hours US equity trading analysis , news and forecasting for the retail and institutional investment community .	neutral	ABOUT MIDNIGHTTRADER : MidnightTrader is the premier source of extended-hours US equity trading analysis , news and forecasting for the retail and institutional investment community .	0.0
Juha-Pekka Weckstr+?m has been appointed President of telecom group TeliaSonera Finland to succeed Esa Rautalinko .	neutral	Juha-Pekka Weckstr+?m has been appointed President of telecom group TeliaSonera Finland to succeed Esa Rautalinko .	0.4939
According to Pietinalho , doctors should motivate their patients who smoke every time they visit their doctors .	neutral	According to Pietinalho , doctors should motivate their patients who smoke every time they visit their doctors .	0.3818
According to the original merger plan , Scanfil would get a 79 % stake in the combined business .	neutral	According to the original merger plan , Scanfil would get a 79 % stake in the combined business .	0.3182
According to Ultrascan , with a software acquired from crackers , it has managed to change the mobile phone in a way that the phone was able to get hold of a one-time password sent by a bank via a text message .	neutral	According to Ultrascan , with a software acquired from crackers , it has managed to change the mobile phone in a way that the phone was able to get hold of a one-time password sent by a bank via a text message .	0.0
Additionally , retailers can use the same hardware across all tasks in stores and throughout the warehouse , providing substantial savings on support and infrastructure costs .	neutral	Additionally , retailers can use the same hardware across all tasks in stores and throughout the warehouse , providing substantial savings on support and infrastructure costs .	0.5423
Addus ' services include personal care and assistance with activities of daily living , skilled nursing and rehabilitative therapies , and adult day care .	neutral	Addus ' services include personal care and assistance with activities of daily living , skilled nursing and rehabilitative therapies , and adult day care .	0.7506
Aldata Solution Oyj Bertrand Sciard President and CEO Further information : Aldata Solution Oyj , Bertrand Sciard , President and CEO , tel. +33 1 46 48 28 00 Aldata 100 % Retail-Wholesale At Aldata 100 % of our business is dedicated to retail and wholesale business improvement .	neutral	Aldata Solution Oyj Bertrand Sciard President and CEO Further information : Aldata Solution Oyj , Bertrand Sciard , President and CEO , tel. +33 1 46 48 28 00 Aldata 100 % Retail-Wholesale At Aldata 100 % of our business is dedicated to retail and wholesale business improvement .	0.8625
Alfa group will have 43.9 % of voting stock in the new company and Telenor 35.4 % with a free float of 20.7 % .	neutral	Alfa group will have 43.9 % of voting stock in the new company and Telenor 35.4 % with a free float of 20.7 % .	0.5106
All are welcome .	neutral	All are welcome .	0.4588
Altogether 150 subjects with mildly elevated cholesterol levels participated in the four-month long intervention .	neutral	Altogether 150 subjects with mildly elevated cholesterol levels participated in the four-month long intervention .	0.0
An additional amount , capped at EUR12m , is payable in cash upon the achievement of certain financial performance targets in 2007 .	neutral	An additional amount , capped at EUR12m , is payable in cash upon the achievement of certain financial performance targets in 2007 .	0.2732
Arto Ryymin , born 1964 , will replace Juhani Kaisanlahti who has worked as acting EVP , Healthcare & Welfare since August 2007 .	neutral	Arto Ryymin , born 1964 , will replace Juhani Kaisanlahti who has worked as acting EVP , Healthcare & Welfare since August 2007 .	0.0
At CapMan Haavisto will be responsible for Group Finances and Accounting and IT .	neutral	At CapMan Haavisto will be responsible for Group Finances and Accounting and IT .	0.3182
By implementing the software the Finnish Army aims to unify and improve its operations in these application areas , QPR Software stated .	positive	By implementing the software the Finnish Army aims to unify and improve its operations in these application areas , QPR Software stated .	0.4404
Cablevision Systems Corp. CVC Their Madison Square Garden division owns and operates the New York Knickerbockers basketball team ; they also own the Madison Square Garden Arena , the New York Rangers hockey team , the New York Liberty women 's basketball team , and the Hartford Wolf Pack hockey team .	neutral	Cablevision Systems Corp. CVC Their Madison Square Garden division owns and operates the New York Knickerbockers basketball team ; they also own the Madison Square Garden Arena , the New York Rangers hockey team , the New York Liberty women 's basketball team , and the Hartford Wolf Pack hockey team .	0.5267
CapMan has six investment areas CapMan Buyout , CapMan Technology , CapMan Life Science , CapMan Russia , CapMan Public Market and CapMan Real Estate , and each of them has a dedicated team and funds .	neutral	CapMan has six investment areas CapMan Buyout , CapMan Technology , CapMan Life Science , CapMan Russia , CapMan Public Market and CapMan Real Estate , and each of them has a dedicated team and funds .	0.4588
CapMan Plc Press Release 31 March 2008 Jukka Ruuska , President of the OMX Nordic Exchanges and the Stockholm Stock Exchange , will transfer to CapMan effective no later than September 2008 .	neutral	CapMan Plc Press Release 31 March 2008 Jukka Ruuska , President of the OMX Nordic Exchanges and the Stockholm Stock Exchange , will transfer to CapMan effective no later than September 2008 .	0.2263
cents The profile contains business operations , the company history , major products and services , prospects , key competitors , structure and key employees , locations and subsidiaries .	neutral	cents The profile contains business operations , the company history , major products and services , prospects , key competitors , structure and key employees , locations and subsidiaries .	0.296
Conference Call To participate via a conference call , please dial in 5-10 minutes before the beginning of the event : +44 0 20 7162 0025 Europe or +1 334-?323-?6201 USA .	neutral	Conference Call To participate via a conference call , please dial in 5-10 minutes before the beginning of the event : +44 0 20 7162 0025 Europe or +1 334-?323-?6201 USA .	0.3939
Construction is scheduled to start in April-June 2007 and to be completed in early 2008 .	neutral	Construction is scheduled to start in April-June 2007 and to be completed in early 2008 .	0.0
FinancialWire tm is a fully independent , proprietary news wire service .	neutral	FinancialWire tm is a fully independent , proprietary news wire service .	0.0
Finnish Civil Aviation Administration decided to temporarily reopen Finnish capital 's Helsinki airport since 3 p.m. to 11 p.m. Monday local time .	neutral	Finnish Civil Aviation Administration decided to temporarily reopen Finnish capital 's Helsinki airport since 3 p.m. to 11 p.m. Monday local time .	0.0
Fiskars , the World 's 1 Scissors Brand TM , recently won Learning -? Magazine 's 2011 Teachers ' Choice Award for the Classroom .	positive	Fiskars , the World 's 1 Scissors Brand TM , recently won Learning -? Magazine 's 2011 Teachers ' Choice Award for the Classroom .	0.802
Founded in 1946 , Strand Associates , which provides civil , environmental , transportation , electrical and mechanical engineering services , has 350 employees at 10 offices in Wisconsin , Alabama , Illinois , Indiana , Kentucky and Ohio .	neutral	Founded in 1946 , Strand Associates , which provides civil , environmental , transportation , electrical and mechanical engineering services , has 350 employees at 10 offices in Wisconsin , Alabama , Illinois , Indiana , Kentucky and Ohio .	0.0
Halonen 's office acknowledged receiving the letter but declined comment .	neutral	Halonen 's office acknowledged receiving the letter but declined comment .	0.0
He believes that the soy-oats have a good chance of entering the UK market .	positive	He believes that the soy-oats have a good chance of entering the UK market .	0.5994
He does not believe , however , that HKScan or Atria will start to use imported meat as Finnish consumers prefer domestic products .	neutral	He does not believe , however , that HKScan or Atria will start to use imported meat as Finnish consumers prefer domestic products .	0.0
Headquartered in this city , the company is nearly 75 years old and focuses on science-based innovation and technology for environmental measurement .	neutral	Headquartered in this city , the company is nearly 75 years old and focuses on science-based innovation and technology for environmental measurement .	0.3818
However , in March 2009 , the government of St. Petersburg passed the front part of the building with the area 1,900 square metres and a land plot for a hotel worth USD 10-15mn to the company Delta .	neutral	However , in March 2009 , the government of St. Petersburg passed the front part of the building with the area 1,900 square metres and a land plot for a hotel worth USD 10-15mn to the company Delta .	0.2263
In 2009 , Lee & Man had a combined annual production capacity of close to 4.5 million tonnes of paper and 300,000 tonnes of pulp .	neutral	In 2009 , Lee & Man had a combined annual production capacity of close to 4.5 million tonnes of paper and 300,000 tonnes of pulp .	0.0
In the method the smelt spouts 2 are separated from the working area 6 by a shielding wall 8 , 10 arranged movable in relation to the smelt spouts .	neutral	In the method the smelt spouts 2 are separated from the working area 6 by a shielding wall 8 , 10 arranged movable in relation to the smelt spouts .	0.0
Investments span across various product and investment types , including retail , hospitality , office , and residential , with interests in real-estate portfolios , non-performing loans and corporate restructurings .	neutral	Investments span across various product and investment types , including retail , hospitality , office , and residential , with interests in real-estate portfolios , non-performing loans and corporate restructurings .	0.25
It also recovers valuable raw material for Kemira 's water chemical production .	neutral	It also recovers valuable raw material for Kemira 's water chemical production .	0.4767
It is necessary to strengthen the company 's operations , however .	neutral	It is necessary to strengthen the company 's operations , however .	0.3182
It will use the proceeds from the transaction to achieve its target .	neutral	It will use the proceeds from the transaction to achieve its target .	0.0
Kai Tulonen , Chief Technology Officer , SysOpen Digia says : `` We have been using Corporate Phonebook inside SysOpen Digia extensively since last fall , and we have been very satisfied with the results .	positive	Kai Tulonen , Chief Technology Officer , SysOpen Digia says : `` We have been using Corporate Phonebook inside SysOpen Digia extensively since last fall , and we have been very satisfied with the results .	0.4754
Last year , Lemminkainen completed the Kouvola K-supermarket contract .	positive	Last year , Lemminkainen completed the Kouvola K-supermarket contract .	0.0
Le Lay succeeds Walter G++nter and will be based in Finland .	neutral	Le Lay succeeds Walter G++nter and will be based in Finland .	0.4939
Lemminkainen Infra Oy 's subsidiary Lemminkainen Sverige AB will perform the construction work , which is expected to start in early 2011 and to be completed in the summer of 2013 .	neutral	Lemminkainen Infra Oy 's subsidiary Lemminkainen Sverige AB will perform the construction work , which is expected to start in early 2011 and to be completed in the summer of 2013 .	0.0
Los Angeles-based Pacific Office Properties Trust acquires , owns , and operates office properties in the western U.S. , focusing initially on the markets of Honolulu , San Diego , Los Angeles , and Phoenix .	neutral	Los Angeles-based Pacific Office Properties Trust acquires , owns , and operates office properties in the western U.S. , focusing initially on the markets of Honolulu , San Diego , Los Angeles , and Phoenix .	0.5106
Master of Mayawas jointly developed by Nokia Siemens Networks and UFA - FremantleMedia , and will be actively advertised by Maxis in the end of May 2007 .	neutral	Master of Mayawas jointly developed by Nokia Siemens Networks and UFA - FremantleMedia , and will be actively advertised by Maxis in the end of May 2007 .	0.3182
Medical Devices - Russia This brand-new market analysis gives a clear overview of the actual situation and future outlook of the medical device market in Russia .	neutral	Medical Devices - Russia This brand-new market analysis gives a clear overview of the actual situation and future outlook of the medical device market in Russia .	0.3818
Metrics in QPR ScoreCard now support date , text and milestone-based values , which improve its support for managing projects around performance or process-related content .	positive	Metrics in QPR ScoreCard now support date , text and milestone-based values , which improve its support for managing projects around performance or process-related content .	0.875
Mformation provides enhanced management of these applications by enabling configuration and control throughout their lifecycle .	neutral	Mformation provides enhanced management of these applications by enabling configuration and control throughout their lifecycle .	0.0
Mr. Jorma Valkama , Managing Director of Suomen Paikallissanomat Oy , states that Rannikkoseutu complements in an outstanding way the current product range of the company .	neutral	Mr. Jorma Valkama , Managing Director of Suomen Paikallissanomat Oy , states that Rannikkoseutu complements in an outstanding way the current product range of the company .	0.6124
Mr. Mikko Saavalainen , head of Comptel 's Global Sales concludes : `` Gibtelecom provides a perfect illustration of the variety of business , technical and regulatory challenges operators are facing in their OSS today .	neutral	Mr. Mikko Saavalainen , head of Comptel 's Global Sales concludes : `` Gibtelecom provides a perfect illustration of the variety of business , technical and regulatory challenges operators are facing in their OSS today .	0.6124
Neste Oil said that while results from its biomass to 3 liquids demonstration plant , commissioned in June 2009 , have been promising , no decision on a commercial plant has been taken .	neutral	Neste Oil said that while results from its biomass to 3 liquids demonstration plant , commissioned in June 2009 , have been promising , no decision on a commercial plant has been taken .	0.2263
Nokia will continue to invest in future development of Qt , and Digia will be responsible for commercial licensing and services business .	neutral	Nokia will continue to invest in future development of Qt , and Digia will be responsible for commercial licensing and services business .	0.6249
Nonwovens and specialty papers , made by Ahlstrom , are used in a large variety of everyday products , e.g. in filters , wipes , flooring , labels , and tapes .	neutral	Nonwovens and specialty papers , made by Ahlstrom , are used in a large variety of everyday products , e.g. in filters , wipes , flooring , labels , and tapes .	0.0
Now , Nokia has announced the launch of Bicycle Charger Kit that is compatible with all Nokia phones that have a 2 mm charging interface .	neutral	Now , Nokia has announced the launch of Bicycle Charger Kit that is compatible with all Nokia phones that have a 2 mm charging interface .	0.0
On the basis of competitive bidding OOO Kitai Stroi , the Russian subsidiary of China State Construction Engineering Corporation , a construction company owned by China State , has been selected as the main constructor .	neutral	On the basis of competitive bidding OOO Kitai Stroi , the Russian subsidiary of China State Construction Engineering Corporation , a construction company owned by China State , has been selected as the main constructor .	0.1779
Only this time , Nokia , India 's largest MNC , has sought out a topic that could spark off a million approaches ` Creativity in Emerging Markets .	neutral	Only this time , Nokia , India 's largest MNC , has sought out a topic that could spark off a million approaches ` Creativity in Emerging Markets .	0.5423
Other carriers and handset makers spin it as a positive event that will raise interest for higher-end phones and pricier data plans .	positive	Other carriers and handset makers spin it as a positive event that will raise interest for higher-end phones and pricier data plans .	0.765
Other potential clients include public administration organizations investing in utility networks and services .	neutral	Other potential clients include public administration organizations investing in utility networks and services .	0.0
Our solutions are fully Arabized , and our message is that we want to become the IT partner of choice for businesses in the Near-East region .	neutral	Our solutions are fully Arabized , and our message is that we want to become the IT partner of choice for businesses in the Near-East region .	0.25
Pearl Plaza LLC , the joint venture of SRV and Shanghai Industrial Investment Holdings Co Ltd , has concluded the investment decision on construction of the first phase of the shopping center in Saint Petersburg , Russia .	positive	Pearl Plaza LLC , the joint venture of SRV and Shanghai Industrial Investment Holdings Co Ltd , has concluded the investment decision on construction of the first phase of the shopping center in Saint Petersburg , Russia .	0.0
POYRY PLC Additional information by : Martin Kuzaj , President , Industry Business Group , Finland Tel. +358 10 33 21179 Sanna Paivaniemi , Director , Investor Relations , Poyry PLC , Finland Tel. +358 10 33 23002 Poyry is a global consulting and engineering company dedicated to balanced sustainability .	neutral	POYRY PLC Additional information by : Martin Kuzaj , President , Industry Business Group , Finland Tel. +358 10 33 21179 Sanna Paivaniemi , Director , Investor Relations , Poyry PLC , Finland Tel. +358 10 33 23002 Poyry is a global consulting and engineering company dedicated to balanced sustainability .	0.4588
Professional and consumer applications include personal navigation , personal safety , field and workflow management , and asset tracking .	neutral	Professional and consumer applications include personal navigation , personal safety , field and workflow management , and asset tracking .	0.6486
Satama and Trainers ' House will remain as names and independent brands of the business areas .	neutral	Satama and Trainers ' House will remain as names and independent brands of the business areas .	0.0
Talvik says the relocation of application programs on servers will continue , while HP servers were approved because of HP supplying a tailor-made solution to Elisa .	neutral	Talvik says the relocation of application programs on servers will continue , while HP servers were approved because of HP supplying a tailor-made solution to Elisa .	0.6249
Technopolis and the St. Petersburg government signed a cooperation memorandum in October 2005 to set up a techno-park in the Neudorf production zone in the village of Strelny , in the St. Petersburg suburbs .	positive	Technopolis and the St. Petersburg government signed a cooperation memorandum in October 2005 to set up a techno-park in the Neudorf production zone in the village of Strelny , in the St. Petersburg suburbs .	0.0
Tekla Structures 16 is ` all about you and your team ' and compatible with the Windows 7 operating system .	neutral	Tekla Structures 16 is ` all about you and your team ' and compatible with the Windows 7 operating system .	0.0
Tekla Structures BIM Building Information Modeling software is being developed according to a long-term plan of improved user experience , process , and functionality .	positive	Tekla Structures BIM Building Information Modeling software is being developed according to a long-term plan of improved user experience , process , and functionality .	0.4767
TeliaSonera is the leading telecommunications company in the Nordic and Baltic regions .	positive	TeliaSonera is the leading telecommunications company in the Nordic and Baltic regions .	0.0
The above mentioned shareholders will suggest that a monthly salary of EUR 1,400 would be paid for the Board members outside the company .	neutral	The above mentioned shareholders will suggest that a monthly salary of EUR 1,400 would be paid for the Board members outside the company .	0.0
The address location is provided to a local controller , preferably by wireless transmission , which then uses the address location to access the appliance control module .	neutral	The address location is provided to a local controller , preferably by wireless transmission , which then uses the address location to access the appliance control module .	0.0
The aim of the bridge solutions chosen is to minimize construction times while ensuring that traffic beneath the bridge on the Saimaa canal continues undisturbed .	neutral	The aim of the bridge solutions chosen is to minimize construction times while ensuring that traffic beneath the bridge on the Saimaa canal continues undisturbed .	0.4215
The Bank is also examining the benefits of transferring the Swedish business to operate as a branch office so that the operations would be governed by Finland 's laws .	neutral	The Bank is also examining the benefits of transferring the Swedish business to operate as a branch office so that the operations would be governed by Finland 's laws .	0.3818
The company admits that 36 months is a relatively short time when operating in Russia .	neutral	The company admits that 36 months is a relatively short time when operating in Russia .	0.296
The company has a wide selection of metal products and services .	neutral	The company has a wide selection of metal products and services .	0.0
The company is in charge of all natural gas storage activities in France , Great Britain , and Germany .	neutral	The company is in charge of all natural gas storage activities in France , Great Britain , and Germany .	0.765
The cooperation with airBaltic is expected to lead to the transfer of Finncomm to the ownership of airBaltic in time .	neutral	The cooperation with airBaltic is expected to lead to the transfer of Finncomm to the ownership of airBaltic in time .	0.0
The Court 's decision will also promote genuine competition in services	neutral	The Court 's decision will also promote genuine competition in services	0.3818
The Daily Graphic newspaper , in October , reported an initiative being embarked upon by the Fidelity Bank to partner Ghana Post , which has offices across the country , to offer financial services to the unbanked and under-banked in the country .	neutral	The Daily Graphic newspaper , in October , reported an initiative being embarked upon by the Fidelity Bank to partner Ghana Post , which has offices across the country , to offer financial services to the unbanked and under-banked in the country .	0.0
The device can also be used for theft protection and positioning of vehicles , boats and other assets .	neutral	The device can also be used for theft protection and positioning of vehicles , boats and other assets .	0.1779
The donations are granted to Aalto University and the universities of Helsinki , Tampere , Turku , Eastern Finland , Jyv+?skyl+? , Oulu and Vaasa , and to polytechnics to be announced later .	neutral	The donations are granted to Aalto University and the universities of Helsinki , Tampere , Turku , Eastern Finland , Jyv+?skyl+? , Oulu and Vaasa , and to polytechnics to be announced later .	0.3313
The Estonian beverages maker A. Le Coq today brought to the market a new premium class beer , A. Le Coq Special , investing 6 million kroons EUR 383,000 into its development and planning to sell three million liters of the beer during the next year .	neutral	The Estonian beverages maker A. Le Coq today brought to the market a new premium class beer , A. Le Coq Special , investing 6 million kroons EUR 383,000 into its development and planning to sell three million liters of the beer during the next year .	0.4019
The first phase will be completed by the end of 2012 .	neutral	The first phase will be completed by the end of 2012 .	0.0
The guidance has been set at 90 basis points over mid-swaps , the report said .	neutral	The guidance has been set at 90 basis points over mid-swaps , the report said .	0.0
The invention carries International Patent Publication No. .	neutral	The invention carries International Patent Publication No. .	0.0
The inventors are Bylander Johan , Ponten Fredrik and Lundberg Jorgen .	neutral	The inventors are Bylander Johan , Ponten Fredrik and Lundberg Jorgen .	0.0
The inventors are Mukkavilli Krishna Kiran , Sabharwal Ashutosh and Aazhang Behnaam .	neutral	The inventors are Mukkavilli Krishna Kiran , Sabharwal Ashutosh and Aazhang Behnaam .	0.0
The Inventors are Ridge Justin , Bao Yiliang and Karczewicz Marta .	neutral	The Inventors are Ridge Justin , Bao Yiliang and Karczewicz Marta .	0.0
The issuer is solely responsible for the content of this announcement .	neutral	The issuer is solely responsible for the content of this announcement .	0.3182
The issuer is solely responsible for the content of this announcement .	neutral	The issuer is solely responsible for the content of this announcement .	0.3182
The market making in accordance with the agreement will begin on September 24 , 2009 .	neutral	The market making in accordance with the agreement will begin on September 24 , 2009 .	0.4939
The offer price is $ 35 million , including cash of $ 10 million as net debt assumption of FACE , and $ 20 million worth of Cencorp shares to be issued to Savcor .	neutral	The offer price is $ 35 million , including cash of $ 10 million as net debt assumption of FACE , and $ 20 million worth of Cencorp shares to be issued to Savcor .	0.1531
The ore body is sufficient to support anticipated production for at least 46 years .	neutral	The ore body is sufficient to support anticipated production for at least 46 years .	0.4019
The original patent was filed in Finland under application No. .	neutral	The original patent was filed in Finland under application No. .	0.3182
The relocation of Ragot has already started and will be completed in the next few weeks , with the Waterqueen and Tortue moves planned for mid-2008 and VMC Europe during the third quarter of 2008 .	neutral	The relocation of Ragot has already started and will be completed in the next few weeks , with the Waterqueen and Tortue moves planned for mid-2008 and VMC Europe during the third quarter of 2008 .	0.0
The report provides a comprehensive insight into the company , including business structure and operations , executive biographies and key competitors .	positive	The report provides a comprehensive insight into the company , including business structure and operations , executive biographies and key competitors .	0.25
The rewards to be paid on the basis of the earning period 2011 will correspond to the value of a maximum total of 364,000 Componenta Corporation shares including also the proportion to be paid in cash .	neutral	The rewards to be paid on the basis of the earning period 2011 will correspond to the value of a maximum total of 364,000 Componenta Corporation shares including also the proportion to be paid in cash .	0.7717
The right margin will be viewed separately in detail with every customer .	neutral	The right margin will be viewed separately in detail with every customer .	0.0
The service also enables users to watch e-mails in HTML format en is enhanced with 23 addition languages to choose from .	neutral	The service also enables users to watch e-mails in HTML format en is enhanced with 23 addition languages to choose from .	0.0
The services also give the supplier opportunity to key-in invoices , receive orders electronically , to send order confirmations and to upload and create electronic catalogues .	positive	The services also give the supplier opportunity to key-in invoices , receive orders electronically , to send order confirmations and to upload and create electronic catalogues .	0.5994
The Swedish subsidiary holds 1.0 % net smelter return `` NSR '' royalties over two advanced copper projects in northern Sweden - the Viscaria and Adak Projects - being developed by Avalon Minerals Ltd. ASX : AVI .	neutral	The Swedish subsidiary holds 1.0 % net smelter return `` NSR '' royalties over two advanced copper projects in northern Sweden - the Viscaria and Adak Projects - being developed by Avalon Minerals Ltd. ASX : AVI .	0.25
The total investment in the Vantaa plant extension will amount to around 10 million euro , and Okmetic 's share of the investments will be worth around 2.7 million .	neutral	The total investment in the Vantaa plant extension will amount to around 10 million euro , and Okmetic 's share of the investments will be worth around 2.7 million .	0.4767
The value of the deal exceeds EUR500 ,000 , the company said .	neutral	The value of the deal exceeds EUR500 ,000 , the company said .	0.34
This implementation will upgrade the existing system , enabling voicemail and video mail to be housed on the same platform .	neutral	This implementation will upgrade the existing system , enabling voicemail and video mail to be housed on the same platform .	0.0
This is the second successful effort for the financial investor this year .	positive	This is the second successful effort for the financial investor this year .	0.5859
Travel expenses would be reimbursed in accordance with the travel policy of the company .	neutral	Travel expenses would be reimbursed in accordance with the travel policy of the company .	0.0
Welcome !	neutral	Welcome !	0.5093
Wellness services will be important in the future .	neutral	Wellness services will be important in the future .	0.5719
You need to be ready when the window opens up , Rosberg said .	neutral	You need to be ready when the window opens up , Rosberg said .	0.3612
- Tikkurila inspires you to color your life .	neutral	- Tikkurila inspires you to color your life .	0.4404
: Lietuvos Respublikos sveikatos apsaugos ministerija has awarded contract to UAB `` AFFECTO LIETUVA '' for financial systems software package .	positive	: Lietuvos Respublikos sveikatos apsaugos ministerija has awarded contract to UAB `` AFFECTO LIETUVA '' for financial systems software package .	0.4019
CF2 Pty Ltd became a substantial holder in Renison Consolidated Mines NL on January 25 with 150 million shares ( 7.9 pc ) .	neutral	CF2 Pty Ltd became a substantial holder in Renison Consolidated Mines NL on January 25 with 150 million shares ( 7.9 pc ) .	0.4588
Raffles Equities Ltd became a substantial holder in Archer Exploration Ltd on January 12 with 11.7 million shares ( 18.2 pc ) .	neutral	Raffles Equities Ltd became a substantial holder in Archer Exploration Ltd on January 12 with 11.7 million shares ( 18.2 pc ) .	0.5994
` For Nordea , moving into the new headquarters signifies the beginning of a new era .	positive	` For Nordea , moving into the new headquarters signifies the beginning of a new era .	0.0
` We respect their decision ... the discussions are now closed , ' said Kai Telanne , Alma Media 's CEO .	neutral	` We respect their decision ... the discussions are now closed , ' said Kai Telanne , Alma Media 's CEO .	0.4767
`` Directors and shareholders alike should ask why these practices were allowed to continue . ''	neutral	`` Directors and shareholders alike should ask why these practices were allowed to continue . ''	0.0
`` Every partner will be allowed to buy a quantity of electricity corresponding to their share in the consortium , at production cost , '' a letter of intent said .	neutral	`` Every partner will be allowed to buy a quantity of electricity corresponding to their share in the consortium , at production cost , '' a letter of intent said .	0.296
`` I 'm happy with the outcome , '' Sneed said after the hearing .	positive	`` I 'm happy with the outcome , '' Sneed said after the hearing .	0.5719
`` Installation of the automatic varnishing line is an important part of the company 's strategy in the region of central and eastern Europe , '' said Jozef Misurec , the director of Ruukki Slovakia .	positive	`` Installation of the automatic varnishing line is an important part of the company 's strategy in the region of central and eastern Europe , '' said Jozef Misurec , the director of Ruukki Slovakia .	0.2023
`` It allows the young child to move forward with his life . ''	positive	`` It allows the young child to move forward with his life . ''	0.0
`` Our decision and resolve on MeeGo is only stronger , '' she continued .	positive	`` Our decision and resolve on MeeGo is only stronger , '' she continued .	0.6369
`` The issues identified by Stonesoft affect a range of content inspection technology .	neutral	`` The issues identified by Stonesoft affect a range of content inspection technology .	0.0
`` They want my credit card info and my personal details .	neutral	`` They want my credit card info and my personal details .	0.4404
`` We hope to clarify our policies to Finnish businesses where there are any gray areas , '' Motlanthe said .	neutral	`` We hope to clarify our policies to Finnish businesses where there are any gray areas , '' Motlanthe said .	0.4404
`` We will now , after the relevant authority approvals , make a mandatory bid as required by the Finnish Securities Markets Act .	neutral	`` We will now , after the relevant authority approvals , make a mandatory bid as required by the Finnish Securities Markets Act .	0.4215
1 November 2010 - Finnish textile and clothing company Marimekko Oyj ( HEL : MMO1V ) announced on Friday the opening of its first concept store in Seoul in cooperation with Japanese sector player Look Inc ( TYO : 8029 ) .	positive	1 November 2010 - Finnish textile and clothing company Marimekko Oyj ( HEL : MMO1V ) announced on Friday the opening of its first concept store in Seoul in cooperation with Japanese sector player Look Inc ( TYO : 8029 ) .	0.0
A broad range of connectivity options including 3G - HSPA and Wi-Fi gives consumers high speed access to the Internet .	neutral	A broad range of connectivity options including 3G - HSPA and Wi-Fi gives consumers high speed access to the Internet .	0.0
A new production line is being completed for the contract production of hormone treatments .	positive	A new production line is being completed for the contract production of hormone treatments .	0.0
A quick `` one-stop-shop '' to understand the company .	neutral	A quick `` one-stop-shop '' to understand the company .	0.0
About Dopplr Dopplr is a service for smart travellers .	neutral	About Dopplr Dopplr is a service for smart travellers .	0.4019
About Elcoteq Elcoteq SE is a leading electronics manufacturing services ( EMS ) company in the communications technology field .	positive	About Elcoteq Elcoteq SE is a leading electronics manufacturing services ( EMS ) company in the communications technology field .	0.0
About Nokia Nokia is a pioneer in mobile telecommunications and the world 's leading maker of mobile devices .	positive	About Nokia Nokia is a pioneer in mobile telecommunications and the world 's leading maker of mobile devices .	0.0
About Stonesoft Corporation Stonesoft Corporation ( OMX : SFT1V ) is an innovative provider of integrated network security solutions to secure the information flow of distributed organizations .	neutral	About Stonesoft Corporation Stonesoft Corporation ( OMX : SFT1V ) is an innovative provider of integrated network security solutions to secure the information flow of distributed organizations .	0.8126
According to Sweden 's Minister for Local Government and Financial Markets , Mats Odell , the decision to sell the State 's shares in telecom group TeliaSonera can only be carried out in cooperation with the State of Finland .	neutral	According to Sweden 's Minister for Local Government and Financial Markets , Mats Odell , the decision to sell the State 's shares in telecom group TeliaSonera can only be carried out in cooperation with the State of Finland .	0.296
Finnish beverage company Olvi is introducing a new long drink Olvi Kultalonkero ( `` golden long drink '' ) in the market in Finland in the spring of 2009 .	neutral	Finnish beverage company Olvi is introducing a new long drink Olvi Kultalonkero ( `` golden long drink '' ) in the market in Finland in the spring of 2009 .	0.0
Finnish GeoSentric , a developer and provider of solutions , products , and technologies for location based services , has preliminary agreed on a EUR 6mn short-term funding with its leading investor .	positive	Finnish GeoSentric , a developer and provider of solutions , products , and technologies for location based services , has preliminary agreed on a EUR 6mn short-term funding with its leading investor .	0.4215
Finnish Raisio ( Diagnostics ) is launching new DNA-based quick tests to ensure the safety of food .	positive	Finnish Raisio ( Diagnostics ) is launching new DNA-based quick tests to ensure the safety of food .	0.6597
Finnish Rautaruukki is selling its precision tube and automotive component processing unit Carl Froh in Germany to German Arques Industries .	neutral	Finnish Rautaruukki is selling its precision tube and automotive component processing unit Carl Froh in Germany to German Arques Industries .	0.0
Finnish Suominen Corporation that makes wet wipes , nonwovens , and flexible packaging is starting employer-employee negotiations at its Tampere plant in Finland to lay off about 25 employees .	negative	Finnish Suominen Corporation that makes wet wipes , nonwovens , and flexible packaging is starting employer-employee negotiations at its Tampere plant in Finland to lay off about 25 employees .	0.2263
Swedish Wallenberg family controlled Investor has bought a large stake of C shares in Swedish retail bank SEB .	neutral	Swedish Wallenberg family controlled Investor has bought a large stake of C shares in Swedish retail bank SEB .	0.296
According to Arokarhu , some of the purchases that had been scanned into the cash register computer disappeared when the total sum key was pressed .	negative	According to Arokarhu , some of the purchases that had been scanned into the cash register computer disappeared when the total sum key was pressed .	-0.2263
According to Barclays , the F-Secure software will protect users from hackers , viruses , spyware and other digital attacks .	neutral	According to Barclays , the F-Secure software will protect users from hackers , viruses , spyware and other digital attacks .	-0.0772
According to CapMan Plc 's Corporate Governance , the majority of the committees ' members shall be independent of the Company .	neutral	According to CapMan Plc 's Corporate Governance , the majority of the committees ' members shall be independent of the Company .	0.0
According to Finnair Technical Services , the measure is above all due to the employment situation .	neutral	According to Finnair Technical Services , the measure is above all due to the employment situation .	0.0
According to Honka Japan 's Managing Director Marko Saarelainen , Honkarakenne exports about 200 ready made log houses to Japan a year .	neutral	According to Honka Japan 's Managing Director Marko Saarelainen , Honkarakenne exports about 200 ready made log houses to Japan a year .	0.3612
According to preliminary data from Slovakia 's Statistics Office , goods worth E36 .4 million were imported from Finland between January and October 2010 , making up 0.1 percent of Slovakia 's total imports .	neutral	According to preliminary data from Slovakia 's Statistics Office , goods worth E36 .4 million were imported from Finland between January and October 2010 , making up 0.1 percent of Slovakia 's total imports .	0.2263
According to Seikku , the retail sector in Finland is controlled by 3-4 large actors , while food manufacturers are still relatively small .	neutral	According to Seikku , the retail sector in Finland is controlled by 3-4 large actors , while food manufacturers are still relatively small .	0.0
According to the company , staff will be laid off temporarily when necessary .	negative	According to the company , staff will be laid off temporarily when necessary .	0.0
According to Tyrv+?inen 's estimation , Japan is a very essential location in terms of Finnair 's Asian strategy .	neutral	According to Tyrv+?inen 's estimation , Japan is a very essential location in terms of Finnair 's Asian strategy .	0.0
According to Vauramo , the plant 's lifting equipment is suitable for Asian and for some Chinese trucks .	neutral	According to Vauramo , the plant 's lifting equipment is suitable for Asian and for some Chinese trucks .	0.0
After the signing , the total amount of Aspo 's revolving credit facility agreements is EUR 50 million , which replaces the formerly valid agreements of EUR 80 million .	neutral	After the signing , the total amount of Aspo 's revolving credit facility agreements is EUR 50 million , which replaces the formerly valid agreements of EUR 80 million .	0.7003
Ahlstrom Corporation STOCK EXCHANGE RELEASE 13.02.2008 Ahlstrom , a global leader in high performance fiber-based materials , today announced the completion of the acquisition of Friend Group Inc. , which consists of West Carrollton Parchment Company and West Carrollton Converting Company .	neutral	Ahlstrom Corporation STOCK EXCHANGE RELEASE 13.02.2008 Ahlstrom , a global leader in high performance fiber-based materials , today announced the completion of the acquisition of Friend Group Inc. , which consists of West Carrollton Parchment Company and West Carrollton Converting Company .	0.4939
Aho is proud of the company 's new product , Lordi-Cola .	neutral	Aho is proud of the company 's new product , Lordi-Cola .	0.4767
Aldata to Share Space Optimization Vision at Apollo User Group and 2009 Category Management Association Conferences ; Company Will Unveil New Solution that Combines Business Intelligence with Space Planning Data at Conferences	neutral	Aldata to Share Space Optimization Vision at Apollo User Group and 2009 Category Management Association Conferences ; Company Will Unveil New Solution that Combines Business Intelligence with Space Planning Data at Conferences	0.8807
ALEXANDRIA , Va. , Aug. 27 -- Timo Vataja of Tampere , Finland , Virve Inget of Oulu , Finland , have developed a computer program product with activating the right of use .	neutral	ALEXANDRIA , Va. , Aug. 27 -- Timo Vataja of Tampere , Finland , Virve Inget of Oulu , Finland , have developed a computer program product with activating the right of use .	0.0
Also , a seven-year historic analysis is provided for these markets .	neutral	Also , a seven-year historic analysis is provided for these markets .	0.0
Also , a six-year historic analysis is provided for these markets .	neutral	Also , a six-year historic analysis is provided for these markets .	0.0
Also , a six-year historic analysis is provided for this market .	neutral	Also , a six-year historic analysis is provided for this market .	0.0
Also , Technopolis plans to build a 100 million euro technology park at the special economic zone Neudorf in St. Petersburg , the St. Petersburg government said in February .	neutral	Also , Technopolis plans to build a 100 million euro technology park at the special economic zone Neudorf in St. Petersburg , the St. Petersburg government said in February .	0.4019
Also Chile is an important market area for forest machine companies .	neutral	Also Chile is an important market area for forest machine companies .	0.2023
Also the traditional grapevine carries a lot of weight .	neutral	Also the traditional grapevine carries a lot of weight .	0.0
Altia 's operating profit jumped to EUR 47 million from EUR 6.6 million .	positive	Altia 's operating profit jumped to EUR 47 million from EUR 6.6 million .	0.4404
Altimo and TeliaSonera said yesterday that Usmanov would be welcome to join the new company .	positive	Altimo and TeliaSonera said yesterday that Usmanov would be welcome to join the new company .	0.6369
Amanda said that it had already made a USD5 .0 m investment commitment in Russia Partners II fund in July 2005 .	neutral	Amanda said that it had already made a USD5 .0 m investment commitment in Russia Partners II fund in July 2005 .	0.3818
An of the invention , released by the Patent Office , said : `` The chambers are pressurized .	neutral	An of the invention , released by the Patent Office , said : `` The chambers are pressurized .	0.0258
An audio webcast will be available live and archived on Cerner 's Web site at www.cerner.com .	neutral	An audio webcast will be available live and archived on Cerner 's Web site at www.cerner.com .	0.0
Anttila 's online department store - NetAnttila - has an established position as the best-known , most visited and most shopped online store in Finland .	neutral	Anttila 's online department store - NetAnttila - has an established position as the best-known , most visited and most shopped online store in Finland .	0.0
Apart from Nordea , also Ergo is competing for the position among the top three pension funds providers in Estonia .	neutral	Apart from Nordea , also Ergo is competing for the position among the top three pension funds providers in Estonia .	0.2023
As a result of the merger , the largest professional electronics and telecommunications technology contract manufacturing center in Finland will be formed in Sievi .	neutral	As a result of the merger , the largest professional electronics and telecommunications technology contract manufacturing center in Finland will be formed in Sievi .	0.0
As a result of the negotiations the employment of 130 blue - and white-collar employees at the Oulu plant would be terminated .	negative	As a result of the negotiations the employment of 130 blue - and white-collar employees at the Oulu plant would be terminated .	0.0
As of August 2008 , Glaston 's North Asian sales and service region is upgraded to a new market area , North Asia .	neutral	As of August 2008 , Glaston 's North Asian sales and service region is upgraded to a new market area , North Asia .	0.0
As the world leaders in developing UV technology for municipal wastewater , drinking water , and industrial water treatment systems , Trojan Technologies was a logical partner in providing W+?rtsil+? with UV technology for ballast water treatment .	neutral	As the world leaders in developing UV technology for municipal wastewater , drinking water , and industrial water treatment systems , Trojan Technologies was a logical partner in providing W+?rtsil+? with UV technology for ballast water treatment .	0.0
Aspo 's strong company brands - ESL Shipping , Leipurin , Telko and Kaukomarkkinat - aim to be the market leaders in their sectors .	neutral	Aspo 's strong company brands - ESL Shipping , Leipurin , Telko and Kaukomarkkinat - aim to be the market leaders in their sectors .	0.5106
At this stage , a maximum of 60,000 Tulikivi Series A shares will be acquired , representing about 0.16 per cent of the company -? s shares outstanding .	neutral	At this stage , a maximum of 60,000 Tulikivi Series A shares will be acquired , representing about 0.16 per cent of the company -? s shares outstanding .	0.8126
Atria Group is a leading Scandinavian meat products group .	positive	Atria Group is a leading Scandinavian meat products group .	0.0
Atria will launch a campaign in September to promote the CampoMos brand on the Moscow market , he said .	positive	Atria will launch a campaign in September to promote the CampoMos brand on the Moscow market , he said .	0.3818
BasWare Order Matching automatically matches purchase invoices with approved purchase orders .	neutral	BasWare Order Matching automatically matches purchase invoices with approved purchase orders .	0.4215
BG AD , Bulgaria 's leading Internet company .	positive	BG AD , Bulgaria 's leading Internet company .	0.0
Capacity of the facility made by Finland 's Vaahto Group is 86,000 tons of light coated paper .	neutral	Capacity of the facility made by Finland 's Vaahto Group is 86,000 tons of light coated paper .	0.0
CapMan , an asset manager , has EUR 3bn worth of assets under management in the Nordic region .	neutral	CapMan , an asset manager , has EUR 3bn worth of assets under management in the Nordic region .	0.6249
CapMan has four investment areas ( CapMan Buyout , CapMan Technology , CapMan Life Science and CapMan Real Estate ) , and each of them has a dedicated team .	neutral	CapMan has four investment areas ( CapMan Buyout , CapMan Technology , CapMan Life Science and CapMan Real Estate ) , and each of them has a dedicated team .	0.4588
Castecka said the town hall would hold talks with other investors interested in the zone .	neutral	Castecka said the town hall would hold talks with other investors interested in the zone .	0.4019
Central Europe is an important market area for Honka .	neutral	Central Europe is an important market area for Honka .	0.2023
cents Recognize potential partnerships and suppliers .	neutral	cents Recognize potential partnerships and suppliers .	0.0
Certain shareholders have irrevocably agreed to vote in favor of the bond issue .	positive	Certain shareholders have irrevocably agreed to vote in favor of the bond issue .	0.7096
Changes being announced today will be effective after the close of trading on Friday , June 19 , 2009 .	neutral	Changes being announced today will be effective after the close of trading on Friday , June 19 , 2009 .	0.4767
Chief Financial Officer Jim Heindlmeyer said Beyond Oblivion is in advanced talks with the four major recording companies about its service .	neutral	Chief Financial Officer Jim Heindlmeyer said Beyond Oblivion is in advanced talks with the four major recording companies about its service .	0.25
CHS Expo Freight is a major Finnish fair , exhibition and culture logistics company that provides logistics services to various events by land , air and sea .	neutral	CHS Expo Freight is a major Finnish fair , exhibition and culture logistics company that provides logistics services to various events by land , air and sea .	0.3774
Competition authorities will have to approve the deal before it can be finalized .	neutral	Competition authorities will have to approve the deal before it can be finalized .	0.0
Complete name of shareholder : Otto Henrik Bernhard Nyberg For further information , please contact Maija-Liisa Friman , CEO , tel. +358 9 7597 0711 .	neutral	Complete name of shareholder : Otto Henrik Bernhard Nyberg For further information , please contact Maija-Liisa Friman , CEO , tel. +358 9 7597 0711 .	0.3182
Completion of the transaction is subject to a final agreement and a Due Diligence process .	neutral	Completion of the transaction is subject to a final agreement and a Due Diligence process .	0.4939
Construction is expected to be completed in the summer of 2011 .	neutral	Construction is expected to be completed in the summer of 2011 .	0.0
Consumers are now increasingly interested in what they can do with heir phones .	neutral	Consumers are now increasingly interested in what they can do with heir phones .	0.4019
Crucially , the decision to use ETSI ( European Telecommunication Standard Institute ) - backed DVB-H adds to the growing list of operators and equipment manufacturers opting for the standard ( see Global : 20 January 2006 : Competing Technologies Vie for Mobile TV ) .	neutral	Crucially , the decision to use ETSI ( European Telecommunication Standard Institute ) - backed DVB-H adds to the growing list of operators and equipment manufacturers opting for the standard ( see Global : 20 January 2006 : Competing Technologies Vie for Mobile TV ) .	0.2023
Currently more than 100 of Global Fortune 500 companies are using SSH security solutions .	neutral	Currently more than 100 of Global Fortune 500 companies are using SSH security solutions .	0.4767
Demand seems to have hit bottom now , and some signs of improvement can be seen .	positive	Demand seems to have hit bottom now , and some signs of improvement can be seen .	0.3612
DnB Nord of Norway is the `` most likely Nordic buyer '' for Citadele , while Nordea would be a `` good strategic fit '' , according to the document published by Pietiek .	neutral	DnB Nord of Norway is the `` most likely Nordic buyer '' for Citadele , while Nordea would be a `` good strategic fit '' , according to the document published by Pietiek .	0.6597
Donations to universities The Annual General Meeting authorized the Board of Directors to donate max .	neutral	Donations to universities The Annual General Meeting authorized the Board of Directors to donate max .	0.0
Dopplr members share personal and business travel plans privately with their networks , and highlight interesting places to stay , eat and explore in cities around the world .	neutral	Dopplr members share personal and business travel plans privately with their networks , and highlight interesting places to stay , eat and explore in cities around the world .	0.743
Dragonfly Love is another video shot from start to finish using the Nokia N8 .	neutral	Dragonfly Love is another video shot from start to finish using the Nokia N8 .	0.6369
During the past 10 years the factory has produced many of Nokia 's most popular models including the Nokia 2760 , the Nokia 6300 as well as Nokia 's latest music device the Nokia 5800 Express Music .	neutral	During the past 10 years the factory has produced many of Nokia 's most popular models including the Nokia 2760 , the Nokia 6300 as well as Nokia 's latest music device the Nokia 5800 Express Music .	0.6361
EB will hold the exclusive rights to market the new entity 's product .	neutral	EB will hold the exclusive rights to market the new entity 's product .	0.128
Elcoteq 's Electronics Manufacturing Services ( EMS ) Business Segment serves customers globally in Engineering , Manufacturing and Fulfillment services .	neutral	Elcoteq 's Electronics Manufacturing Services ( EMS ) Business Segment serves customers globally in Engineering , Manufacturing and Fulfillment services .	0.0
Elisa Corporation , headquartered in Helsinki , is a Finnish telecomms company offering private and corporate customers a comprehensive range of telecomms services .	neutral	Elisa Corporation , headquartered in Helsinki , is a Finnish telecomms company offering private and corporate customers a comprehensive range of telecomms services .	0.25
Employees are also better prepared to answer calls , since they already have detailed information about the caller before they answer the phone . ''	positive	Employees are also better prepared to answer calls , since they already have detailed information about the caller before they answer the phone . ''	0.5859
Entire paper mills may be set up , especially in the new EU member states .	neutral	Entire paper mills may be set up , especially in the new EU member states .	0.0
EQT has completed its exit from Salcomp , a Finnish company that makes mobile phone chargers , by selling its remaining stake to Swedish investment group Nordstjernan for about ( EURO ) 35 million ( $ 47 million ) .	neutral	EQT has completed its exit from Salcomp , a Finnish company that makes mobile phone chargers , by selling its remaining stake to Swedish investment group Nordstjernan for about ( EURO ) 35 million ( $ 47 million ) .	0.0
Even so , Tulikivi emissions are well below some of the strictest state standards including Washington and Colorado .	neutral	Even so , Tulikivi emissions are well below some of the strictest state standards including Washington and Colorado .	0.2732
FCC Chairman Kevin Martin said that fair play required extending the same deregulatory rules to the digital subscriber lines that telecom providers use for broadband networks .	neutral	FCC Chairman Kevin Martin said that fair play required extending the same deregulatory rules to the digital subscriber lines that telecom providers use for broadband networks .	0.5719
FinancialWire ( tm ) , in cooperation with the Investrend Broadcast Syndicate , also provides complete , daily conference call and webcast schedules as a service to shareholders and investors via the FirstAlert ( tm ) Networks oeFirstAlert ( tm ) Daily .	neutral	FinancialWire ( tm ) , in cooperation with the Investrend Broadcast Syndicate , also provides complete , daily conference call and webcast schedules as a service to shareholders and investors via the FirstAlert ( tm ) Networks oeFirstAlert ( tm ) Daily .	0.0
Finnish automation solutions developer Cencorp Corporation ( OMX Helsinki : CNC1V ) said on Friday ( 27 June ) that it has completed employee negotiations regarding a reorganisation of its operations .	positive	Finnish automation solutions developer Cencorp Corporation ( OMX Helsinki : CNC1V ) said on Friday ( 27 June ) that it has completed employee negotiations regarding a reorganisation of its operations .	0.1779
Finnish consumers prefer to buy the cheapest beer brand .	neutral	Finnish consumers prefer to buy the cheapest beer brand .	0.0
Finnish engineering and technology company Metso Oyj said on May 27 , 2008 it completed the acquisition of paper machinery technology from Japanese engineering company Mitsubishi Heavy Industries ( MHI ) for an undisclosed sum .	positive	Finnish engineering and technology company Metso Oyj said on May 27 , 2008 it completed the acquisition of paper machinery technology from Japanese engineering company Mitsubishi Heavy Industries ( MHI ) for an undisclosed sum .	0.0
Finnish holding company Panostaja Oyj said on June 12 , 2007 it has signed a letter of intent to acquire local Lahden Lampokasittely Oy and Heatmasters Oy , active in the heat treatment of metals , for a total 3.1 mln euro ( $ 4.1 mln ) .	neutral	Finnish holding company Panostaja Oyj said on June 12 , 2007 it has signed a letter of intent to acquire local Lahden Lampokasittely Oy and Heatmasters Oy , active in the heat treatment of metals , for a total 3.1 mln euro ( $ 4.1 mln ) .	0.4019
Finnish paints and coatings company Tikkurila Oyj ( HEL : TIK1V ) announced today the launch of Tikkurila ProHouse method for protection of wooden surfaces via treatment with Ultra Pro waterborne products .	neutral	Finnish paints and coatings company Tikkurila Oyj ( HEL : TIK1V ) announced today the launch of Tikkurila ProHouse method for protection of wooden surfaces via treatment with Ultra Pro waterborne products .	0.0
Following the registration , the number of issued and outstanding shares of Basware is 12,890,829 .	neutral	Following the registration , the number of issued and outstanding shares of Basware is 12,890,829 .	0.7579
Fortum had previously bought the state-held stake in TGK-10 from RAO UES during its reform .	neutral	Fortum had previously bought the state-held stake in TGK-10 from RAO UES during its reform .	0.0
Founded in 1649 , Fiskars has over 360 years of product quality excellence and is Finland 's oldest company .	neutral	Founded in 1649 , Fiskars has over 360 years of product quality excellence and is Finland 's oldest company .	0.6249
Furthermore , our fully electrically driven cranes are environmentally friendly .	positive	Furthermore , our fully electrically driven cranes are environmentally friendly .	0.4939
GenVec is a biopharmaceutical company developing novel therapeutic drugs and vaccines .	neutral	GenVec is a biopharmaceutical company developing novel therapeutic drugs and vaccines .	0.3182
GeoSentric 's flagship product is the GyPSii platform , which uses pioneering geo-location software technology to connect people to people , and people to places with new and exciting social community and location-specific services .	neutral	GeoSentric 's flagship product is the GyPSii platform , which uses pioneering geo-location software technology to connect people to people , and people to places with new and exciting social community and location-specific services .	0.5574
Glaston 's well-known brands are Bavelloni , in pre-processing machines and tools , Tamglass and Uniglass , in safety glass machines and Albat + Wirsam in software solutions .	neutral	Glaston 's well-known brands are Bavelloni , in pre-processing machines and tools , Tamglass and Uniglass , in safety glass machines and Albat + Wirsam in software solutions .	0.5423
Glaston 's well-known brands are Bavelloni , in pre-processing machines and tools , Tamglass and Uniglass in safety glass machines and Albat + Wirsam in software solutions .	neutral	Glaston 's well-known brands are Bavelloni , in pre-processing machines and tools , Tamglass and Uniglass in safety glass machines and Albat + Wirsam in software solutions .	0.5423
Goodwill and other intangible assets account for some 2.0 mln euro ( $ 2.6 mln ) of the purchase price , 20 pct of which payable in Aspo shares .	neutral	Goodwill and other intangible assets account for some 2.0 mln euro ( $ 2.6 mln ) of the purchase price , 20 pct of which payable in Aspo shares .	0.4404
Grapevine city officials in September approved $ 35 million in tax rebates and grants for the expansion .	positive	Grapevine city officials in September approved $ 35 million in tax rebates and grants for the expansion .	0.5719
Gunneflo will be responsible of Oriola-KD 's Pharmaceutical Trade business in Sweden .	neutral	Gunneflo will be responsible of Oriola-KD 's Pharmaceutical Trade business in Sweden .	0.3182
Harju Elekter was founded in 1968 , and is the leading producer of electrical equipment and materials in the Baltic States .	neutral	Harju Elekter was founded in 1968 , and is the leading producer of electrical equipment and materials in the Baltic States .	0.0
Harold W. Young is an independent broker working closely with several retailers including Ahold USA , Market Basket , CVS , BJ 's Wholesale Club , Hannaford and Cumberland Farms .	neutral	Harold W. Young is an independent broker working closely with several retailers including Ahold USA , Market Basket , CVS , BJ 's Wholesale Club , Hannaford and Cumberland Farms .	0.0
He also mentions that this improvement to the service follows the recent expansion of the Finnlines service from Bilbao via Antwerp and Helsinki and from Hull via Helsinki to St. Petersburg .	positive	He also mentions that this improvement to the service follows the recent expansion of the Finnlines service from Bilbao via Antwerp and Helsinki and from Hull via Helsinki to St. Petersburg .	0.5423
HELSINKI ( AFX ) - Outokumpu said it has agreed to sell the Hitura nickel mine in Finland to Canadian group Belvedere Resources Ltd for 10 mln eur worth of Belvedere shares .	neutral	HELSINKI ( AFX ) - Outokumpu said it has agreed to sell the Hitura nickel mine in Finland to Canadian group Belvedere Resources Ltd for 10 mln eur worth of Belvedere shares .	0.6369
HKScan , headquartered in Turku , Finland , is a leading northern European food group with 10,000 employees in nine countries .	neutral	HKScan , headquartered in Turku , Finland , is a leading northern European food group with 10,000 employees in nine countries .	0.0
HKScan is one of the leading food companies in northern Europe with homemarkets in Finland , Sweden , the Baltic countries and Poland .	neutral	HKScan is one of the leading food companies in northern Europe with homemarkets in Finland , Sweden , the Baltic countries and Poland .	0.0
Honkarakenne mainly exports large luxury log houses to Russia to be used as one-family houses or holiday homes ; 70 % of sales go to the Moscow region , about 20 % to the St Petersburg region , and the remainder to other locations .	neutral	Honkarakenne mainly exports large luxury log houses to Russia to be used as one-family houses or holiday homes ; 70 % of sales go to the Moscow region , about 20 % to the St Petersburg region , and the remainder to other locations .	0.4019
However short-term rentals are becoming more popular .	neutral	However short-term rentals are becoming more popular .	0.4754
HUHTAMAKI OYJ STOCK EXCHANGE RELEASE 16.12.2008 AT 09:30 Huhtamaki Oyj has resolved to clarify the Group structure by separating the Foodservice and Consumer Goods businesses in its production unit in Hameenlinna , Finland by transferring the businesses into its wholly owned subsidiaries .	neutral	HUHTAMAKI OYJ STOCK EXCHANGE RELEASE 16.12.2008 AT 09:30 Huhtamaki Oyj has resolved to clarify the Group structure by separating the Foodservice and Consumer Goods businesses in its production unit in Hameenlinna , Finland by transferring the businesses into its wholly owned subsidiaries .	0.1779
Iggesunds Bruk in Sweden is one of the most advanced , fully integrated pulp and paperboard mills in the world .	positive	Iggesunds Bruk in Sweden is one of the most advanced , fully integrated pulp and paperboard mills in the world .	0.3167
In addition , YIT has reserved EPI Russia the right to expand the logistics center by about 100,000 m2 .	neutral	In addition , YIT has reserved EPI Russia the right to expand the logistics center by about 100,000 m2 .	0.3182
In addition to the presentations held by President & CEO Kai Telanne and CFO Tuomas Itkonen , participants will have an opportunity to discuss with other members of the company 's management .	neutral	In addition to the presentations held by President & CEO Kai Telanne and CFO Tuomas Itkonen , participants will have an opportunity to discuss with other members of the company 's management .	0.4215
In Finland , 71 % of paper and paperboard is reclaimed .	neutral	In Finland , 71 % of paper and paperboard is reclaimed .	0.0
In Finland , export industry forms a large clientele for the packaging industry .	neutral	In Finland , export industry forms a large clientele for the packaging industry .	0.0
In providing managed services , Nokia takes responsibility for building , operating and transferring as well as optimising the Indosat 3G network .	neutral	In providing managed services , Nokia takes responsibility for building , operating and transferring as well as optimising the Indosat 3G network .	0.5859
In Switzerland , Teleste have been an established supplier of products for a long time and its primary customers include cable and fiber-to-the-home ( FTTH ) operators .	neutral	In Switzerland , Teleste have been an established supplier of products for a long time and its primary customers include cable and fiber-to-the-home ( FTTH ) operators .	0.0
In the end , Sanoma News wants to secure its foundation with the savings .	neutral	In the end , Sanoma News wants to secure its foundation with the savings .	0.34
In the Homeware area , Fiskars provides leading branded products for home , kitchen , and interior design .	positive	In the Homeware area , Fiskars provides leading branded products for home , kitchen , and interior design .	0.0
In the survey , Goodyear is the third most valued tyre brand , followed by Continental and Bridgestone .	neutral	In the survey , Goodyear is the third most valued tyre brand , followed by Continental and Bridgestone .	0.4927
In today s business , you have to pre-empt what consumers want , said Mohammed Zainalabedin , General Manager , Zain Bahrain .	neutral	In today s business , you have to pre-empt what consumers want , said Mohammed Zainalabedin , General Manager , Zain Bahrain .	0.0772
Ingen is an established medical device manufacturer with an emerging new medical product line for the respiratory market worth an estimated $ 4 billion in the U.S. and $ 8 billion globally .	neutral	Ingen is an established medical device manufacturer with an emerging new medical product line for the respiratory market worth an estimated $ 4 billion in the U.S. and $ 8 billion globally .	0.2263
Insurance policies should be simple .	neutral	Insurance policies should be simple .	0.0
It has several innovative small molecule and biological drug candidates at different stages of clinical development .	neutral	It has several innovative small molecule and biological drug candidates at different stages of clinical development .	0.4404
It has sold one half of its business operations and will enter the Helsinki Stock Exchange via the back door through an innovative buyout arrangement with Kasola .	neutral	It has sold one half of its business operations and will enter the Helsinki Stock Exchange via the back door through an innovative buyout arrangement with Kasola .	0.4404
It is a member of the OneWorld alliance , which includes American Airlines and British Airways .	neutral	It is a member of the OneWorld alliance , which includes American Airlines and British Airways .	0.0
It is a solid credit that has been compared to a DZ Bank or a Rabobank .	positive	It is a solid credit that has been compared to a DZ Bank or a Rabobank .	0.4939
It is expected to be completed by the end of 2007 .	neutral	It is expected to be completed by the end of 2007 .	0.0
It is planned to set up the A class business center in the two top storeys of the complex .	neutral	It is planned to set up the A class business center in the two top storeys of the complex .	0.2023
It is positive that the company it recruited Harri Koponen as CEO , according to Affarsvarlden .	neutral	It is positive that the company it recruited Harri Koponen as CEO , according to Affarsvarlden .	0.5574
It is the first oil company to join RSPO and commits fully to sustainable sourcing of feedstocks for the production of its NExBTL biodiesel , it said .	neutral	It is the first oil company to join RSPO and commits fully to sustainable sourcing of feedstocks for the production of its NExBTL biodiesel , it said .	0.3182
It will provide heating in the form of hot water for the sawmill 's needs .	neutral	It will provide heating in the form of hot water for the sawmill 's needs .	0.0
Its 168 asset management experts manage assets worth over EUR 35 billion .	neutral	Its 168 asset management experts manage assets worth over EUR 35 billion .	0.6249
Its other well-known brands include fitness equipment maker Precor and U.S. - based ball sports equipment maker Wilson .	neutral	Its other well-known brands include fitness equipment maker Precor and U.S. - based ball sports equipment maker Wilson .	0.2732
Janno Reiljan , a member of the Eesti Energia supervisory board , said the owners of Narva Power Grid had informed Eesti Energia about their wish to sell .	neutral	Janno Reiljan , a member of the Eesti Energia supervisory board , said the owners of Narva Power Grid had informed Eesti Energia about their wish to sell .	0.4019
Jawad Williams scored 23 points in an impressive debut for Jerusalem , with Jason Rich adding 18 and Yuval Naimi chipping in with 16 points for Hapoel , which visits the yellow-and-blue next week .	positive	Jawad Williams scored 23 points in an impressive debut for Jerusalem , with Jason Rich adding 18 and Yuval Naimi chipping in with 16 points for Hapoel , which visits the yellow-and-blue next week .	0.7845
Jon Risfelt is 49 years old holds a Master of Science in Chemical Engineering from the Swedish Royal Institute of Technology .	neutral	Jon Risfelt is 49 years old holds a Master of Science in Chemical Engineering from the Swedish Royal Institute of Technology .	0.0
Juha Haapakoski will continue as Editor-in-Chief with budget responsibility also with the new publisher .	neutral	Juha Haapakoski will continue as Editor-in-Chief with budget responsibility also with the new publisher .	0.0
Jun. 14 , 2009 ( AOL Weblogs delivered by Newstex ) -- Looks like the E71 is about to be upstaged as Nokia 's ( NYSE : NOK ) premier business-class smartphone -- someone in Espoo 's just hit the corporate YouTube account with this promo video for an E72 .	neutral	Jun. 14 , 2009 ( AOL Weblogs delivered by Newstex ) -- Looks like the E71 is about to be upstaged as Nokia 's ( NYSE : NOK ) premier business-class smartphone -- someone in Espoo 's just hit the corporate YouTube account with this promo video for an E72 .	0.3612
Jun. 25 , 2008 ( Boy Genius Report delivered by Newstex ) -- The Nokia ( NYSE : NOK ) N78 , huh ?	neutral	Jun. 25 , 2008 ( Boy Genius Report delivered by Newstex ) -- The Nokia ( NYSE : NOK ) N78 , huh ?	0.0
KONE , headquartered in Espoo , Finland , is one of the world 's leading elevator and escalator companies .	neutral	KONE , headquartered in Espoo , Finland , is one of the world 's leading elevator and escalator companies .	0.0
Last July , the group said it intended to relocate warehouse and office space in Loudeac and Saint Marcel to Morvillars , in the east of France , where it already operates a hook manufacturing and distribution unit .	neutral	Last July , the group said it intended to relocate warehouse and office space in Loudeac and Saint Marcel to Morvillars , in the east of France , where it already operates a hook manufacturing and distribution unit .	0.0
Lember said the matter was topical also in Estonia , where a bill has been drafted at the Social Affairs Ministry that would scrap old-age pensions on favorable conditions .	neutral	Lember said the matter was topical also in Estonia , where a bill has been drafted at the Social Affairs Ministry that would scrap old-age pensions on favorable conditions .	0.4939
Linde acts responsibly towards its shareholders , business partners , employees , society and the environment - in every one of its business areas , regions and locations across the globe .	neutral	Linde acts responsibly towards its shareholders , business partners , employees , society and the environment - in every one of its business areas , regions and locations across the globe .	0.0
LKAB , headquartered in Lulea , Sweden , is a high-tech mining company producing upgraded iron ore products for the steel industry .	neutral	LKAB , headquartered in Lulea , Sweden , is a high-tech mining company producing upgraded iron ore products for the steel industry .	0.0
LLC , a voice and data management solution provider to wireless companies with operations worldwide , will be transferring its U.S. deployment operations to the Finnish mobile giant , which includes civil works and site acquisition services .	neutral	LLC , a voice and data management solution provider to wireless companies with operations worldwide , will be transferring its U.S. deployment operations to the Finnish mobile giant , which includes civil works and site acquisition services .	0.3182
Look out for vintage fabric cushion covers , '70s coffee pots , ceramic serving dishes , cocktail glasses , and stainless steel party dishes .	neutral	Look out for vintage fabric cushion covers , '70s coffee pots , ceramic serving dishes , cocktail glasses , and stainless steel party dishes .	0.4019
( I&H ) in a move to enhance growth .	positive	( I&H ) in a move to enhance growth .	0.3818
LSC 's 30 employees will move to Ixonos with their existing status and benefits .	neutral	LSC 's 30 employees will move to Ixonos with their existing status and benefits .	0.3818
MeeGo `` learns as you use it , '' Fisher said , putting the most important things up top .	neutral	MeeGo `` learns as you use it , '' Fisher said , putting the most important things up top .	0.4391
Merging the two free sheets will clarify the market situation .	neutral	Merging the two free sheets will clarify the market situation .	0.5106
Metso is a global supplier of sustainable technology and services for mining , construction , power generation , automation , recycling and the pulp and paper industries .	neutral	Metso is a global supplier of sustainable technology and services for mining , construction , power generation , automation , recycling and the pulp and paper industries .	0.0
More than 200 volunteers from Fiskars , the garden tool company , Home Depot ( NYSE : HD ) , the city of Baltimore and the neighborhood are working right now to create a garden sanctuary - in a single day .	positive	More than 200 volunteers from Fiskars , the garden tool company , Home Depot ( NYSE : HD ) , the city of Baltimore and the neighborhood are working right now to create a garden sanctuary - in a single day .	0.2732
Name of Applicant : Jot Automation OYName of Inventor : Mammila Tuomo , Piirainen Mika and Kellokoski MikaApplication No. : 2424-KOLNP-2008 ADate of filing of Application : 16-06-2008Publication Date : 30/01/2009	neutral	Name of Applicant : Jot Automation OYName of Inventor : Mammila Tuomo , Piirainen Mika and Kellokoski MikaApplication No. : 2424-KOLNP-2008 ADate of filing of Application : 16-06-2008Publication Date : 30/01/2009	0.0
NASDAQ-listed Yahoo Inc has introduced a new service that enables Malaysians to take their favorite Internet content and services with them on their mobile phones .	positive	NASDAQ-listed Yahoo Inc has introduced a new service that enables Malaysians to take their favorite Internet content and services with them on their mobile phones .	0.4588
National sponsors for The Big Read include National Endowment for the Arts in cooperation with the Institute of Museum and Library Services and Arts Midwest .	neutral	National sponsors for The Big Read include National Endowment for the Arts in cooperation with the Institute of Museum and Library Services and Arts Midwest .	0.0
Neomarkka has played a leading role in a group that aims to restart the production of specialty cellulose fiber in Valkeakoski .	neutral	Neomarkka has played a leading role in a group that aims to restart the production of specialty cellulose fiber in Valkeakoski .	0.34
Neste Oil Corporation Refining Operation Asset Summary Report Summary Neste Oil Corporation Refining Operation Assets Summary Report is an essential source for company data and information .	neutral	Neste Oil Corporation Refining Operation Asset Summary Report Summary Neste Oil Corporation Refining Operation Assets Summary Report is an essential source for company data and information .	0.4939
Neste Oil extended yesterday 's gains and put on 0.49 pct to 22.72 eur , while utility Fortum shed 1.14 pct to 20.76 eur .	neutral	Neste Oil extended yesterday 's gains and put on 0.49 pct to 22.72 eur , while utility Fortum shed 1.14 pct to 20.76 eur .	0.34
Nordea Bank ( STO : NDA ) and Sampo Bank have helped Finnish real estate investment company Sponda ( HEL : SDA1V ) place a EUR100m ( USD125 .4 m ) domestic bond , the company said Friday .	positive	Nordea Bank ( STO : NDA ) and Sampo Bank have helped Finnish real estate investment company Sponda ( HEL : SDA1V ) place a EUR100m ( USD125 .4 m ) domestic bond , the company said Friday .	0.0
Of course , you 'll have direct access to Nokia 's Ovi store , so you 'll have lots of fun downloading your favorite media .	neutral	Of course , you 'll have direct access to Nokia 's Ovi store , so you 'll have lots of fun downloading your favorite media .	0.743
Of these shares 14,747,084 are held by the Company and the number of outstanding shares and voting rights attached to the shares amounts thus to 161,256,847 .	neutral	Of these shares 14,747,084 are held by the Company and the number of outstanding shares and voting rights attached to the shares amounts thus to 161,256,847 .	0.872
Oka specialises in new construction , renovation work of residential and non-residential building as well as premises for industrial and logistical use .	neutral	Oka specialises in new construction , renovation work of residential and non-residential building as well as premises for industrial and logistical use .	0.2732
Okmetic Board of Directors has also decided on a new share ownership program directed to the company 's top management .	neutral	Okmetic Board of Directors has also decided on a new share ownership program directed to the company 's top management .	0.4588
Okmetic 's silicon wafers are part of a further processing chain that produces end products that improve human interaction and quality of life .	neutral	Okmetic 's silicon wafers are part of a further processing chain that produces end products that improve human interaction and quality of life .	0.4404
O'Leary 's Material Handling Services , located in Perth , is the leading company in Western Australia that supplies , installs and provides service for tail lifts .	positive	O'Leary 's Material Handling Services , located in Perth , is the leading company in Western Australia that supplies , installs and provides service for tail lifts .	0.0
One attractive factor about the tablets for media companies is that they provide a new way of making money .	positive	One attractive factor about the tablets for media companies is that they provide a new way of making money .	0.4404
One of Uponor 's promising future products is a hydronic cooling system .	positive	One of Uponor 's promising future products is a hydronic cooling system .	0.4019
Oriola-KD , headquartered in Espoo , Finland , is a leading distributor of pharmaceutical and healthcare products with 1,300 employees in the Nordic and Baltic countries .	neutral	Oriola-KD , headquartered in Espoo , Finland , is a leading distributor of pharmaceutical and healthcare products with 1,300 employees in the Nordic and Baltic countries .	0.0
Other shareholder entitlements became effective today .	neutral	Other shareholder entitlements became effective today .	0.4767
Our Canned-preserved food in Finland report offers a comprehensive guide to the size and shape of the market at a national level .	neutral	Our Canned-preserved food in Finland report offers a comprehensive guide to the size and shape of the market at a national level .	0.25
Our solutions are industry-independent supporting multilingual and currency needs , modular and applicable to companies of all sizes , '' CEO Ilkka Sihvo said .	neutral	Our solutions are industry-independent supporting multilingual and currency needs , modular and applicable to companies of all sizes , '' CEO Ilkka Sihvo said .	0.5574
Our strong company brands - ESL Shipping , Leipurin , Telko and Kaukomarkkinat - aim to be the market leaders in their sectors .	positive	Our strong company brands - ESL Shipping , Leipurin , Telko and Kaukomarkkinat - aim to be the market leaders in their sectors .	0.5106
Outotec , headquartered in Espoo , Finland , is a leading provider of process solutions , technologies and services for the mining and metallurgical industries .	neutral	Outotec , headquartered in Espoo , Finland , is a leading provider of process solutions , technologies and services for the mining and metallurgical industries .	0.1779
Overall , 50 percent of respondents were confident about their security when banking online .	positive	Overall , 50 percent of respondents were confident about their security when banking online .	0.6808
Panostaja , headquartered in Tampere , Finland , is an investment company focusing on small and medium-sized Finnish companies operating in the traditional industries .	neutral	Panostaja , headquartered in Tampere , Finland , is an investment company focusing on small and medium-sized Finnish companies operating in the traditional industries .	0.0
Performance is based on values and sustainability .	neutral	Performance is based on values and sustainability .	0.4019
Pertti Ervi is independent from the Company and its major shareholders .	neutral	Pertti Ervi is independent from the Company and its major shareholders .	0.0
Please inform IR Johanna Koskinen of your participation no later than 20 April at 10 a.m. A telephone conference for financial analysts and investors , conducted in English , will begin at 3:00 p.m. Finnish time ( EET ) .	neutral	Please inform IR Johanna Koskinen of your participation no later than 20 April at 10 a.m. A telephone conference for financial analysts and investors , conducted in English , will begin at 3:00 p.m. Finnish time ( EET ) .	0.0258
Poyry Energy GmbH is Austria 's leading engineering and consulting company in the energy , infrastructure and environment sector , owned by Poyry Plc. and the Austrian Verbund AG .	neutral	Poyry Energy GmbH is Austria 's leading engineering and consulting company in the energy , infrastructure and environment sector , owned by Poyry Plc. and the Austrian Verbund AG .	0.4939
Poyry is recognized as one of the world 's leading advisors to the global forestry industry .	positive	Poyry is recognized as one of the world 's leading advisors to the global forestry industry .	0.0
Precedex is approved for IV sedation of initially intubated and mechanically ventilated patients in intensive care .	positive	Precedex is approved for IV sedation of initially intubated and mechanically ventilated patients in intensive care .	0.7184
Press release 3 September 2009 Ruukki continues to be listed in two Dow Jones Sustainability Indexes : DJSI World and DJSI STOXX .	neutral	Press release 3 September 2009 Ruukki continues to be listed in two Dow Jones Sustainability Indexes : DJSI World and DJSI STOXX .	0.0
Previously , the plant was expected to be completed by the end of 2008 .	neutral	Previously , the plant was expected to be completed by the end of 2008 .	0.0
Production at the plant will be based on Neste Oil 's proprietary technology that can use a flexible input of any vegetable oil or animal fat .	neutral	Production at the plant will be based on Neste Oil 's proprietary technology that can use a flexible input of any vegetable oil or animal fat .	0.2263
Prothious Engineering ( www.prothious.com ) employs more than 1,000 and has a large portfolio of projects and an annual detailing capacity of more than 100,000 tonnes .	neutral	Prothious Engineering ( www.prothious.com ) employs more than 1,000 and has a large portfolio of projects and an annual detailing capacity of more than 100,000 tonnes .	0.0
QPR product family is fully compatible with Microsoft 's Windows 7 operating system .	neutral	QPR product family is fully compatible with Microsoft 's Windows 7 operating system .	0.0
Ramirent is a leading company in machinery and equipment rentals for construction and industry .	positive	Ramirent is a leading company in machinery and equipment rentals for construction and industry .	0.0
Ramirent is the leading construction machinery rental company in Finland with annual sales of EUR 134 million in 2009 and operating nationwide through 83 outlets and 612 employees .	positive	Ramirent is the leading construction machinery rental company in Finland with annual sales of EUR 134 million in 2009 and operating nationwide through 83 outlets and 612 employees .	0.0
Rapala aims to move the distribution unit Ragot from Loudeac in Bretagne and the distribution unit Waterqueen and the fishing line supplier Tortue from Saint Marcel in Central France to Morvillars .	neutral	Rapala aims to move the distribution unit Ragot from Loudeac in Bretagne and the distribution unit Waterqueen and the fishing line supplier Tortue from Saint Marcel in Central France to Morvillars .	0.0
RAPALA TOURNAMENT FISHING : With all the major titles already out for the holidays , bargain-priced games such as Rapala aim for a smaller audience .	neutral	RAPALA TOURNAMENT FISHING : With all the major titles already out for the holidays , bargain-priced games such as Rapala aim for a smaller audience .	0.3818
Regulatory News : The Nomination Committee of Cybercom ( STO : CYBE ) , which is unanimous in its proposal , proposes the election of Jon Risfelt as the new Chairman of the Board .	neutral	Regulatory News : The Nomination Committee of Cybercom ( STO : CYBE ) , which is unanimous in its proposal , proposes the election of Jon Risfelt as the new Chairman of the Board .	0.0
RFID ( Radio Frequency Identification ) is a method of so-called intelligent transport , whereby information can be read and saved remotely .	neutral	RFID ( Radio Frequency Identification ) is a method of so-called intelligent transport , whereby information can be read and saved remotely .	0.7003
RK Group , headquartered in Vantaa , Finland , is one of Europe 's leading machinery rental services .	neutral	RK Group , headquartered in Vantaa , Finland , is one of Europe 's leading machinery rental services .	0.0
Russia 's top container shipping group , Fesco , and Finnish logistics company Nurminen Logistics have started a pilot project offering clients direct intermodal transportation service from Finland to Asia Pacific countries , Fesco said in a statement .	positive	Russia 's top container shipping group , Fesco , and Finnish logistics company Nurminen Logistics have started a pilot project offering clients direct intermodal transportation service from Finland to Asia Pacific countries , Fesco said in a statement .	0.2023
S&P has kept its `` sell '' rating , while Nordea and UBS have reaffirmed their `` buy '' recommendations .	neutral	S&P has kept its `` sell '' rating , while Nordea and UBS have reaffirmed their `` buy '' recommendations .	0.0
Sanoma also has an Executive Committee , in accordance with the Company 's Articles of Association , that prepares proposals for matters to be decided or noted by the Board of Directors .	neutral	Sanoma also has an Executive Committee , in accordance with the Company 's Articles of Association , that prepares proposals for matters to be decided or noted by the Board of Directors .	0.0258
Sarantel , based in Wellingborough , UK , designs high-performance antennas for portable wireless devices .	neutral	Sarantel , based in Wellingborough , UK , designs high-performance antennas for portable wireless devices .	0.0
Shareholders of Rakvere Lihakombinaat decided in favor of the buyout of minority shares in mid-July .	positive	Shareholders of Rakvere Lihakombinaat decided in favor of the buyout of minority shares in mid-July .	0.5994
Shares will be acquired in accordance with section 5 of the rules of NASDAQ OMX Helsinki and other rules applicable to the acquisition of own shares .	neutral	Shares will be acquired in accordance with section 5 of the rules of NASDAQ OMX Helsinki and other rules applicable to the acquisition of own shares .	0.5267
She will succeed Krister Kylas , who has decided to leave TeliaSonera .	neutral	She will succeed Krister Kylas , who has decided to leave TeliaSonera .	0.4588
Shuweihat 2 got under way in July 2008 when the project was awarded to desalination and power contractors .	neutral	Shuweihat 2 got under way in July 2008 when the project was awarded to desalination and power contractors .	0.4019
Simmons Elected DCUC Chairman PORTSMOUTH , N.H.-Gordon A. Simmons , CEO of Service Credit Union , has been elected chairman of the Defense Credit Union Council for the 2007-2008 term .	neutral	Simmons Elected DCUC Chairman PORTSMOUTH , N.H.-Gordon A. Simmons , CEO of Service Credit Union , has been elected chairman of the Defense Credit Union Council for the 2007-2008 term .	0.6908
South America and Asia are other promising markets .	neutral	South America and Asia are other promising markets .	0.4019
Sponda plans to renovate old real estate and develop new property .	neutral	Sponda plans to renovate old real estate and develop new property .	0.0
Stock Exchange Release 10/3/2011 12:00 Sanoma has published its Annual Report and Financial Statements for 2010 and its first Corporate Responsibility Report .	neutral	Stock Exchange Release 10/3/2011 12:00 Sanoma has published its Annual Report and Financial Statements for 2010 and its first Corporate Responsibility Report .	0.0
Stockholm-based Nordea Bank ( STO : NDA ) said yesterday it had hired Casper von Koskull to lead its corporate merchant banking and capital markets unit , effective 1 September .	neutral	Stockholm-based Nordea Bank ( STO : NDA ) said yesterday it had hired Casper von Koskull to lead its corporate merchant banking and capital markets unit , effective 1 September .	0.4767
Stonesoft is a global provider of proven , next generation solutions that simplify network security management .	neutral	Stonesoft is a global provider of proven , next generation solutions that simplify network security management .	0.4767
Strategic and operational business information is objectively reported .	neutral	Strategic and operational business information is objectively reported .	0.0
Swedish , Finnish and Danish listed companies are organized in three market cap segments , Nordic Large Cap , Mid Cap and Small Cap .	neutral	Swedish , Finnish and Danish listed companies are organized in three market cap segments , Nordic Large Cap , Mid Cap and Small Cap .	0.0
Symphony Services provides development services for Aldata GOLD .	neutral	Symphony Services provides development services for Aldata GOLD .	0.0
Technopolis is Europe 's leading operator of technoparks .	positive	Technopolis is Europe 's leading operator of technoparks .	0.0
Technopolis 's technological centers supply their clients with modern high-class premises .	neutral	Technopolis 's technological centers supply their clients with modern high-class premises .	0.0
Tekla provides 3D software for building and infrastructure engineering , with a focus on building information modelling of steel and concrete structures from design to construction .	neutral	Tekla provides 3D software for building and infrastructure engineering , with a focus on building information modelling of steel and concrete structures from design to construction .	0.0
Teleste 's hybrid TV solution includes components for the whole process of delivering video services to consumers from content acquisition and service creation to delivery through a range of access solutions , including HFC ( hybrid fibre-coaxial ) , xDSL , EttH , and FttH .	neutral	Teleste 's hybrid TV solution includes components for the whole process of delivering video services to consumers from content acquisition and service creation to delivery through a range of access solutions , including HFC ( hybrid fibre-coaxial ) , xDSL , EttH , and FttH .	0.6249
The adjustment measures will be carried out in phases to secure the delivery capability .	neutral	The adjustment measures will be carried out in phases to secure the delivery capability .	0.34
The agreement is valid for four years .	neutral	The agreement is valid for four years .	0.4939
The alliance aims to tap pocketable mobile computers , netbooks , tablets , mediaphones , connected TVs and in-vehicle infotainment systems .	neutral	The alliance aims to tap pocketable mobile computers , netbooks , tablets , mediaphones , connected TVs and in-vehicle infotainment systems .	0.0
The availability of the Internet services is highlighted in the service offer of Kesko 's K-Group stores .	neutral	The availability of the Internet services is highlighted in the service offer of Kesko 's K-Group stores .	0.0
The broker started UPM-Kymmene , Stora Enso and Sappi with ` equal-weight ' recommendations and Holmen and Norske Skog with ` underweight ' ratings .	neutral	The broker started UPM-Kymmene , Stora Enso and Sappi with ` equal-weight ' recommendations and Holmen and Norske Skog with ` underweight ' ratings .	0.0
The building complex consists of high-quality office and retail space totalling 49,200 square metres , the company said .	neutral	The building complex consists of high-quality office and retail space totalling 49,200 square metres , the company said .	0.0
The business has sales of about ( Euro ) 35 million ( $ 44million ) , and has been responsible for sales and marketing of Lanxess 's paper chemicals business , which Kemira bought for ( Euro ) 88 million early this year ( CW , Jan. 11 , p. 22 ) .	neutral	The business has sales of about ( Euro ) 35 million ( $ 44million ) , and has been responsible for sales and marketing of Lanxess 's paper chemicals business , which Kemira bought for ( Euro ) 88 million early this year ( CW , Jan. 11 , p. 22 ) .	0.3182
The business section also includes Ahlstrom 's sustainability report .	neutral	The business section also includes Ahlstrom 's sustainability report .	0.0
The center offers a comprehensive range of device design services spanning from electronics , mechanics and software design to a full range of testing laboratory services .	neutral	The center offers a comprehensive range of device design services spanning from electronics , mechanics and software design to a full range of testing laboratory services .	0.25
The commission said the hydrogen peroxide and PBS market was worth about 470 million euros in 2000 .	neutral	The commission said the hydrogen peroxide and PBS market was worth about 470 million euros in 2000 .	0.2263
The company designs , manufactures and markets high-quality clothing , interior decoration textiles , bags and other accessories .	neutral	The company designs , manufactures and markets high-quality clothing , interior decoration textiles , bags and other accessories .	0.0
The company designs and manufactures high-quality clothing , interior decoration textiles , bags , and other accessories .	neutral	The company designs and manufactures high-quality clothing , interior decoration textiles , bags , and other accessories .	0.0
The company has delivered the technical infrastructure , used by NAV for their data warehouse and business intelligence initiatives .	neutral	The company has delivered the technical infrastructure , used by NAV for their data warehouse and business intelligence initiatives .	0.4767
The company is now withdrawing the second part , EUR 7.2 mn , of the investment commitment .	neutral	The company is now withdrawing the second part , EUR 7.2 mn , of the investment commitment .	0.3818
The company is presently examining whether the project would be financially feasible .	neutral	The company is presently examining whether the project would be financially feasible .	0.0
The company is studying the feasibility of focusing most of its processed meat production in the Vantaa facilities and the processing of fresh meat in the Forssa facilities .	neutral	The company is studying the feasibility of focusing most of its processed meat production in the Vantaa facilities and the processing of fresh meat in the Forssa facilities .	0.3182
The company 's strength is its Apetit brand .	positive	The company 's strength is its Apetit brand .	0.4939
The company said shareholders will be able to vote on the agreement at an EGM scheduled for later this month .	neutral	The company said shareholders will be able to vote on the agreement at an EGM scheduled for later this month .	0.4939
The company specialises in temporary electrification and heating at construction sites .	neutral	The company specialises in temporary electrification and heating at construction sites .	0.0
The competition was received with great enthusiasm by the employees , he goes on .	positive	The competition was received with great enthusiasm by the employees , he goes on .	0.7906
The cooperation will involve Arena Partners buying a 35 % share of the new joint venture company , operating in Alma Media 's home sales , vehicle and consumer advertising marketplace businesses .	neutral	The cooperation will involve Arena Partners buying a 35 % share of the new joint venture company , operating in Alma Media 's home sales , vehicle and consumer advertising marketplace businesses .	0.296
The deliveries started in April 2006 and will be completed in 2007 .	neutral	The deliveries started in April 2006 and will be completed in 2007 .	0.0
The desk will reach its full planned strength of ten persons in autumn 2007 .	neutral	The desk will reach its full planned strength of ten persons in autumn 2007 .	0.5106
The dividend is payable on February 1 , 2010 to shareholders of record on January 19 , 2010 .	neutral	The dividend is payable on February 1 , 2010 to shareholders of record on January 19 , 2010 .	0.0
The dividend will be paid on April 15 , 2008 to each of the shareholders who on the record date of April 8 , 2008 have been entered in the list of shareholders kept by the Finnish Central Securities Depository Ltd. .	neutral	The dividend will be paid on April 15 , 2008 to each of the shareholders who on the record date of April 8 , 2008 have been entered in the list of shareholders kept by the Finnish Central Securities Depository Ltd. .	0.296
The effect of the savings will be noticeable as of the beginning of 2010 .	positive	The effect of the savings will be noticeable as of the beginning of 2010 .	0.0
The effect of the savings will be noticeable from the beginning of 2010 .	neutral	The effect of the savings will be noticeable from the beginning of 2010 .	0.0
The end-to-end delivery combines the competencies and services from TietoEnators Telecom & Media , Processing & Network and Digital Innovations Business Areas .	neutral	The end-to-end delivery combines the competencies and services from TietoEnators Telecom & Media , Processing & Network and Digital Innovations Business Areas .	0.0
The EUR 0.7 million non-recurring expenses have been recorded for the third quarter .	neutral	The EUR 0.7 million non-recurring expenses have been recorded for the third quarter .	0.0
The event can be followed on-line via Orion 's Finnish homepage at www.orion.fi as well as via the Kauppalehti Live web service at www.kauppalehti.fi/live .	neutral	The event can be followed on-line via Orion 's Finnish homepage at www.orion.fi as well as via the Kauppalehti Live web service at www.kauppalehti.fi/live .	0.2732
The Extraordinary General Meeting is expected to take place no later than 18 February 2011 .	neutral	The Extraordinary General Meeting is expected to take place no later than 18 February 2011 .	-0.296
The first installment of the Cinema Series concludes with a profile of Finnish inventor Olavi Linden , whose personal artistic journey and work at Fiskars has led to dozens of design awards .	neutral	The first installment of the Cinema Series concludes with a profile of Finnish inventor Olavi Linden , whose personal artistic journey and work at Fiskars has led to dozens of design awards .	0.4588
The first of the two project phases is expected to be completed by the end of 2012 .	neutral	The first of the two project phases is expected to be completed by the end of 2012 .	0.0
The group also plans to launch the 270 room Atria Grand , Whitefield , a five star luxury hotel , in 2009 .	neutral	The group also plans to launch the 270 room Atria Grand , Whitefield , a five star luxury hotel , in 2009 .	0.4588
The group intends to relocate warehouse and office space in Loudeac and Saint Marcel to Morvillars , in the east of the country , where it already operates a hook manufacturing and distribution unit .	neutral	The group intends to relocate warehouse and office space in Loudeac and Saint Marcel to Morvillars , in the east of the country , where it already operates a hook manufacturing and distribution unit .	0.0
[truncated: 3,461 more rows]
