# Supplementary material for: Stock trend prediction using sentiment analysis
Source: PeerJ Comput Sci. 2023 Mar 20;9:e1293. doi: 10.7717/peerj-cs.1293 (PMC10403218; doi:10.7717/peerj-cs.1293)
Supplement: Supplemental Information 1 [file peerj-cs-09-1293-s001.zip › News/AAPL_news.csv]

Publisher	Complete_Title	Abstract	Website	Time	Stock	Exact_Time
The Motley Fool	Apple Stock: Buy, Sell, or Hold After Soaring 81% in 2020?	The tech giant is now worth nearly $2.3 trillion. 2020 was an astounding year for tech investors. The tech-heavy Nasdaq Composite jumped 43% over this timeframe...	https://www.fool.com/investing/2021/01/01/apple-stock-buy-sell-or-hold-after-soaring-81-in-2/	2021/1/1	AAPL	10:05:00
Business Insider	Apple Watch SE favorite purchase of 2020: fitness, customization, audio	I bought the new Apple Watch SE this fall. ?? The smart watch was my most useful purchase of 2020. ?? The fitness tools, customization options, and audio control...	https://www.businessinsider.com/apple-watch-se-favorite-purchase-of-2020-fitness-customization-audio-2021-1	2021/1/1	AAPL	8:12:00
Forbes	Apple Fitness Plus: 7 Reasons It Should Be Your New Year's Resolution	Specifically an iPhone and an Apple Watch. You can additionally use an iPad and the workouts look amazing on the TV, for which you'll need access to an Apple TV...	https://www.forbes.com/sites/davidphelan/2021/01/02/apple-fitness-plus-7-reasons-it-should-be-your-new-years-resolution/	2021/1/2	AAPL	7:00:00
Forbes	Huawei Fallout?????Google, Samsung And Apple Face New China Threats	Put simply, the downside risks from America blacklisting one of the world's largest smartphone makers are now becoming very real. While there are no tears being...	https://www.forbes.com/sites/zakdoffman/2021/01/02/huawei-threat-to-samsung-galaxy-apple-iphone-and-google-after-trump-ban/	2021/1/2	AAPL	18:50:00
The Motley Fool	Bold Prediction: General Motors Is the Next Apple Stock for Investors | The Motley Fool	Apple has had an incredible turnaround over the last two decades and there's reason to believe that GM can, too. Two decades ago, Apple (AAPL 0.80%) was a...	https://www.fool.com/investing/2021/01/02/bold-prediction-general-motors-next-apple-stock/	2021/1/2	AAPL	11:54:00
Forbes	WhatsApp Beaten By Apple's New iMessage Privacy Update	According to Apple, ?????data linked to you????? means that ?????the data is collected in a way that is linked to your identity, such as to your account, your device or...	https://www.forbes.com/sites/zakdoffman/2021/01/03/whatsapp-beaten-by-apples-new-imessage-update-for-iphone-users/	2021/1/3	AAPL	5:30:00
Business Insider	Apple reverses decision to ban Amphetamine app from the App Store	Developer William Gustafson said Apple reversed its decision after a phone call between the two parties. "On that call, an Apple representative stated that...	https://www.businessinsider.com/apple-reverses-decision-ban-amphetamine-app-from-the-app-store-2021-1	2021/1/3	AAPL	7:44:21
CNBC	Why Apple became a $2 trillion company in 2020, and what could come next	For Apple, there's also a basic, stand-alone stock market metric that shows a big bullish change in the way Wall Street and investors viewed the technology...	https://www.cnbc.com/2021/01/04/whats-next-after-the-year-apple-became-a-2-trillion-company-wall-stree.html	2021/1/4	AAPL	8:59:00
Bloomberg.com	Apple (APPL) Veterans’ Lidar Startup Aeva Adds $200 Million to SPAC Deal - Bloomberg	Aeva, a laser-sensor startup founded by two ex- Apple Inc. engineers, is poised to increase its war chest by $200 million with an investment by a Hong...	https://www.bloomberg.com/news/articles/2021-01-04/apple-veterans-lidar-startup-adds-200-million-to-spac-deal	2021/1/4	AAPL	7:00:00
The Motley Fool	Apple's Latest Privacy Move Is a Blow for Facebook, but Not The Trade Desk. Here's Why. | The Motley Fool	The world of digital advertising is once again on the verge of a sea change, the result of the latest privacy move by Apple (AAPL -4.91%).	https://www.fool.com/investing/2021/01/04/apple-privacy-drops-bomb-facebook-trade-desk/	2021/1/4	AAPL	13:50:00
Business Insider	How to reset an Apple HomePod in 2 ways	To reset your HomePod using the Home app, you will need your Apple ID and a compatible Apple device like an iPhone or Mac. Created to provide immersive sound...	https://www.businessinsider.com/guides/tech/how-to-reset-an-apple-homepod	2021/1/4	AAPL	12:43:03
CNBC	Apple's upcoming iPhone privacy feature exposes Facebook and Snap to most risk compared with their peers, analysts say	Apple CEO Tim Cook delivers a keynote during the European Union's privacy conference at the EU Parliament in Brussels, Belgium October 24, 2018. Yves Herman |...	https://www.cnbc.com/2021/01/05/apples-upcoming-iphone-privacy-feature-puts-facebook-and-snap-at-most-risk.html	2021/1/5	AAPL	10:02:00
CNBC	Apple adds new section about antitrust risk to its annual proxy statement	Apple adds new section about antitrust risk to its annual proxy statement ?? Apple's board of directors regularly discusses antitrust risks, the company said on...	https://www.cnbc.com/2021/01/05/apple-proxy-2020-includes-antitrust-details.html	2021/1/5	AAPL	18:18:00
CNBC	Apple names former newspaper editor Monica Lozano to the board	She is chief executive officer of College Futures Foundation and serves on the boards of Target and Bank of America. Lozano is also a former board member of The...	https://www.cnbc.com/2021/01/05/apple-names-monica-lozano-to-board.html	2021/1/5	AAPL	9:56:00
Bloomberg.com	Apple Supplier Murata Expects Half Billion 5G Phones in New Year - Bloomberg	Murata Manufacturing Co., the world's biggest maker of ceramic capacitors for Apple Inc. and other smartphone brands, expects demand for fifth-generation...	https://www.bloomberg.com/news/articles/2021-01-05/apple-supplier-murata-expects-half-billion-5g-phones-in-new-year	2021/1/5	AAPL	16:00:00
Bloomberg.com	Canadian Company Emerges as Likely Builder of Apple Car	Get unlimited access to Bloomberg TV. Subscribe ?? Terms of Service ?? Trademarks Privacy Policy ??2022 Bloomberg L.P. All Rights Reserved.	https://www.bloomberg.com/news/videos/2021-01-05/canadian-company-emerges-as-likely-builder-of-apple-car-video	2021/1/5	AAPL	12:13:00
Bloomberg.com	Apple Car: A $21 Billion Wager on Who Will Build It - Bloomberg	There's at least one big contract manufacturer ready to take advantage of these seismic industry changes: Canada's Magna International Inc. ?€?If Apple is serious...	https://www.bloomberg.com/opinion/articles/2021-01-05/apple-car-a-21-billion-wager-on-who-will-build-it	2021/1/5	AAPL	0:00:00
Reuters	Apple will modify executive bonuses based on environmental values in 2021 | Reuters	SAN FRANCISCO (Reuters) -Apple Inc said in its annual proxy filing on Tuesday that it will modify executive cash bonuses based on whether the executives act...	https://www.reuters.com/article/us-apple-compensation-idUSKBN29A2MK	2021/1/5	AAPL	16:54:00
The Wall Street Journal	Apple CEO Tim Cook's Pay Jumped in 2020 as Remote Work Lifted Profit	For Chief Executive Tim Cook, that meant his cash bonus rose 40% last year to $10.7 million, Apple said Tuesday in its annual proxy filing with the Securities...	https://www.wsj.com/articles/apple-ceo-tim-cooks-pay-jumped-in-2020-as-remote-work-lifted-profit-11609903881	2021/1/5	AAPL	22:31:00
Business Insider	Apple CEO Tim Cook earned $15 million in 2020, a 30% jump from 2019	Cook's compensation included a base salary of $3 million, $10.7 million in performance-based pay, and nearly $1 million in travel and security expenses. Apple...	https://www.businessinsider.com/apple-ceo-tim-cook-earned-15-million-compensation-2020-2021-1	2021/1/5	AAPL	20:31:49
Business Insider	Apple names former journalist and businesswoman to board	Apple said on Tuesday that it had named Monica Lozano, chief executive officer of College Futures Foundation, to its board. Lozano has a long background in...	https://www.businessinsider.com/apple-names-monica-lozano-to-board-2021-1	2021/1/5	AAPL	9:24:21
CNBC	Apple touts record App Store holiday sales as tensions with software companies rise	On top of that, Apple announced it generated $1.8 billion in App Store sales of digital goods and services in the week between Christmas Eve and New Year's Eve...	https://www.cnbc.com/2021/01/06/apple-app-store-customers-spent-record-540-million-on-new-years-day.html	2021/1/6	AAPL	10:21:00
CNBC	Apple CEO Tim Cook says those responsible for Capitol insurrection should be held to account	Apple CEO Tim Cook said on Wednesday that the United States must complete the transition to a Joe Biden administration, and that rioters who participated in...	https://www.cnbc.com/2021/01/06/apple-ceo-tim-cook-hold-capitol-insurrectionists-accountable.html	2021/1/6	AAPL	20:48:00
CNBC	Green Dot, fintech partner to Apple and Amazon, is still undervalued after stock doubled, CEO says	Green Dot is launching a digital bank account for lower-income Americans and is signing more partnership deals, CEO Dan Henry said.	https://www.cnbc.com/2021/01/06/green-dot-fintech-partner-to-apple-and-amazon-is-still-undervalued-after-stock-doubled-ceo-says.html	2021/1/6	AAPL	8:04:00
Forbes	Apple's iPhone Success Hides This Massive Disappointment	"'The new iPhone mini likely disappointed Apple with only 6% of sales in the period,' said Mike Levin, CIRP Partner and cofounder. 'It has most of the same...	https://www.forbes.com/sites/ewanspence/2021/01/06/apple-iphone-12-mini-iphone-se-iphone-12-pro-christmas-sales-figures/	2021/1/6	AAPL	18:28:00
Reuters	Apple paid general counsel Kate Adams over $26 mln for 2020	Apple Inc general counsel Kate Adams' total compensation topped $26.2 million in fiscal 2020, about a 4% increase from her 2019 pay, a regulatory filing...	https://www.reuters.com/article/lawyer-compensation-apple-idUSL1N2JH29A	2021/1/6	AAPL	15:16:00
Business Insider	Apple exec bonuses could go up or down 10% based on social issues in 2021	Apple will adjust 2021 exec bonuses by up to 10% either way based on their performance against social and environmental values, it announced Tuesday.	https://www.businessinsider.com/apple-executive-bonuses-payout-environmental-social-performance-2021-1	2021/1/6	AAPL	5:58:36
TheStreet	Apple Earnings Preview: Killer Quarter Ahead	The Cupertino company is scheduled to release fiscal first quarter 2021 results on Wednesday, January 27. The Apple Maven will cover the event via Live Blog.	https://www.thestreet.com/apple/news/apple-earnings-preview-killer-quarter-ahead	2021/1/7	AAPL	20:58:00
CNBC	Hyundai Motor says it's in early talks with Apple to develop a car, sends shares soaring 19%	South Korean automaker Hyundai Motor said it's in the early stages of discussions with Apple over potentially working together to develop an electric car.	https://www.cnbc.com/2021/01/08/hyundai-motor-says-it-is-in-early-talks-with-apple.html	2021/1/7	AAPL	20:49:00
CNBC	FTC commissioners criticize Apple and Google in settlement with mobile ad company	But two Democratic regulators also said Apple and Google helped create the environment that squeezes mobile gaming industry players and incentivizes them to...	https://www.cnbc.com/2021/01/07/ftc-settles-with-tapjoy-points-finger-at-apple-google.html	2021/1/7	AAPL	18:05:00
Forbes	Apple Launches Super-Cute Limited-Edition AirPods Pro ????? But They're Not For Everyone	AirPods Pro have been amazingly popular since launch in late 2019. Now, there's a special-edition version to coincide with Chinese New Year.	https://www.forbes.com/sites/davidphelan/2021/01/07/apple-launches-super-cute-limited-edition-airpods-pro--but-theyre-not-everywhere/	2021/1/7	AAPL	9:30:00
Forbes	Huawei Suffers Astonishing Change In Fight To Beat Apple, Xiaomi	It's less than two years since Huawei was the biggest-selling smartphone maker in the world. True, it only held this position for a month or two,...	https://www.forbes.com/sites/davidphelan/2021/01/07/huawei-suffers-astonishing-change-in-fight-to-beat-apple-xiaomi/	2021/1/7	AAPL	11:00:00
Forbes	Huawei Suffers Astonishing Change In Fight To Beat Apple, Xiaomi	It's less than two years since Huawei was the biggest-selling smartphone maker in the world. True, it only held this position for a month or two,...	https://www.forbes.com/sites/davidphelan/2021/01/07/huawei-suffers-astonishing-change-in-fight-to-beat-apple-xiaomi/	2021/1/7	AAPL	11:00:00
Bloomberg.com	Apple's ($AAPL) Tesla ($TSLA) Killer Won't Ship for at Least Half a Decade - Bloomberg	An Apple car would rival electric vehicles from Tesla and offerings from companies such as upstart Lucid Motors and established manufacturers like Daimler AG's...	https://www.bloomberg.com/news/articles/2021-01-07/apple-s-aapl-tesla-tsla-killer-won-t-ship-for-at-least-half-a-decade	2021/1/7	AAPL	15:10:00
Business Insider	Apple Car may not be a threat to Tesla, analysts say	Apple will need to focus on vertical integration if it wants to compete in the low margin vehicle business. That doesn't mean Tesla isn't facing a slew of...	https://www.businessinsider.com/apples-move-evs-may-not-be-threat-tesla-analysts-say-2021-1	2021/1/7	AAPL	13:52:16
CNBC	Apple's App Store had gross sales around $64 billion last year and it's growing strongly again	Apple CEO Tim Cook speaks at Apple's Worldwide Developer Conference (WWDC) at the San Jose Convention Center in San Jose, California on Monday, June 4, 2018.	https://www.cnbc.com/2021/01/08/apples-app-store-had-gross-sales-around-64-billion-in-2020.html	2021/1/8	AAPL	8:58:00
CNBC	How one trader is playing small caps and Apple amid market rotation	TradingAnalysis.com founder Todd Gordon told CNBC's ?????Trading Nation????? on Thursday that three trends in the market rotation inspired him to shift gears. Stocks...	https://www.cnbc.com/2021/01/08/how-one-trader-is-playing-small-caps-and-apple-amid-market-rotation.html	2021/1/8	AAPL	8:48:00
Forbes	Apple Warns Parler Of Imminent Ban Due To ?????Serious App Store Guideline Violations'	Update: Google has removed Parler from the Google Play store for Android apps. Apple has warned alt-right social networking app Parler that unless it...	https://www.forbes.com/sites/johnkoetsier/2021/01/08/apple-warns-parler-of-imminent-ban-due-to-serious-app-store-guideline-violations/	2021/1/8	AAPL	18:41:00
The Wall Street Journal	Google Pulls Parler as Apple Threatens the Same in Wake of Capitol Riot	Google said it acted because of ?€?continued posting in the Parler app that seeks to incite ongoing violence in the U.S.,?€? which violated its requirements for...	https://www.wsj.com/articles/apple-threatens-to-ban-parler-from-app-store-11610148297	2021/1/8	AAPL	23:45:00
Business Insider	VW CEO's Son Rejected Apple Job to Make VW a Miracle Battery	The name Martin Winterkorn has, for some time, been synonymous with the world of traditional car manufacturing, albeit not always for the best reasons.	https://www.businessinsider.com/volkswagen-apple-quantumscape-cell-lithium-tech-giants-stanford-dieselgate-audi-2021-1	2021/1/8	AAPL	5:48:25
CNBC	Apple removes Parler from App Store in wake of U.S. Capitol riot	Apple removed Parler, an app popular with Trump supporters, from its iPhone App Store on Saturday. Apple said that posts on the pro-Trump social network related...	https://www.cnbc.com/2021/01/09/apple-removes-parler-from-app-store-in-wake-of-us-capitol-riot.html	2021/1/9	AAPL	19:52:00
Reuters	Apple, Amazon suspend Parler social network from App Store and web hosting service | Reuters	Apple had given Parler 24 hours to submit a detailed moderation plan, pointing to participants' using the service to coordinate Wednesday's siege of the U.S....	https://www.reuters.com/business/apple-amazon-suspend-parler-social-network-app-store-web-hosting-service-2021-01-10/	2021/1/9	AAPL	20:58:00
Business Insider	Apple bans Parler from App Store over content that promotes violence	Apple has banned the social media app Parler from the App Store for failing to remove content that promotes violence. "Parler has not taken adequate measures to...	https://www.businessinsider.com/apple-bans-parler-from-app-store-over-content-promotes-violence-2021-1	2021/1/9	AAPL	20:14:24
Business Insider	Tesla's History Shows Why the 'Apple Car' Would Wreck Apple	In case you missed it, the "Apple Car" is back. In the past few weeks, both Reuters and Bloomberg have reported that something is up with what Apple is...	https://www.businessinsider.com/teslas-history-shows-why-the-apple-car-would-wreck-apple-2021-1	2021/1/9	AAPL	9:52:00
Forbes	Apple's Game-Changing iPhone Privacy Move Sparks Serious New Problem	After Apple announced iOS 14 last year, firms including Facebook were up in arms. Their issue?????a game-changing new iPhone privacy feature which would essentially...	https://www.forbes.com/sites/kateoflahertyuk/2021/01/10/apples-game-changing-iphone-privacy-move-sparks-serious-new-problem/	2021/1/10	AAPL	6:05:00
Forbes	Apple AirPods Pro 2 Coming In Weeks With Finessed Design, Leak Claims	Apple AirPods headphones range continues to make waves. The first pair sold faster than Apple could make them for months, and subsequent models, AirPods Pro...	https://www.forbes.com/sites/davidphelan/2021/01/10/apple-airpods-pro-2-coming-in-weeks-with-finessed-design-leak-claims-release-date/	2021/1/10	AAPL	18:00:00
Reuters	Apple, Hyundai set to agree electric car tie-up, says Korea IT News | Reuters	SEOUL (Reuters) - Hyundai Motor and Apple Inc plan to sign a partnership deal on autonomous electric cars by March and start production around 2024 in the...	https://www.reuters.com/article/uk-hyundai-motor-apple-idUSKBN29F0C1	2021/1/10	AAPL	7:31:00
Business Insider	Apple and Hyundai plan to collaborate on a 'beta' car, reports say	Apple and Hyundai plan to sign a deal that would lead to a 'beta' version of an Apple electric vehicle as early as 2022, according to a Sunday report from...	https://www.businessinsider.com/apple-and-hyundai-plan-to-collaborate-beta-car-say-reports-2021-1	2021/1/10	AAPL	9:39:53
Forbes	Apple Confirms Serious MacBook Pro Problems	"Solved my M1 Mac Bluetooth issues by plugging in my keyboard and buying a Logitech mouse with its own Bluetooth dongle. (Apple tells me a MacOS fix is in...	https://www.forbes.com/sites/ewanspence/2021/01/11/apple-macbook-pro-macbook-air-mac-mini-macos-bluetooth-problems-confirmed/	2021/1/11	AAPL	18:59:00
Forbes	Apple TV Could Have Brilliantly Different Remote Control, Patent Reveals	Apple TV 4K, the latest streaming box from the Cupertino giant, is a potent device. You can stream content in 4K HDR resolution, and playback compatibility...	https://www.forbes.com/sites/davidphelan/2021/01/11/apple-tv-could-have-brilliantly-different-remote-control-patent-reveals/	2021/1/11	AAPL	10:00:00
Forbes	Two New Wireless Chargers From Satechi For Apple iPhones And iPads	Ideal for workspaces, classrooms, kitchen counters or nightstands, the Dock5 multi-device charging station reduces clutter by keeping devices together in one...	https://www.forbes.com/sites/marksparrow/2021/01/11/two-new-wireless-chargers-from-satechi-for-apple-iphones-and-ipads/	2021/1/11	AAPL	9:35:00
Forbes	Apple Releases iOS 12.5.1 Vital Update For iPhone 6 & Other Devices	Apple and Google created a system last year which enables phones to spot when users spend time near each other. It's a smart system which means that your phone...	https://www.forbes.com/sites/davidphelan/2021/01/11/apple-releases-ios-1251-vital-update-for-iphone-6--other-devices-but-its-not-for-everyone/	2021/1/11	AAPL	14:31:00
The Wall Street Journal	Making an Apple EV Is a Poisoned Chalice for Car Companies	Shares in Hyundai Motor Company rose 9% Monday after a Korean newspaper reported that the car maker plans to sign an agreement with Apple for an autonomous...	https://www.wsj.com/articles/making-an-apple-ev-is-a-poisoned-chalice-for-car-companies-11610370425	2021/1/11	AAPL	8:07:00
Business Insider	Does Apple Music have podcasts? Not really, and here's why	Apple Podcasts allows users to listen and subscribe to podcasts as well as download for later listening. iTunes helped revolutionize the digital music and...	https://www.businessinsider.com/guides/streaming/does-apple-music-have-podcasts	2021/1/11	AAPL	11:17:43
TheStreet	Apple Earnings Preview: Mac Will Deliver A ?????One-Two Punch?????	Evidence continues to mount that Apple has likely had a killer fiscal first quarter. After arguing that the iPhone will be king in the holiday period,...	https://www.thestreet.com/apple/other-products/apple-earnings-preview-mac-will-deliver-a-one-two-punch	2021/1/12	AAPL	6:20:00
TheStreet	Apple Stock: A Slow Start To 2021	So far in 2021, Apple stock has lagged the broad market and the peer group. Yet, earnings estimates continue to creep higher. What could possibly explain the...	https://www.thestreet.com/apple/stock/apple-stock-a-slow-start-to-2021	2021/1/12	AAPL	16:30:00
CNBC	Apple CEO Tim Cook says no one involved in the Capitol insurrection is above the law	Apple CEO Tim Cook said in an interview with ?????CBS This Morning????? that anyone with a role in the insurrection at the U.S. Capitol last week should be held...	https://www.cnbc.com/2021/01/12/apple-ceo-says-no-one-is-above-the-law-when-it-comes-to-the-capitol-insurrection.html	2021/1/12	AAPL	12:18:00
CNBC	Cramer's lightning round: I would own Apple, not trade it	It's that time again! ?????Mad Money????? host Jim Cramer rings the lightning round bell, which means he's giving his answers to callers' stock questions at rapid...	https://www.cnbc.com/2021/01/12/cramers-lightning-round-i-would-own-apple-not-trade-it.html	2021/1/12	AAPL	19:33:00
Forbes	Apple Gives Millions Of iPhone Owners A Reason To Switch To Android	iPhone owners are threatening to abandon Apple's smartphones after the company implemented a new Headphone Safety feature that turns down loud music after...	https://www.forbes.com/sites/barrycollins/2021/01/12/apple-gives-millions-of-iphone-owners-a-reason-to-switch-to-android/	2021/1/12	AAPL	6:25:00
Business Insider	Apple's Tim Cook: Trump should be held accountable for Capitol siege	Apple CEO Tim Cook says President Donald Trump should be held accountable for the violent insurrection at the US Capitol. "I think no one is above the law,"...	https://www.businessinsider.com/apple-tim-cook-trump-should-be-accountable-capitol-siege-2021-1	2021/1/12	AAPL	12:27:29
TheStreet	Apple to Set Up Innovation Center, Enable VC Funding to Combat Racism	Tech giant Apple (AAPL) on Wednesday unveiled a host of initiatives -- including a new innovation center, a developer academy in Detroit, grants,...	https://www.thestreet.com/investing/apple-to-set-up-innovation-center-enable-vc-funding-to-combat-racism	2021/1/13	AAPL	13:07:00
CNBC	Apple announces latest efforts in its $100 million Racial Equity and Justice Initiative	It will also launch the Apple Developer Academy to support coding students in Detroit, and venture capital funding for Black and Brown founders. CEO Tim Cook...	https://www.cnbc.com/2021/01/13/apple-reveals-first-efforts-in-its-100-million-racial-equity-and-justice-initiative.html	2021/1/13	AAPL	7:43:00
Forbes	Apple Unveils Latest Round Of $100 Million Initiative On Racial Justice. But Is It Enough?	On Wednesday, Apple unveiled the latest round of projects as part of its $100M Racial Equity and Justice Initiative, originally announced last year.	https://www.forbes.com/sites/alishahbaz/2021/01/13/apple-unveils-latest-round-of-100-million-initiative-on-racial-justice-but-is-it-enough/	2021/1/13	AAPL	22:15:00
Forbes	Qualcomm Acquires NUVIA For $1.4 Billion To Take Apple, Intel And AMD Head-On	Mobile silicon heavyweight and 5G innovator Qualcomm announced a blockbuster deal this morning, that it intends to acquire NUVIA for $1.4 billion.	https://www.forbes.com/sites/davealtavilla/2021/01/13/qualcomm-acquires-nuvia-for-14-billion-to-take-apple-intel-and-amd-head-on/	2021/1/13	AAPL	12:40:00
Forbes	AirPods: New Patent Reveals Radically Different Apple Accessory	Some phones have two-way wireless charging so you can place, for example, earbuds on the back to charge them. All well and good, but who really has enough...	https://www.forbes.com/sites/davidphelan/2021/01/13/airpods-new-patent-reveals-radically-different-apple-accessory/	2021/1/13	AAPL	17:40:00
Bloomberg.com	IPhone Assembler Foxconn Sets Up Auto Arm as Apple Car Looms - Bloomberg	Apple Inc.'s Taiwanese manufacturing partner Foxconn Technology Group is setting up a car venture, strengthening its automotive capabilities at a time when...	https://www.bloomberg.com/news/articles/2021-01-13/iphone-assembler-foxconn-sets-up-auto-venture-as-apple-car-looms	2021/1/13	AAPL	3:05:00
Reuters	Apple invests millions to back entrepreneurs of color, part of racial justice effort | Reuters	Apple will invest $25 million in Siebert Williams Shank's Clear Vision Impact Fund, which provides financing to small- and mid-sized businesses, with an...	https://www.reuters.com/business/apple-invests-millions-back-entrepreneurs-color-part-racial-justice-effort-2021-01-13/	2021/1/13	AAPL	7:16:00
Reuters	Qualcomm eyes challenge to Apple, Intel with $1.4 billion deal for chip startup | Reuters	Jan 13 (Reuters) - Qualcomm Inc (QCOM.O) on Wednesday said it will acquire Nuvia Inc, a chip startup founded by Apple Inc (AAPL.O) veterans, for $1.4...	https://www.reuters.com/business/qualcomm-eyes-challenge-apple-intel-with-14-billion-deal-chip-startup-2021-01-13/	2021/1/13	AAPL	8:05:00
Business Insider	Apple reveals 3 racial equality efforts after $100 million pledge	The iPhone-maker will launch a new innovation and learning hub in Atlanta, called the Propel Center, to support historically Black colleges and universities, or...	https://www.businessinsider.com/apple-hbcu-hub-developer-academy-100-million-racial-equality-pledge-2021-1	2021/1/13	AAPL	9:23:07
CNBC	Doing business with Apple means you probably can't tell anyone about it, as Hyundai learned	While nondisclosure agreements are common in the high-tech world, people who work with Apple say the iPhone maker takes confidential information more seriously...	https://www.cnbc.com/2021/01/14/apple-insistence-on-secrecy-bites-hyundai.html	2021/1/14	AAPL	8:00:00
Bloomberg.com	Apple (AAPL) MacBook Pros With MagSafe Return in the Works - Bloomberg	Apple Inc. is planning upgraded MacBook Pro laptops this year with much faster processors, updated displays and the return of its magnetic charger,...	https://www.bloomberg.com/news/articles/2021-01-15/apple-macbook-pros-with-magsafe-return-in-the-works	2021/1/14	AAPL	1:40:00
Bloomberg.com	Epic Widens Fortnite Dispute With Apple, Google in U.K. - Bloomberg	Epic Games Inc. widened its dispute with Apple Inc. over access to its popular Fortnite video game as it submitted a complaint to the U.K.'s antitrust...	https://www.bloomberg.com/news/articles/2021-01-14/epic-widens-fortnite-access-dispute-with-apple-google-in-u-k	2021/1/14	AAPL	13:59:00
The Wall Street Journal	Apple's App Store Removes Social Media Platform Wimkin Over Calls to Violence	Apple removed the Wimkin social media platform from its App Store on Tuesday, part of general move among large tech firms to limit speech that could provoke...	https://www.wsj.com/articles/apples-app-store-removes-social-media-platform-wimkin-over-calls-to-violence-11610669305	2021/1/14	AAPL	19:08:00
Business Insider	Qualcomm will pay $1.4 billion for startup founded by ex-Apple employees	Qualcomm Technologies has announced it will acquire Nuvia, a two-year-old chip startup company established by former Apple executives, for $1.4 billion. Get the...	https://www.businessinsider.com/qualcomm-acquired-a-startup-founded-by-ex-apple-employees	2021/1/14	AAPL	13:30:06
CNBC	Apple to launch two MacBook Pro laptops with new design, magnetic charger, top Apple analyst Kuo says	Apple will launch two new MacBook Pro models this year with 14- and 16-inch screens, a new design and the return of MagSafe charging ports, according to...	https://www.cnbc.com/2021/01/15/apple-macbook-pro-laptops-coming-with-new-design-and-magsafe-kuo-says-.html	2021/1/15	AAPL	8:25:00
CNBC	Bumble IPO filing warns Apple privacy changes could harm its business	Dating app company Bumble listed changes by third party publishers and platforms, such as Apple's upcoming IDFA privacy changes, as a risk factor in its...	https://www.cnbc.com/2021/01/15/bumble-ipo-filing-warns-apple-privacy-changes-could-harm-its-business.html	2021/1/15	AAPL	15:03:00
Bloomberg.com	Apple Closing Stores in Texas, Georgia, North Carolina on Covid - Bloomberg	Apple Inc. is closing more than 20 retail stores across Texas, Georgia and North Carolina after Covid-19 cases continue to spike in those states.	https://www.bloomberg.com/news/articles/2021-01-15/apple-closing-stores-in-texas-georgia-north-carolina-on-covid	2021/1/15	AAPL	14:15:00
Bloomberg.com	Apple Considers Foldable iPhone; Minor Changes Planned for 2021 Models - Bloomberg	Company testing in-screen fingerprint scanner for next iPhones and an upgraded iPad Pro with new screen also in the works. Samsung Electronics Co.	https://www.bloomberg.com/news/articles/2021-01-15/apple-considers-foldable-iphone-minor-changes-planned-for-2021-models	2021/1/15	AAPL	16:08:00
Reuters	Apple fails to overturn VirnetX patent verdict, could owe over $1.1 billion | Reuters	(Reuters) - A federal judge denied Apple Inc's bid to set aside or reduce a $502.8 million patent infringement verdict favoring VirnetX Holding Corp,...	https://www.reuters.com/article/us-apple-virnetx-idUSKBN29K2DU	2021/1/15	AAPL	13:25:00
Business Insider	Apple's new MacBook Pro brings back old favorite features	Apple will bring back magnetic charging after phasing out MagSafe in 2016. The new MacBook Pro will be the first high-end Apple laptop without Intel components,...	https://www.businessinsider.com/apples-new-macbook-pro-brings-back-favorite-features-2021-1	2021/1/15	AAPL	12:41:11
CNBC	Apple's new executive bonus formula is designed for the fast-changing world we live in	In 2021, Apple is adding an ESG ?????bonus modifier????? to its cash incentive program which can swing the total bonus payout by 10% ????? executing on ESG goals can...	https://www.cnbc.com/2021/01/16/apple-ceo-tim-cook-cash-bonus-not-tied-to-sales-profits.html	2021/1/16	AAPL	9:59:00
CNBC	From Bangkok to NYC: 5 of the coolest Apple stores around the world	Since the first Apple store opened in Virginia in 2001, Apple has opened more than 500 brick-and-mortar retail locations across 25 countries.	https://www.cnbc.com/2021/01/17/coolest-apple-stores-around-the-world.html	2021/1/17	AAPL	10:00:00
Forbes	Samsung Galaxy Buds Pro Could Cause Problems For Apple, Google	Several neat touches give the Samsung buds an edge over competition from Apple and Google. One of the standout features of the Buds Pro is the new ambient sound...	https://www.forbes.com/sites/jaymcgregor/2021/01/17/samsung-galaxy-buds-pro-could-cause-problems-for-apple-google/	2021/1/17	AAPL	10:07:00
Business Insider	Apple, Google, Spotify host conspiracy podcasts despite misinformation crackdowns	Apple, Google, and Spotify are still hosting podcasts by pro-Trump conspiracists and extremists ?? Tech platforms are still hosting podcasts that peddle...	https://www.businessinsider.com/apple-google-spotify-conspiracy-podcasts-misinformation-crackdowns-2021-1	2021/1/17	AAPL	8:29:13
Forbes	iOS 14.4: Apple's Game-Changing New iPhone Privacy Feature Coming Soon	Apple has already delayed the iOS 14 privacy change once, to give app developers more time to adjust their apps, but the iPhone maker has made it clear that it...	https://www.forbes.com/sites/kateoflahertyuk/2021/01/18/ios-144-apples-game-changing-new-iphone-privacy-feature-coming-soon/	2021/1/18	AAPL	5:04:00
Forbes	This New Linux OS Sure Looks Like It Was Designed By Apple	I write about Steam Deck, open source software, and desktop Linux. Following. New! Follow this author to stay notified about their latest stories.	https://www.forbes.com/sites/jasonevangelho/2021/01/18/this-new-linux-os-sure-looks-like-it-was-designed-by-apple/	2021/1/18	AAPL	7:12:00
CNBC	Peloton, Lululemon, Apple and others are betting the fitness-at-home shift is here to stay	Businesses from Peloton to Lululemon to Apple are betting that working out at home is a behavior that's going to stick, for many people, while gym operators...	https://www.cnbc.com/2021/01/19/peloton-lululemon-apple-bet-fitness-at-home-shift-is-here-to-stay.html	2021/1/19	AAPL	14:01:00
Bloomberg.com	Apple Supplier Lumentum Is Splashing Billions to Find New Business - Bloomberg	So it's fair enough that Lumentum Holdings Inc., a maker of laser components used in the 3-D sensors of Apple Inc.'s Face ID, is seeking alternative ways to...	https://www.bloomberg.com/opinion/articles/2021-01-19/apple-supplier-lumentum-is-splashing-billions-to-find-new-business	2021/1/19	AAPL	12:52:00
Forbes	Are JLab’s Affordable New Earbuds An Alternative To Apple AirPods Pro?	And this time they're from JLab Audio, a USA-based company with a reputation for making great-value wireless earbuds. Now the brand has made a big leap forward...	https://www.forbes.com/sites/marksparrow/2021/01/20/are-jlabs-affordable-new-earbuds-an-alternative-to-apple-airpods-pro/	2021/1/20	AAPL	6:06:00
Business Insider	What are Apple's Privacy Nutrition Labels?	Apple's Privacy Nutrition Labels disclose an app's data collection practices and are required of all apps found on the Apple App Store as of December 8,...	https://www.businessinsider.com/guides/tech/what-are-apple-privacy-nutrition-labels	2021/1/20	AAPL	13:22:20
TheStreet	Apple's AR and VR Devices: The Next Big Thing?	According to Bloomberg, ?????Apple is planning to launch an expensive, niche virtual reality headset ahead of its widely rumored AR smart glasses. The first version...	https://www.thestreet.com/apple/news/apples-ar-and-vr-devices-the-next-big-thing	2021/1/21	AAPL	10:32:00
CNBC	Here's what analysts are expecting ahead of next week's Apple earnings	Apple is set to report its fiscal first quarter 2021 earnings on Wednesday. Some analysts are already expecting the company to post a strong season partly...	https://www.cnbc.com/2021/01/21/apple-earnings-heres-what-analysts-are-expecting-next-week.html	2021/1/21	AAPL	9:24:00
CNBC	A closer look at laser chips that Apple uses for its cameras	Last year, Apple started including advanced 3D sensors in its high-end iPhones and iPads. One company that helps make it happen is Lumentum, which makes a...	https://www.cnbc.com/2021/01/21/a-closer-look-at-laser-chips-that-apple-uses-for-its-cameras.html	2021/1/21	AAPL	13:39:00
Bloomberg.com	Apple (AAPL) First VR Headset to Be Niche Precursor to Eventual AR Glasses - Bloomberg	Apple Inc.'s first crack at a headset is designed to be a pricey, niche precursor to a more ambitious augmented reality product that will take longer to develop...	https://www.bloomberg.com/news/articles/2021-01-21/apple-s-first-vr-headset-to-be-niche-precursor-to-eventual-ar-glasses	2021/1/21	AAPL	6:00:00
The Motley Fool	Apple Is Overdue for a Haircut	Call it a correction, a fall, a bubble popped. Whatever your preferred terminology, Apple (AAPL -1.51%) shares are trading at incredibly lofty valuation...	https://www.fool.com/investing/2021/01/21/apple-is-overdue-for-a-haircut/	2021/1/21	AAPL	7:39:00
CNBC	Apple reportedly working on MacBooks with magnetic charging and new designs	The new MacBook Air will include Apple's magnetic charging system called MagSafe, according to the report. MagSafe was used in Apple laptops for years before it...	https://www.cnbc.com/2021/01/22/apple-reportedly-working-on-thinner-lighter-macbook-air-with-magsafe.html	2021/1/22	AAPL	8:40:00
CNBC	Apple and Tesla earnings, along with the Fed and GDP will drive markets in the week ahead	Stimulus euphoria may be waning, but investors will have plenty to focus on in the week ahead, as a blast of earnings news hits, the Federal Reserve meets...	https://www.cnbc.com/2021/01/22/apple-and-tesla-earnings-vaccine-news-and-the-fed-will-be-focus-of-markets-in-week-ahead.html	2021/1/22	AAPL	15:39:00
CNBC	Trading Nation: Tesla, Apple set to report earnings next week	Craig Johnson, Piper Sandler, and Danielle Shay, Simpler Trading, discuss their expectations for Tesla and Apple ahead of the companies' earnings next week with...	https://www.cnbc.com/video/2021/01/22/trading-nation-tesla-apple-set-to-report-earnings-next-week.html	2021/1/22	AAPL	15:18:00
CNBC	Cramer's week ahead: Jam-packed earnings calendar will offer insight into strength of U.S. business	Companies such as Apple, Tesla, Honeywell and General Electric all report. ?? ?????Next week, I want you to keep your eyes on the prize: companies with great earnings...	https://www.cnbc.com/2021/01/22/cramers-week-ahead-apple-tesla-earnings-to-offer-insight-into-us-business.html	2021/1/22	AAPL	19:04:00
Forbes	M1 MacBook Pro Review: One Month Hands-On With Apple's Hot New Laptop	Reviews and guidance for Apple gear, audio systems and consumer tech. Following. New! Follow this author to stay notified about their latest stories.	https://www.forbes.com/sites/bradmoon/2021/01/22/m1-macbook-pro-review-one-month-hands-on-with-apples-hot-new-laptop/	2021/1/22	AAPL	17:47:00
Forbes	Apple Privacy Change May Cost Facebook, Google $25 Billion Over Next 12 Months	Last year Apple announced that the Identifier For Advertisers (IDFA) would become explicitly opt-in in its next mobile operating system update, iOS 14. The IDFA...	https://www.forbes.com/sites/johnkoetsier/2021/01/22/apple-privacy-change-may-cost-facebook-google-25-billion-over-next-12-months/	2021/1/22	AAPL	13:14:00
Forbes	Apple Supplier Foxconn To Build $270 Million Plant In Vietnam Amid U.S.-China Tensions	Taiwan's Foxconn Technology, which manufactures electronics for Apple, this week received a license from the Vietnamese government to build a $270 million...	https://www.forbes.com/sites/ralphjennings/2021/01/22/apple-supplier-foxconn-to-build-270-million-plant-in-vietnam-amid-us-china-tensions/	2021/1/22	AAPL	3:30:00
Bloomberg.com	Apple (AAPL) Plans New MacBook Air with MagSafe, MacBook Pro With SD Card Slot - Bloomberg	It will include Apple's MagSafe charging technology and a next-generation version of the company's in-house Mac processors. Apple has discussed making the...	https://www.bloomberg.com/news/articles/2021-01-22/apple-aapl-plans-new-macbook-air-with-magsafe-macbook-pro-with-sd-card-slot	2021/1/22	AAPL	6:00:00
Reuters	Developer complains to EU over Apple, Google app rules after COVID game rejected | Reuters	BRUSSELS, Jan 22 (Reuters) - A German app developer has filed a complaint with European Union antitrust authorities against Google and Apple which he said...	https://www.reuters.com/world/asia-pacific/developer-complains-eu-over-apple-google-app-rules-after-covid-game-rejected-2021-01-22/	2021/1/22	AAPL	9:23:00
Forbes	Apple AirPods Max Battery Drain Issue: Here's How To Fix It	Apple AirPods Max over-ear wireless headphones have sold like, well, AirPods. That is, demand has consistently outstripped supply.	https://www.forbes.com/sites/davidphelan/2021/01/23/apple-airpods-max-battery-drain-issue-heres-how-to-fix-it-solution/	2021/1/23	AAPL	7:00:00
The Wall Street Journal	Tech Giants Apple, Microsoft and Tesla Headline a Busy Earnings Week - WSJ	Tech giants Microsoft Corp., Apple Inc. and Tesla Inc. will be among the companies headlining a busy earnings week, shedding more light on how businesses...	https://www.wsj.com/articles/tech-giants-apple-microsoft-and-tesla-headline-a-busy-earnings-week-11611410368	2021/1/23	AAPL	8:59:00
CNBC	S&P 500 ends volatile day slightly higher, Apple pushes Nasdaq to another record close	The tech-heavy Nasdaq Composite gained 0.7% to reach a fresh closing high of 13,635.99. The Dow Jones Industrial Average, less susceptible to changes in...	https://www.cnbc.com/2021/01/24/stock-market-futures-open-to-close-news.html	2021/1/24	AAPL	18:02:00
Reuters	Apple supplier Luxshare shares fall after U.S. patent infringement notice | Reuters	SHANGHAI (Reuters) - Shares in Apple Inc supplier Luxshare Precision Industry Co Ltd fell as much as 9.5% on Monday, amid fresh concerns about a patent...	https://www.reuters.com/article/us-luxshare-amphenol-patent-idUSKBN29U0BD	2021/1/24	AAPL	23:34:00
Business Insider	Wimkin founder says app store bans by Google and Apple are unfair	Wimkin's founder says his company is being treated unfairly after its app was removed by Google and Apple app stores ?? Wimkin said its users spiked about 20%...	https://www.businessinsider.com/wimkin-founder-says-company-being-treated-unfairly-google-ban-2021-1	2021/1/24	AAPL	8:03:46
CNBC	Apple taps hardware chief to lead new mystery project	Riccio was previously the company's senior vice president for hardware engineering, signing off on the physical aspects and electrical engineering of Apple...	https://www.cnbc.com/2021/01/25/apple-taps-hardware-chief-to-lead-new-mystery-project.html	2021/1/25	AAPL	17:25:00
Forbes	Why Apple's New Time To Walk Upgrade Is Quietly Transformational	Time to Walk recognizes that walking is the world's most popular workout type, and the most popular on Apple Watch. So, to create a new app that focuses on...	https://www.forbes.com/sites/davidphelan/2021/01/25/why-apples-new-time-to-walk-upgrade-is-quietly-transformational-fitness-plus-dolly-parton-shawn-mendes/	2021/1/25	AAPL	13:00:00
Forbes	Apple Watch Series 7 To Boast Game-Changing Health Feature, Report Claims	Will the next Apple Watch be able to monitor blood glucose levels? Apple. Apple Watch health capabilities are about the most advanced of any consumer wearable...	https://www.forbes.com/sites/davidphelan/2021/01/25/apple-watch-series-7-to-boast-game-changing-health-feature-report-claims-glucose-monitoring/	2021/1/25	AAPL	16:00:00
Forbes	Apple Confirms iPhone 12 Range Can Interfere With Pacemakers	Apple also specifically mentions its official MagSafe Charger and MagSafe Duo Charger are accessories which can cause interference. So you should expect this to...	https://www.forbes.com/sites/gordonkelly/2021/01/25/apple-iphone-12-pro-max-mini-magsafe-health-warning-iphone-11-pro-max-upgrade/	2021/1/25	AAPL	18:49:00
Forbes	Apple Reveals Radical New iPhone Camera Design	Apple has revealed a radical new folding iPhone technology that could revolutionize smartphone photography. A person holding two Apple iPhone 12 smartphones...	https://www.forbes.com/sites/paulmonckton/2021/01/25/apple-reveals-radical-new-iphone-camera-design/	2021/1/25	AAPL	14:19:00
Bloomberg.com	Apple’s Hardware Chief Leaves Post for Unnamed New Project - Bloomberg	Apple Inc. said top hardware executive Dan Riccio is stepping down from his role to lead a new project at the company and John Ternus, one of his top...	https://www.bloomberg.com/news/articles/2021-01-25/apple-says-hardware-chief-riccio-to-transition-to-new-role	2021/1/25	AAPL	17:14:00
Bloomberg.com	Apple (AAPL) Sued in Italy Over iPhones That Wear Out Too Quickly - Bloomberg	Apple Inc. faces an Italian class-action lawsuit seeking compensation for changes that allegedly cut short the battery life of older iPhones.	https://www.bloomberg.com/news/articles/2021-01-25/apple-faces-italian-suit-over-iphones-that-wear-out-too-quickly	2021/1/25	AAPL	5:03:00
Reuters	Italy consumer association sues Apple for planned iPhone obsolescence | Reuters	MILAN (Reuters) - Italian consumer association Altroconsumo said on Monday it had told Apple it has launched a class action against the U.S. tech giant for...	https://www.reuters.com/article/us-italy-apple-class-action-idUSKBN29U1BB	2021/1/25	AAPL	7:31:00
The Motley Fool	Apple Stock Could Surge 62% to $225, According to This Analyst	Shares of Apple (AAPL -3.08%) have already climbed 79% over the past year, but will surge to new all-time highs in 2021. That's according to Wedbush analyst...	https://www.fool.com/investing/2021/01/25/apple-stock-could-surge-61-to-200-according-to-thi/	2021/1/25	AAPL	11:18:00
Business Insider	Apple hardware exec Dan Riccio to focus on 'new project'	Apple hardware executive Dan Riccio is taking on a 'new project' at the company ?? Apple's senior vice president of hardware engineering is transitioning to work...	https://www.businessinsider.com/apple-dan-riccio-hardware-engineering-chief-transition-to-new-project-2021-1	2021/1/25	AAPL	17:51:34
Business Insider	Steve Bannon podcast still listed on Apple, claims millions of streams	Bannon, an ally of former President Donald Trump, hosts the show which goes out several times a day, ProPublica reported. In recent weeks, he has spent hours...	https://www.businessinsider.com/steve-bannon-apple-podcast-claim-millions-of-streams-2021-1	2021/1/25	AAPL	7:12:55
Business Insider	Apple warns that iPhone 12, MagSafe could interfere with pacemakers	Apple cautions that its MagSafe accessories, specifically the MagSafe Charger and MagSafe Duo Charger, may pose a risk to those with medical devices such as...	https://www.businessinsider.com/apple-iphone-12-magsafe-warning-pacemaker-interference-2021-1	2021/1/25	AAPL	9:50:22
Forbes	Apple's Limited-Edition Apple Watch Series 6 For Black History Month Is Super-Cool	Then there's a new three-color Sport Band and matching Watch face. Here's how Apple describes it: ?????The Black Unity Collection pays homage to the rich tradition...	https://www.forbes.com/sites/davidphelan/2021/01/26/apples-limited-edition-apple-watch-series-6-for-black-history-month-is-super-cool-release-date-price/	2021/1/26	AAPL	11:00:00
The Motley Fool	3 New Services Apple Could Introduce in 2021	Last year, the company generated $53.8 billion in revenue with an average gross margin twice as wide as its hardware business. Apple will continue to look for...	https://www.fool.com/investing/2021/01/26/3-new-services-apple-could-introduce-in-2021/	2021/1/26	AAPL	9:00:00
Business Insider	Apple, Google sued for hosting Telegram app after Capitol riots	A former US ambassador is suing Apple and Alphabet for hosting the encrypted messaging platform Telegram on their app stores, claiming it is "being used to...	https://www.businessinsider.com/apple-google-alphabet-telegram-app-store-2021-1	2021/1/26	AAPL	5:08:48
TheStreet	Apple Earnings Live Blog: Full Coverage of Fiscal First Quarter Results	It is time for Apple to report the results of its 2020 holiday quarter. Can the Cupertino company deliver, pushing shares higher? Follow the Apple Maven's live...	https://www.thestreet.com/apple/news/earnings-live-blog-fiscal-first-quarter	2021/1/27	AAPL	10:17:00
CNBC	Mark Zuckerberg says Apple is now one of Facebook's biggest competitors	Facebook CEO Mark Zuckerberg used the opening remarks of the company's fourth quarter earnings call to blast Apple over its upcoming privacy changes and to...	https://www.cnbc.com/2021/01/27/facebook-ceo-zuckerberg-says-it.html	2021/1/27	AAPL	17:52:00
CNBC	Apple now has $195.57 billion in cash on hand, up $3.7 billion	However, it's a 5.5% drop from the $207.06 billion in cash Apple had during the same quarter a year ago.	https://www.cnbc.com/2021/01/27/apple-q1-cash-hoard-heres-how-much-apple-has-on-hand.html	2021/1/27	AAPL	16:30:00
CNBC	Chart points to a nearly 20% rally for Apple ahead of Wednesday's earnings report	Apple is set to report on its holiday quarter after Wednesday's closing bell. The company is expected to post earnings of $1.41 a share in its...	https://www.cnbc.com/2021/01/27/apple-earnings-chart-points-to-a-nearly-20percent-rally-in-aapl-stock.html	2021/1/27	AAPL	9:51:00
Forbes	Expectations Are Running High For Apple	Apple AAPL -1.5% reports after the close today and expectations are definitely on the positive side for the December quarter with the stock up over $16 or...	https://www.forbes.com/sites/chuckjones/2021/01/27/expectations-are-running-high-for-apple/	2021/1/27	AAPL	8:30:00
Bloomberg.com	Facebook CEO Calls Apple ‘Significant’ Future Competitor - Bloomberg	Facebook Inc. Chief Executive Officer Mark Zuckerberg said he sees Apple Inc. as a ?€?significant?€? future competitor as the two companies begin to build out...	https://www.bloomberg.com/news/articles/2021-01-28/facebook-ceo-calls-apple-significant-future-competitor	2021/1/27	AAPL	20:21:00
Reuters	Apple sees revenue growth accelerating after setting record for iPhone sales, China strength | Reuters	(Reuters) - Apple Inc on Wednesday reported holiday quarter sales and profits that beat Wall Street expectations, as new 5G iPhones helped push handset...	https://www.reuters.com/article16:/us-apple-results-idUSKBN29W2TD	2021/1/27	AAPL	16:33:00
Reuters	Apple logs record quarterly smartphone shipments, Huawei in freefall | Reuters	(Reuters) - Apple Inc's smartphone shipments jumped 22% to record levels in the fourth quarter, making it the world's biggest seller, while those for Huawei...	https://www.reuters.com/article/us-global-smartphones-idUSKBN29X0AE	2021/1/27	AAPL	21:46:00
The Wall Street Journal	Apple Pay Offers Germ-Free Shopping—If Only We Could Figure Out How it Works - WSJ	Interest in digital wallets has increased with the pandemic, although it can be a confusing experience for consumers and store clerks alike.	https://www.wsj.com/articles/apple-pay-offers-germ-free-shoppingif-only-we-could-figure-out-how-it-works-11611771110	2021/1/27	AAPL	13:11:00
The Wall Street Journal	Apple's iPhone 12 Helped Deliver a Record $111.4 Billion Quarter	Apple Inc. AAPL -1.51%??? finished 2020 with its most profitable quarter ever, fueled by an uptick in higher-end iPhone sales and a pandemic-induced surge in...	https://www.wsj.com/articles/apple-aapl-1q-earnings-report-2021-11611714196	2021/1/27	AAPL	19:57:00
Business Insider	Apple surpasses Amazon as world's most valuable brand	For the first time in five years, the Apple brand is the most valuable in the world at $263.4 billion, surpassing Amazon and Google, according to a ranking...	https://www.businessinsider.com/apple-surpasses-amazon-as-worlds-most-valuable-brand-2021-1	2021/1/27	AAPL	10:00:06
Business Insider	Apple saw 'highest volume of FaceTime calls' last Christmas	Apple CEO Tim Cook said the company saw the "highest volume of FaceTime calls" during Christmas 2020. ?? Many families were kept apart as governments warned...	https://www.businessinsider.com/apple-facetime-calls-highest-volume-christmas-tim-cook-2021-1	2021/1/27	AAPL	17:44:15
Business Insider	Apple fiscal Q1 2021 earnings: iPhone sales, wearables, services	Apple set a new record during its fiscal first quarter with $111.4 billion in revenue. Apple reported $65.6 billion in iPhone revenue in the three months...	https://www.businessinsider.com/apple-earnings-q1-2021-revenue-iphone-eps-profit-analysis-2021-1	2021/1/27	AAPL	16:35:02
CNBC	Apple had a record quarter in China with the highest ever number of iPhone upgrades	Apple raked in its highest ever revenue in the greater China region in the December quarter. Apple CEO Tim Cook said that the company had a record number of...	https://www.cnbc.com/2021/01/28/apple-aapl-had-record-quarter-in-china-thanks-to-iphone-upgrades.html	2021/1/28	AAPL	1:04:00
CNBC	Stocks making the biggest moves in the premarket: American Airlines, GameStop, Apple & more	Stocks making the biggest moves in the premarket: American Airlines, GameStop, Apple & more ?? American Airlines (AAL) ????? American's stock is surging more than 40%...	https://www.cnbc.com/2021/01/28/stocks-making-the-biggest-moves-in-the-premarket-american-airlines-gamestop-apple-more.html	2021/1/28	AAPL	7:58:00
Forbes	Apple Explicitly Targets Facebook In Privacy Announcement	Apple most recently required all apps to have ?????privacy nutrition labels,????? which most apps are complying with. Next up is the full implementation of ATT: App...	https://www.forbes.com/sites/johnkoetsier/2021/01/28/apple-explicitly-targets-facebook-in-privacy-announcement/	2021/1/28	AAPL	11:57:00
Forbes	Apple's Services Push Pays Off	Apple, the largest tech company in the world, just released results for its first fiscal quarter of 2021, ending on December 26, 2020.	https://www.forbes.com/sites/rscottraynovich/2021/01/28/apples-services-push-pays-off/	2021/1/28	AAPL	12:25:00
Reuters	Apple's Tim Cook criticizes social media practices, intensifying Facebook conflict	(Reuters) - Apple Inc Chief Executive Officer Tim Cook on Thursday criticized polarization and misinformation on social media, intensifying a conflict...	https://www.reuters.com/article/us-apple-facebook-idUSKBN29X2NB	2021/1/28	AAPL	13:42:00
The Wall Street Journal	Apple, Facebook Trade Barbs Over Privacy-Focused Business Models	Tim Cook criticizes app-tracking tools a day after Mark Zuckerberg accused Apple of interfering with how Facebook apps work ?? Special Offer.	https://www.wsj.com/articles/apple-to-roll-out-privacy-measures-despite-facebook-objections-11611810002	2021/1/28	AAPL	14:34:00
The Motley Fool	Is Apple TV+ a Failure?	Quibi might not be the only streaming service out of the recent batch of launches to fall flat with consumers. Apple's (AAPL -1.51%) Apple TV+,...	https://www.fool.com/investing/2021/01/28/is-apple-tv-a-failure/	2021/1/28	AAPL	7:20:00
Business Insider	Facebook prepping antitrust lawsuit against Apple: Report	The suit reportedly alleges Apple abused its market power by stifling third-party developers in the App Store. The companies have traded jabs in the past...	https://www.businessinsider.com/facebook-apple-antitrust-lawsuit-app-store-2021-1	2021/1/28	AAPL	10:18:45
Forbes	Every New Movie Coming To Netflix, Amazon, HBO And Apple TV This Weekend	Palmer (Apple TV). While Justin Timberlake has dabbled in quite a few films in addition to his musical career, he has...	https://www.forbes.com/sites/travisbean/2021/01/29/every-new-movie-coming-to-netflix-amazon-hbo-and-apple-tv-this-weekend/	2021/1/29	AAPL	19:00:00
Bloomberg.com	Apple to Make TV Show on WeWork, 'WeCrashed' Starring Anne Hathaway, Jared Leto - Bloomberg	Apple TV+ has given the green light for a limited series on the office-sharing startup WeWork, dramatizing the twists and turns that led to the ouster of...	https://www.bloomberg.com/news/articles/2021-01-29/apple-greenlights-tv-series-on-wework-starring-anne-hathaway	2021/1/29	AAPL	14:46:00
Reuters	Hyundai wrestles with the risks of embracing Apple	Apple has never acknowledged talks with the automaker about building vehicles, and it was unclear whether any such talks are still active. The iPhone maker...	https://www.reuters.com/business/autos-transportation/hyundai-wrestles-with-risks-embracing-apple-2021-01-29/	2021/1/29	AAPL	8:35:00
Reuters	Fact check: Oval Office is not ‘permanently closed’ on Apple maps | Reuters	This claim is false: the Oval Office has not permanently closed as President Biden is working there and this notice does not appear on Apple maps.	https://www.reuters.com/article/uk-factcheck-oval-office-closed-idUSKBN29Y2KU	2021/1/29	AAPL	12:44:00
The Motley Fool	Better Buy: Apple vs. Facebook	Investors have been more bullish on Apple than Facebook. Apple's stock surged nearly 80% over the past 12 months as investors expected the iPhone 12, its first...	https://www.fool.com/investing/2021/01/29/better-buy-apple-vs-facebook/	2021/1/29	AAPL	10:30:00
Business Insider	Apple Watch Series 6 Black Unity Collection Black History Month	The Unity Collection was designed to honor Black history and culture and the fight for racial equality, Apple said. Apple will also support six organizations...	https://www.businessinsider.com/apple-watch-series-6-black-unity-collection-black-history-month-2021-1	2021/1/30	AAPL	8:39:00
Forbes	Apple's Fantastic December Quarter Results Weren't Enough	Apple easily generated over $100 billion in quarterly revenue for the first time; in fact it was over $111 billion vs. expectations of $103.3 billion. This was...	https://www.forbes.com/sites/chuckjones/2021/01/31/apples-fantastic-december-quarter-results-werent-enough/	2021/1/31	AAPL	14:05:00
Business Insider	Apple reportedly agreed to pay a record $25 million for Sundance hit	Apple Studios reportedly agreed to pay a record $25 million for "CODA," a breakout hit at this year's Sundance Film Festival, winning a bidding war against...	https://www.businessinsider.com/apple-reportedly-pays-a-record-25-million-for-sundance-hit-2021-1	2021/1/31	AAPL	8:24:13
TheStreet	Apple Reportedly Issuing Bonds, Even With $36 Billion Cash on Hand	Apple, taking advantage of low rates, is preparing to issue bonds, including 40-year paper at just 1.15 to 1.2 percentage points above Treasurys, a media report...	https://www.thestreet.com/investing/apple-takes-advantage-of-low-rates-issuing-40-year-bonds	2021/2/1	AAPL	10:39:00
TheStreet	Apple Reportedly Issuing Bonds, Even With $36 Billion Cash on Hand	Apple, taking advantage of low rates, is preparing to issue bonds, including 40-year paper at just 1.15 to 1.2 percentage points above Treasurys, a media report...	https://www.thestreet.com/investing/apple-takes-advantage-of-low-rates-issuing-40-year-bonds	2021/2/1	AAPL	10:39:00
CNBC	Facebook strikes back against Apple privacy change, prompts users to accept tracking to get 'better ads experience'	The move comes as Apple begins to roll out privacy changes to iOS 14 that will require users to opt in to allow this kind of tracking.	https://www.cnbc.com/2021/02/01/facebook-strikes-back-against-apple-ios-14-idfa-privacy-change.html	2021/2/1	AAPL	10:00:00
CNBC	Soon you'll be able to unlock your iPhone with a mask on ????? if you're wearing an Apple Watch	Currently, Apple users either need to enter a passcode or slide their mask down to unlock iPhones without the older Touch ID fingerprint recognition system. In...	https://www.cnbc.com/2021/02/01/unlock-your-iphone-with-mask-on-using-apple-watch-coming-soon.html	2021/2/1	AAPL	14:25:00
CNBC	Facebook strikes back against Apple privacy change, prompts users to accept tracking to get 'better ads experience'	The move comes as Apple begins to roll out privacy changes to iOS 14 that will require users to opt in to allow this kind of tracking.	https://www.cnbc.com/2021/02/01/facebook-strikes-back-against-apple-ios-14-idfa-privacy-change.html	2021/2/1	AAPL	10:00:00
CNBC	Soon you'll be able to unlock your iPhone with a mask on ????? if you're wearing an Apple Watch	Currently, Apple users either need to enter a passcode or slide their mask down to unlock iPhones without the older Touch ID fingerprint recognition system. In...	https://www.cnbc.com/2021/02/01/unlock-your-iphone-with-mask-on-using-apple-watch-coming-soon.html	2021/2/1	AAPL	14:25:00
Forbes	Limited Edition ?????Black Unity????? Apple Watch Series 6 Celebrates A Critical Black History Month	Aside from the matching watch face Apple included as part of WatchOS 7.3, there's nothing else separating this unicorn from the rest of the pack. It does the...	https://www.forbes.com/sites/forbes-personal-shopper/2021/02/01/apple-watch-black-unity-limited-edition/	2021/2/1	AAPL	14:03:00
Forbes	I Finally Subscribed To Apple TV Plus, And It's Already Been Worth It	But at long last, I finally had too many Apple Plus shows recommended to me and I was ?????out????? of shows to watch on those other services (at least in terms of big...	https://www.forbes.com/sites/paultassi/2021/02/01/i-finally-subscribed-to-apple-tv-plus-and-its-already-been-worth-it/	2021/2/1	AAPL	10:04:00
Forbes	Apple Studios Buys ?????CODA' for Record-Breaking $25 Million	In a record-setting deal, Apple Studios has acquired the rights to the Sundance sensation 'Coda', an indie film about a young hearing girl struggling to...	https://www.forbes.com/sites/carlymayberry/2021/02/01/apple-studios-buys-coda-for-record-breaking-25-million/	2021/2/1	AAPL	17:00:00
Forbes	Limited Edition ?????Black Unity????? Apple Watch Series 6 Celebrates A Critical Black History Month	Aside from the matching watch face Apple included as part of WatchOS 7.3, there's nothing else separating this unicorn from the rest of the pack. It does the...	https://www.forbes.com/sites/forbes-personal-shopper/2021/02/01/apple-watch-black-unity-limited-edition/	2021/2/1	AAPL	14:03:00
Forbes	I Finally Subscribed To Apple TV Plus, And It's Already Been Worth It	But at long last, I finally had too many Apple Plus shows recommended to me and I was ?????out????? of shows to watch on those other services (at least in terms of big...	https://www.forbes.com/sites/paultassi/2021/02/01/i-finally-subscribed-to-apple-tv-plus-and-its-already-been-worth-it/	2021/2/1	AAPL	10:04:00
Forbes	Apple Studios Buys ?????CODA' for Record-Breaking $25 Million	In a record-setting deal, Apple Studios has acquired the rights to the Sundance sensation 'Coda', an indie film about a young hearing girl struggling to...	https://www.forbes.com/sites/carlymayberry/2021/02/01/apple-studios-buys-coda-for-record-breaking-25-million/	2021/2/1	AAPL	17:00:00
Bloomberg.com	EU Calls $15.8 Billion Apple (AAPL) Tax Ruling Contradictory in Appeal - Bloomberg	The European Union is seeking to overturn Apple Inc.'s victory in a 13 billion-euro ($15.7 billion) tax dispute, saying judges used ?€?contradictory...	https://www.bloomberg.com/news/articles/2021-02-01/eu-calls-15-8-billion-apple-tax-ruling-contradictory-in-appeal	2021/2/1	AAPL	3:01:00
Bloomberg.com	Apple Sells $14 Billion of Bonds as Share Buybacks Seen Rising - Bloomberg	Apple Inc. sold $14 billion of bonds to take advantage of cheap borrowing costs, tapping the market for a third time since May as it looks to return more...	https://www.bloomberg.com/news/articles/2021-02-01/apple-selling-bonds-after-cautious-outlook-masks-blowout-quarter	2021/2/1	AAPL	8:49:00
Bloomberg.com	Facebook Tests Pop-Up for iPhone Users Before Apple Ad Tracking Update - Bloomberg	Prompt will appear before similar message required by Apple ?? Facebook has criticized Apple for planned iOS 14 changes.	https://www.bloomberg.com/news/articles/2021-02-01/facebook-tests-pop-up-for-iphone-users-before-ad-tracking-update	2021/2/1	AAPL	10:00:00
Bloomberg.com	EU Calls $15.8 Billion Apple (AAPL) Tax Ruling Contradictory in Appeal - Bloomberg	The European Union is seeking to overturn Apple Inc.'s victory in a 13 billion-euro ($15.7 billion) tax dispute, saying judges used ?€?contradictory...	https://www.bloomberg.com/news/articles/2021-02-01/eu-calls-15-8-billion-apple-tax-ruling-contradictory-in-appeal	2021/2/1	AAPL	3:01:00
Bloomberg.com	Apple Sells $14 Billion of Bonds as Share Buybacks Seen Rising - Bloomberg	Apple Inc. sold $14 billion of bonds to take advantage of cheap borrowing costs, tapping the market for a third time since May as it looks to return more...	https://www.bloomberg.com/news/articles/2021-02-01/apple-selling-bonds-after-cautious-outlook-masks-blowout-quarter	2021/2/1	AAPL	8:49:00
Reuters	EU claims court errors in bid to overturn $15.7 billion Apple tax judgment | Reuters	BRUSSELS (Reuters) - EU antitrust enforcers have claimed a court made legal errors when it scrapped their order for iPhone maker Apple to pay 13 billion...	https://www.reuters.com/article/us-eu-apple-taxation-idUSKBN2A11Y6	2021/2/1	AAPL	4:55:00
Reuters	EU claims court errors in bid to overturn $15.7 billion Apple tax judgment | Reuters	BRUSSELS (Reuters) - EU antitrust enforcers have claimed a court made legal errors when it scrapped their order for iPhone maker Apple to pay 13 billion...	https://www.reuters.com/article/us-eu-apple-taxation-idUSKBN2A11Y6	2021/2/1	AAPL	16:55:00
The Wall Street Journal	Facebook to Counter Apple Privacy Update With Its Own Prompt	Facebook plans to roll out an in-app prompt aimed at educating users about the handling of their data as it battles Apple Inc. AAPL -1.51%??? over the iPhone...	https://www.wsj.com/articles/facebook-to-counter-apple-privacy-update-with-its-own-prompt-11612191604	2021/2/1	AAPL	11:17:00
Business Insider	Apple, Epic lawsuit: Tim Cook ordered to sit for 7-hour deposition	A judge has ordered Tim Cook to sit for a 7-hour deposition as part of Epic Games' lawsuit against Apple. Epic sued Apple in August after its popular "Fortnite"...	https://www.businessinsider.com/tim-cook-apple-epic-games-lawsuit-seven-hour-depose-2021-2	2021/2/1	AAPL	14:29:03
Business Insider	Apple, Epic lawsuit: Tim Cook ordered to sit for 7-hour deposition	A judge has ordered Tim Cook to sit for a 7-hour deposition as part of Epic Games' lawsuit against Apple. Epic sued Apple in August after its popular "Fortnite"...	https://www.businessinsider.com/tim-cook-apple-epic-games-lawsuit-seven-hour-depose-2021-2	2021/2/1	AAPL	14:29:03
Forbes	iPadOS 14.5: Apple Reveals Cool Upgrade For Its Brilliant iPad Scribble Feature	It works on recent iPads running iPadOS 14, with Apple Pencil. That's the second-gen Pencil in the case of the iPad Pro 11in, iPad Pro 12.9in 3rd and 4th...	https://www.forbes.com/sites/davidphelan/2021/02/02/ipados-14-apple-reveals-cool-upgrade-for-its-brilliant-scribble-feature/	2021/2/2	AAPL	12:00:00
Forbes	A Different Way To View Apple's AR/VR Strategy	A month or so after the Mac was introduced in 1984, I was asked to go to Apple and meet with Steve Jobs and John Sculley, who had recently been hired as...	https://www.forbes.com/sites/timbajarin/2021/02/02/a-different-way-to-view-apples-arvr-strategy/	2021/2/2	AAPL	10:00:00
Bloomberg.com	Kia Motors Shares Jump After Report Apple to Invest $3.6 Billion - Bloomberg	The news pushed stock in Hyundai up almost 20% on the day. Kia shares are now at their highest since 1997. An electric Apple car would rival vehicles from Tesla...	https://www.bloomberg.com/news/articles/2021-02-03/apple-to-invest-3-6-billion-in-kia-to-make-evs-donga-says	2021/2/2	AAPL	19:47:00
The Motley Fool	Cirrus Logic Is Shaking Off Its Apple Addiction	Cirrus isn't free from Cupertino's domination quite yet, mind you, but the audio chip specialist's customer list is expanding as we speak.	https://www.fool.com/investing/2021/02/02/cirrus-logic-is-shaking-off-its-apple-addiction/	2021/2/2	AAPL	8:49:00
Business Insider	Facebook asks users for tracking permission before Apple privacy update	Facebook will begin asking users for permission to track their data so it can target them with ads. The move comes as Apple prepares to roll out a privacy...	https://www.businessinsider.com/facebook-tracking-permission-apple-privacy-update-changes-2021-2	2021/2/2	AAPL	6:15:50
TheStreet	Apple: In Dire Need Of Cash?	Apple has been aggressively raising cash through debt. Could this be signs of financial distress? The Apple Maven explains why this does not seem to be the case...	https://www.thestreet.com/apple/news/apple-in-dire-need-of-cash	2021/2/3	AAPL	7:04:00
CNBC	Apple and Hyundai-Kia pushing toward deal on Apple Car	Apple is close to finalizing a deal with Hyundai-Kia to manufacture an Apple-branded autonomous electric vehicle at the Kia assembly plant in West Point,...	https://www.cnbc.com/2021/02/03/apple-and-hyundai-kia-driving-towards-deal-on-apple-car.html	2021/2/3	AAPL	17:58:00
Forbes	Apple Watch Series 6 Gorgeous Black Unity Special Edition: Hands-On Review	Apple's latest special-edition Apple Watch, inspired by the colors of the Pan-African flag, has just been released to celebrate Black History Month.	https://www.forbes.com/sites/davidphelan/2021/02/03/apple-watch-series-6-gorgeous-black-unity-special-edition-hands-on-review-release-date-price/	2021/2/3	AAPL	9:00:00
Forbes	How Apple Is Squeezing Out More Profit From Its iPhones	Apple (NASDAQ:AAPL) had a solid Q1 FY'21, posting record Revenues that topped $110 billion led by the new 5G iPhones. Apple's Operating Margins also soared...	https://www.forbes.com/sites/greatspeculations/2021/02/03/how-apple-is-squeezing-out-more-profit-from-its-iphones/	2021/2/3	AAPL	9:00:00
Forbes	Electric Vehicle Battle Expands: Apple And Kia! Amazon And Rivian! GM And Will Ferrell!	Will Ferrell has been enlisted for GM's Super Bowl commercial promoting the automaker's push to get more people driving electric vehicles. General Motors. No...	https://www.forbes.com/sites/alanohnsman/2021/02/03/electric-vehicle-battle-expands-apple-and-kia-amazon-and-rivian-gm-and-will-ferrell/	2021/2/3	AAPL	13:33:00
Bloomberg.com	Apple (AAPL), Facebook (FB)’s Privacy Battle Is Just Getting Started - Bloomberg	In March 2018, Facebook Inc. was in the midst of a scandal involving political consulting firm Cambridge Analytica and was facing serious questions about its...	https://www.bloomberg.com/news/articles/2021-02-03/apple-aapl-facebook-fb-s-privacy-battle-is-just-getting-started	2021/2/3	AAPL	7:00:00
The Motley Fool	Report: Kia to Build Apple's Electric Car in Georgia in 2024	Shares of Korean automaker Kia Motors surged after a major South Korean newspaper reported that Apple (AAPL -1.51%) will invest $3.6 billion in Kia as part...	https://www.fool.com/investing/2021/02/03/report-kia-to-build-apples-electric-car-in-georgia/	2021/2/3	AAPL	12:20:00
The Motley Fool	Apple Just Tapped the Debt Market to Raise $14 Billion	Here's what investors need to know. iPhone 12 Pro in blue. Image source: Apple. Raising $14 billion. Earlier this week, Apple priced a new bond offering...	https://www.fool.com/investing/2021/02/03/apple-just-tapped-the-debt-market-to-raise-14-bill/	2021/2/3	AAPL	10:00:00
Business Insider	Apple nearing deal to build electric car with Hyundai: report	Sources told CNBC that the deal wasn't done and Apple may partner with another automaker. Get the latest tech news & scoops ?€? delivered daily to your inbox.	https://www.businessinsider.com/apple-car-hyundai-kia-near-deal-electric-autonomous-vehicle-report-2021-2	2021/2/3	AAPL	18:33:03
CNBC	Facebook's not the only one worried about Apple's privacy change ????? Snap and Unity both just warned investors about it	In prepared remarks, Snap chief financial officer Derek Andersen said the Apple changes would present a risk of interruption to demand after they're implemented...	https://www.cnbc.com/2021/02/04/snap-unity-warn-of-impact-from-apple-ios-14-idfa-privacy-changes.html	2021/2/4	AAPL	17:15:00
CNBC	From Apple to Honeywell, Jim Cramer's 13 dream team Super Bowl-ready stocks	?????The market's always been a game, albeit one with very real stakes,????? CNBC's Jim Cramer said. ?????The name of the game is finding all-star companies that can...	https://www.cnbc.com/2021/02/04/from-apple-to-honeywell-jim-cramers-13-dream-team-super-bowl-ready-stocks.html	2021/2/4	AAPL	18:55:00
CNBC	Big Tech's road to underperformance and why its dominance is waning	Over the last 10 years, technology stocks have been the undisputed winner. Whether it's Apple, Amazon, Microsoft or any of the mega-cap tech names,...	https://www.cnbc.com/2021/02/04/big-tech-stocks-whats-next-for-apple-microsoft-alphabet-shares.html	2021/2/4	AAPL	18:30:00
Bloomberg.com	Google Explores Alternative to Apple’s New Anti-Tracking Feature - Bloomberg	In a forthcoming software update for iPhones and iPads, called iOS 14.5 and iPadOS 14.5, Apple is adding a new feature called App Tracking Transparency. The...	https://www.bloomberg.com/news/articles/2021-02-04/google-explores-alternative-to-apple-s-new-anti-tracking-feature	2021/2/4	AAPL	11:46:00
The Motley Fool	Where Will Apple Stock Be in 5 Years?	The tech giant could undergo a major transformation by 2025. Apple's (AAPL -4.91%) stock price has rallied about 460% over the past five years, defying the...	https://www.fool.com/investing/2021/02/04/where-will-apple-stock-be-in-5-years/	2021/2/4	AAPL	8:45:00
Business Insider	Apple's VR headset to cost $3,000, comes with 12 cameras: Report	Apple has had a virtual and augmented reality headset in the works, and it will come with more than a dozen cameras to track your hand movements as well as...	https://www.businessinsider.com/apples-vr-headset-12-cameras-eye-tracking-2021-2	2021/2/4	AAPL	10:51:05
Bloomberg.com	Apple Talks With Hyundai, Kia on Electric Car Paused Recently - Bloomberg	Smartphone giant is talking with other auto manufacturers ?? Hyundai, Kia brands jostle with each other for an Apple deal.	https://www.bloomberg.com/news/articles/2021-02-05/apple-talks-with-hyundai-kia-on-electric-car-paused-recently	2021/2/5	AAPL	16:35:00
The Wall Street Journal	Kia Seeks Partners to Build Apple Car in Georgia	Kia Corp. 000270 -0.63%??? has approached potential partners about a plan to assemble Apple Inc.'s AAPL -0.32%??? long-awaited electric car in Georgia,...	https://www.wsj.com/articles/kia-is-preparing-to-build-apple-cars-in-the-u-s-11612498065	2021/2/5	AAPL	0:20:00
The Motley Fool	Can Apple Beat Facebook in VR and AR?	Facebook has already planted its flag in the ground with the Oculus Quest headsets and augmented reality glasses that CEO Mark Zuckerberg teased last year. Now,...	https://www.fool.com/investing/2021/02/05/can-apple-make-headway-against-facebook-vr-and-ar/	2021/2/5	AAPL	10:42:00
The Motley Fool	Will Apple Hit a $3 Trillion Market Cap in 2021?	Apple (AAPL -1.51%) has the largest market cap of any company trading on U.S. markets at a whopping $2.28 trillion. Wedbush analyst Daniel Ives predicts...	https://www.fool.com/investing/2021/02/05/will-apple-hit-a-3-trillion-market-cap-in-2021/	2021/2/5	AAPL	11:00:00
CNBC	An Apple car would increase pressure on Tesla and other automakers	Apple is close to finalizing a deal with Hyundai-Kia to manufacture an Apple-branded autonomous electric vehicle, sources previously told CNBC.	https://www.cnbc.com/2021/02/06/an-apple-car-would-increase-pressure-on-tesla-and-other-automakers.html	2021/2/6	AAPL	13:36:00
Forbes	Why Apple’s New iMessage Security Update Beats WhatsApp On Your Phone	?????iMessage stores non-end-to-end encrypted backups of your messages by default unless you disable iCloud,????? Zuckerberg said. ?????So, Apple and governments have the...	https://www.forbes.com/sites/zakdoffman/2021/02/06/whatsapp-beaten-by-new-imessage-update-for-apple-iphone-users/	2021/2/6	AAPL	18:30:00
Forbes	Huawei Fallout?????Another Serious New China Threat Strikes At Samsung And Apple	There's a very real threat to Apple and Samsung (and Google) from the premium quality for less strategy that Huawei perfected in key export markets, which its...	https://www.forbes.com/sites/zakdoffman/2021/02/06/huawei-fallout-new-threat-to-samsung-galaxy-and-apple-iphone-as-chinese-sales-surge/	2021/2/6	AAPL	17:50:00
The Motley Fool	Better Buy: Apple vs. Alphabet	Which tech giant offers more potential for gains? Apple (AAPL -2.10%) and Alphabet (GOOGL -1.91%) (GOOG -...	https://www.fool.com/investing/2021/02/06/better-buy-apple-vs-alphabet/	2021/2/6	AAPL	9:00:00
The Motley Fool	At $2.5 Trillion, Can Apple Get Much Bigger?	Jason Hall: Apple is an interesting one, right? This is a company who revenue actually fell last quarter, net income, I think fell a little bit too. You think...	https://www.fool.com/investing/2021/02/06/at-25-trillion-can-apple-get-much-bigger/	2021/2/6	AAPL	6:22:00
Business Insider	Apple car: Kia is looking for Georgia partners for electric vehicle: WSJ	Bloomberg reported that Apple and Hyundai, Kia's parent company, had "paused" talks. Apple hasn't publicly commented on the negotiations. Get the latest tech...	https://www.businessinsider.com/apple-car-kia-looking-georgia-partners-for-apple-car-wsj-2021-2	2021/2/6	AAPL	11:33:29
CNBC	Hyundai, Kia shares tumble after automakers say they're not in talks with Apple to develop a car	In regulatory filings on Monday, both companies said they were not in talks with Apple to develop a car, following media reports that the iPhone maker was...	https://www.cnbc.com/2021/02/08/hyundai-kia-shares-fall-say-not-in-talks-to-develop-apple-car.html	2021/2/7	AAPL	21:00:00
Forbes	iOS 14.5: What You Need To Know About Apple's Exciting New iPhone Unlock Feature	The iOS 14.5 iPhone unlock feature has been a long time coming. Apple users have been waiting for nearly a year now for an easy way to unlock their iPhones...	https://www.forbes.com/sites/kateoflahertyuk/2021/02/07/ios-145-what-you-need-to-know-about-apples-exciting-new-iphone-unlock-feature/	2021/2/7	AAPL	7:24:00
Bloomberg.com	Apple Car Talks Aren’t Happening, Say Automakers Hyundai, Kia - Bloomberg	Hyundai Motor Co. and its affiliate Kia Motors Corp. said that they aren't in talks with Apple Inc. to develop an autonomous vehicle, responding to intense...	https://www.bloomberg.com/news/articles/2021-02-08/hyundai-kia-say-they-aren-t-in-ev-discussions-with-apple	2021/2/7	AAPL	19:14:00
Reuters	Hyundai Motor, Kia say they are not in talks with Apple on autonomous car development | Reuters	The Hyundai booth displays the company logo at the North American International Auto Show in Detroit, Michigan, U.S. January 16, 2018.	https://www.reuters.com/business/retail-consumer/hyundai-motor-kia-say-they-are-not-talks-with-apple-autonomous-car-development-2021-02-08/	2021/2/7	AAPL	19:22:00
Reuters	Hyundai, Kia say Apple car deal now off, see $8.5 billion wiped off market value | Reuters	SEOUL (Reuters) - South Korea's Hyundai Motor Co said on Monday it is not now in talks with Apple Inc on autonomous electric cars, just a month after it...	https://www.reuters.com/article/us-autos-tech-apple-hyundai-motor-idUSKBN2A800T	2021/2/7	AAPL	19:22:00
TheStreet	Apple Ex-Hardware Chief Riccio to Focus on VR, AR Devices	Riccio will oversee a team tasked with developing Apple AR and VR headsets, according to a Bloomberg report citing sources. Those sources also said Apple's AR...	https://www.thestreet.com/investing/apple-exec-riccio-to-focus-on-ar-and-vr-devices	2021/2/8	AAPL	11:39:00
Bloomberg.com	Apple’s Riccio Shifts From Hardware Chief to AR, VR Headsets - Bloomberg	Apple Inc. executive Dan Riccio is focusing on the company's upcoming virtual and augmented reality devices after he shed his role as the head of hardware...	https://www.bloomberg.com/news/articles/2021-02-08/apple-s-riccio-shifts-from-hardware-chief-to-ar-vr-headsets	2021/2/8	AAPL	8:00:00
Bloomberg.com	App Companies to Apple: Thank You, Sir. May I Have Another? - Bloomberg	Hey y'all, it's Austin. Many app developers are warning that a change to Apple Inc.'s data-collection rules could clobber their businesses.	https://www.bloomberg.com/news/newsletters/2021-02-08/app-companies-to-apple-thank-you-sir-may-i-have-another	2021/2/8	AAPL	6:45:00
Reuters	Apple positioned to offer cryptocurrencies: RBC report	It added that if Apple, which already has a Wallet app, went down this path, the move would likely make the United States a global leader in crypto assets,...	https://www.reuters.com/article/us-crypto-currency-apple-idUSKBN2A82I4	2021/2/8	AAPL	17:11:00
Reuters	EXCLUSIVE EU's Vestager warns Apple to treat all apps equally amid privacy dispute | Reuters	BRUSSELS, Feb 8 (Reuters) - Europe's antitrust chief, Margrethe Vestager, has warned Apple Inc (AAPL.O) to give equal treatment to all apps on its platform...	https://www.reuters.com/business/exclusive-eus-vestager-warns-apple-treat-all-apps-equally-amid-privacy-dispute-2021-02-08/	2021/2/8	AAPL	14:01:00
The Wall Street Journal	???????????€????????????iPhone????????????????????€??€???Apple Watch???	????????????????????????iOS???Face ID???????????€????????????????????????????????€??????????????????????€?????????????????????????iOS 14.5?????????????€?????????????Apple Watch??????????????????????????€???????????????...	https://www.wsj.com/video/china/675B984B-BDC7-4EB3-A23F-4480B3C30E32.html	2021/2/8	AAPL	0:50:00
The Motley Fool	Why Apple Will Be the Undisputed King of 5G Smartphones in 2021 | The Motley Fool	The iPhone maker looks set to stay on top after quickly climbing the 5G smartphone charts with the iPhone 12. Apple (AAPL -1.51%) delivered blowout results...	https://www.fool.com/investing/2021/02/08/why-apple-will-be-undisputed-king-5g-smartphones/	2021/2/8	AAPL	9:25:00
The Motley Fool	Robinhood Has a New Most-Held Stock (and It's Not Apple or Tesla) | The Motley Fool	The new stock millennial investors love will probably make you cringe. Most investors aren't big fans of heightened periods of volatility. But that's not the...	https://www.fool.com/investing/2021/02/08/robinhood-new-most-held-stock-not-apple-or-tesla/	2021/2/8	AAPL	6:06:00
Business Insider	Hyundai, Kia deny talks with Apple for autonomous car	Previously it was reported the automakers, part of Hyundai Motor Group, were close to signing a deal with Apple. Bloomberg reported that talks paused after...	https://www.businessinsider.com/apple-autonomous-car-hyundai-kia-deny-deal-2021-2	2021/2/8	AAPL	5:37:56
Business Insider	Apple chip supplier Dialog being bought by Renesas for $5.9 billion	Japanese chipmaker Renesas Electronics Corp has agreed to buy Dialog Semiconductor, an Apple supplier, for 4.9 billion euros ($5.9 billion) in cash. Renesas,...	https://www.businessinsider.com/dialog-renesas-deal-apple-chip-supplier-acquisition-2021-2	2021/2/8	AAPL	6:13:12
Business Insider	Life Time Is Partnering With Apple Fitness Plus, Adding Digital Content	The Minnesota-based fitness chain recently expanded its livestreaming capabilities to feature up to 1,000 fitness classes a week, including yoga, cycling,...	https://www.businessinsider.com/life-time-digital-original-streaming-content-apple-plus-partnership-2021-2	2021/2/8	AAPL	14:20:05
CNBC	You may be spending too much on Apple subscriptions ????? here's how to fix that	For example, since I was spending $26 for my personal Apple Music, Apple TV+, Apple News+ and 50GB of iCloud storage, I decided to move to the Apple One Premier...	https://www.cnbc.com/2021/02/09/how-to-save-money-with-apple-one-plans.html	2021/2/9	AAPL	12:58:00
Forbes	California Robocar Disengagement Reports Reveal Tidbits About Tesla, AutoX, Apple, Others	Another interesting entrant is Apple. Apple reported only 19,000 miles with lots of disengagement. Apple's project has had a rocky path, with many staff changes...	https://www.forbes.com/sites/bradtempleton/2021/02/09/california-robocar-disengagement-reports-reveal-about-tesla-autox-apple-others/	2021/2/9	AAPL	15:44:00
Bloomberg.com	Apple Self-Driving Cars Tests More Than Doubled in 2020 - Bloomberg	Apple Inc. more than doubled road testing of its self-driving cars in 2020 as its autonomous technology improved, though it still significantly lags behind...	https://www.bloomberg.com/news/articles/2021-02-09/apple-more-than-doubled-road-tests-of-autonomous-cars-in-2020	2021/2/9	AAPL	15:08:00
Bloomberg.com	This Is How Tim Cook Transformed Apple (AAPL) After Steve Jobs - Bloomberg	Joe Biden had a question for Tim Cook: Why, the then-vice president wanted to know, couldn't Apple make the iPhone in the U.S.? It was January 2012,...	https://www.bloomberg.com/news/features/2021-02-09/this-is-how-tim-cook-transformed-apple-aapl-after-steve-jobs	2021/2/9	AAPL	4:00:00
Bloomberg.com	Apple Partner Wistron to Restart Riot-Hit iPhone Factory in India - Bloomberg	Apple Inc.'s manufacturing partner Wistron Corp. will hire workers and restart operations in its Narasapura factory outside Bangalore after a violent...	https://www.bloomberg.com/news/articles/2021-02-09/apple-s-partner-wistron-to-restart-riot-hit-india-factory	2021/2/9	AAPL	6:41:00
Reuters	Apple partners with TSMC to develop micro OLED displays for AR devices - Nikkei | Reuters	Feb 10 (Reuters) - Apple Inc (AAPL.O) has partnered with Taiwan Semiconductor Manufacturing Co (2330.TW) to develop micro OLED displays, which it plans to...	https://www.reuters.com/world/asia-pacific/apple-partners-with-tsmc-develop-micro-oled-displays-ar-devices-nikkei-2021-02-10/	2021/2/9	AAPL	22:25:00
Reuters	Apple supplier Wistron to restart India factory, still on probation	NEW DELHI (Reuters) - Apple Inc on Tuesday said supplier Wistron Corp will restart operations at its factory in southern India after violence at the site...	https://www.reuters.com/article/us-apple-india-wistron-idUSKBN2A90PU	2021/2/9	AAPL	1:59:00
Reuters	Apple iPhone 12 mini sales slow as smaller smartphones lose appeal - report | Reuters	(Reuters) - Apple Inc's iPhone 12 mini U.S. sales were just 5% of overall sales of its new phones during the first half of January, industry data provider...	https://www.reuters.com/article/apple-iphone-int-idUSKBN2A91PX	2021/2/9	AAPL	8:16:00
Forbes	My Apple M1 Mac Mini Purchase After 90 Days: Any Regrets?	Apple Mac mini. Apple. Though this belief is often challenged by sub-optimal iPadOS apps (particularly Microsoft Outlook, Excel, and PowerPoint)...	https://www.forbes.com/sites/moorinsights/2021/02/10/my-apple-m1-mac-mini-purchase-after-90-days-any-regrets/	2021/2/10	AAPL	17:09:00
Forbes	Four Questions About Apple's Car Project	I would think that Apple would need to be creative in terms of new services to offer specifically for an Apple Car to make investing in an Apple auto platform...	https://www.forbes.com/sites/timbajarin/2021/02/10/four-questions-about-apples-car-project/	2021/2/10	AAPL	10:00:00
Bloomberg.com	Apple Judge Rejects Suit Claiming Siri Serial Eavesdropping - Bloomberg	Apple Inc. won a ruling tossing out a consumer lawsuit alleging that its voice-activated software records conversations without user consent.	https://www.bloomberg.com/news/articles/2021-02-10/apple-judge-tosses-out-suit-claiming-siri-serial-eavesdropping	2021/2/10	AAPL	9:59:00
Business Insider	Apple will replace MacBook Pro batteries from 2016, 2017 for free	Apple will replace batteries in MacBook Pro models from 2016 and 2017 that won't hold a charge. Apple said only "a very small number of customers" are...	https://www.businessinsider.com/apple-will-replace-macbook-pro-batteries-2016-2017-for-free-2021-2	2021/2/10	AAPL	16:17:27
Business Insider	App Store Is Apple's Most Valuable Asset and Its Biggest Liability	The iOS App Store is a remarkable thing. Since it was first launched in 2008, it's proven to be one of Apple's ?€? if not the tech industry's ?€? most important...	https://www.businessinsider.com/app-store-apple-most-valuable-asset-biggest-liability-antitrust-developers-2021-2	2021/2/11	AAPL	11:26:55
TheStreet	Electric Car And Bitcoin: What Apple Investors Should Know	As of the close of business Thursday, February 11, Apple stock had moved slightly lower for the week: -1.2% against the S&P 500's +0.8%.	https://www.thestreet.com/apple/news/electric-car-and-bitcoin-what-apple-investors-should-know	2021/2/12	AAPL	6:48:00
Forbes	Apple TV Must Adapt To Compete, But Adaptability Cuts Both Ways	To wit, the accessibility features of the aforementioned products are way behind Apple in terms of breadth and depth. Moreover, the iOS-ness of tvOS...	https://www.forbes.com/sites/stevenaquino/2021/02/12/apple-tv-must-adapt-to-compete-but-adaptability-cuts-both-ways/	2021/2/12	AAPL	15:24:00
Bloomberg.com	The First Rule of Apple Club: Don't Talk About Apple - Bloomberg	In January, several news outlets in South Korea reported Apple was close to a deal with Hyundai to manufacture the iPhone maker's eventual foray into the auto...	https://www.bloomberg.com/news/newsletters/2021-02-12/the-first-rule-of-apple-club-don-t-talk-about-apple	2021/2/12	AAPL	6:45:00
Business Insider	Best Buy Presidents' Day Sale 2021: Save on Apple Watch, Vizio TVs	Best Buy's Presidents' Day sale includes discounts on the Apple Watch, Vizio 4K TVs, Powerbeats Pro wireless earbuds, and more. The sale runs through Monday...	https://www.businessinsider.com/guides/tech/best-buy-presidents-day-sale-2021-2	2021/2/12	AAPL	13:35:50
Forbes	Apple Designing New Clamshell Folding iPhone, Claims Leaker	In his latest video (embedded below), popular industry insider Jon Prosser reveals that Apple has finalized the form factor for a new foldable iPhone, and both...	https://www.forbes.com/sites/gordonkelly/2021/02/13/apple-new-iphone-design-release-upgrade-iphone-12-pro-max/	2021/2/13	AAPL	6:48:00
Business Insider	Zuckerberg told staff: 'We need to inflict pain' on Apple: WSJ report	Reports of a long-time feud between Facebook CEO Mark Zuckerberg and Apple CEO Tim Cook have resurfaced, with The Wall Street Journal reporting on angry...	https://www.businessinsider.com/mark-zuckerberg-facebook-inflict-pain-apple-wsj-2021-2	2021/2/13	AAPL	9:32:59
Business Insider	Bitcoin comes to Apple Wallet and Pay via BitPay Prepaid Mastercard	Apple Pay users can now buy products with bitcoin using BitPay's Prepaid Mastercard ?? BitPay said on Friday holders of its Prepaid Mastercard could use their...	https://www.businessinsider.com/bitcoin-comes-to-apple-wallet-and-pay-via-bitpay-prepaid-mastercard-2021-2	2021/2/13	AAPL	5:44:11
Forbes	New Apple iPad Pro With Dazzling Design Here In Days, Report Says	Apple likes a Spring launch for its tablets, though not ever year, but it looks like 2021 will see a new iPad revealed in March, which is just weeks,...	https://www.forbes.com/sites/davidphelan/2021/02/14/new-apple-ipad-pro-with-dazzling-design-here-in-days-report-says-release-date-details-new-display/	2021/2/14	AAPL	8:00:00
Forbes	Apple Fitness + Is Just The Start Of The Next Wave To Disrupt The Fitness Industry	Apple Fitness + is designed to compete with not just platforms like Peloton, but also real-world places, including the live-streams from your gym or personal...	https://www.forbes.com/sites/allenadamson/2021/02/14/apple-fitness--is-just-the-start-of-the-next-wave-to-disrupt-the-fitness-industry/	2021/2/14	AAPL	18:27:00
Reuters	Nissan says 'not in talks with Apple' over autonomous car project	TOKYO (Reuters) - Nissan Motor Co Ltd said on Monday it is not in talks with Apple Inc, following a report that the iPhone maker approached the Japanese...	https://www.reuters.com/article/us-autos-tech-apple-nissan-idUSKBN2AF02N	2021/2/14	AAPL	20:20:00
Forbes	When iMessages Aren’t Private: Government Raids Apple iCloud In A Dark Web Drug Investigation	If your phone has iMessage backups on, all your texts are uploaded to the iCloud. That's because Apple made a choice to make it possible for users to download...	https://www.forbes.com/sites/thomasbrewster/2021/02/15/when-imessages-arent-private-government-raids-apple-icloud-in-a-dark-web-drug-investigation/	2021/2/15	AAPL	9:55:00
The Motley Fool	TSMC Could Soon Make Apple's AR Dreams a Reality	Apple (AAPL -0.64%) is partnering with Taiwan Semiconductor Manufacturing (TSM -1.96%) to produce micro OLED displays for its long-rumored augmented reality...	https://www.fool.com/investing/2021/02/15/tsmc-could-soon-make-apple-ar-dreams-a-reality/	2021/2/15	AAPL	11:13:00
Business Insider	Apple, Nissan Electric Car Talks Died After Clash Over Branding: FT	Nissan and Apple held brief talks on developing an autonomous car together, per The Financial Times. The talks stopped when Apple and Nissan disagreed over...	https://www.businessinsider.com/apple-car-electric-autonomous-self-driving-nissan-talks-hyundai-2021-2	2021/2/15	AAPL	4:54:18
Business Insider	Tesla and Apple Progress on Self-Driving Vehicles Is Pathetic	The report is controversial, mainly because it's effectively just raw data. But it can in some cases provide insight into how autonomous-mobility firms are...	https://www.businessinsider.com/tesla-and-apple-progress-on-self-driving-vehicles-is-pathetic-2021-2	2021/2/15	AAPL	8:18:00
CNBC	Apple wins victory as North Dakota votes down bill that would regulate app stores	The vote is a victory for Apple, which says that the App Store is a core part of its product and that its tight control over its rules keeps iPhone users safe...	https://www.cnbc.com/2021/02/16/apple-wins-victory-as-north-dakota-votes-down-bill-that-would-regulate-app-stores.html	2021/2/16	AAPL	15:59:00
Forbes	Apple Offers Free Repairs For Some Apple Watch Series 5 And SE	The latest software update for Apple Watch was released in the last few hours ????? full details here. But unlike other updates, watchOS 7.3.1 only showed up...	https://www.forbes.com/sites/davidphelan/2021/02/16/apple-offers-free-repairs-for-some-apple-watch-series-5-and-se/	2021/2/16	AAPL	6:00:00
Forbes	What Sort Of Car Would Apple Make?	There's good reason for that ????? Apple may be the world's most valuable company with its strong position in phones and computers, but the ground transportation...	https://www.forbes.com/sites/bradtempleton/2021/02/16/what-sort-of-car-would-apple-make/	2021/2/16	AAPL	8:50:00
Forbes	Apple, Spotify And Other DSPs Pay $424 Million In Unmatched Royalties For Publishers, Songwriters	The largest royalties, by a long shot, were paid out by Apple Music, at $163.34 million, and Spotify at $153.23 million. They're followed by Amazon Music at...	https://www.forbes.com/sites/cathyolson/2021/02/16/apple-spotify-and-other-dsps-pay-424m-in-historical-unmatched-royalties-for-publishers-songwriters/	2021/2/16	AAPL	17:50:00
Forbes	Apple Suddenly Unveils Cool Emoji, Including 1 Too Rude To Use	Who doesn't love emoji? And Apple routinely creates some of the best-looking ones. Usually, it holds them back until the Fall and releases them then,...	https://www.forbes.com/sites/davidphelan/2021/02/16/apple-ios-145-developer-beta-shows-cool-emoji-including-1-too-rude-to-use/	2021/2/16	AAPL	13:15:00
Forbes	How Apple Pay Helps ?????Cheat' Banks Out Of $250 Billion In Payments	The pandemic increased consumers' use of mobile payment apps like Apple Pay and Google Pay. That, in and of itself, doesn't necessarily displace payments. But...	https://www.forbes.com/sites/ronshevlin/2021/02/16/how-apple-pay-helps-cheat-banks-out-of-250-billion-in-payments/	2021/2/16	AAPL	8:00:00
Bloomberg.com	Warren Buffett's Berkshire Hathaway Reveals Three New Secret Buys, Trims Apple - Bloomberg	Buffett's firm also disclosed a new bet on Marsh & McLennan ?? The company cut its Apple stake, still holds $120 billion.	https://www.bloomberg.com/news/articles/2021-02-16/buffett-s-berkshire-trims-apple-bet-holds-120-billion-stake	2021/2/16	AAPL	16:13:00
Reuters	Epic Games steps up Apple fight with EU antitrust complaint	BRUSSELS (Reuters) - Fortnite creator Epic Games has taken its fight against Apple to European Union antitrust regulators, escalating its dispute with the...	https://www.reuters.com/article/us-eu-apple-epic-games-antitrust-idUSKBN2AH0MO	2021/2/16	AAPL	2:08:00
Reuters	Facebook, Apple privacy and tech lawyers depart for Big Law gigs | Reuters	S. Ashlie Beringer, most recently deputy general counsel at Facebook Inc, has rejoined Gibson Dunn as a partner in Palo Alto. Mayer Brown has brought on Vivek...	https://www.reuters.com/article/dataprivacy-gibsondunn-idUSL1N2KM2IZ	2021/2/16	AAPL	16:43:00
Forbes	Apple Security: Hackers Are Crafting Malicious Apps To Run On New M1 Chip Based Macs	In this photo illustration the Apple M1 chip computer logo... Malicious adversaries are crafting multi-architecture applications so that their code will...	https://www.forbes.com/sites/kateoflahertyuk/2021/02/17/apple-security-hackers-are-crafting-malicious-apps-to-run-on-new-m1-chip-based-macs/	2021/2/17	AAPL	9:41:00
Reuters	S.Korea bourse to review Hyundai officials' trades after Apple deal reports | Reuters	Hyundai did not have an immediate comment when reached by Reuters. In a filing last week, the company said it was not in talks with Apple on autonomous vehicles...	https://www.reuters.com/business/autos-transportation/skorea-bourse-review-hyundai-officials-trades-after-apple-deal-reports-2021-02-17/	2021/2/17	AAPL	5:44:00
Business Insider	Apple removes blood from syringe emoji for COVID-19 vaccines	Apple is adapting one of its emojis to better suit the rollout of COVID-19 vaccines. Emoji archive site Emojipedia on Wednesday spotted that Apple had...	https://www.businessinsider.com/iphone-syringe-emoji-apple-ios-change-removes-blood-covid-vaccine-2021-2	2021/2/17	AAPL	7:33:24
TheStreet	Buffett Sells Apple: Should Investors Worry?	Warren Buffett's Berkshire Hathaway has sold $7.4 billion worth of Apple stock in the fourth quarter of 2020. However, the Apple Maven does not think that...	https://www.thestreet.com/apple/news/buffett-sells-apple-should-investors-worry	2021/2/18	AAPL	7:55:00
TheStreet	Apple Shares Extend Slide As 'Bond Like' Cash Flows Feel Inflation Heat	Apple Inc. (AAPL) shares slumped lower Thursday, extending their recent decline to a six-week low, as bond markets continue to price in faster inflation and...	https://www.thestreet.com/investing/apple-slides-as-bond-like-cash-flows-feel-inflation-heat	2021/2/18	AAPL	10:29:00
CNBC	Experts say $15 billion overhaul could fix the broken 911 system, saving lives and money	The 911 emergency call system is a locally run program that has struggled to keep up with technological changes. Companies including Apple, Motorola and...	https://www.cnbc.com/2021/02/18/apple-motorola-and-start-ups-such-as-rapidsos-aim-to-fix-911-system.html	2021/2/18	AAPL	11:22:00
Bloomberg.com	Apple (AAPL) Hiring Engineers to Develop 6G Wireless - Bloomberg	Apple Inc. launched its first iPhones with 5G wireless speeds a few months ago. Now it's looking to start work on sixth-generation cellular connectivity,...	https://www.bloomberg.com/news/articles/2021-02-18/apple-hiring-engineers-to-develop-6g-wireless	2021/2/18	AAPL	6:00:00
Reuters	Apple adds 'BlastDoor' security feature to fight iMessage hacks	(Reuters) - Apple Inc has added a security feature across its operating systems to battle hacks into its devices that rely on incoming iMessages,...	https://www.reuters.com/article/us-apple-cyber-idUSKBN2AI2UJ	2021/2/18	AAPL	15:58:00
The Motley Fool	Better Buy: Lumentum vs. Apple	Is Apple's 3D-sensing chip supplier a better bet than the iPhone maker? Lumentum (LITE 1.16%), which produces optical chips and industrial lasers, is one of...	https://www.fool.com/investing/2021/02/18/better-buy-lumentum-vs-apple/	2021/2/18	AAPL	9:15:00
Forbes	Apple Vs. Facebook ????? Who Will Win The Data Privacy War?	With App Tracking Transparency, Apple requires every iOS app to ask you upfront if they're allowed to share your information with data brokers and other...	https://www.forbes.com/sites/bernardmarr/2021/02/19/apple-vs-facebook--who-will-win-the-data-privacy-war/	2021/2/19	AAPL	0:34:00
Forbes	Apple CEO Tim Cook Goes Viral In China, Gives Advice About Life, Work, Purpose	Apple CEO Tim Cook appeared on a 22 year old Chinese engineering student's Bilibili video, generating almost six million views on that video-sharing...	https://www.forbes.com/sites/johnkoetsier/2021/02/19/apple-ceo-tim-cook-goes-viral-in-china-gives-advice-about-life-work-purpose/	2021/2/19	AAPL	11:40:00
Forbes	Why No One Should Underestimate Apple	A good example of this for me came in a meeting I had with Steve Jobs on the second day he came back to Apple in 1997. At that time Apple was a billion dollars...	https://www.forbes.com/sites/timbajarin/2021/02/19/why-no-one-should-underestimate-apple/	2021/2/19	AAPL	10:00:00
Forbes	Apple Loop: New iPhone 13 Surprise, Emoji For Everyone, Stunning MacBook Pro Feature	Taking a look back at another week of news and headlines from Cupertino, this week's Apple Loop includes the latest iPhone 13 leaks, a surprise new iPhone,...	https://www.forbes.com/sites/ewanspence/2021/02/19/apple-news-headlines-iphone-13-mini-leak-macbook-pro-m1x-specs-youtube-emoji/	2021/2/19	AAPL	18:31:00
Bloomberg.com	Apple in Talks to Buy Self-Driving Sensors, Key Step in Car Plan - Bloomberg	Apple Inc. is in discussions with multiple suppliers of self-driving car sensors known as lidar, according to people familiar with the matter,...	https://www.bloomberg.com/news/articles/2021-02-19/apple-in-discussions-with-suppliers-for-self-driving-car-sensors	2021/2/19	AAPL	11:01:00
Bloomberg.com	Apple (AAPL) Is Working on Magnetic Battery Pack Attachment for iPhones - Bloomberg	Apple Inc. is working on a magnetically attached battery pack for the newest iPhones, an accessory that would wirelessly charge the handset and provide the...	https://www.bloomberg.com/news/articles/2021-02-19/apple-is-working-on-magnetic-battery-pack-attachment-for-iphones	2021/2/19	AAPL	6:00:00
CNBC	The tech industry is looking to replace the smartphone ????? and everybody is waiting to see what Apple comes up with	They seem to have settled upon augmented reality -- a face-worn computer or glasses that superimposes computer-generated objects on the real world. Apple's...	https://www.cnbc.com/2021/02/20/apple-facebook-microsoft-battle-to-replace-smartphone-with-ar.html	2021/2/20	AAPL	9:00:00
Forbes	Apple's Massive iPhone 13 Upgrades Suddenly ?????Confirmed' In New Leaks	Weinbach tells Koroy that Apple will ?????refine????? the matte back of the iPhone 13 Pro models with a ?????more grippy textured back that will be slightly more...	https://www.forbes.com/sites/gordonkelly/2021/02/20/apple-iphone-13-pro-max-design-display-magsafe-upgrade-iphone-12-pro-max-updates/	2021/2/20	AAPL	8:32:00
Forbes	Apple Leaks Radically Different AirPods Max In New Patent	A new patent suggests that Apple considered using glass earcups ????? and of course could still switch the design to glass in the future. Glass could help with the...	https://www.forbes.com/sites/davidphelan/2021/02/20/apple-leaks-radically-different-airpods-max-design-in-new-patent/	2021/2/20	AAPL	7:00:00
TheStreet	Apple Stock This Week: Losing Steam	Quietly, Apple continues to underperform in 2021. Over the past four trading days (last Monday was President's Day and the stock market was closed),...	https://www.thestreet.com/apple/news/apple-stock-this-week-losing-steam	2021/2/21	AAPL	18:57:00
Forbes	Apple Issues Bold Blow To Google With This Brilliant New Security Move	Apple's Platform Security guide?????which has grown by a whopping 39 pages to 196?????covers new security features in iOS 14, macOS 11 Big Sur, Apple Silicon Macs and...	https://www.forbes.com/sites/kateoflahertyuk/2021/02/21/apple-issues-bold-blow-to-google-with-this-brilliant-new-security-move/	2021/2/21	AAPL	5:14:00
Forbes	Samsung Galaxy Watch 3 Suddenly Adds Critical Health Upgrade To Overtake Apple Watch	Oh, dear, Apple Watch. For the first time, Samsung is beating you ????? and pretty much every other wearable ????? in the wellness stakes with a key metric.	https://www.forbes.com/sites/davidphelan/2021/02/21/samsung-galaxy-watch-3-adds-critical-health-upgrade-to-overtake-apple-watch/	2021/2/21	AAPL	17:00:00
Business Insider	Valve fights to stop Apple demanding information in legal battle with Epic Games	Court documents show Apple is trying to subpoena Valve in its fight with Epic Games. ?? Valve has refused to hand over certain information about its revenues and...	https://www.businessinsider.com/apple-legal-fight-epic-games-valve-subpoena-2021-2	2021/2/21	AAPL	7:58:18
Business Insider	Apple is talking with lidar suppliers for self-driving vehicles: Bloomberg	Apple was talking with lidar suppliers about its electric vehicle project, Bloomberg reported. Used on self-driving prototypes, lidar sensors determine a...	https://www.businessinsider.com/apple-is-talking-with-lidar-suppliers-for-self-driving-vehicles-bloomberg-2021-2	2021/2/21	AAPL	12:08:22
Business Insider	Big Tech in Healthcare: Amazon, Apple, Google & Microsoft	The Big Four tech companies ?€? Alphabet, Amazon, Apple, and Microsoft ?€? are accelerating their pursuit of the healthcare market, and they're starting to hone...	https://www.businessinsider.com/2-21-2021-big-tech-in-healthcare-report	2021/2/21	AAPL	5:00:00
CNBC	Apple claims global smartphone market lead ahead of Samsung for first time since 2016	Apple shipped more smartphones than any other company in the fourth quarter, including rival Samsung, according to an estimate from market researcher Gartner.	https://www.cnbc.com/2021/02/22/apple-beats-samsung-takes-global-smartphone-lead-in-q4.html	2021/2/22	AAPL	9:40:00
CNBC	Apple's new way to unlock your iPhone with an Apple Watch works even when you cover most of your face	A pedestrian wearing a protective mask uses her mobile phone while walking past an Apple iPhone advertisement at Orchard Road in Singapore. Wei Leng Tay |...	https://www.cnbc.com/2021/02/22/how-to-unlock-iphone-with-apple-watch-in-ios-14point5-even-wearing-mask.html	2021/2/22	AAPL	16:10:00
Forbes	Global Smartphone Sales Declined 12.5% In 2020, But Apple's 5G IPhone Sales Jumped In Fourth Quarter	Apple regained its position as the globe's top smartphone vendor in the fourth quarter, selling almost 80 million units, and achieving a 20.8% market share, up...	https://www.forbes.com/sites/palashghosh/2021/02/22/global-smartphone-sales-declined-125-in-2020-but-apples-5g-iphone-sales-jumped-in-fourth-quarter/	2021/2/22	AAPL	7:23:00
Reuters	UK court blocks Epic Games from contesting Apple’s Fortnite ban | Reuters	In October, a federal judge in California ruled in an injunction request that Apple could bar the Fortnite game from its App Store but must not harm Epic's...	https://www.reuters.com/technology/uk-court-blocks-epic-games-contesting-apples-fortnite-ban-2021-02-22/	2021/2/22	AAPL	22:45:00
The Motley Fool	5G Is Barely Here, but Apple Is Already Planning for 6G	There are still years to go before the next generation of wireless communication technology arrives. For all its design innovation, Apple (AAPL 0.66%) is not...	https://www.fool.com/investing/2021/02/22/5g-is-barely-here-but-apple-is-already-planning-fo/	2021/2/22	AAPL	15:03:00
Business Insider	Apple M1 computers hit by new 'silver sparrow' malware, 30,000 infected	The infected machines range from the Mac Mini desktop to the latest version of Apple's laptops. Both the latest MacBook Air and 13-inch MacBook Pro are powered...	https://www.businessinsider.com/apple-m1-computer-malware-attack-silver-sparrow-mac-mini-macbook-2021-2	2021/2/22	AAPL	9:52:34
TheStreet	Apple Stock Flirts With Bear Market: Buy Now?	At the start of Tuesday's trading session, on February 23, Apple traded below $120 per share for the first time since November 2020 ????? i.e. a three-month low...	https://www.thestreet.com/apple/stock/apple-stock-flirts-with-bear-market-buy-now	2021/2/23	AAPL	16:30:00
CNBC	Apple shareholders approve executive compensation; dividend increase coming	Apple shareholders on Tuesday voted to re-elect the company's board of directors and approve 2020 pay for executives, including CEO Tim Cook.	https://www.cnbc.com/2021/02/23/apple-shareholders-meeting-2021-approve-tim-cook-pay.html	2021/2/23	AAPL	13:17:00
Forbes	Cheap M1 MacBooks Hit Apple's Refurbished Store	MacBooks based on Apple's own silicon have landed in the Apple refurb store for the first time, offering a sizeable discount on what you'd pay for a brand-new...	https://www.forbes.com/sites/barrycollins/2021/02/23/cheap-m1-macbooks-hit-apples-refurbished-store/	2021/2/23	AAPL	10:35:00
Reuters	Apple plans to increase dividend, approves executive compensation - CNBC | Reuters	Feb 23 (Reuters) - Apple Inc (AAPL.O) is planning to increase dividend according to Chief Executive Tim Cook, CNBC reported on Tuesday,...	https://www.reuters.com/business/apple-plans-increase-dividend-approves-executive-compensation-cnbc-2021-02-23/	2021/2/23	AAPL	13:39:00
TheStreet	Apple's Shareholders Meeting: This Is What Mattered Most	On February 23, Apple held its 2021 annual meeting of shareholders. Today, the Apple Maven reviews some of the key takeaways from the event ????? and singles...	https://www.thestreet.com/apple/stock/apples-shareholders-meeting-this-is-what-mattered-most	2021/2/24	AAPL	7:50:00
CNBC	Fisker shares surge on electric car deal with Apple iPhone assembler Foxconn	Shares of electric vehicle start-up Fisker surged more than 20% in trading Wednesday morning after the company announced a manufacturing deal with Foxconn.	https://www.cnbc.com/2021/02/24/fisker-shares-surge-on-ev-deal-with-apple-iphone-assembler-foxconn.html	2021/2/24	AAPL	10:35:00
Forbes	Ted Lasso, Other Apple TV+ Shows Arriving Soon To Chromecast And Google	Google said it would begin supporting the Apple TV app globally, which offers Apple TV+ programs on its new Chromecast with Google TV dongle. The company also...	https://www.forbes.com/sites/johanmoreno/2021/02/24/ted-lasso-other-apple-tv-shows-arriving-soon-to-chromecast-and-google/	2021/2/24	AAPL	2:40:00
Bloomberg.com	Apple Partner Foxconn to Form EV Partnership With Fisker - Bloomberg	Foxconn Technology Group will develop an electric vehicle with Fisker Inc., part of the manufacturer's efforts to boost its automotive capabilities at a...	https://www.bloomberg.com/news/articles/2021-02-24/apple-partner-foxconn-to-form-ev-partnership-with-fisker	2021/2/24	AAPL	7:00:00
Bloomberg.com	BMW Seen as Ideal Match for Apple as Car Manufacturing Partner - Bloomberg	BMW AG could make for a strong ally for Apple Inc. that would pair its car project with leading innovation and manufacturing know-how, according to Sanford...	https://www.bloomberg.com/news/articles/2021-02-24/bmw-seen-as-ideal-match-for-apple-as-car-manufacturing-partner	2021/2/24	AAPL	4:37:00
Reuters	Apple supplier Foxconn teams up with Fisker to make electric vehicles | Reuters	(Reuters) - Electric-car maker Fisker Inc said it will work with Apple Inc supplier Foxconn to produce more than 250,000 vehicles a year beginning in late...	https://www.reuters.com/article/us-fisker-foxconn-electric-vehicle-idUSKBN2AO1GP	2021/2/24	AAPL	7:18:00
TheStreet	Apple Reaches Valuation Floor: What Next?	Cutting against the grain, Apple ended the February 24 trading session down about -0.4%. On the same day, all major US stock indices, from the S&P 500 to...	https://www.thestreet.com/apple/news/apple-reaches-valuation-floor-what-next	2021/2/25	AAPL	7:06:00
CNBC	Target to open mini Apple shops inside 17 stores in latest move to woo customers	Target is opening mini Apple shops inside 17 stores this month and plans to expand to more locations in the fall. The company has opened other ?????shop in...	https://www.cnbc.com/2021/02/25/target-to-open-mini-apple-shops-in-latest-move-to-woo-customers.html	2021/2/25	AAPL	7:45:00
CNBC	Facebook launches ad campaign to defend personalized advertising ahead of Apple privacy change	It comes as Apple's privacy changes draw near, which will impact personalized advertising on Apple devices. In this article. AAPL...	https://www.cnbc.com/2021/02/25/facebook-ad-campaign-counters-apple-idfa-privacy-change.html	2021/2/25	AAPL	9:02:00
CNBC	Apple Car news keeps coming ????? here's what's been reported so far	Apple is one of the most valuable companies in the world, and it could become massively more valuable if it can make a splash in cars ????? the global auto and...	https://www.cnbc.com/2021/02/25/apple-car-whats-been-reported-so-far.html	2021/2/25	AAPL	11:57:00
Forbes	Should You Buy Apple Stock After The Recent Correction?	Apple stock (NASDAQ: AAPL) dropped -5.5% over the last five trading days and has underperformed the S&P 500 which fell by a little over -1% during the same...	https://www.forbes.com/sites/greatspeculations/2021/02/25/should-you-buy-apple-stock-after-the-recent-correction/	2021/2/25	AAPL	8:40:00
Forbes	Thomas Jefferson Tracked His Steps Long Before The Apple Watch	The 1927 film Metropolis immortalized a similar sense of dehumanization as a result of 20th century factory work, but have the Apple Watch and the Fitbit...	https://www.forbes.com/sites/theodorecasey/2021/02/25/thomas-jefferson-tracked-his-steps-long-before-the-apple-watch/	2021/2/25	AAPL	11:11:00
Reuters	Dutch competition regulators nearing draft decision in Apple investigation | Reuters	An ACM spokesman confirmed that the Apple investigation remains open but said the regulator could not comment on its progress. Apple did not immediately respond...	https://www.reuters.com/world/europe/dutch-competition-regulators-nearing-draft-decision-apple-investigation-2021-02-25/	2021/2/25	AAPL	16:52:00
Reuters	Kia shares rise after report says still scope for Apple partnership	SEOUL (Reuters) - Shares in Kia Corp rose as much as 8.1% on Friday after a South Korean online news site said there was still potential for the automaker...	https://www.reuters.com/article/us-autos-tech-apple-kia-motors-idUKKBN2AQ060	2021/2/25	AAPL	20:52:00
The Motley Fool	The Hidden Number Behind Mastercard's and Apple's Incredible Gains | The Motley Fool	Based on earnings results over the past several years, the teams at Apple (AAPL -1.51%) and Mastercard (MA -1.60%) have this down to a science.	https://www.fool.com/investing/2021/02/25/hidden-number-behind-mastercard-apple-strong-gains/	2021/2/25	AAPL	7:15:00
Business Insider	Target will introduce in-store Apple kiosks this month	Target is growing its Apple product offerings on the Target app, online, and in-store. The retail giant is creating in-store Apple kiosks that will be run by...	https://www.businessinsider.com/target-apple-in-store-kiosks-iphone-airpods-2021-2	2021/2/25	AAPL	11:25:56
Business Insider	Facebook makes case for personalized ads ahead of Apple privacy change	Facebook is making the case that small businesses rely on personalized ads ahead of a major Apple software update that could devastate part of Facebook's ads...	https://www.businessinsider.com/facebook-personalized-ads-campaign-apple-privacy-dispute-2021-2	2021/2/25	AAPL	11:36:22
Business Insider	The 'Apple Car' Is Really Being Made by Fisker and Foxconn	Meanwhile, one of Apple's most important manufacturing partners for its actual products, Taiwan's Foxconn, just announced a plan to develop an all-new electric...	https://www.businessinsider.com/apple-car-is-actually-being-made-by-fisker-and-foxconn-2021-2	2021/2/25	AAPL	5:58:00
TheStreet	Apple Stock: March Product Refresh Could Be A Catalyst	Apple could soon announce a March 2021 product refresh event. The Apple Maven reviews some of the most likely event headliners, and explains why investors...	https://www.thestreet.com/apple/news/apple-stock-march-product-refresh-could-be-a-catalyst	2021/2/26	AAPL	7:00:00
Forbes	Isn't It Time Apple Launched A New, Game-Changing Product?	One answer to that question, according to many analysts, could lie in the use of augmented reality for devices such as glasses that would initially depend...	https://www.forbes.com/sites/enriquedans/2021/02/26/isnt-it-time-apple-launched-a-new-game-changing-product/	2021/2/26	AAPL	5:02:00
Forbes	Corellium—The Startup Apple Is Suing—Joins Forces With ARM Security Genius To Build iPhone, Mac And Android Research Heaven	Maria Markstedter, CEO of Azeria Labs and a Forbes Under 30 alum, is joining Corellium as it prepares to do battle with Apple in court. Her ARM hacking skills...	https://www.forbes.com/sites/thomasbrewster/2021/02/26/corellium-the-startup-apple-is-suing-hires-arm-security-genius-to-build-iphone-mac-and-android-research-heaven/	2021/2/26	AAPL	10:00:00
Forbes	Here's Why The Apple IOS14 Update Isn't As Bad For Your Social Media Ads As You Think	Brian Meert is the CEO of AdvertiseMint, a Facebook Advertising Agency, and author of The Complete Guide to Facebook Advertising.	https://www.forbes.com/sites/forbesagencycouncil/2021/02/26/heres-why-the-apple-ios14-update-isnt-as-bad-for-your-social-media-ads-as-you-think/	2021/2/26	AAPL	7:40:00
Business Insider	How to watch 'Billie Eilish: The World's a Little Blurry' on Apple TV	The Apple TV Plus app is available on Apple devices, most smart TVs, Amazon Fire TV devices, Roku devices, Chromecast, Xbox, and Playstation. Aside from the new...	https://www.businessinsider.com/guides/streaming/how-to-watch-billie-eilish-the-worlds-a-little-blurry	2021/2/26	AAPL	16:37:56
Bloomberg.com	Warren Buffett and Berkshire: Apple Among Top Three Valuable Holdings - Bloomberg	Berkshire has amassed $120 billion in technology firm's stock ?? Apple investment illustrates 'power of repurchases:' Buffett.	https://www.bloomberg.com/news/articles/2021-02-27/buffett-singles-out-apple-among-top-three-valuable-holdings	2021/2/27	AAPL	12:38:00
The Motley Fool	Excited About the New iPhone 13? Consider Investing in Apple Stock | The Motley Fool	Apple is no stranger to households around the world, but that doesn't mean you should just jump in and invest. Go beyond the media and dig into the numbers,...	https://www.fool.com/investing/2021/02/27/excited-about-the-new-iphone-13-consider-investing/	2021/2/27	AAPL	5:42:00
Forbes	Apple Will Have To Buyback $250 Billion In Stock To Become Cash Neutral	In just under three years Apple's net cash position has essentially been halved while it has bought back 9.4 billion split-adjusted shares or 35% of them. Using...	https://www.forbes.com/sites/chuckjones/2021/02/28/apple-will-have-to-buyback-250-billion-in-stock-to-become-cash-neutral/	2021/2/28	AAPL	20:39:00
Forbes	Apple Commits To Yearly Dividend Increases	When Apple AAPL -1.3% started paying a dividend for the second time (it did between 1987 and 1995 when Steve Jobs was not at Apple) in 2012 (about a year...	https://www.forbes.com/sites/chuckjones/2021/02/28/apple-commits-to-yearly-dividend-increases/	2021/2/28	AAPL	8:30:00
TheStreet	When To Buy Apple Stock: The Best Strategy	buying Apple regardless of price; buying near peaks; buying on 15% dips (e.g. now); buying sharper corrections of 30%-plus; buying above a certain moving...	https://www.thestreet.com/apple/stock/when-to-buy-apple-stock-the-best-strategy	2021/3/1	AAPL	6:48:00
CNBC	All Apple stores in U.S. open for business for first time since start of the pandemic	It's the first time that all U.S. stores are open since Apple started closing stores in response to the Covid-19 pandemic last spring. Apple reopened its last...	https://www.cnbc.com/2021/03/01/apple-stores-in-us-open-for-first-time-since-last-march.html	2021/3/1	AAPL	10:26:00
TheStreet	Warren Buffett on Apple: As Bullish As It Gets	When news broke that Warren Buffett's Berkshire Hathaway had sold about $7.4 billion worth of Apple shares in the fourth quarter of 2020, the knee-jerk...	https://www.thestreet.com/apple/news/warren-buffett-on-apple-as-bullish-as-it-gets	2021/3/2	AAPL	7:48:00
TheStreet	Apple Stock's Best Day of 2021: Too Late To Buy?	Apple stock has shot through the roof on the first day of March 2021. Shares ended the Monday trading session up 5.4%, ahead of the S&P 500's 2.4% gain.	https://www.thestreet.com/apple/stock/apple-stocks-best-day-of-2021-too-late-to-buy	2021/3/2	AAPL	5:15:00
Forbes	Apple's Best iPhone Innovation Is About To Be Radically Upgraded, Report Claims	In 2020, Apple revived its MagSafe branding. It now refers to the ring of magnets that sits in the back of the iPhone 12 range of phones, and on a complementary...	https://www.forbes.com/sites/davidphelan/2021/03/02/apples-best-iphone-innovation-is-about-to-be-radically-upgraded-report-claims/	2021/3/2	AAPL	7:30:00
Reuters	Self-driving startup Aeva hires Waymo, Apple veteran to oversee supply chain | Reuters	Aeva, founded by former Apple engineers Soroush Salehian and Mina Rezk, makes a lidar sensor that helps cars gain a three-dimensional view of the road and...	https://www.reuters.com/business/autos-transportation/self-driving-startup-aeva-hires-waymo-apple-veteran-oversee-supply-chain-2021-03-02/	2021/3/2	AAPL	7:15:00
Reuters	US STOCKS Wall Street ends lower as Apple and Tesla retreat	March 2 (Reuters) - Wall Street ended lower on Tuesday, pulled down by Apple and Tesla, while materials stocks climbed as investors waited for the U.S....	https://www.reuters.com/business/media-telecom/us-stocks-wall-street-ends-lower-apple-tesla-retreat-2021-03-02/	2021/3/2	AAPL	16:02:00
Business Insider	Apple stores all open in US for the first time since March 2020	Apple has had to adapt to the pandemic, closing stores and changing them to "express" shops. Get the latest tech news & scoops ?€? delivered daily to your inbox.	https://www.businessinsider.com/apple-store-locations-us-all-stores-open-pandemic-express-2021-3	2021/3/2	AAPL	7:09:10
TheStreet	Apple Stock: Early March Insights From Wall Street Analysts	Wall Street analysts continue to talk about what could move Apple stock next. The key topics of conversation this week have been the iPhone 13, the services...	https://www.thestreet.com/apple/stock/apple-stock-early-march-insights-from-wall-street-analysts	2021/3/3	AAPL	15:30:00
CNBC	Apple has an easy new way to copy all your photos and videos to Google Photos	Apple quietly rolled out a tool that lets you copy all of the pictures you have stored in Apple Photos over to Google Photos.	https://www.cnbc.com/2021/03/03/how-to-copy-your-apple-photos-to-google-photos.html	2021/3/3	AAPL	16:47:00
CNBC	Arizona House passes bill that threatens Apple and Google's app stores	The vote is a setback for Apple and Google, which opposed it. The legislation still has a lot of steps to complete before it becomes state law.	https://www.cnbc.com/2021/03/03/arizona-house-passes-bill-that-threatens-apple-and-googles-app-stores-.html	2021/3/3	AAPL	14:30:00
CNBC	Twitter isn't worried about Apple's big privacy change, says it'll level the playing field	Apple has said that the change will roll out early this spring. Segal said that the changes to IDFA could actually present an opportunity for Twitter to compete...	https://www.cnbc.com/2021/03/03/twitter-cfo-ned-segal-not-worried-about-apple-idfa-privacy-change.html	2021/3/3	AAPL	15:42:00
Business Insider	Apple overtakes Samsung in smartphones for the first time since 2016	For the first time since 2016, Apple overtook Samsung as the bestselling smartphone in Q4 of 2020. The company was boosted by sales of the iPhone 12 and...	https://www.businessinsider.com/apple-xiaomi-samsung-oppo-huawei-q4-sales-5g-iphone-decline-2021-2	2021/3/3	AAPL	11:45:04
Business Insider	Corellium, the Firm That Was Denounced by Apple for Offering iOS Virtual Environments to Ethical Hackers, Is Back in Business	Corellium is a cybersecurity company specialized in creating virtual environments of operating systems as widespread as iOS -from iPhone- or Android. It was...	https://www.businessinsider.com/corellium-apple-competition-hacker-ethics-cyber-security-virtual-environment-2021-2	2021/3/3	AAPL	7:59:44
TheStreet	Buying Apple Stock On The Dip: Here Is A Second Chance	Apple stock has declined to 2021 lows once again, and shares are well off their January highs. Could this be a second chance for investors to add to their...	https://www.thestreet.com/apple/stock/buying-apple-stock-on-the-dip-here-is-a-second-chance	2021/3/4	AAPL	11:47:00
TheStreet	This Apple Stock Investor Made $270 Million in 2020	Not CEO Tim Cook, but chairman Art Levinson is Apple's largest individual shareholder. In 2020, as Apple stock soared 80%, the investor's 4.6 million shares...	https://www.thestreet.com/apple/news/this-apple-stock-investor-made-270-million-in-2020	2021/3/4	AAPL	6:27:00
TheStreet	Market Recap With Jim Cramer: Ark Invest, Apple, Buzz ETF	In the last month, the Nasdaq has fallen 780 points, or 5.66%, as investors start looking at potential stocks that could be reopening plays.	https://www.thestreet.com/jim-cramer/market-recap-with-jim-cramer-buzz-etf-apple-ark-invest-boeing-reopening-stocks	2021/3/4	AAPL	9:10:00
TheStreet	Buying Apple Stock On The Dip: Here Is A Second Chance	Apple stock has declined to 2021 lows once again, and shares are well off their January highs. Could this be a second chance for investors to add to their...	https://www.thestreet.com/apple/stock/buying-apple-stock-on-the-dip-here-is-a-second-chance	2021/3/4	AAPL	11:47:00
TheStreet	This Apple Stock Investor Made $270 Million in 2020	Not CEO Tim Cook, but chairman Art Levinson is Apple's largest individual shareholder. In 2020, as Apple stock soared 80%, the investor's 4.6 million shares...	https://www.thestreet.com/apple/news/this-apple-stock-investor-made-270-million-in-2020	2021/3/4	AAPL	6:27:00
TheStreet	Market Recap With Jim Cramer: Ark Invest, Apple, Buzz ETF	In the last month, the Nasdaq has fallen 780 points, or 5.66%, as investors start looking at potential stocks that could be reopening plays.	https://www.thestreet.com/jim-cramer/market-recap-with-jim-cramer-buzz-etf-apple-ark-invest-boeing-reopening-stocks	2021/3/4	AAPL	9:10:00
CNBC	Apple faces antitrust probe in the UK over its App Store rules	The U.K.'s Competition and Markets Authority is investigating Apple over complaints from software developers about its App Store.	https://www.cnbc.com/2021/03/04/apple-faces-antitrust-probe-in-the-uk-over-app-store-policies.html	2021/3/4	AAPL	5:44:00
Forbes	YouTube Disappears From Older Apple TVs?????Here Are Your Upgrade Options	When looking at streaming devices, content is king, and both of these Apple TV models are able to stream your favorite shows, movies and more. The interface is...	https://www.forbes.com/sites/forbes-personal-shopper/2021/03/04/which-new-apple-tv-to-buy/	2021/3/4	AAPL	9:48:00
Forbes	YouTube Disappears From Older Apple TVs?????Here Are Your Upgrade Options	When looking at streaming devices, content is king, and both of these Apple TV models are able to stream your favorite shows, movies and more. The interface is...	https://www.forbes.com/sites/forbes-personal-shopper/2021/03/04/which-new-apple-tv-to-buy/	2021/3/4	AAPL	9:48:00
Reuters	EXCLUSIVE Apple faces EU antitrust charge on Spotify complaint -sources | Reuters	The European Commission could send the statement of objections setting out suspected violations of the bloc's antitrust rules to Apple before the summer, one of...	https://www.reuters.com/business/exclusive-apple-faces-eu-antitrust-charge-spotify-complaint-sources-2021-03-04/	2021/3/4	AAPL	10:42:00
Reuters	EXCLUSIVE Apple faces EU antitrust charge on Spotify complaint -sources | Reuters	The European Commission could send the statement of objections setting out suspected violations of the bloc's antitrust rules to Apple before the summer, one of...	https://www.reuters.com/business/exclusive-apple-faces-eu-antitrust-charge-spotify-complaint-sources-2021-03-04/	2021/3/4	AAPL	10:42:00
Business Insider	UK regulator opens probe into Apple's App Store 30% commission	Apple faces yet another regulator investigation into whether its 30% App Store commission is unfair for developers, this time in the UK ?? The UK's competition...	https://www.businessinsider.com/apple-app-store-commission-developer-tax-uk-regulator-cma-investigation-2021-3	2021/3/4	AAPL	6:43:38
Business Insider	UK regulator opens probe into Apple's App Store 30% commission	Apple faces yet another regulator investigation into whether its 30% App Store commission is unfair for developers, this time in the UK ?? The UK's competition...	https://www.businessinsider.com/apple-app-store-commission-developer-tax-uk-regulator-cma-investigation-2021-3	2021/3/4	AAPL	6:43:38
Forbes	Is Apple Stock Poised To Rise After Declining 10% Over The Last Month?	Apple stock (NASDAQ: AAPL) has declined by around -11% over the last month and currently trades at about $122 per share. There are a couple of factors...	https://www.forbes.com/sites/greatspeculations/2021/03/05/is-apple-stock-poised-to-rise-after-declining-10-over-the-last-month/	2021/3/5	AAPL	8:30:00
Forbes	Apple Loop: New iPhone 13 Leaks, Apple's App Store Problems, M1 iMac Uncovered	"Apple currently only offers this capacity as an option in its iPad Pro models, but the additional storage would make sense for iPhone owners, especially those...	https://www.forbes.com/sites/ewanspence/2021/03/05/apple-news-headlines-iphone-13-leak-app-store-google-photos-lightning-port-m1-imac/	2021/3/5	AAPL	18:56:00
The Motley Fool	Services Could Generate Half of Apple's Profits by Mid-Decade	Apple increased services revenue about 24% last quarter on the back of strong hardware sales. Evercore ISI analyst Amit Daryanani thinks Apple can continue its...	https://www.fool.com/investing/2021/03/05/services-could-generate-half-of-apples-profits-by/	2021/3/5	AAPL	11:00:00
Forbes	iPad: Apple To Adopt Stunning New Design Next Year, Report Claims	DigiTimes says the first OLED screen apart from the Apple Watch and recent iPhones, will be for an iPad with a 10.9in display. That size, you'll know, is...	https://www.forbes.com/sites/davidphelan/2021/03/06/ipad-apple-to-adopt-stunning-new-design-next-year-report-claims/	2021/3/6	AAPL	7:00:00
Forbes	Apple TV+ Adds First Korean Language Series Starring Lee Sun-Kyun	Apple TV+ is already producing Pachinko, based on the award-winning book Pachinko written by Min Jin Lee. That series focuses on the story of four generations...	https://www.forbes.com/sites/joanmacdonald/2021/03/06/apple-tv-adds-first-korean-language-series-starring-lee-sun-kyun/	2021/3/6	AAPL	7:54:00
The Motley Fool	Warren Buffett Just Sold Some Apple Stock: Should You?	Some investors may have been surprised when the tech-sector-averse Buffett added Apple (AAPL -1.72%) stock to his holdings about five years back. Now, they may...	https://www.fool.com/investing/2021/03/06/warren-buffett-just-sold-some-apple-stock-should-y/	2021/3/6	AAPL	9:30:00
Business Insider	Connect Homes creates prefab homes like Apple and Tesla	This prefab home maker run by a former Apple exec creates modular family homes for up to nearly $1 million ?€? see how ?? California-based Connect Homes specializes...	https://www.businessinsider.com/apple-exec-ceo-connect-homes-a-prefab-home-maker-2021-3	2021/3/7	AAPL	8:17:00
TheStreet	iMac Pro: Is Something Better Coming?	When the iMac Pro was unveiled, in 2017, Apple hailed it as ?????the most powerful Mac ever made?????, one that would likely cater to graphic designers and gamers...	https://www.thestreet.com/apple/other-products/imac-pro-is-something-better-coming	2021/3/8	AAPL	11:35:00
TheStreet	Amazon Stock: Could This Loser Be Tomorrow's Winner?	Here at The Street's Apple Maven, we are primarily concerned with the iPhone maker and its stock. But it is hard to talk Apple without thinking Big Tech and...	https://www.thestreet.com/apple/news/amazon-stock-could-this-loser-be-tomorrows-winner	2021/3/8	AAPL	5:30:00
Forbes	Apple Releases iOS 14.4.1: Urgent Update With Important Security Fix	The latest iOS update has landed, but it's not iOS 14.5. If, like me, you're waiting eagerly for the prospect of the iPhone being unlocked by referring to...	https://www.forbes.com/sites/davidphelan/2021/03/08/apple-releases-ios-1441-surprise-update-with-urgent-fixes/	2021/3/8	AAPL	14:23:00
Bloomberg.com	BMW CFO Brushes Off Apple Car Threat: ‘I Sleep Very Peacefully’ - Bloomberg	BMW AG has a message for Apple Inc.: bring it on. The German luxury-car maker is well placed as electrification and alternatives to private vehicle...	https://www.bloomberg.com/news/articles/2021-03-08/bmw-cfo-brushes-off-apple-car-threat-i-sleep-very-peacefully	2021/3/8	AAPL	7:20:00
Business Insider	Apple will discontinue iMac Pro after inventory runs out	Apple will no longer produce the iMac Pro as the company reportedly works on innovative new tech, like foldable iPhones and virtual reality gear ?? Apple will...	https://www.businessinsider.com/apple-will-discontinue-imac-pro-after-inventory-runs-out-2021-3	2021/3/8	AAPL	18:05:43
TheStreet	Mixed Reality: Apple's Path To Growth	Apple could be releasing new augmented, virtual and mixed reality devices. The Apple Maven thinks that this could be one path for increased earnings and share...	https://www.thestreet.com/apple/other-products/mixed-reality-apples-path-to-growth	2021/3/9	AAPL	15:30:00
TheStreet	2 More Reasons To Buy Apple Stock On The Dip	Apple has had its worst day of trading since October, and shares could soon enter bear market territory. However, two price patterns suggest that this could be...	https://www.thestreet.com/apple/stock/2-more-reasons-to-buy-apple-stock-on-the-dip	2021/3/9	AAPL	6:52:00
CNBC	Apple accused of breaching European privacy law by French start-up group	Specifically, it thinks that Apple has its ?????Personalized Ads????? option on by default on iPhones with iOS 14 installed. Apple did not immediately respond to a CNBC...	https://www.cnbc.com/2021/03/09/apple-accused-of-breaching-eu-privacy-law-by-french-start-up-group.html	2021/3/9	AAPL	9:52:00
Forbes	Apple IDFA Survey: 38.5% Will Allow Mobile Apps To Track Them In iOS 14 (And Google Is The Most Trusted Big Tech Company)	I ran a survey of 600 smartphone owners in early February. The goal: understand how Apple's privacy changes in iOS 14, which will require each app to explicitly...	https://www.forbes.com/sites/johnkoetsier/2021/03/09/apple-idfa-survey-385-will-allow-mobile-apps-to-track-them-in-ios-14-and-google-is-the-most-trusted-big-tech-company/	2021/3/9	AAPL	12:24:00
Bloomberg.com	Apple Fails to Move Consumer Privacy Suit Into Arbitration - Bloomberg	Apple Inc. must continue fighting a consumer privacy lawsuit in open court and can't move it behind the closed doors of private arbitration, a judge ruled,...	https://www.bloomberg.com/news/articles/2021-03-09/apple-loses-push-to-move-consumer-privacy-suit-into-arbitration	2021/3/9	AAPL	14:48:00
Bloomberg.com	Apple Joins Smartphone Giants Upending the Big Headphones Market - Bloomberg	Apple Inc. looks likely to again change the course of the $35 billion advanced headphones arena with its $549 AirPods Max and inflict pain on incumbents from...	https://www.bloomberg.com/news/articles/2021-03-09/apple-joins-smartphone-giants-upending-the-big-headphones-market	2021/3/9	AAPL	11:00:00
Business Insider	Apple electric car: BMW CFO says he's not losing sleep over it	BMW CFO Nicolas Peter told Bloomberg the automaker wasn't worried about Apple's rumored electric car. Apple reportedly plans to build a self-driving EV by...	https://www.businessinsider.com/apple-electric-car-vehicle-self-driving-bmw-cfo-nicolas-peter-2021-3	2021/3/9	AAPL	7:25:11
TheStreet	Apple Stock Rebounds: What Investors Should Never Forget	Apple shares have sold off and rebounded sharply in a matter of days. Amid such an unpredictable market environment, investors should keep one crucial thing in...	https://www.thestreet.com/apple/stock/apple-stock-rebounds-what-investors-should-never-forget	2021/3/10	AAPL	6:16:00
TheStreet	Apple Stock: Nearly Double Your Money, Analyst Says	Even as Apple shares head about 1% lower in early trading on Wednesday, March 10, one Wall Street analyst doubles down on his bullishness.	https://www.thestreet.com/apple/stock/apple-stock-nearly-double-your-money-analyst-says	2021/3/10	AAPL	15:09:00
TheStreet	Microsoft Stock: What Bulls And Bears Are Saying	After looking at FAAMG powerhouse Amazon, the Apple Maven turns to Microsoft. Is there an opportunity to own shares of the software giant, even though the stock...	https://www.thestreet.com/apple/news/microsoft-stock-what-bulls-and-bears-are-saying	2021/3/10	AAPL	9:37:00
CNBC	Apple picks German city of Munich for major chip lab	Apple said it will open a new 30,000-square-meter facility in central Munich's Karlstrasse later next year. The Cupertino firm claimed the new facility will...	https://www.cnbc.com/2021/03/10/apple-picks-german-city-of-munich-for-major-chip-lab.html	2021/3/10	AAPL	7:30:00
CNBC	Apple reportedly cuts orders for iPhones by 20% due to low demand for iPhone 12 mini	Apple is still expecting to build 230 million iPhones in 2021, up 11.6% from 2020, according to Nikkei Asia. In this article.	https://www.cnbc.com/2021/03/10/apple-reportedly-cuts-orders-for-iphones-by-20percent.html	2021/3/10	AAPL	8:42:00
Forbes	Apple Vs. Dell Technologies Stock: Hope You Made Money	More concretely, if you bought $10k of Dell Stock and shorted $10,000 in Apple stock (a net investment of $0) on October 9th when we published our analysis...	https://www.forbes.com/sites/greatspeculations/2021/03/10/apple-vs-dell-technologies-stock-hope-you-made-money/	2021/3/10	AAPL	10:00:00
Forbes	Apple AirPods 3: Super-Cool Photos Leak Showing Strikingly Different Earbuds	The true-wireless earbuds were updated in 2019 with new innards but an identical design, though with a wireless-chargeable case. Now, it looks like the third-...	https://www.forbes.com/sites/davidphelan/2021/03/10/apple-airpods-3-super-cool-photos-leak-showing-strikingly-different-earbuds/	2021/3/10	AAPL	15:00:00
Forbes	Apple iOS 14.4.1 Release: Should You Upgrade?	Apple iOS 14.4.1 has been released for all iOS 13-compatible devices. This means the iPhone 6S and newer and 7th generation iPod touch. If you don't receive an...	https://www.forbes.com/sites/gordonkelly/2021/03/10/apple-ios-1441-release-should-you-upgrade-free-iphone-upgrade/	2021/3/10	AAPL	10:56:00
TheStreet	Apple Stock: How Much Would $1,000 Be Worth Today?	Today, the Apple Maven asks the question: how much would $1,000 have been worth today, if invested at different times during Apple's 40 years of existence as a...	https://www.thestreet.com/apple/stock/apple-stock-how-much-would-1000-be-worth-today	2021/3/11	AAPL	15:01:00
CNBC	Apple lawsuit shows the company's extreme focus on secrecy	Apple sued a former employee in federal court in California on Thursday alleging that he passed trade secrets about unannounced products to a member of the...	https://www.cnbc.com/2021/03/11/apple-lawsuit-shows-the-companys-extreme-focus-on-secrecy.html	2021/3/11	AAPL	17:14:00
CNBC	Former Facebook insiders explain why the company is making such a big fuss over Apple's upcoming privacy change	The catalyst for the campaign has been an ongoing battle between the social media company and Apple. The battle focuses on a unique device identifier on every...	https://www.cnbc.com/2021/03/11/why-facebook-is-so-upset-about-apple-idfa-change-insiders-spill.html	2021/3/11	AAPL	17:42:00
Forbes	Target, The 'Apple Experience' And Training	Here are three key areas where retail partnerships, regardless of brand or category, can improve employee training for success. And for good measure, there's...	https://www.forbes.com/sites/bryanpearson/2021/03/11/target-the-apple-experience-and-training/	2021/3/11	AAPL	18:01:00
Forbes	AirPods Max: Did Apple Just Fix The Cliff-Edge Battery Drain Issue?	Apple's gorgeous over-ear headphones, AirPods Max, have been a sell-out success ever since they went on sale last year. A new software update may have fixed...	https://www.forbes.com/sites/davidphelan/2021/03/11/airpods-max-did-apple-just-fix-the-cliff-edge-battery-drain-issue/	2021/3/11	AAPL	17:00:00
Bloomberg.com	Apple Sues Ex-Employee Over Alleged Leaked Secrets to Media - Bloomberg	Apple Inc. sued a former employee who worked at the company for more than a decade, claiming he shared its trade secrets with a media contact in exchange...	https://www.bloomberg.com/news/articles/2021-03-11/apple-sues-ex-employee-over-secrets-allegedly-leaked-to-media	2021/3/11	AAPL	16:47:00
Bloomberg.com	Toyota Chief’s Warning to Apple: The Car Business Isn’t Easy - Bloomberg	Toyota Motor Corp. President Akio Toyoda offered a warning to Apple Inc., which is plotting a foray into the auto industry: There's more to the business of...	https://www.bloomberg.com/news/articles/2021-03-11/toyota-chief-s-warning-to-apple-the-car-business-isn-t-easy	2021/3/11	AAPL	3:34:00
Bloomberg.com	Apple Tilts to IPhone Playbook for Car as Automaker Talks Stall - Bloomberg	To build a vehicle, Apple has three primary options: Partner with an existing carmaker; build its own manufacturing facilities; or team up with a contract...	https://www.bloomberg.com/news/articles/2021-03-11/apple-tilts-to-iphone-playbook-for-car-as-automaker-talks-stall	2021/3/11	AAPL	0:00:00
Bloomberg.com	Apple Invests With Women-Owned Adviser Seelaus Asset Management - Bloomberg	Apple Inc. is allocating a portion of cash to women-owned investment adviser Seelaus Asset Management, which will use fees from the investment to support a...	https://www.bloomberg.com/news/articles/2021-03-11/apple-invests-with-women-owned-adviser-starting-job-program	2021/3/11	AAPL	9:43:00
Business Insider	Apple sues former employee over theft of trade secrets for journalist	Apple sued a former employee on Thursday, accusing him of stealing trade secrets for a journalist. Apple claimed the veteran materials engineer leaked...	https://www.businessinsider.com/apple-lawsuit-former-employee-stealing-trade-secrets-journalist-project-x-2021-3	2021/3/11	AAPL	19:13:29
Business Insider	Apple denied Parler re-entry to the App Store: Report	Parler tried to get back on the App Store last month, but Apple rejected its application, citing Nazi symbols and hate speech from users ?? Social media app...	https://www.businessinsider.com/apple-denied-parler-on-app-store-rejected-report-2021-3	2021/3/11	AAPL	4:29:15
Business Insider	Apple may make Apple Car without a big-name automaker: report	Apple may not pursue a partnership with a big automotive company, Bloomberg reports. The company could use a contract manufacturer to assemble its cars, while...	https://www.businessinsider.com/apple-car-could-be-made-without-big-name-automaker-report-2021-3	2021/3/11	AAPL	12:29:45
TheStreet	Apple Could See $3 Trillion Market Cap Thanks to Apple Car: Citigroup	Apple (AAPL) could be on the fast track to a market capitalization of as much as $3 trillion - about a trillion more than where it is now - if the so-called...	https://www.thestreet.com/investing/apple-car-aapl-stock-market-cap-citigroup	2021/3/12	AAPL	6:21:00
TheStreet	Apple Stock: One Year Of Pandemic, 78% Returns	Apple vs. Dow: Apple did much better than the Dow Jones index, which is dominated by old-economy stocks like Boeing and Honeywell. The Cupertino company's...	https://www.thestreet.com/apple/stock/apple-stock-one-year-of-pandemic-78-returns	2021/3/12	AAPL	6:02:00
CNBC	Apple discontinues the original HomePod smart speaker, turns attention to $99 HomePod mini	Apple on Friday said that it is discontinuing the original HomePod smart speaker. It will instead focus on the newer and more affordable $99 HomePod mini. The...	https://www.cnbc.com/2021/03/12/apple-discontinues-original-homepod-smart-speaker.html	2021/3/12	AAPL	20:46:00
Forbes	Apple Just Hit Out At Google And Facebook With Striking New Privacy Move	Apple has just made a striking new privacy move ahead of the launch of iOS 14.5. In this photo illustration a screenshot from Apple's launch.	https://www.forbes.com/sites/kateoflahertyuk/2021/03/12/apple-just-hit-out-at-google-and-facebook-with-striking-new-privacy-move/	2021/3/12	AAPL	10:07:00
Bloomberg.com	Apple Could Hit $3 Trillion Market Valuation, Analysts Say - Bloomberg	Apple Inc.'s stock could reach a market capitalization of $3 trillion, analysts say, citing the development of the Apple Car as well as high expectations...	https://www.bloomberg.com/news/articles/2021-03-12/apple-could-reach-a-3-trillion-market-valuation-analysts-say	2021/3/12	AAPL	7:35:00
Business Insider	How to cancel an Apple One subscription in 2 ways	When you cancel Apple One, you can choose whether to cancel everything or keep certain subscriptions. Apple One can be cancelled from your Mac, iPhone, or iPad...	https://www.businessinsider.com/guides/streaming/how-to-cancel-apple-one	2021/3/12	AAPL	17:55:26
Business Insider	How to use Apple CarPlay and use apps hands-free	Apple CarPlay is built into every iPhone running iOS 7.1 or later. To take advantage of CarPlay, though, you need a car that supports CarPlay ?€? the infotainment...	https://www.businessinsider.com/guides/tech/how-to-use-apple-carplay	2021/3/12	AAPL	20:50:18
Forbes	Apple's HomePod Surprise Cancellation: Here's What It Really Means	Apple has just cancelled its premium smart speaker, the HomePod (you can still buy it while stocks last, but only the white model is available from...	https://www.forbes.com/sites/davidphelan/2021/03/13/apples-homepod-cancellation-is-a-surprise-heres-what-it-really-means/	2021/3/13	AAPL	6:00:00
Forbes	iOS 14.5 Is Apple's Coolest Upgrade Yet: Here Are 7 Reasons Why	This is easily the neatest update Apple has released mid-way through an iOS cycle, I'd say. You know how unlocking your iPhone when you're wearing a face mask...	https://www.forbes.com/sites/davidphelan/2021/03/13/ios-145-is-apples-coolest-upgrade-yet-here-are-7-reasons-why-it-cant-come-soon-enough/	2021/3/13	AAPL	7:00:00
The Motley Fool	Better Buy: Apple vs. Microsoft	Apple (AAPL -1.26%) and Microsoft (MSFT 1.97%) have fought each other for market share since the late 1970s. At various times, one has appeared to dominate...	https://www.fool.com/investing/2021/03/13/better-buy-apple-vs-microsoft/	2021/3/13	AAPL	7:34:00
Forbes	Apple AirPods 3 Ready To Launch With All-New Design, Reports Claim	Is Apple about to ship new AirPods? Corbis via Getty Images. The next AirPods are almost upon us and will have a new design ????? the first upgrade to the look of...	https://www.forbes.com/sites/davidphelan/2021/03/14/apple-airpods-3-ready-to-launch-with-all-new-design-reports-claim-release-date-new-photos-leak/	2021/3/14	AAPL	8:00:00
TheStreet	Facebook Stock: Wall Street Is A Raging Bull	After peeking into other FAAMG names, the Apple Maven now turns to Facebook. Wall Street seems highly bullish on the social media stock ????? but there are key...	https://www.thestreet.com/apple/stock/facebook-stock-wall-street-is-a-raging-bull	2021/3/15	AAPL	7:14:00
TheStreet	3 Key Reasons Apple Stock Is Spinning Its Wheels	Apple shares have been taking one step forward and another step back in the past few weeks. Reasons for lack of traction might include market preference for...	https://www.thestreet.com/apple/stock/3-key-reasons-apple-stock-is-spinning-its-wheels	2021/3/15	AAPL	15:00:00
Forbes	This Affordable Docking Station For Apple MacBooks Can Drive Two 4K Screens At 60Hz	Another way Apple likes to annoy its customers is by putting hardly any ports on its MacBook Pro and MacBook Air models. If you have a MacBook Pro or MacBook...	https://www.forbes.com/sites/marksparrow/2021/03/15/this-affordable-docking-station-for-apple-macbooks-can-drive-two-4k-screens-at-60hz/	2021/3/15	AAPL	5:02:00
Forbes	Apple iPhone 13: New Patent Suggests Beloved Feature Could Make A Comeback	When Apple withdrew 3D Touch from the iPhone 11, we managed without it, thanks to the arrival of Haptic Touch. This was good, but just not a match for the...	https://www.forbes.com/sites/davidphelan/2021/03/15/apple-iphone-13-new-patent-suggests-beloved-feature-could-make-a-comeback/	2021/3/15	AAPL	8:30:00
Business Insider	Apple discontinuing HomePod smart speaker	Apple is discontinuing the original HomePod smart speaker. It will focus instead on the $99 HomePod Mini, which launched last fall. The $350 HomePod never...	https://www.businessinsider.com/apple-discontinuing-homepod-smart-speaker-2021-3	2021/3/15	AAPL	11:43:28
Business Insider	Apple TV gets first Oscar nomination for Wolfwalkers, Greyhound	Apple received its first Oscar nominations for "Wolfwalkers" and "Greyhound." Apple said it has received more award recognitions at a quicker rate than any...	https://www.businessinsider.com/apple-tv-gets-first-oscar-nomination-for-wolfwalkers-greyhound-2021-3	2021/3/15	AAPL	18:22:40
TheStreet	Apple, Amazon, Tesla: Which Growth Stock Wall Street Likes Most?	What growth stock presents the most compelling investment opportunity today: Apple, Tesla, Amazon, or something else? Here is what Wall Street analysts believe...	https://www.thestreet.com/apple/news/apple-amazon-tesla-which-growth-stock-wall-street-likes-most	2021/3/16	AAPL	8:14:00
TheStreet	2 Pivotal Chart Patterns In Apple Stock	I will admit that I am not much of a chart reader, and prefer to focus on fundamental analysis instead. But Apple stock's graph seems to suggest that shares...	https://www.thestreet.com/apple/stock/2-pivotal-chart-patterns-in-apple-stock	2021/3/16	AAPL	7:00:00
CNBC	Google and Apple are giving up less than 5% of their revenue from apps with payout changes, analytics firm estimates	Apple and Google have announced changes to app store fees that impact app makers making less than $1 million per year. Neither Apple nor Google is leaving a...	https://www.cnbc.com/2021/03/16/google-apple-giving-up-less-than-5percent-of-revenue-from-apps-with-pay-changes-estimate.html	2021/3/16	AAPL	17:13:00
CNBC	Lucid Motors CEO on Apple car rumors: 'I welcome the competition'	Lucid Motors CEO Peter Rawlinson shrugged off concerns that Apple could make a big splash in the same car market that the electric vehicle developer plans...	https://www.cnbc.com/2021/03/16/lucid-motors-ceo-on-apple-car-rumors-i-welcome-the-competition.html	2021/3/16	AAPL	18:53:00
Forbes	First Review: Cambridge Audio's New Melomania 1+ Earbuds Are Apple AirPod Beaters	The price of these earbuds is also right. If I had the choice between a pair of Apple AirPods and the Melomania 1+, there's no question which one I would go for...	https://www.forbes.com/sites/marksparrow/2021/03/16/first-review-cambridge-audios-new-melomania-1-is-an-apple-airpod-beater/	2021/3/16	AAPL	6:11:00
Forbes	I Love Apple But Even The World’s Best Tech Company Can Disappoint	Apple Stores in the UK are closed at the moment thanks to the Covid-19 lockdown. VCG via Getty Images. UPDATED: March 16, 2021. I'm slightly...	https://www.forbes.com/sites/marksparrow/2021/03/15/i-love-apple-but-even-the-worlds-best-tech-company-can-disappoint/	2021/3/16	AAPL	19:01:00
Bloomberg.com	Google Slashes App Store Fees, Following Similar Apple Move - Bloomberg	Google and Apple are a duopoly dominating the app economy of the Western world. The companies have come under intense pressure from regulators and some...	https://www.bloomberg.com/news/articles/2021-03-16/google-cuts-app-store-fees-in-half-following-similar-apple-move	2021/3/16	AAPL	11:11:00
Bloomberg.com	If Tesla Is the Apple of Electric Vehicles, Volkswagen Is Betting It Can Be Samsung - Bloomberg	The German giant is set to spend tens of billions of dollars trying to catch up with the U.S. automaker. Electric Volkswagen AG Automobiles in the...	https://www.bloomberg.com/news/articles/2021-03-16/if-tesla-is-the-apple-of-electric-vehicles-volkswagen-is-betting-it-can-be-samsung	2021/3/16	AAPL	6:30:00
Bloomberg.com	Apple Agrees to Let Russians Pre-Install Local Apps on IPhones - Bloomberg	Apple Inc., in an unprecedented move, will offer an option to install apps from Russian developers on the devices it sells in the country.	https://www.bloomberg.com/news/articles/2021-03-16/apple-agrees-to-let-russians-pre-install-local-apps-on-iphones	2021/3/16	AAPL	16:07:00
Reuters	Apple supplier OFilm tells investors it lost 'particular overseas client' | Reuters	OFilm is known as a supplier of camera modules for Apple Inc, which used them in its line of iPhone smartphones. Apple did not immediately respond to a request...	https://www.reuters.com/article/us-ofilm-apple-idUSKBN2B81H7	2021/3/16	AAPL	7:37:00
Business Insider	How to cancel Apple Fitness Plus on any device	You can cancel your Apple Fitness Plus subscription any time on your iPhone, iPad, Mac, Apple Watch, or Apple TV. Canceling your subscription means your...	https://www.businessinsider.com/guides/tech/how-to-cancel-apple-fitness-plus	2021/3/16	AAPL	11:23:47
TheStreet	Apple Stock: Buy, Trade, Or Stay Away?	With such intense price action since 2020, Apple investors might be asking: should they buy, trade, or stay away from the stock? The Apple Maven provides a...	https://www.thestreet.com/apple/stock/apple-stock-buy-trade-or-stay-away	2021/3/17	AAPL	9:35:00
CNBC	Apple reportedly preparing high-end iPads that could launch as soon as April	Apple could release new iPads as soon as April, according to a report in Bloomberg. The new iPads will be part of Apple's high-end iPad Pro line and could...	https://www.cnbc.com/2021/03/17/apple-reportedly-preparing-high-end-ipads-could-launch-by-april.html	2021/3/17	AAPL	18:25:00
Forbes	Apple iPad Pro 2021: Report Says 12.9in Model With Dazzling Display Could Land In April	The next iPad Pro had been expected any day now. Reports hinted that there would be an Apple Special Event on Tuesday, March 23 where the iPad and other...	https://www.forbes.com/sites/davidphelan/2021/03/17/apple-ipad-pro-2021-report-says-129in-model-with-dazzling-display-could-land-in-april/	2021/3/17	AAPL	8:00:00
Bloomberg.com	Apple Is Said to Cut Off China’s Ofilm Over Xinjiang Labor - Bloomberg	Apple Inc. has severed ties with Chinese component supplier Ofilm Group Co. over allegations it's involved in a government program that transfers ethnic...	https://www.bloomberg.com/news/articles/2021-03-17/shares-of-china-s-ofilm-drop-after-firm-loses-foreign-customer	2021/3/17	AAPL	22:35:00
Reuters	Apple Inc spending from 'green bonds' hits $2.8 billion	Green bonds are a category of fixed-income securities that raise capital for projects with environmental benefits, such as renewable energy or low-carbon...	https://www.reuters.com/article/apple-environment-int-idUSKBN2B90RG	2021/3/17	AAPL	3:05:00
Business Insider	French competition authority won't apply interim measures to Apple's privacy update	Apple received a boost in its legal tussle with French advertisers who had hoped to delay upcoming app-privacy changes ?€? but it still faces an investigation...	https://www.businessinsider.com/adlc-france-competition-interim-measures-apple-privacy-update-investigation-2021-3	2021/3/17	AAPL	8:03:58
Business Insider	All the devices that work with Apple Fitness Plus	Apple Fitness Plus can be used on an iPhone, iPad, or Apple TV ?€? soon, it'll also be on AirPlay 2 compatible TVs. Aside from the Apple devices, many Fitness...	https://www.businessinsider.com/guides/tech/what-devices-work-with-apple-fitness-plus	2021/3/17	AAPL	13:47:27
Business Insider	Apple has a team to remove counterfeit products online	Apple removed over one million listings for counterfeit and fake products in 2020, a spokesperson said. ?? Vendors are using Instagram to sell counterfeit iPhone...	https://www.businessinsider.com/apple-removing-counterfeit-products-online-instagram-china-2021-3	2021/3/17	AAPL	15:26:28
TheStreet	The Federal Reserve's Monetary Policy: What Apple Investors Should Know	The Federal Reserve kept short-term interest near zero and increased its GDP growth and inflation projections. But how does the US central bank's monetary...	https://www.thestreet.com/apple/news/the-federal-reserves-monetary-policy-what-apple-investors-should-know	2021/3/18	AAPL	8:18:00
TheStreet	Why Apple Stock Sunk 3% This Thursday	Now, Apple shares are down about 5% for the year, trailing the performance of the S&P 500 by a solid ten percentage points. Since reaching a peak of $143 apiece...	https://www.thestreet.com/apple/stock/why-apple-sunk-three-percent-thursday	2021/3/18	AAPL	16:05:00
CNBC	Zuckerberg: Facebook may actually be in a 'stronger position' after Apple's iOS 14 privacy changes	Facebook CEO Mark Zuckerberg on Thursday said he is confident the social media company ?????will be able to manage through????? Apple's upcoming privacy changes.	https://www.cnbc.com/2021/03/18/zuckerberg-facebook-may-be-in-stronger-position-after-apple-ios-14.html	2021/3/18	AAPL	18:12:00
CNBC	Apple CEO Tim Cook praises Dreamer bill, urges Congress to pass it	Apple CEO Tim Cook urged lawmakers on Thursday to pass immigration reform that would create a path to citizenship for immigrants known as ?????Dreamers.	https://www.cnbc.com/2021/03/18/apple-ceo-tim-cook-praises-dreamer-bill-urges-congress-to-pass-it.html	2021/3/18	AAPL	15:22:00
CNBC	Why Facebook and Apple are fighting over your privacy	CNBC.com's MacKenzie Sigalos brings you the day's top business news headlines. On today's show, CNBC's Julia Boorstin delves deep into the privacy fight...	https://www.cnbc.com/2021/03/18/why-facebook-and-apple-are-fighting-over-your-privacy.html	2021/3/18	AAPL	18:10:00
Forbes	Like A Spurned Lover, Intel's Attacks On Apple Are Desperate Stuff	Having been unceremoniously dumped from Apple's Mac line-up, Intel has launched a retaliatory attack ad on Apple, claiming computer users should ?????get real,...	https://www.forbes.com/sites/barrycollins/2021/03/18/like-a-spurned-lover-intels-attacks-on-apple-are-desperate-stuff/	2021/3/18	AAPL	6:12:00
Forbes	Surprising Leak Reveals Apple's Powerful Mac Upgrade	And of course Apple has to update the iMac because it has committed to switch the entire range over to Apple Silicon by the end of 2022, replacing the Intel-...	https://www.forbes.com/sites/ewanspence/2021/03/18/apple-macos-imac-apple-silicon-m1-m1x-leak-new/	2021/3/18	AAPL	18:22:00
Bloomberg.com	Apple Stores Let Users Try on AirPods Again in Sign of Normalcy - Bloomberg	Apple stopped letting customers try on the earbuds when Covid-19 began to spread last year. The company is now allowing try-ons in the U.S. and other regions at...	https://www.bloomberg.com/news/articles/2021-03-18/apple-stores-let-users-try-on-airpods-again-in-sign-of-normalcy	2021/3/18	AAPL	17:22:00
Bloomberg.com	Apple Warns Against Unauthorized Tracking After China Workaround - Bloomberg	Apple Inc. said it will apply App Store rules to all apps globally after reports that Chinese app developers are preparing workarounds for the company's...	https://www.bloomberg.com/news/articles/2021-03-19/apple-warns-against-unauthorized-tracking-after-china-workaround	2021/3/18	AAPL	20:18:00
Bloomberg.com	Jefferies Offers Junior Bankers a Peloton Bike, Apple Perks - Bloomberg	Jefferies Financial Group Inc. is grateful for toiling junior bankers -- and the Wall Street firm is showing its appreciation with a selection of coveted...	https://www.bloomberg.com/news/articles/2021-03-18/jefferies-offers-junior-bankers-a-peloton-bike-apple-perks	2021/3/18	AAPL	18:30:00
The Motley Fool	Here's Why Apple Is a Good Stock to Buy Now	Following big gains for many tech stocks in 2020, lots of these equities have fallen sharply from highs earlier this year. This retracing, of course,...	https://www.fool.com/investing/2021/03/18/heres-why-apple-is-a-good-stock-to-buy-now/	2021/3/18	AAPL	7:05:00
Business Insider	Apple could be launching new iPads with improved cameras in April	Apple is releasing new iPads as soon as April, people familiar with the matter told Bloomberg. The new iPad Pro models will come with a faster processor and...	https://www.businessinsider.com/apple-launch-new-ipads-improved-camera-faster-processor-april-2021-3	2021/3/18	AAPL	8:59:23
TheStreet	Apple Stock Is Going Down, One Analyst Says. Here's Why	Not everyone on Wall Street is an Apple cheerleader. The most bearish analyst sees 35% downside risk to investing in the stock. Here are the key arguments that...	https://www.thestreet.com/apple/news/apple-stock-is-going-down-one-analyst-says-heres-why	2021/3/19	AAPL	8:27:00
Bloomberg.com	Apple Told to Pay $308.5 Million for Infringing DRM Patent - Bloomberg	Personalized Media had sued claiming Apple infringed its patent with technology including FairPlay, which is used for the distribution of encrypted content from...	https://www.bloomberg.com/news/articles/2021-03-19/apple-told-to-pay-308-5-million-for-infringing-drm-patent	2021/3/19	AAPL	17:57:00
Bloomberg.com	Facebook Rallies After Zuckerberg Downplays Risk of Apple Policy - Bloomberg	Facebook Inc. shares rallied on Friday, with the stock extending a recent advance after Chief Executive Officer Mark Zuckerberg downplayed the risk that the...	https://www.bloomberg.com/news/articles/2021-03-19/facebook-rallies-after-zuckerberg-downplays-risk-of-apple-policy	2021/3/19	AAPL	13:45:00
Reuters	U.S. jury tells Apple to pay $308.5 million for patent infringement	(Reuters) - A federal jury in Texas said Apple Inc must pay about $308.5 million to Personalized Media Communications LLC (PMC) for infringing a patent...	https://www.reuters.com/article/us-apple-ip-idUSKBN2BC04I	2021/3/19	AAPL	23:47:00
Business Insider	Apple customers can again try on AirPods at US stores	Apple reopened all 270 US stores earlier this month after shutting down last year due to COVID-19. Get the latest tech news & scoops ?€? delivered daily to your...	https://www.businessinsider.com/apple-allows-customers-to-try-airpods-again-at-its-stores-2021-3	2021/3/19	AAPL	11:23:21
Forbes	?????Calls': Mystery Podcast-Like Series On Apple TV+	One of the best episodes out of the nine available on Apple TV is episode 3, called ?????Pedro Across the Street????? featuring Mark Duplass, Judy Greer and Pedro...	https://www.forbes.com/sites/sheenascott/2021/03/20/calls-mystery-podcast-like-series-on-apple-tv/	2021/3/20	AAPL	15:58:00
Business Insider	Facebook stock jumped more than 4% after Mark Zuckerberg downplayed Apple's privacy changes	The Apple iOS 14 software update allows users to opt-out from being tracked. Get the latest tech news & scoops ?€? delivered daily to your inbox.	https://www.businessinsider.com/facebook-stock-rose-after-zuckerberg-downplayed-apple-ios-updates-2021-3	2021/3/20	AAPL	11:06:47
Business Insider	Wikipedia contracts with Apple, Google could fund global initiatives	Apple, Amazon, and Google don't pay to integrate Wikipedia articles into their search products. The non-profit now hopes to use contracts with Big Tech to help...	https://www.businessinsider.com/wikipedia-contracts-with-apple-google-could-fund-global-initiatives-2021-3	2021/3/20	AAPL	9:32:00
Forbes	Apple iPhone 13: Patent Hints At Radically Different Innovation	The next iPhone could have something other flagship phones already have: a fingerprint sensor buried in the display itself. But if that sounds like Apple is...	https://www.forbes.com/sites/davidphelan/2021/03/21/apple-iphone-13-patent-hints-at-radically-different-display-innovation/	2021/3/21	AAPL	12:30:00
Bloomberg.com	Russia's Not-So-Great Firewall Is Good Enough to Sway Apple - Bloomberg	When the Russian internet censor, Roskomnadzor, threatens to block Twitter within a month unless it removes certain kinds of content, it knows full well that it...	https://www.bloomberg.com/opinion/articles/2021-03-21/russia-s-not-so-great-firewall-is-good-enough-to-sway-apple	2021/3/21	AAPL	3:00:00
The Motley Fool	Battle of Dividend Stocks: Microsoft vs. Apple	Arguably two of the greatest dividend stocks are from tech giants Microsoft (MSFT -0.58%) and Apple (AAPL -3.48%). Though they currently have low dividend...	https://www.fool.com/investing/2021/03/21/battle-of-dividend-stocks-microsoft-vs-apple/	2021/3/21	AAPL	11:45:00
Business Insider	Saudi Aramco loses title of world's most profitable company to Apple	The world's largest oil company said it plans to maintain its full-year dividend worth $75 billion. Apple has claimed the title of the world's most profitable...	https://www.businessinsider.com/saudi-aramco-2020-profit-drops-49-billion-pandemic-lower-demand-2021-3	2021/3/21	AAPL	12:01:39
TheStreet	This Is Why Apple Stock Rebounded On Monday	Apple had a solid day of returns on Monday, March 22. The stock was up 2.8%, beating the performance of the S&P 500 by about 2 percentage points,...	https://www.thestreet.com/apple/stock/this-why-apple-stock-rebounded-on-monday	2021/3/22	AAPL	16:09:00
Forbes	Apple HomePod mini Hides Secret Extra Sensor, Report Claims	Apple launched the HomePod mini last Fall, a smart little sibling to the HomePod, which has just been cancelled (here's what that really means).	https://www.forbes.com/sites/davidphelan/2021/03/22/apple-homepod-mini-hides-secret-extra-sensor-report-claims/	2021/3/22	AAPL	10:01:00
Forbes	Judge Certifies Class Action Lawsuit Over Apple's Controversial Butterfly Keyboards	Detail of a 2017 Apple MacBook laptop, taken on July 7, 2017. Photo by Neil Godwin/T3 Magazine/Future via Getty Images. Key Facts.	https://www.forbes.com/sites/rachelsandler/2021/03/22/judge-certifies-class-action-lawsuit-over-apples-controversial-butterfly-keyboards/	2021/3/22	AAPL	15:30:00
Bloomberg.com	Apple (AAPL) HomePod Mini Secret Sensor for Smart Home Thermostats - Bloomberg	Apple Inc.'s HomePod mini speaker launched last November with new features such as a home intercom system. But one part of the device has remained secret: a...	https://www.bloomberg.com/news/articles/2021-03-22/apple-homepod-mini-secret-sensor-for-smart-home-thermostats	2021/3/22	AAPL	6:00:00
Reuters	Caltech sues Microsoft over Wi-Fi patents from $1 billion Apple case | Reuters	Caltech sues Microsoft over Wi-Fi patents from $1 billion Apple case ... The California Institute of Technology sued Microsoft Corp. on Friday in Texas federal...	https://www.reuters.com/article/ip-caltech-idUSL1N2LK27X	2021/3/22	AAPL	14:53:00
The Motley Fool	Facebook Could Emerge Stronger After Apple's iOS Privacy Change | The Motley Fool	Apple (AAPL -1.51%) is working on a new privacy feature for iOS 14 called App Tracking Transparency. The feature will go live to everyone with the release...	https://www.fool.com/investing/2021/03/22/facebook-could-emerge-stronger-apple-ios-privacy/	2021/3/22	AAPL	11:21:00
The Motley Fool	There's No Stopping Apple's iPhone "Supercycle," Says Analyst	Image source: Apple. Wedbush analyst Daniel Ives told investors in a research note that after checking into Apple channels, he discovered builds for the current...	https://www.fool.com/investing/2021/03/22/theres-no-stopping-apples-iphone-supercycle-says-a/	2021/3/22	AAPL	13:04:00
Business Insider	Apple must pay $308.5M for iTunes patent infringement: jury	PMC, a licensing firm, had originally sued Apple in 2015, claiming the tech giant infringed seven of its patents. The lawsuit relates to FairPlay, a DRM...	https://www.businessinsider.com/jury-tells-apple-to-pay-3085-million-for-patent-infringement-2021-3	2021/3/22	AAPL	6:43:01
TheStreet	One Year After The Bear Market Low: Where Apple Stock Stands	Interestingly, Apple shares never dipped 30% below their own February 19 levels. The stock rebounded just above the broad market's floor, despite the latter...	https://www.thestreet.com/apple/news/one-year-after-the-bear-market-low-where-apple-stock-stands	2021/3/23	AAPL	6:33:00
Bloomberg.com	Goldman Cleared of Bias in New York Review of Apple Card - Bloomberg	Goldman Sachs Group Inc. didn't use discriminatory practices when deciding whether to extend credit to prospective customers of its Apple Card, the New York...	https://www.bloomberg.com/news/articles/2021-03-23/goldman-didn-t-discriminate-with-apple-card-n-y-regulator-says	2021/3/23	AAPL	9:41:00
Reuters	Apple card, underwriter Goldman Sachs committed no fair lending violations -NY authorities | Reuters	The Apple Card, launched in 2019, was the first time Goldman Sachs offered a credit card. A spokesman for the bank said Goldman welcomes the department's...	https://www.reuters.com/business/apple-card-underwriter-goldman-sachs-committed-no-fair-lending-violations-2021-03-23/	2021/3/23	AAPL	9:58:00
Business Insider	Apple MacBook butterfly keyboard suit gets class-action status in CA	A California judge has approved a class-action lawsuit brought against Apple for the company's faulty MacBook keyboards known as the butterfly keyboard...	https://www.businessinsider.com/apple-butterfly-keyboards-class-action-lawsuit-2021-03	2021/3/23	AAPL	10:18:20
TheStreet	2 Ways That The Fiscal Stimulus Could Boost Apple Stock	As the third round of stimulus payments reaches US households, Apple shares could benefit in a couple of different ways: more money in the pockets of consumers...	https://www.thestreet.com/apple/news/2-ways-that-the-fiscal-stimulus-package-could-boost-apple-stock	2021/3/24	AAPL	6:00:00
Forbes	iPad Pro 2021: Apple Accidentally Leaks Processor, Likely For New Tablet	M stands for Mac, and M1 is the first Apple Silicon processor, powering the latest MacBook Air, for instance. This bears out recent references to the next iPad...	https://www.forbes.com/sites/davidphelan/2021/03/24/ipad-pro-2021-apple-accidentally-leaks-processor-likely-for-new-tablet/	2021/3/24	AAPL	11:00:00
Bloomberg.com	Apple Faces Silicon Valley’s Second South Asian Bias Lawsuit - Bloomberg	Apple Inc. lost an early round in a discrimination lawsuit brought in the U.S. by a female engineer from India who says her two managers -- one from her...	https://www.bloomberg.com/news/articles/2021-03-25/apple-faces-indian-engineer-s-bias-lawsuit-over-her-heritage	2021/3/24	AAPL	23:42:00
TheStreet	Apple Stock: A Sign Of Big Things To Come?	Apple does not break down the types of capital investments that it makes each quarter. However, we know that, as of fiscal first quarter 2021, about three-...	https://www.thestreet.com/apple/stock/apple-stock-a-sign-of-big-things-to-come	2021/3/25	AAPL	6:38:00
Forbes	Apple AirPods 3 Are Now In Production, Report Claims	In the latest issue: the rumored release date for the iPhone 13, tips and tricks for Apple Notes and the Breathe app reviewed. Plus, new iMac rumors, cool links...	https://www.forbes.com/sites/davidphelan/2021/03/25/apple-airpods-3-production-now-started-for-release-in-3rd-quarter-report-claims/	2021/3/25	AAPL	18:00:00
Forbes	Warner Music Takes A Novel Approach To Speech Therapy With Apple Music-Exclusive ‘Saylists’	Using an algorithm, Apple analyzed the lyrics of its catalog's 70 million songs to identify the sounds most commonly repeated in speech. As such, the playlists...	https://www.forbes.com/sites/stevenaquino/2021/03/25/warner-music-takes-a-novel-approach-to-speech-therapy-with-apple-music-exclusive-saylists/	2021/3/25	AAPL	18:07:00
Business Insider	Ken Buck won't take PAC donations from Facebook, Google, Apple	On the site, which was later booted by Amazon, Buck said that Congress needed to take action against Google, Facebook, Twitter, and Apple. "Big Tech has abused...	https://www.businessinsider.com/ken-buck-big-tech-pac-donations-facebook-google-apple-republican-2021-3	2021/3/25	AAPL	8:05:11
Forbes	Apple Watch 2021: The Biggest Change Yet Could Be Coming Soon	Apple Watch Series 6 in Graphite Stainless Steel finish. Is an Apple Watch even sportier than this stainless-steel Series 6 coming? David Phelan. MORE...	https://www.forbes.com/sites/davidphelan/2021/03/26/apple-watch-2021-the-biggest-change-yet-could-be-coming-soon-release-date/	2021/3/26	AAPL	8:00:00
Bloomberg.com	Apple Watch News: Rugged Model For Extreme Sports Under Consideration - Bloomberg	Apple Inc. is considering launching an Apple Watch with a rugged casing aimed at athletes, hikers and others who use the device in more extreme environments,...	https://www.bloomberg.com/news/articles/2021-03-26/apple-considers-launching-rugged-watch-for-extreme-sports	2021/3/26	AAPL	6:00:00
The Wall Street Journal	Apple's Move to Block User Tracking Spawns New Digital Ad Strategies	As Apple Inc. AAPL -1.51%??? moves ahead with long-promised plans to make it harder to target certain iPhone users with ads, advertising companies and...	https://www.wsj.com/articles/apples-move-to-block-user-tracking-spawns-new-digital-ad-strategies-11616751001	2021/3/26	AAPL	5:30:00
Business Insider	Apple could finally be making a 'rugged' version of the Apple Watch	Apple could launch a new, more rugged version of the Apple Watch as soon as this year. The new design would be aimed at runners and outdoor sports enthusiasts,...	https://www.businessinsider.com/apple-reportedly-making-sports-version-of-apple-watch-2021-3	2021/3/26	AAPL	10:56:21
Business Insider	Elon Musk deletes tweet implying Tesla could be bigger than Apple soon	Tesla CEO Elon Musk deleted a tweet on Friday that implied Tesla would become a bigger company than Apple, the world's largest company, "within a few months...	https://www.businessinsider.com/elon-musk-twitter-deleted-tweet-implying-company-bigger-than-apple-2021-3	2021/3/26	AAPL	13:57:49
Forbes	Apple's Surprising Idea To Keep Your MacBook Cool	The latest MacBooks may have all the technical advantages from the launch of Apple Silicon, but the M1 family continued the same design as previous Macs.	https://www.forbes.com/sites/ewanspence/2021/03/27/apple-macbook-pro-patent-new-leak-design-cooling-thermal-m1/	2021/3/27	AAPL	19:33:00
Forbes	iOS 12.5.2: iPhone 6 Users Need This Critical Update Now, Apple Recommends	Apple says that a bug in Webkit could allow arbitrary cross-site scripting from malicious code. If that's too technical for you (it certainly is for me), cross-...	https://www.forbes.com/sites/davidphelan/2021/03/27/ios-1252-iphone-6-users-need-this-critical-update-now-apple-recommends-urgent-security-update-iphone-5s/	2021/3/27	AAPL	6:00:00
Forbes	Apple iPhone 13 Pro May Feature Deep Black Color, But Not Orange, Alas	The next iPhones are due this Fall and they look to be shaping up nicely. A recent video from EverythingApplePro has shared a bunch of rumored new features...	https://www.forbes.com/sites/davidphelan/2021/03/28/apple-iphone-13-pro-may-feature-new-black-finish-but-not-orange-alas/	2021/3/28	AAPL	8:00:00
Forbes	iPhone & Apple Watch Could Assess Heart Condition, Stanford Study Finds	A new study done at Stanford University shows that healthcare providers could assess a cardiovascular patient's frailty remotely using the sensors on an...	https://www.forbes.com/sites/davidphelan/2021/03/28/iphone--apple-watch-could-assess-heart-condition-stanford-study-finds/	2021/3/28	AAPL	6:00:00
TheStreet	Apple Earnings Date: When Will The Company Report?	Apple's fiscal second quarter is approaching the end. The Apple Maven anticipates the Cupertino company's upcoming earnings date and looks at historical stock...	https://www.thestreet.com/apple/news/apple-earnings-date-when-will-the-company-report	2021/3/29	AAPL	15:00:00
TheStreet	Will Apple Stock Price Hit $150 By End Of Year?	Apple shares at $150 represent 25% upside from current levels, which is a very respectable rate of return for a stock that has been on fire for a couple of...	https://www.thestreet.com/apple/stock/will-apple-stock-price-hit-150-by-end-of-year	2021/3/29	AAPL	9:55:00
CNBC	Dow slips more than 100 points from a record high, Apple and Microsoft lead losses	Apple and Microsoft were among the biggest losers in the 30-stock Dow, falling more than 1% each. The S&P 500 slid 0.3% to 3,958.55, led by losses in consumer...	https://www.cnbc.com/2021/03/29/stock-market-open-to-close-news.html	2021/3/29	AAPL	18:04:00
Bloomberg.com	Apple Encourages Staff to Get Vaccinated, Offers Paid Time Off - Bloomberg	Apple Inc. is encouraging employees to get Covid-19 vaccines by offering paid time off for appointments and paid sick leave for those experiencing side...	https://www.bloomberg.com/news/articles/2021-03-29/apple-encourages-staff-to-get-vaccinated-offers-paid-time-off	2021/3/29	AAPL	14:34:00
Bloomberg.com	Apple Loses Bid to Stop Swatch Using Jobs’s ‘One More Thing’ Cue - Bloomberg	But Apple can't keep its founder's turn of phrase for itself, a London judge ruled Monday as he sided with Swiss watchmaker Swatch Group AG in a long-running...	https://www.bloomberg.com/news/articles/2021-03-29/apple-loses-bid-to-stop-swatch-using-jobs-s-one-more-thing-cue	2021/3/29	AAPL	10:52:00
Business Insider	Apple offering PTO for vaccine appointments, sick pay for side effects	Apple employees will reportedly receive paid time off for vaccine appointments, as well as sick pay if they experience side effects following the vaccine. The...	https://www.businessinsider.com/apple-pto-sick-pay-for-vaccines-report-2021-3	2021/3/29	AAPL	16:20:40
Business Insider	Apple is using Dua Lipa and Lizzo songs to help people with stutters	Apple and Warner Music have collaborated on "Saylists" to help youth with speech difficulties. The playlists are made up of songs that repeat challenging sounds...	https://www.businessinsider.com/music-therapy-speech-stutter-sound-disorder-difficulty-impediment-children-song-2021-3	2021/3/29	AAPL	11:10:00
TheStreet	Apple Or Tesla Stock: Which Is The Best Buy-On-Dip Play?	After a killer 2020, Apple and Tesla stocks have been underperforming this year. The Apple Maven looks at valuations and catalysts to assess which, if any,...	https://www.thestreet.com/apple/news/apple-or-tesla-stock-which-is-the-best-buy-on-dip-play	2021/3/30	AAPL	6:58:00
TheStreet	'Voltswagen' Puts VW Closer to Apple Car, Wedbush Says	The name Voltswagen will be placed as an exterior badge on all EV models with gas vehicles retaining the dark blue VW emblem. Wedbush says that "VW is the most...	https://www.thestreet.com/investing/volkswagen-closer-to-apple-partnership-wedbush-says	2021/3/30	AAPL	14:53:00
CNBC	Apple expected to unveil new iPhone, Mac and Watch software June 7 in virtual event	Apple expected to unveil new iPhone, Mac and Watch software June 7 in virtual event ?? Apple announced on Tuesday that its annual developers conference will begin...	https://www.cnbc.com/2021/03/30/apple-wwdc-2021-starts-june-7-online-only.html	2021/3/30	AAPL	9:13:00
Forbes	New Apple TV 4K Coming With The Upgrade Everyone's Waiting For	There have been enticing prospects of a radically different remote revealed by an Apple patent. But more concrete details how suggest a redesigned remote will...	https://www.forbes.com/sites/davidphelan/2021/03/30/new-apple-tv-4k-coming-likely-with-the-upgrade-everyones-waiting-for-release-date/	2021/3/30	AAPL	6:00:00
Forbes	WWDC 2021 Announced For June: Expect Apple’s Big Clues For iPhone 13, Mac Or... AR Glasses	And what it announces at WWDC gives us the clearest hints of where the iPhone 13, Apple Watch Series 7, iMac and other products are heading. And this time, it...	https://www.forbes.com/sites/davidphelan/2021/03/30/wwdc-2021-announced-apples-big-iphone-13--mac-hints-will-come-in-june/	2021/3/30	AAPL	10:20:00
Reuters	Epic Games files complaint against Apple with UK regulator	The UK Competition and Markets Authority said earlier this month it had opened an investigation into Apple after complaints that the iPhone maker's terms and...	https://www.reuters.com/technology/epic-games-files-complaint-against-apple-with-uk-regulator-2021-03-30/	2021/3/30	AAPL	6:43:00
The Wall Street Journal	Google Nest Hub, Apple Watch and the Pros and Cons of Sleep Tracking	More gadgets are being designed for the bedroom. Experts say they won't necessarily help you get more restful sleep, though some detect signs of sleep apnea.	https://www.wsj.com/articles/google-nest-hub-apple-watch-and-the-pros-and-cons-of-sleep-tracking-11617109207	2021/3/30	AAPL	9:00:00
Business Insider	'One more thing': Apple can't stop Swatch trademark of Steve Jobs slogan	Apple cannot block Swiss watchmaker Swatch from trademarking the phrase "one more thing" in the UK. Steve Jobs, the Apple cofounder, who died in 2011, often...	https://www.businessinsider.com/one-more-thing-apple-swatch-trademark-steve-jobs-judge-rules-2021-3	2021/3/30	AAPL	8:33:14
Business Insider	Foxconn, Apple's biggest iPhone supplier, hit by microchip shortage	Foxconn's chairman warned the company is starting to see the impact of the chip shortage. ?? The Apple supplier says it expects to ship 10% fewer products due to...	https://www.businessinsider.com/foxconn-apple-iphone-supplier-chip-shortage-fewer-product-shipments-2021-3	2021/3/30	AAPL	14:25:59
TheStreet	Apple Stock: Is April Usually A Good Month?	Below, the Apple Maven looks at the historical performance of Apple shares in April, and tries to answer the question: could this be a good month of returns for...	https://www.thestreet.com/apple/stock/apple-stock-is-april-usually-a-good-month	2021/3/31	AAPL	13:20:00
TheStreet	Apple Stock: Dissecting Jim Cramer's Most Recent Take	TheStreet's Jim Cramer has weighed in on Apple stock. Despite the usual long-term bullishness, he seems concerned about the short term. The Apple Maven dives...	https://www.thestreet.com/apple/stock/apple-stock-dissecting-jim-cramers-most-recent-take	2021/3/31	AAPL	7:01:00
CNBC	Apple's Siri will stop defaulting to a female voice in the U.S., two new voices coming	Apple will add two new English language voices to its Siri voice assistant in an upcoming version of its iPhone software, the company said on Wednesday.	https://www.cnbc.com/2021/03/31/apples-siri-will-stop-defaulting-to-a-female-voice-in-the-us-two-new-voices-coming.html	2021/3/31	AAPL	13:54:00
Forbes	Get Backup Pro 3 Is The Essential Software For Apple Mac Users On World Backup Day	Like death and taxes, a failing hard drive is an unpleasant fact of life. If you're an Apple Mac user, I'd like to recommend an affordable piece of...	https://www.forbes.com/sites/marksparrow/2021/03/31/get-backup-pro-3-is-the-essential-software-for-apple-mac-users-on-world-backup-day/	2021/3/31	AAPL	6:28:00
Forbes	New Apple Leak Suggests Earlier iPhone 13 Release	In a new leak, supply chain sources for popular Taiwanese site Digitimes reveals that TSMC (Apple's biggest iPhone chip partner) ?????is expected to kick off...	https://www.forbes.com/sites/gordonkelly/2021/03/31/apple-iphone-13-pro-max-release-date-a15-upgrade-iphone-12-pro-max/	2021/3/31	AAPL	17:35:00
Bloomberg.com	Apple WWDC: Why Virtual Launch Events Aren't Quite the Same - Bloomberg	But I believe that internally, Apple hopes that WWDC 2021 will be its last developer conference in a purely digital format?€?and that the return to in-person...	https://www.bloomberg.com/news/newsletters/2021-03-31/apple-wwdc-why-virtual-launch-events-aren-t-quite-the-same	2021/3/31	AAPL	6:45:00
Bloomberg.com	Apple (AAPL) Invests in Music Startup Devoted to Independent Artists - Bloomberg	Apple Inc. is buying a stake in UnitedMasters, investing in a music-distribution company that is trying to undercut major record labels by offering artists...	https://www.bloomberg.com/news/articles/2021-03-31/apple-invests-in-music-startup-devoted-to-independent-artists	2021/3/31	AAPL	6:00:00
Reuters	Apple to build battery-based solar energy storage project in California | Reuters	(Reuters) - Apple Inc said Wednesday that it will build a battery-based renewable energy storage facility in Central California near a solar energy...	https://www.reuters.com/article/uk-apple-environment-idUKKBN2BN1ZW	2021/3/31	AAPL	9:02:00
The Wall Street Journal	Apple Supports Independent Artists With New Investment	Apple Inc. is investing in independent music artists. The tech giant led a $50 million fundraising round for UnitedMasters, a three-year-old artist-services...	https://www.wsj.com/articles/apple-supports-independent-artists-with-new-investment-11617184804	2021/3/31	AAPL	6:00:00
Business Insider	Apple reportedly fixing bug that blocked searches for 'Asian' as adult	Apple is said to be fixing a bug that caused adult-content filters to block the word "Asian." The bug became public in February, but a developer said he had...	https://www.businessinsider.com/apple-fixing-bug-blocked-word-asian-as-adult-content-2021-3	2021/3/31	AAPL	5:50:11
TheStreet	Apple Stock Roars Back To Life On Wall Street Upgrade	Apple stock had a strong day of returns on Wednesday to end a challenging first quarter of 2021 on a high note. The Apple Maven discusses the key factors that...	https://www.thestreet.com/apple/news/apple-stock-roars-back-to-life-on-wall-street-upgrade	2021/4/1	AAPL	7:29:00
TheStreet	Apple Stock's 2021 Journey Through March	Apple shares finished the first quarter down 8%. The Apple Maven recaps the journey through the first three months of the year, and tells the story of a stock...	https://www.thestreet.com/apple/news/apple-stocks-2021-journey-through-march	2021/4/1	AAPL	14:17:00
CNBC	Apple will use Tesla Megapack batteries at its solar farm facility	Apple will use Tesla's Megapack battery energy storage system at its California solar farm. The company announced Wednesday it's building one of the largest...	https://www.cnbc.com/2021/04/01/apple-will-use-tesla-megapack-batteries-at-its-solar-farm-facility.html	2021/4/1	AAPL	10:38:00
Forbes	Apple Rejecting Apps With Fingerprinting Enabled As iOS 14 Privacy Enforcement Starts	?????Apple does not joke with privacy for anyone going against the rules,????? says mobile marketing professional Claire Rozain. ?????Security matters!????? Apps that have been...	https://www.forbes.com/sites/johnkoetsier/2021/04/01/apple-rejecting-apps-with-fingerprinting-enabled-as-ios-14-privacy-enforcement-starts/	2021/4/1	AAPL	14:45:00
Business Insider	Apple removes Siri's female voice as its default	The UN previously criticized Apple, Google, and Amazon, for setting their virtual assistants to female voices. Get the latest tech news & scoops ?€? delivered...	https://www.businessinsider.com/apple-removes-siri-female-voice-as-its-default-2021-4	2021/4/1	AAPL	11:44:28
Forbes	Apple's M2 Chip Will Use 4nm Process	Apple may have torn up the rulebook in terms of laptop specs with last year's MacBooks, but Tim Cook and his team are not stopping there.	https://www.forbes.com/sites/ewanspence/2021/04/03/apple-macos-macbook-pro-m1-m2-leak-4nm-apple-silicon-specs/	2021/4/3	AAPL	18:20:00
Forbes	New Apple Leaker Promises Surprise AirPods 3 April Release	Countering recent reports that Apple had pushed the release of AirPods 3 to Q3 2021, a new leak states that Apple will actually make them a surprise part of an...	https://www.forbes.com/sites/gordonkelly/2021/04/03/apple-airpods-3-new-airpods-release-date-upgrade-airpods-pro/	2021/4/3	AAPL	8:04:00
Business Insider	Snapchat explored how to skirt Apple's new privacy rules: Report	Apple is about to roll out new tools that let people opt out of being tracked by their apps. Snap reportedly wanted to gather data from third parties to keep...	https://www.businessinsider.com/snapchat-explored-how-to-skirt-apples-new-privacy-rules-report-2021-4	2021/4/3	AAPL	12:12:02
Forbes	Apple TV 4K 2021: Cool New Remote Control May Not Be What It Seems	If, like me, you're waiting agog for the next streaming box from Apple, you'll probably have focused on the remote control, which is cute and capable but...	https://www.forbes.com/sites/davidphelan/2021/04/04/apple-tv-4k-2021-cool-new-remote-control-may-not-be-what-it-seems/	2021/4/4	AAPL	14:00:00
Forbes	The Best Apple MacBook Pro Alternatives For 2021 …And Other Small Business Tech News	Here are five things in technology that happened this past week and how they affect your business. Did you miss them? 1 ????? These are the best MacBook Pro...	https://www.forbes.com/sites/quickerbettertech/2021/04/04/the-best-apple-macbook-pro-alternatives-for-2021-and-other-small-business-tech-news/	2021/4/4	AAPL	7:00:00
Forbes	Apple TV 4K 2021: Cool New Remote Control May Not Be What It Seems	If, like me, you're waiting agog for the next streaming box from Apple, you'll probably have focused on the remote control, which is cute and capable but...	https://www.forbes.com/sites/davidphelan/2021/04/04/apple-tv-4k-2021-cool-new-remote-control-may-not-be-what-it-seems/	2021/4/4	AAPL	14:00:00
Forbes	The Best Apple MacBook Pro Alternatives For 2021 …And Other Small Business Tech News	Here are five things in technology that happened this past week and how they affect your business. Did you miss them? 1 ????? These are the best MacBook Pro...	https://www.forbes.com/sites/quickerbettertech/2021/04/04/the-best-apple-macbook-pro-alternatives-for-2021-and-other-small-business-tech-news/	2021/4/4	AAPL	7:00:00
TheStreet	AAPL After Hours: Apple Stock Marches Forward In April	Shares of Apple gained over 2% on Monday, April 5, finally climbing 8% above the 2021 bottom of $116 per share. Here is what drove AAPL stock higher this time.	https://www.thestreet.com/apple/stock/aapl-after-hours-marches-forward-april	2021/4/5	AAPL	16:05:00
TheStreet	Apple Stock: Wall Street Sees Strong Growth In The Quarter	First period 2021 earnings season for US-based companies unofficially starts in mid-April. The iPhone maker has not yet scheduled its fiscal second quarter...	https://www.thestreet.com/apple/stock/apple-stock-wall-street-sees-strong-growth-in-the-quarter	2021/4/5	AAPL	15:25:00
CNBC	Tim Cook drops some hints on Apple's car plans, shares what he thinks of Elon Musk and Tesla	Apple CEO Tim Cook hinted toward the company's work in autonomous vehicles, following rumors that the company was in talks to develop its own car.	https://www.cnbc.com/2021/04/05/tim-cook-interview-apples-car-plans-and-thoughts-on-elon-musk.html	2021/4/5	AAPL	9:43:00
The Wall Street Journal	In-Depth Features - We Built an ‘Apple Car’ From Old iPhones. Here’s What We Learned	As tech companies become a key part of the auto industry, cars are looking more like giant computers on wheels. To understand why a tech giant like Apple...	https://www.wsj.com/video/series/in-depth-features/we-built-an-apple-car-from-old-iphones-heres-what-we-learned/BA0796CF-B5AF-4250-9824-2EF7F74CD6F1	2021/4/5	AAPL	5:30:00
Business Insider	LG shutting down smartphone business as Samsung, Apple dominate market	The smartphone market is a 2-horse race between Apple and Samsung, and LG is the latest casualty ?? LG announced Monday that it would be closing its mobile...	https://www.businessinsider.com/lg-shutting-down-smartphone-business-samsung-apple-2021-4	2021/4/5	AAPL	15:17:04
Business Insider	Apple increased iPhone trade-in value for older models	For an iPhone 11 Pro Max in good condition, a consumer can get $515, up from $500, MacRumors said. Apple released four new versions of its iPhone 12 in October.	https://www.businessinsider.com/apple-increased-maximum-amount-for-trading-in-old-iphone-2021-4	2021/4/5	AAPL	10:54:06
TheStreet	Apple Stock At $175 or $83? Both Paths Explored	Wall Street analysts seem to agree, on average, that Apple stock is a strong buy. But around the consensus price target of $150 per share, estimates vary...	https://www.thestreet.com/apple/stock/apple-stock-at-175-or-83-both-paths-explored	2021/4/6	AAPL	7:07:00
Bloomberg.com	Apple iPhone Assembler Hon Hai Revenue Jumps 44% on Covid Demand - Bloomberg	IPhone assembler Hon Hai Precision Industry Co.'s first-quarter revenue jumped 44% on robust demand for Apple Inc.'s new 5G devices and other gadgets that...	https://www.bloomberg.com/news/articles/2021-04-06/hon-hai-revenue-jumps-44-on-stay-at-home-demand-for-gadgets	2021/4/6	AAPL	6:17:00
The Wall Street Journal	Facebook, Apple and Niantic Bet People Are Ready for Augmented-Reality Glasses	Tech companies are accelerating their development of computerized glasses for consumers, in a competition between Facebook Apple Inc. and others that...	https://www.wsj.com/articles/facebook-apple-and-niantic-bet-people-are-ready-for-augmented-reality-glasses-11617713387	2021/4/6	AAPL	12:23:00
Business Insider	Tim Cook hints at Apple electric car project	Apple CEO Tim Cook hinted in a new interview that the tech giant was working on an electric-vehicle project ?€? but said many of Apple's ideas "never see the...	https://www.businessinsider.com/apple-car-electric-vehicle-autonomous-tim-cook-project-titan-2021-4	2021/4/6	AAPL	5:17:02
CNBC	Apple will let you use your iPhone to find other lost products	iPhones will soon be able to track lost items using a built-in app called Find My, Apple announced on Wednesday. The first products that work with Find My...	https://www.cnbc.com/2021/04/07/apple-find-my-network-opens-to-third-party-accessories.html	2021/4/7	AAPL	13:55:00
CNBC	Peter Thiel criticizes Google and Apple for being too close to China	Thiel also said that Apple was unlikely to confront China because of its massive supply chain to manufacture iPhones and other products in the country. In this...	https://www.cnbc.com/2021/04/07/peter-thiel-criticizes-google-and-apple-for-being-too-close-to-china-.html	2021/4/7	AAPL	18:29:00
Forbes	You Can Now Locate Your Bike With Apple's ?????Find My' Feature	Apple has finally allowed third-party products to use the locating capabilities of the Find My network, which comprises hundreds of millions of Apple...	https://www.forbes.com/sites/carltonreid/2021/04/07/you-can-now-locate-your-bike-with-apples-find-my-feature/	2021/4/7	AAPL	18:44:00
Forbes	Apple iPad Pro 2021: New Leak Reveals Date But Leaves 1 Tantalizing Question	The next iPad Pro will almost certainly look like this one, but will it have 5G? David Phelan. Surely there's no doubt any more: the next iPad Pro is about to...	https://www.forbes.com/sites/davidphelan/2021/04/07/apple-ipad-pro-2021-new-leak-reveals-date-but-leaves-1-tantalizing-question-release-date-5g-connection-new-dazzling-display-technology/	2021/4/7	AAPL	7:00:00
Forbes	Apple Invests $50 Million In UnitedMasters Culturally Relevant Music Artist Platform	The Breakdown You Need To Know: UnitedMasters initially raised $70 million from Andreessen Horowitz and Alphabet in 2017, with personal involvement from Larry...	https://www.forbes.com/sites/korihale/2021/04/07/apple-invests-50-million-in-unitedmasters-culturally-relevant-music-artist-platform/	2021/4/7	AAPL	7:42:00
Forbes	Apple May Have Accidentally Spoiled The ?????Falcon And The Winter Soldier' Villain Reveal	Well, in Falcon and the Winter Soldier, Sam, Bucky and Torres all are shown using iPhones on camera. Sharon Carter also has a phone which is?????not an iPhone. As...	https://www.forbes.com/sites/paultassi/2021/04/07/apple-may-have-accidentally-spoiled-the-falcon-and-the-winter-soldier-villain-reveal/	2021/4/7	AAPL	10:58:00
Reuters	Apple to start enforcing new app privacy notifications in coming weeks | Reuters	April 7 (Reuters) - Apple Inc (AAPL.O) said on Wednesday that in the coming weeks it will start enforcing a new privacy notification rule that digital...	https://www.reuters.com/technology/apple-start-enforcing-new-app-privacy-notifications-coming-weeks-2021-04-07/	2021/4/7	AAPL	9:08:00
TheStreet	AAPL After Hours: $130 Per Share At Last	Thursday, April 8, was yet another outstanding day of performance for Apple stock. Shares of the Cupertino company climbed nearly 2% to close the trading...	https://www.thestreet.com/apple/stock/aapl-after-hours-130-share-at-last	2021/4/8	AAPL	16:02:00
TheStreet	AAPL Premarket: What Could Move Apple Stock On Thursday	A few events this Thursday could move not only Apple shares, but the market more broadly. Ahead of the opening bell, the S&P 500 and Nasdaq have been trading...	https://www.thestreet.com/apple/stock/aapl-premarket-what-could-move-apple-stock-on-thursday	2021/4/8	AAPL	7:16:00
CNBC	Stock market cage match: Traders on whether Apple or Microsoft is the better buy	CNBC's ?????Trading Nation????? asked two traders which is the better bet: the champion Microsoft or recent underdog Apple? ?????It depends on what you value more. Do you...	https://www.cnbc.com/2021/04/08/stock-market-today-traders-on-whether-apple-or-microsoft-is-better.html	2021/4/8	AAPL	17:57:00
Forbes	MacBook And iPad Production ?????Delayed' As Global Chip Shortage Hits Apple	Apple is facing a global shortage of components for some of its MacBook and iPad models which could mean its next-generation of products are delayed,...	https://www.forbes.com/sites/carlypage/2021/04/08/macbook-and-ipad-production-delayed-as-global-chip-shortage-hits-apple/	2021/4/8	AAPL	9:11:00
Forbes	Pornhub's Tech Review Shows The Apple Vs. Android Battle For Porn Traffic	This is a flip flop from last year, when Apple iOS was the leader in porn viewing. This year Android leads with 52.9% of market share, while Apple iOS is at...	https://www.forbes.com/sites/curtissilver/2021/04/08/pornhubs-tech-review-shows-the-apple-vs-android-battle-for-porn-traffic/	2021/4/8	AAPL	9:00:00
Bloomberg.com	Apple (AAPL) Reveals Line of Attack for App Store Trial Against Epic - Bloomberg	Apple Inc. plans to argue at a trial that consumers and developers will suffer if Epic Games Inc. succeeds in upending how the iPhone maker's app...	https://www.bloomberg.com/news/articles/2021-04-08/apple-reveals-line-of-attack-for-app-store-trial-against-epic	2021/4/8	AAPL	3:01:00
Reuters	MacBook, iPad production delayed as supply crunch hits Apple - Nikkei | Reuters	April 8 (Reuters) - Production of some of Apple Inc's (AAPL.O) MacBooks and iPads has been postponed due to a global component shortage, the Nikkei reported...	https://www.reuters.com/business/macbook-ipad-production-delayed-supply-crunch-hits-apple-nikkei-2021-04-08/	2021/4/8	AAPL	3:16:00
Reuters	Apple argues it faces competition in video game market as 'Fortnite' trial nears | Reuters	Epic has argued that Apple has monopoly power over that market because it decides how users can install software on the devices and says it abuses that power by...	https://www.reuters.com/business/apple-argue-it-faces-competition-video-game-market-epic-lawsuit-2021-04-08/	2021/4/8	AAPL	3:02:00
The Wall Street Journal	P&G Worked With China Trade Group on Tech to Sidestep Apple Privacy Rules	P&G Worked With China Trade Group on Tech to Sidestep Apple Privacy Rules ?? One of world's largest ad buyers spent years building marketing machine reliant on...	https://www.wsj.com/articles/p-g-worked-with-china-trade-group-on-tech-to-sidestep-apple-privacy-rules-11617902840	2021/4/8	AAPL	17:28:00
Business Insider	Apple delays iPad, MacBook production due to chip shortage: Report	Production of some of Apple Inc's MacBooks and iPads has been postponed due to a global component shortage, the Nikkei reported on Thursday.	https://www.businessinsider.com/apple-ipad-macbook-delay-production-global-chip-shortage-2021-4	2021/4/8	AAPL	8:12:33
TheStreet	Microsoft Stock To Join Apple In $2 Trillion Club	Microsoft is a serious contender to join Apple as the only two US-based stocks to ever reach the $2 trillion valuation. Here is what could propel shares of the...	https://www.thestreet.com/apple/news/microsoft-stock-to-join-apple-in-2-trillion-club	2021/4/9	AAPL	7:10:00
Forbes	Apple Loop: Unexpected iPhone 13 Details, Shock IOS Scam Warning, Massive iMac Surprise	Taking a look back at another week of news and headlines from Cupertino, this week's Apple Loop includes an early iPhone 13 release, the third iPhone SE...	https://www.forbes.com/sites/ewanspence/2021/04/09/apple-news-headlines-iphone-13-release-ios-scam-macos-imac-tim-cook-interview/	2021/4/9	AAPL	18:35:00
Forbes	Audio Pro Updates Its C10 Wireless Speaker With Apple AirPlay 2	Apple AirPlay 2 and Google Chromecast multiroom sound aren't the only new features that the new C10 MkII has to offer. The new model can also be customized by...	https://www.forbes.com/sites/marksparrow/2021/04/09/audio-pro-updates-its-c10-wireless-speaker-with-apple-airplay-2/	2021/4/9	AAPL	7:16:00
Business Insider	Apple said iMessage on Android would hurt more than help the business	One former employee said iMessage locks in users in the Apple universe. The court filing was a fact-finding document released as part of the Epic Games case...	https://www.businessinsider.com/apple-imessage-on-android-would-hurt-more-than-help-2021-4	2021/4/9	AAPL	11:55:37
Business Insider	How to check an Apple Pencil battery to gauge its charge	With a second generation Apple Pencil, you'll need to have Bluetooth turned on to use the magnetic connector option at the top of the iPad ?€? it will also charge...	https://www.businessinsider.com/guides/tech/how-to-check-apple-pencil-battery	2021/4/9	AAPL	15:33:29
Forbes	Apple Engineer Claims App Store Security Brings ?????A Plastic Butter Knife To A Gunfight'	?????A senior Apple engineer compared the defences of its App Store against malicious actors to ?????bringing a plastic butter knife to a gunfight?????, according to legal...	https://www.forbes.com/sites/gordonkelly/2021/04/10/apple-iphone-app-store-fleeceware-scam-iphone-12-pro-max/	2021/4/10	AAPL	8:55:00
The Wall Street Journal	As Apple and Facebook Clash Over Ads, Mom-and-Pop Shops Fear They'll Be the Victims	If Apple AAPL 0.66%??? is King Kong and Facebook is Godzilla, mom-and-pop online merchants are worried they're the screaming, scattering citizens who are...	https://www.wsj.com/articles/apple-facebook-clash-over-ads-small-businesses-fear-theyll-be-impacted-11618009627	2021/4/10	AAPL	0:29:00
The Motley Fool	Who Will Be Apple's Next CEO?	COO Jeff Williams unveils Apple Watch Series 6. Image source: Apple. Will it be Jeff Williams? Apple's senior leadership team consists primarily of company...	https://www.fool.com/investing/2021/04/10/who-will-be-apples-next-ceo/	2021/4/10	AAPL	20:21:00
Bloomberg.com	Apple Facing Supply Shortage of Upcoming High-End IPad Display - Bloomberg	The next-generation display destined to be a highlight of Apple Inc.'s upcoming top-tier iPad Pro is facing production issues that could lead to short...	https://www.bloomberg.com/news/articles/2021-04-12/apple-facing-supply-shortage-of-upcoming-high-end-ipad-display	2021/4/11	AAPL	23:32:00
Reuters	Apple agrees to testify before U.S. Senate on app store antitrust concerns | Reuters	On Friday, U.S. Senators Amy Klobuchar, a Democrat, and Mike Lee, a Republican, sent a letter to Apple Chief Executive Tim Cook calling it ?€?unacceptable?€? the...	https://www.reuters.com/business/retail-consumer/apple-agrees-testify-before-us-senate-app-store-antitrust-concerns-2021-04-11/	2021/4/11	AAPL	18:01:00
TheStreet	Apple Stock Zips Past $130: What To Do Now	As the stock now stands only 7% below the late January all-time high, Apple investors must be asking: is now too late to buy shares of the Cupertino company?	https://www.thestreet.com/apple/stock/apple-stock-zips-past-130-what-to-do-now	2021/4/12	AAPL	6:39:00
CNBC	Apple agrees to send a top executive to testify before the Senate on app store competition concerns	Subcommittee chair Amy Klobuchar, D-Minn., and ranking member Mike Lee, R-Utah, wrote a letter to Apple CEO Tim Cook on Friday about Apple's ?????refusal to provide...	https://www.cnbc.com/2021/04/12/apple-agrees-to-send-executive-to-testify-before-senate-on-antitrust-.html	2021/4/12	AAPL	12:41:00
CNBC	Apple reportedly building new Apple TV with built-in camera and speaker	Apple is in the early stages of building a new Apple TV device with a built-in camera and speaker, according to Bloomberg. The newest Apple TV was released...	https://www.cnbc.com/2021/04/12/new-apple-tv-with-camera-and-speaker-report.html	2021/4/12	AAPL	10:15:00
Forbes	Apple Confirms Millions Of Secret iPhone Upgrades	Naturally the Enclave is updated each year as Apple launches the next Axx processor. According to the documentation, Apple has upgraded the A13 chip in the...	https://www.forbes.com/sites/ewanspence/2021/04/12/apple-iphone-se-secret-upgrade-a12-a13-secure-enclave-security/	2021/4/12	AAPL	20:43:00
Forbes	Microsoft Agrees To Buy Speech Recognition Firm That Helped Build Apple's Siri For $19.7 Billion	Microsoft has acquired AI and speech recognition company Nuance Communications for $19.7 billion, the tech giant announced Monday,...	https://www.forbes.com/sites/siladityaray/2021/04/12/microsoft-buys-speech-recognition-firm-that-helped-build-apples-siri-for-197-billion/	2021/4/12	AAPL	9:02:00
Forbes	Google Pixel Watch Leaks With Dazzling Looks To Challenge Apple Watch	Unlike the leading smartwatch, the Apple Watch, this isn't rectangular ????? interesting because Apple rejected a round watch shape because the amount of data it...	https://www.forbes.com/sites/davidphelan/2021/04/12/google-pixel-watch-leaks-with-dazzling-looks-to-challenge-apple-watch/	2021/4/12	AAPL	9:03:00
Bloomberg.com	Apple (AAPL) Working on Combined TV Box, Speaker to Revive Home Efforts - Bloomberg	The company is working on a product that would combine an Apple TV set-top box with a HomePod speaker and include a camera for video conferencing through a...	https://www.bloomberg.com/news/articles/2021-04-12/apple-working-on-combined-tv-box-speaker-to-revive-home-efforts	2021/4/12	AAPL	6:00:00
Bloomberg.com	Apple, Will Smith Film Project ‘Emancipation’ Exits Georgia Over Voting Law - Bloomberg	Will Smith and director Antoine Fuqua will no longer shoot the movie ?€?Emancipation?€? in Georgia, citing a controversial new voting law.	https://www.bloomberg.com/news/articles/2021-04-12/apple-film-project-emancipation-leaves-georgia-over-voting-law	2021/4/12	AAPL	12:51:00
TheStreet	Magna International Rises on Reports of LG Venture on Apple Car	Magna International (MGA) shares spiked on Tuesday as the auto-mobility-technology company is reportedly near a deal with LG and Apple (AAPL) , media...	https://www.thestreet.com/investing/magna-spikes-amid-reports-of-lg-partnership-on-apple-car	2021/4/13	AAPL	14:58:00
TheStreet	AAPL After Hours: Apple Stock Dazzles On Tuesday	The Apple Maven reviews the catalysts that led the stock to beating the S&P 500 and even the Nasdaq by at least 135 basis points. AAPL is now closer to all-time...	https://www.thestreet.com/apple/stock/aapl-after-hours-stock-dazzles-tuesday	2021/4/13	AAPL	16:05:00
TheStreet	Could Apple Buy Jim Cramer's Top Electric Car Picks?	The first question is whether Apple has the dry powder to gobble up one of these promising electric vehicle companies. As of fiscal first quarter 2021, Apple...	https://www.thestreet.com/apple/news/could-apple-buy-jim-cramers-top-electric-car-picks	2021/4/13	AAPL	14:48:00
CNBC	Apple announces April 20 event where new iPads and more are expected	Apple announced an April 20 press event where new products are expected, including new versions of the iPad Pro. It may also introduce AirTags,...	https://www.cnbc.com/2021/04/13/apple-april-event-new-ipads-airtags-are-expected.html	2021/4/13	AAPL	12:04:00
Forbes	Apple Officially Confirms Spring Event Next Tuesday: Here's What It Means	Apple has confirmed that next Tuesday is the big day. It'll be April 20, 2021 at 10AM PDT. It's called Spring Loaded and there's a color sketch that resembles...	https://www.forbes.com/sites/davidphelan/2021/04/13/apple-officially-confirms-spring-event-next-tuesday-heres-what-it-means/	2021/4/13	AAPL	12:44:00
Reuters	Apple backs far-reaching emissions disclosure rules	BOSTON, April 13 (Reuters) - Apple Inc (AAPL.O) on Tuesday called for the U.S. Securities and Exchange Commission (SEC) to require companies to disclose...	https://www.reuters.com/business/sustainable-business/apple-backs-wide-emissions-disclosure-rules-us-regulators-2021-04-13/	2021/4/13	AAPL	11:23:00
Reuters	Apple to hold special event on April 20	Earlier, Apple's virtual assistant Siri, which is known for stone walling curious Apple fans quizzing it about new products and upcoming events by directing...	https://www.reuters.com/technology/hey-siri-when-is-apples-next-event-april-20-2021-04-13/	2021/4/13	AAPL	7:01:00
Business Insider	How Microsoft, Google, Apple, Amazon are investing in healthcare	Microsoft recently agreed to buy AI firm Nuance for $19.7B to bolster healthcare tech. Amazon has made investments in a variety of spaces, while Google Health...	https://www.businessinsider.com/how-microsoft-google-apple-amazon-are-investing-in-healthcare-2021-4	2021/4/13	AAPL	8:37:39
Business Insider	Apple event confirmed for April 20; new iPad Pro expected	Apple most recently refreshed the iPad Pro in 2020, with the biggest addition being new lidar sensors for measuring depth, which greatly improve augmented-...	https://www.businessinsider.com/apple-event-april-20-new-ipad-pro-expected-2021-4	2021/4/13	AAPL	12:14:56
Forbes	Apple Watch Alternatives For Android Users	If I had my choice of any smartwatch, I'd go for the Apple Watch. But I don't have that option because it requires an iPhone and I use an Android.	https://www.forbes.com/sites/larrymagid/2021/04/14/apple-watch-alternatives-for-android-users/	2021/4/14	AAPL	18:24:00
Business Insider	How to get a Beats headphones repair through Apple support	Apple will replace or repair Beats headphones that have incurred accidental damage, have battery issues, or have certain missing parts.	https://www.businessinsider.com/guides/tech/beats-headphones-repair	2021/4/14	AAPL	17:36:51
TheStreet	Could Apple Stock Price Double In 3 Years?	Today, the Apple Maven does some back-of-the-envelope calculations to explain how financial performance and valuation multiples can possibly combine to send...	https://www.thestreet.com/apple/stock/could-apple-stock-price-double-in-3-years	2021/4/15	AAPL	6:00:00
TheStreet	AAPL After Hours: Apple Stock On Fire Ahead Of Earnings	The Apple Maven reviews the couple of factors contributing to the market-beating rise in the stock ????? the S&P 500 and the Nasdaq climbed 1.1% and 1.3%,...	https://www.thestreet.com/apple/stock/aapl-after-hours-stock-fire-ahead-earnings	2021/4/15	AAPL	16:11:00
CNBC	Apple won't make an iPhone Mini next year, says top analyst	Apple's 2022 iPhones could come in four different models with significantly improved cameras, TFI analyst Ming-Chi Kuo said in a Wednesday note to investors.	https://www.cnbc.com/2021/04/15/apple-could-stop-making-new-iphone-mini-models-by-2022-top-analyst-says-.html	2021/4/15	AAPL	13:41:00
CNBC	Daimler CEO expects 'intense competition' if Apple and Alibaba enter electric vehicle market	Daimler CEO expects 'intense competition' if Apple and Alibaba enter electric vehicle market ... LONDON ????? The chief executive of Germany's Daimler believes the...	https://www.cnbc.com/2021/04/15/daimler-expects-intense-competition-if-apple-alibaba-enter-car-market.html	2021/4/15	AAPL	9:20:00
Forbes	Apple Upgrades Apple Fitness+ With More Inclusivity, Workouts & Trainers	You need an Apple Watch but you can watch the videos on an iPhone, iPad and Apple TV. Where the workouts stand out is that on the screen are your live metrics...	https://www.forbes.com/sites/davidphelan/2021/04/15/apple-upgrades-apple-fitness-with-more-inclusivity-workouts--trainers/	2021/4/15	AAPL	16:00:00
Forbes	Apple Working On Radically Different iPhone Design, Report Claims	The new report, spotted by 9to5Mac, comments that after a smaller notch in the 2021 iPhones, the notch will be replaced by a punch-hole camera in 2022. Then,...	https://www.forbes.com/sites/davidphelan/2021/04/15/dazzling-new-iphone-is-on-the-way-report-claims-all-screen-iphone-remove-notch/	2021/4/15	AAPL	9:00:00
Forbes	New Apple Leak Reveals Sudden AirPods 3 Release	Following up his AirPods 3 launch leak earlier this month, mysterious Apple tipster UnclePan is back with both an image of the redesigned buds (above) and the...	https://www.forbes.com/sites/gordonkelly/2021/04/15/apple-airpods-3-release-date-price-cost-upgrade-airpods-pro/	2021/4/15	AAPL	20:12:00
Bloomberg.com	Apple Wins New Trial in $506 Million Patent-Damages Award - Bloomberg	A federal judge tossed a $506.2 million damages award against Apple Inc. after ruling the iPhone maker should have been able to argue that patent owner...	https://www.bloomberg.com/news/articles/2021-04-15/apple-wins-new-trial-in-506-million-patent-damages-award	2021/4/15	AAPL	8:46:00
Bloomberg.com	Apple (AAPL) New Privacy Zeal Is a Threat to Small App Developers - Bloomberg	In an iOS update expected this month, Apple will start asking users for permission to track their data across apps. With the majority expected to say no, the...	https://www.bloomberg.com/news/articles/2021-04-16/apple-s-new-privacy-zeal-is-a-threat-to-small-app-developers	2021/4/15	AAPL	1:00:00
Bloomberg.com	Geely Targets Apple, Big Tech With Its New Electric-Car Unit - Bloomberg	Chinese automaker Zhejiang Geely Holding Group Co. will use its new Zeekr electric-car unit to take on tech giants like Apple Inc. and Xiaomi Corp.,...	https://www.bloomberg.com/news/articles/2021-04-15/geely-targets-apple-big-tech-with-its-new-electric-car-unit	2021/4/15	AAPL	7:00:00
Reuters	Apple creates fund for 'working forests' as part of carbon-removal efforts | Reuters	April 15 (Reuters) - Apple Inc (AAPL.O) has created a $200 million fund to invest in timber-producing forest properties that will be managed to help remove...	https://www.reuters.com/business/sustainable-business/apple-creates-fund-working-forests-part-carbon-removal-efforts-2021-04-15/	2021/4/15	AAPL	9:24:00
TheStreet	3 Key Insights From Wall Street On Apple Stock This Week	Another week is coming to an end. In the past few trading days, Wall Street published a handful of research notes on Apple stock. Today, the Apple Maven...	https://www.thestreet.com/apple/news/3-key-insights-from-wall-street-on-apple-stock-this-week	2021/4/16	AAPL	6:00:00
CNBC	Robinhood and Coinbase top Apple App Store	Robinhood notched the top spot on Friday, followed by cryptocurrency trading platform Coinbase, according to data from Sensor Tower. The surge in popularity...	https://www.cnbc.com/2021/04/16/robinhood-and-coinbase-dominate-mobile-app-stores.html	2021/4/16	AAPL	12:24:00
Forbes	How Apple's IOS 14 Will Change The Advertising Landscape	This isn't the first time Apple has made changes concerning IDFAs. In 2016, the company started offering ?????IDFA zeroing????? to enable limited user tracking while...	https://www.forbes.com/sites/forbesagencycouncil/2021/04/16/how-apples-ios-14-will-change-the-advertising-landscape/	2021/4/16	AAPL	7:00:00
The Wall Street Journal	Apple Music Reveals How Much It Pays When You Stream a Song - WSJ	Apple Music told artists it pays a penny per stream, according to a letter viewed by The Wall Street Journal. The disclosure, made in a letter to artists...	https://www.wsj.com/articles/apple-music-reveals-how-much-it-pays-when-you-stream-a-song-11618579800	2021/4/16	AAPL	17:38:00
Business Insider	Apple pays artists a penny per stream, more than Spotify	Apple Music is telling artists that it will start paying one cent per stream. The company told artists the news in a letter, which was viewed by Insider,...	https://www.businessinsider.com/spotify-pays-artists-half-apple-penny-per-stream-2021-4	2021/4/16	AAPL	11:28:48
Business Insider	How to transfer Apple Cash to your bank or Visa debit card	Apple Cash is a convenient financial service on your iPhone. You might use it to transfer money to other people via iMessages, and you can accrue cash back from...	https://www.businessinsider.com/guides/tech/how-to-transfer-apple-cash-to-bank	2021/4/16	AAPL	13:10:22
Business Insider	Impossible Foods hires former Apple creative director Steve Turner	Turner worked at Apple for 11 years, often alongside Apple cofounder Steve Jobs. The plant-based burger startup plans to go public within a year, sources told...	https://www.businessinsider.com/impossible-foods-hires-former-apple-creative-director-steve-turner-2021-4	2021/4/16	AAPL	6:47:33
Forbes	New Mac Plans Underline Three Huge Challenges For Apple	The 13-inch MacBook Pro might have been the first Mac with Apple silicon, but a new iMac would essentially be Apple's first M1 machine truly built for...	https://www.forbes.com/sites/ewanspence/2021/04/17/apple-macos-big-sur-macbook-pro-imac-mac-mini-questions-challenges/	2021/4/17	AAPL	19:57:00
The Motley Fool	Apple Has Been Dethroned as Robinhood's Top Holding: Here's What Replaced It | The Motley Fool	NASDAQ: TSLA ?? Retail investors are in love with a new momentum stock. ?? Apple has long been the most held stock on Robinhood ?? Motley Fool Returns ?? Invest Smarter...	https://www.fool.com/investing/2021/04/17/apple-has-been-dethroned-as-robinhoods-top-holding/	2021/4/17	AAPL	6:36:00
Forbes	Apple May Reveal New-Look Apple Pencil 3 For iPad Pro This Week	The next Apple special event is on Tuesday, April 20 at 10AM Pacific. It's a racing certainty that new iPad Pro models will be unveiled,...	https://www.forbes.com/sites/davidphelan/2021/04/18/apple-may-reveal-new-look-apple-pencil-3-for-ipad-pro-this-week-release-date/	2021/4/18	AAPL	15:34:00
Forbes	New iPhone Leak Reveals Apple's ?????Next Level' iPhone Upgrade	Despite the strong emphasis Apple continues to place on the iPhone's main camera, its hardware specification lags significantly behind the competition. This...	https://www.forbes.com/sites/paulmonckton/2021/04/18/new-apple-leak-reveals-next-level-iphone-upgrade/	2021/4/18	AAPL	10:44:00
CNBC	Apple will reinstate Parler	Apple removed the app in January after Parler was used to publicize the U.S. Capitol riot on Jan. 6 and its content featured calls for violence and other...	https://www.cnbc.com/2021/04/19/apple-will-allow-parler-back-on-the-app-store.html	2021/4/19	AAPL	11:49:00
CNBC	Here's what's at stake for Apple ahead of its first product launch event of the year	Apple CEO Tim Cook takes a selfie with an attendee during a special event on September 10, 2019 in the Steve Jobs Theater on Apple's Cupertino, California...	https://www.cnbc.com/2021/04/19/apples-april-2021-event-what-announcements-to-expect-whats-at-stake.html	2021/4/19	AAPL	9:28:00
Forbes	Prosecution Paints Derek Chauvin As Bad Apple In Closing Argument: ?????This Was Not Policing'	Prosecutor Steve Schleicher drew a thick line between Derek Chauvin and other police during the state's closing argument Monday morning as he sought to shed...	https://www.forbes.com/sites/jemimamcevoy/2021/04/19/prosecution-paints-derek-chauvin-as-bad-apple-in-closing-argument-this-was-not-policing/	2021/4/19	AAPL	11:38:00
Bloomberg.com	Senate to Call Spotify, Match at Apple, Google Antitrust Hearing - Bloomberg	Google Senior Director of Government Affairs and Public Policy Wilson White will be the search giant's representative, joining Apple Chief Compliance Officer...	https://www.bloomberg.com/news/articles/2021-04-19/senate-to-call-spotify-match-at-apple-google-antitrust-hearing	2021/4/19	AAPL	16:32:00
Reuters	Apple to bring social media platform Parler back to App Store	Major tech platforms cut ties with Parler following the attack by supporters of Republican former President Donald Trump at the Capitol that left five people...	https://www.reuters.com/technology/apple-let-parler-back-app-store-cnn-2021-04-19/	2021/4/19	AAPL	11:06:00
Reuters	Microsoft to test Xbox cloud gaming on PCs, Apple mobile devices | Reuters	The feature will enable users to play over 100 Xbox Game Pass titles on Microsoft's Edge, Google's Chrome, or Apple's Safari internet browsers on their devices...	https://www.reuters.com/technology/microsoft-test-xbox-cloud-gaming-pcs-apple-mobile-devices-2021-04-19/	2021/4/19	AAPL	12:45:00
The Motley Fool	How Apple Can Afford to Pay Twice as Much as Spotify for Music Streaming | The Motley Fool	Apple (AAPL -1.51%) recently gave itself a pat on the back when it wrote a letter to recording artists noting it pays a penny per stream on its Apple Music...	https://www.fool.com/investing/2021/04/19/how-apple-can-afford-to-pay-twice-as-much-as-spoti/	2021/4/19	AAPL	11:00:00
Business Insider	Apple to let social app Parler back on its app store	It was banned from app stores due to faulty content reviewing processes after the Capitol siege. Parler is favored among the right and is billed as a Twitter...	https://www.businessinsider.com/apple-parler-back-on-app-store-2020-4	2021/4/19	AAPL	11:42:04
TheStreet	AAPL After Hours: Is This The End Of Apple Stock's Rally?	On April 20, Apple stock price dipped for a fourth day of losses in the past seven trading sessions. Could this be the end of Apple stock's pre-earnings rally?	https://www.thestreet.com/apple/stock/aapl-after-hours-end-apple-stock-ra	2021/4/20	AAPL	16:08:00
TheStreet	Should You Buy Apple Stock Before Next Apple Event?	On April 20, Apple will host a product launch event, and at least a new iPad Pro is expected. The Apple Maven looked at recent history to see how the stock...	https://www.thestreet.com/apple/stock/should-you-buy-apple-stock-before-next-apple-event	2021/4/20	AAPL	6:00:00
TheStreet	Jim Cramer's Warning To Traders About Apple Stock	Jim Cramer thought he had his Apple Watch stolen. Although the device seems to have been safely in his possession all along, the event caused TheStreet's...	https://www.thestreet.com/apple/stock/jim-cramer-warning-traders-apple-stock	2021/4/20	AAPL	15:00:00
Forbes	Apple Insider Issues New App Store Warning Affecting All iPhone Users	Apple leaks just revealed the company's best secrets but they can also reveal the worst, and now a notable Apple insider just issued a warning to all iPad and...	https://www.forbes.com/sites/gordonkelly/2021/04/20/apple-iphone-app-store-scams-hacks-fleeceware-iphone-12-pro-max/	2021/4/20	AAPL	8:31:00
Forbes	Apple Just Reinvented Kids' Allowances With Apple Card Family	Apple says it's more secure than typical credit cards since there's no credit card number, security code, expiration date, or signature on the card. Essentially...	https://www.forbes.com/sites/johnkoetsier/2021/04/20/apple-just-reinvented-kids-allowances-with-apple-card-family/	2021/4/20	AAPL	14:32:00
Forbes	Apple Reveals Apple TV 4K With The Upgrade You've Been Waiting For	The next Apple TV streaming box is out in a matter of days. The Apple TV 4K looks the same as the current model but is heavily upgraded on the inside.	https://www.forbes.com/sites/davidphelan/2021/04/20/apple-reveals-apple-tv-4k-with-the-upgrade-youve-been-waiting-for-release-date/	2021/4/20	AAPL	18:00:00
Forbes	Apple Forces Competitors To Play By Its Rules With A New Operating System	Tim Cook, Apple Inc.'s chief executive officer, has turned user data privacy into both a business strategy and an ethical imperative.	https://www.forbes.com/sites/angelauyeung/2021/04/20/apple-forces-competitors-to-play-by-its-rules-with-a-new-operating-system/	2021/4/20	AAPL	6:30:00
Forbes	Apple AirTags: How Apple Is Preventing Creepers From Electronically Stalking You	The new Apple AirTag item tracker and location finder. ... There's also security built-in for creepy stalkers who might manage to slip a tag into your bag or...	https://www.forbes.com/sites/johnkoetsier/2021/04/20/apple-airtags-how-apple-is-preventing-creepers-from-electronically-stalking-you/	2021/4/20	AAPL	15:05:00
Forbes	This Is Apple's New Purple Mr. Glass Phone	Apple announced two new iPhones this morning in its Apple Event, and they'd both be perfect for the iconic arch-villain Mr. Glass, played by Samuel L. Jackson...	https://www.forbes.com/sites/johnkoetsier/2021/04/20/this-is-apples-new-purple-mr-glass-phone/	2021/4/20	AAPL	13:53:00
Bloomberg.com	Apple (AAPL) Targeted in $50 Million Ransomware Hack of Supplier Quanta - Bloomberg	As Apple Inc. was revealing its newest line of iPads and flashy new iMacs on Tuesday, one of its primary suppliers was enduring a ransomware attack from a...	https://www.bloomberg.com/news/articles/2021-04-21/apple-targeted-in-50-million-ransomware-hack-of-supplier-quanta	2021/4/20	AAPL	2:30:00
Bloomberg.com	Apple Shows Off Apple TV Box With Faster Chip, Revamped Remote - Bloomberg	Apple Inc. unveiled an upgraded Apple TV set-top box with a faster processor and revamped remote control, giving its living room strategy a boost as...	https://www.bloomberg.com/news/articles/2021-04-20/apple-shows-off-apple-tv-box-with-faster-chip-revamped-remote	2021/4/20	AAPL	13:27:00
Bloomberg.com	Apple Product Launch Event April 20, 2021: New iMac With Colors, Custom Chip - Bloomberg	Apple plans to launch higher-end MacBook Pros with its own chips later this year and well as a smaller Mac Pro desktop computer with an Apple processor by next...	https://www.bloomberg.com/news/articles/2021-04-20/apple-launches-redesigned-imac-desktop-with-colors-custom-chip	2021/4/20	AAPL	13:49:00
Reuters	Apple packs iPad Pros with faster chips, slims iMacs and jumps into tracking tags | Reuters	A new iPad Pro tablet, featuring the same Apple-designed processor that powers the company's more recent Mac computers, has keyboard and trackpad options that...	https://www.reuters.com/technology/apple-podcast-service-tags-lost-items-expected-ipad-launch-event-2021-04-20/	2021/4/20	AAPL	19:50:00
Reuters	Apple goes to battle with Spotify in premium podcast push	Apple has dabbled in creating original podcasts, which are available on the Apple Podcast app. Earlier this month it launched "The Line," a true crime series...	https://www.reuters.com/technology/apple-goes-battle-with-spotify-premium-podcast-push-2021-04-20/	2021/4/20	AAPL	13:20:00
The Motley Fool	Better Buy: Apple vs. IBM	Apple's stock price has skyrocketed more than 1,000% as the iPhone has reshaped the mobile market. The iPad redefined tablet computers, the Apple Watch...	https://www.fool.com/investing/2021/04/20/better-buy-apple-vs-ibm/	2021/4/20	AAPL	8:16:00
Business Insider	Apple event April 2021: Colorful iMac, new iPad Pro, AirTags, and more	Colorful new iMacs stole the show at Apple's spring event. Here's everything the company announced, including AirTags and a new iPad Pro. ?? Apple debuted a slew...	https://www.businessinsider.com/guides/tech/apple-event-april-2021-colorful-imac-new-ipad-pro-airtags-2021-4	2021/4/20	AAPL	15:26:31
Business Insider	Apple's AirTags should be investigated by Congress, Tile says	Tile, a company founded in 2012 that makes wireless Bluetooth trackers to attach to keys, phones, and wallets, wrote to Congress to say that Apple should be...	https://www.businessinsider.com/apple-airtags-tile-tech-congress-investigation-2021-4	2021/4/20	AAPL	16:35:08
Business Insider	Apple reveals new purple color for iPhone 12 at April event	Apple is now offering the iPhone 12 in a light purple color, CEO Tim Cook announced Tuesday during the company's Spring Loaded event.	https://www.businessinsider.com/iphone-12-purple-apple-event-april-2021-4	2021/4/20	AAPL	13:38:26
TheStreet	Is Apple Stock Overvalued? A Look At 3 Key Multiples	Apple stock continues to push forward ahead of earnings ????? but have valuations gone too far, too fast? The Apple Maven looks at three key ratios to determine if...	https://www.thestreet.com/apple/stock/is-apple-stock-overvalued-a-look-at-3-key-multiples	2021/4/21	AAPL	6:00:00
CNBC	'We're all afraid' of Google and Apple, app makers tell Congress	The hearing brought together representatives from Apple and Google as well as several of their most outspoken critics: Tinder owner Match Group, Tile and...	https://www.cnbc.com/2021/04/21/google-and-apple-scare-us-app-makers-tell-congress.html	2021/4/21	AAPL	19:36:00
CNBC	Hackers reportedly stole Apple product plans from supplier Quanta	A group of hackers named REvil has stolen and published product blueprints from Apple supplier Quanta Computer and is holding other blueprints under a $50...	https://www.cnbc.com/2021/04/21/hackers-reportedly-stole-apple-product-plans-from-supplier-quanta.html	2021/4/21	AAPL	10:25:00
CNBC	Apple's AirTag relies on a feature no competitor can match: 1 billion iPhones	The product represents a new frontier for Apple: using its install base of over 1 billion iPhones as infrastructure to build services that its competitors can't...	https://www.cnbc.com/2021/04/21/apple-airtag-relies-on-massive-iphone-installed-base.html	2021/4/21	AAPL	18:27:00
Forbes	New Apple iMac Hides An Expensive Shock	Many of the existing 21- and 27-inch models remain on sale. The mix feels very much like the MacBook Pro, where the lowest tier picks up the Apple Silicon...	https://www.forbes.com/sites/ewanspence/2021/04/21/apple-imac-new-advantages-disadvantages-m1-macos-big-sur/	2021/4/21	AAPL	12:27:00
Bloomberg.com	Apple Gives the iPad Hardware Brawn. Now It Needs to Give It Mac Software - Bloomberg	It's time for Apple to pull off the Band Aid and merge the iPad and Mac?€?at least their operating systems. The company seems to have done everything it can to...	https://www.bloomberg.com/news/newsletters/2021-04-21/apple-gives-the-ipad-hardware-braun-now-it-needs-to-give-it-mac-software	2021/4/21	AAPL	6:45:00
Reuters	U.S. senators question Apple and Google on app store dominance | Reuters	Amy Klobuchar, the top Senate Democrat on antitrust issues, said Apple and Google can use their power to "exclude or suppress apps that compete with their own...	https://www.reuters.com/world/us/top-antitrust-us-senator-says-apples-airtags-news-is-timely-2021-04-21/	2021/4/21	AAPL	20:13:00
Reuters	Apple supplier Quanta says no business impact from ransomware attack | Reuters	Apple did not immediately respond to a Reuters request for comment. Quanta said it was working with law enforcement and data protection authorities on the...	https://www.reuters.com/technology/apple-supplier-quanta-says-no-business-impact-ransomware-attack-2021-04-21/	2021/4/21	AAPL	11:15:00
Reuters	Facebook tweaks ad tools ahead of Apple's privacy changes	Apple says it defends data privacy rights, but faces criticism from Facebook, app developers and startups whose business models rely on advertising tracking.	https://www.reuters.com/technology/facebook-bring-changes-advertising-privacy-following-apples-upcoming-ios-update-2021-04-21/	2021/4/21	AAPL	13:28:00
The Wall Street Journal	What to Know About Apple's New iPad Pro, M1 iMac, AirTags and Apple TV	A redesigned super-slim iMac? Lost-item trackers called AirTags? New iPad Pros with M1 chips? Apple announced a hodgepodge of updates at a spring event.	https://www.wsj.com/articles/apples-new-ipad-pro-apple-tv-airtags-and-m1-imac-what-you-need-to-know-11618957932	2021/4/21	AAPL	12:22:00
Business Insider	Apple: Hackers demand $50 million ransom, say blueprints stolen	A ransomware group is demanding Apple pay a ransom for Macbook schematics it claims to have stolen. The group, called REvil, initially targeted Apple...	https://www.businessinsider.com/apple-ransom-demand-ransomware-macbook-apple-watch-blueprints-quanta-revil-2021-4	2021/4/21	AAPL	6:08:02
TheStreet	AAPL After Hours: Will Capital Gains Tax Derail Apple Stock?	Apple stock dipped yet again, this time on news that President Joe Biden could propose an increase to capital gains taxes. Here is why AAPL could be impacted...	https://www.thestreet.com/apple/stock/aapl-after-hours-capital-tax-derail-apple	2021/4/22	AAPL	16:04:00
TheStreet	Microsoft Stock: Expect Another Killer Quarter Ahead	The Apple Maven, primarily concerned with its Cupertino-based peer, will keep an eye on Microsoft's early 2021 performance. I will cover the earnings release...	https://www.thestreet.com/apple/news/microsoft-stock-expect-another-killer-quarter-ahead	2021/4/22	AAPL	15:08:00
CNBC	Apple reportedly wants to add more social features to iMessage, setting up another fight with Facebook	The news comes amid increasing tensions between Apple and Facebook, with Mark Zuckerberg saying he increasingly views Apple as a major competitor. The rift...	https://www.cnbc.com/2021/04/22/apple-reportedly-expanding-imessage-to-compete-with-facebook.html	2021/4/22	AAPL	9:40:00
CNBC	Apple will start enforcing the iPhone privacy change that Facebook is worried about next week	The next major update to the iPhone operating system, iOS 14.5, will be released ?????next week,????? Apple said on Tuesday. IOS 14.5 has a lot of new features,...	https://www.cnbc.com/2021/04/20/apple-ios-14point5-release-date-with-att-idfa-restrictions-confirmed-for-next-week.html	2021/4/22	AAPL	14:39:00
Forbes	Apple iOS 14.5 iPhone Update Almost Here, Because iOS 14.6 Beta Has A Brilliant New Feature	Although it may seem curious to have two versions at developer beta or public beta stage at the same time, there's a logic to it. Apple iOS 14.5 will be here...	https://www.forbes.com/sites/davidphelan/2021/04/22/apple-ios-145-iphone-update-is-almost-here-ios-146-beta-has-a-brilliant-new-feature/	2021/4/22	AAPL	18:30:00
Forbes	Apple TV+ Celebrates Earth Day With The Release Of ?????Tiny World' Season 2	I cannot deny it NO LONGER...I am small.????? Oh, cheer up, Plankton ????? being petite isn't always a bad thing. Apple TV+'s Tiny World is concrete proof that some of...	https://www.forbes.com/sites/joshweiss/2021/04/22/apple-tv-celebrates-earth-day-with-the-release-of-tiny-world-season-2/	2021/4/22	AAPL	12:00:00
Forbes	How To Track People With Apple AirTags	Apple's privacy protections will notify iPhone users if an AirTag is following them repeatedly. But none of the software infrastructure that enables that...	https://www.forbes.com/sites/johnkoetsier/2021/04/22/how-to-track-people-with-apple-airtags/	2021/4/22	AAPL	20:00:00
Bloomberg.com	Apple (AAPL) iOS15: What's New? Notification, IPad Home Screen Upgrades - Bloomberg	Apple rolls out major software updates for all of its key devices annually as a way to keep people glued to its ecosystem, sell more devices and encourage...	https://www.bloomberg.com/news/articles/2021-04-22/apple-plans-notifications-ipad-home-screen-upgrades-for-ios-15	2021/4/22	AAPL	6:00:00
TheStreet	Apple Stock Bear Sounds The Alarm: Expect 13% Decline	Even Apple bulls should understand the bear case on the stock. One Wall Street analyst has recently explained why Apple share price could decline by 13% to $115...	https://www.thestreet.com/apple/stock/apple-stock-bear-sounds-the-alarm-expect-13-decline	2021/4/23	AAPL	6:39:00
CNBC	Axis of REvil: What we know about the hacker collective taunting Apple	A hacker group called REvil posted on the dark web it hacked an Apple supplier called Quanta Computer. In the note, it demanded that Apple pay $50 million...	https://www.cnbc.com/2021/04/23/axis-of-revil-inside-the-hacker-collective-taunting-apple.html	2021/4/23	AAPL	11:22:00
Forbes	Ransomware Gang Demands $50 Million For Apple Watch And MacBook Pro Blueprints	Bleeping Computer reports that Apple supplier Quanta Computer was the target of the ransomware attack. The ransom demand, it says, was initially made of Quanta,...	https://www.forbes.com/sites/daveywinder/2021/04/23/ransomware-gang-demands-50-million-for-apple-watch-and-macbook-pro-blueprints/	2021/4/23	AAPL	6:07:00
Forbes	What Is Apple Up To With Its New AirTags?	Compatible with iPhones, iPads, Apple Watch, Mac desktops and laptops, AirPods and now AirTag, the Find My service has proven to be popular, convenient and easy...	https://www.forbes.com/sites/moorinsights/2021/04/23/what-is-apple-up-to-with-its-new-airtags/	2021/4/23	AAPL	12:52:00
Bloomberg.com	Apple’s New IPhone Privacy Feature May Help Facebook, Google - Bloomberg	Starting on Monday, Apple Inc. will put in place new privacy protocols that will make it much harder for apps to gather user data for personalizing digital ads.	https://www.bloomberg.com/opinion/articles/2021-04-23/apple-s-new-iphone-privacy-feature-may-help-facebook-google	2021/4/23	AAPL	10:16:00
Reuters	Apple to help workers get COVID-19 shots at its offices	April 23 (Reuters) - Apple Inc (AAPL.O) said on Friday that it is starting a program to help employees get voluntary COVID-19 vaccinations at the iPhone...	https://www.reuters.com/technology/apple-help-employees-get-covid-19-vaccines-bloomberg-news-2021-04-23/	2021/4/23	AAPL	15:48:00
The Wall Street Journal	Apple, Spotify and the New Battle Over Who Wins Podcasting	The battle for podcast dominance is on. A pair of announcements this week?€?Apple Inc.'s AAPL -1.51%??? introduction of paid podcast subscriptions and Facebook...	https://www.wsj.com/articles/apple-spotify-and-the-new-battle-over-who-wins-podcasting-11619170206	2021/4/23	AAPL	5:30:00
Business Insider	Apple Airtags: What it is and where to buy	Apple's long-awaited location tracking gadget, AirTags, are now available to preorder for $29 ?? Apple finally revealed its AirTags tracking accessory during a...	https://www.businessinsider.com/guides/tech/apple-airtags-how-to-buy	2021/4/23	AAPL	9:41:04
Business Insider	Apple's 2015 IAd Pitch Deck Promoted Personalized Ads	As Apple gets ready to shake up mobile advertising, this leaked sales deck shows how it was pitching the benefits of personalized ads in 2015 ... An curved arrow...	https://www.businessinsider.com/apple-iad-ad-network-pitch-deck-2015-2021-4	2021/4/23	AAPL	12:58:50
Forbes	Apple Just Killed The iPad Pro As You Know It	This week's reveal of the new iPad Pro saw something curious on the specs sheet... Apple's M1 chip. Previously seen inside the new Apple Silicon mac Mini,...	https://www.forbes.com/sites/ewanspence/2021/04/24/apple-ipad-pro-macbook-m1-apple-silicon-merger/	2021/4/24	AAPL	18:40:00
Business Insider	Apple employees to get COVID-19 vaccinations at work	According to Reuters, Apple is working with Walgreens Boots Alliance to give employees the COVID-19 shot at their workplaces. A website is being set up for...	https://www.businessinsider.com/apple-employees-covid-19-vaccinations-walgreens-boots-alliance-2021-4	2021/4/24	AAPL	10:10:04
Forbes	iMac Haters Are Missing The Point, Why Apple's Newest All-In-One Will Be A Success	As long as Apple has made all-in-one iMac computers, critics have leveled withering criticism of its design. First it was because it looked like a "fishbowl."...	https://www.forbes.com/sites/anthonykarcz/2021/04/25/imac-haters-are-missing-the-point-why-apples-newest-all-in-one-will-be-a-success/	2021/4/25	AAPL	12:35:00
TheStreet	Should You Buy Apple Stock Before Earnings? A Look At Past Quarters	Apple stock fell almost 30% between January and March 2020 due to the first COVID-19 outbreaks. But by fiscal second quarter earnings day, shares were already...	https://www.thestreet.com/apple/stock/should-you-buy-apple-stock-before-earnings	2021/4/26	AAPL	6:00:00
CNBC	Apple releases the iPhone update that Facebook has been worried about for months	Apple just released iOS 14.5, its big new software update for iPhones. It adds a lot of new features, but the one that's been grabbing headlines is its new...	https://www.cnbc.com/2021/04/26/apple-ios-14point5-iphone-update-is-out-now-heres-whats-new.html	2021/4/26	AAPL	13:01:00
Forbes	Update Your Mac Now: The ‘Worst Hack In Years’ Hits Apple Computers	Apple Mac users are being urged to update their macOS software now, as they're at ?????grave risk????? of hackers exploiting what's been described as one of the...	https://www.forbes.com/sites/thomasbrewster/2021/04/26/update-your-mac-now-the-worst-hack-in-years-hits-apple-computers/	2021/4/26	AAPL	13:00:00
Forbes	Apple Confirms Urgent Update For Millions Of MacBook Pro Users	What was not highlighted is a critical update to macOS' security that allowed potentially malicious code to avoid macOS security. CHINA-US-TRADE-POLITICS.	https://www.forbes.com/sites/ewanspence/2021/04/26/apple-macbook-pro-imac-mac-secuity-flaw-exploit-app-macos-problem/	2021/4/26	AAPL	18:13:00
Forbes	Microsoft Nears $2 Trillion Market Value?????Second Only To Apple In The U.S.	Redmond, Wash.-based Microsoft was the third U.S. company to surpass a $1 trillion market cap in April 2019, less than a year after Apple and Amazon did so...	https://www.forbes.com/sites/jonathanponciano/2021/04/26/microsoft-nears-2-trillion-market-value-second-only-to-apple-in-the-us/	2021/4/26	AAPL	12:19:00
Forbes	iOS 14 Is Apple CEO Tim Cook's Big Fat Kiss To Facebook, Twitter, Pinterest, Google, Snap, Reddit And Other Major Platforms	Yesterday I upgraded to iOS 14.5. Today my privacy is more secure. But also, the walls surrounding the castles of big consumer tech just got taller.	https://www.forbes.com/sites/johnkoetsier/2021/04/26/ios-14-is-apple-ceo-tim-cooks-big-fat-kiss-to-facebook-twitter-pinterest-google-snap-reddit-and-other-major-platforms/	2021/4/26	AAPL	12:46:00
Bloomberg.com	Apple Pledges $1 Billion for New North Carolina Engineering Hub - Bloomberg	Apple Inc. ?? The Cupertino, California-based technology giant said Monday it will spend $1 billion in the area around Raleigh Durham and Chapel Hill, known as...	https://www.bloomberg.com/news/articles/2021-04-26/apple-pledges-1-billion-for-new-north-carolina-engineering-hub	2021/4/26	AAPL	16:03:00
Bloomberg.com	When Do Third-Party Cookies End? Apple (AAPL) Google (GOOG) Ending Practice - Bloomberg	Apps that want to track for advertising on iPhones and iPads will have to prompt users to opt in. Apple calls this App Tracking Transparency, or ATT. And it...	https://www.bloomberg.com/news/articles/2021-04-26/how-apple-google-are-killing-the-advertising-cookie-quicktake	2021/4/26	AAPL	6:00:00
Bloomberg.com	Apple Flexes Power With Its $430 Billion U.S. Investment Plan - Bloomberg	The tech giant pledged to invest tens of billions in the U.S. on next-generation chips, artificial intelligence and 5G technologies.	https://www.bloomberg.com/opinion/articles/2021-04-26/apple-flexes-power-with-its-430-billion-u-s-investment-plan	2021/4/26	AAPL	12:29:00
Reuters	Apple to establish North Carolina campus, increase U.S. spending targets | Reuters	Apple said it plans to spend $1 billion as it builds a new campus and engineering hub in the Research Triangle area of North Carolina, with most of the jobs...	https://www.reuters.com/technology/apple-establish-north-carolina-campus-increase-us-spending-targets-2021-04-26/	2021/4/26	AAPL	7:37:00
Reuters	German business groups file complaint over Apple privacy settings | Reuters	BERLIN, April 26 (Reuters) - Germany's media, internet and advertising industries on Monday filed an antitrust complaint against Apple Inc (AAPL.	https://www.reuters.com/technology/german-business-groups-file-complaint-over-apple-privacy-settings-2021-04-26/	2021/4/26	AAPL	11:40:00
Reuters	Explainer: What do Apple's new iPhone privacy changes mean for consumers and businesses? | Reuters	Apple is requiring app developers who want to collect a digital advertising identifier from iPhone users to show a pop-up saying that the app ?€?would like...	https://www.reuters.com/technology/what-do-apples-new-iphone-privacy-changes-mean-consumers-businesses-2021-04-26/	2021/4/26	AAPL	9:10:00
The Wall Street Journal	Apple to Build New Campus in North Carolina	The technology giant said Monday the move would create at least 3,000 jobs in machine learning, artificial intelligence, software engineering and other fields...	https://www.wsj.com/articles/apple-to-build-new-campus-in-north-carolina-11619441000	2021/4/26	AAPL	15:24:00
The Wall Street Journal	Fortnite's Mastermind Goes to Battle With Apple	Fortnite's Mastermind Goes to Battle With Apple ?? Tim Sweeney is responsible for one of the world's most successful videogames. Does he have what it takes to...	https://www.wsj.com/articles/fortnites-mastermind-goes-to-battle-with-apple-11619236807	2021/4/26	AAPL	12:20:00
Business Insider	Apple pledges $430B US investment, promises 20,000 new jobs	It said that this would create around 20,000 new jobs in industries including silicon engineering, 5G, artificial intelligence, and manufacturing. The iPhone...	https://www.businessinsider.com/apple-us-job-investment-economy-tech-engineering-ai-north-carolina-2021-4	2021/4/26	AAPL	8:07:53
Business Insider	Apple iOS 14.5: Unlock iPhone while wearing a mask if you have Watch	Apple's new software update will let you unlock your iPhone using Face ID when you're wearing a mask ?€? but only if you have an Apple Watch.	https://www.businessinsider.com/face-id-with-mask-iphone-apple-watch-ios-14-2021-4	2021/4/26	AAPL	13:23:09
CNBC	Here's how Apple's AirTag trackers compare to Tile, and why the company is so upset with Apple	Here's how Apple's AirTag trackers compare to Tile, and why the company is so upset with Apple ?? Apple's $29 AirTag lost item tracker begins shipping on April 30...	https://www.cnbc.com/2021/04/27/apple-airtags-versus-tile-tracker-how-they-compare.html	2021/4/27	AAPL	8:52:00
Forbes	Apple Releases Hard-Hitting Message Warning Against iPhone Data Tracking	App Tracking Transparency is one of the keystone features in iOS 14.5 and one that Apple is rightly talking up. The video never mentions Facebook by name but...	https://www.forbes.com/sites/davidphelan/2021/04/27/apple-releases-hard-hitting-message-with-powerful-warning-about-iphone-data-tracking-privacy-protection-app-tracking-transparency/	2021/4/27	AAPL	8:00:00
Forbes	Apple Issues Stunning New Blow To Facebook With iOS 14.5 Privacy Move	Apple iOS 14.5 is finally here, and the iPhone maker is wasting no time promoting its new App Tracking Transparency feature which hurts the likes of Facebook by...	https://www.forbes.com/sites/kateoflahertyuk/2021/04/27/apples-issues-stunning-new-blow-to-facebook-with-ios-145-privacy-move/	2021/4/27	AAPL	6:19:00
Forbes	The ?????For All Mankind' Season 2 Finale Is Worth An Apple TV Plus Subscription By Itself	But I've found plenty of other reasons to stick with my Apple TV Plus subscription despite a generally pretty tiny library compared to everything else. And if...	https://www.forbes.com/sites/paultassi/2021/04/27/the-for-all-mankind-season-2-finale-is-worth-an-apple-tv-plus-subscription-by-itself/	2021/4/27	AAPL	10:16:00
Bloomberg.com	Apple Faces EU Antitrust Complaint Over Spotify This Week: Source - Bloomberg	Apple Inc. faces a European Union antitrust complaint as soon as this week, escalating a probe into Spotify Technology SA's allegations that App Store rules...	https://www.bloomberg.com/news/articles/2021-04-27/apple-set-to-get-eu-antitrust-complaint-over-spotify-this-week	2021/4/27	AAPL	4:57:00
Reuters	Russia fines Apple $12 mln for alleged app market abuse	MOSCOW, April 27 (Reuters) - Russia said it had fined Apple $12 million for alleged abuse of its dominance in the mobile applications market, in the latest...	https://www.reuters.com/business/retail-consumer/russian-competition-watchdog-fines-apple-12-mln-abusing-dominant-position-2021-04-27/	2021/4/27	AAPL	8:52:00
Reuters	EU to hit Apple with antitrust charge this week -source	Sweden's Spotify took its grievance to the European Commission in 2019, saying Apple unfairly restricts rivals to its own music steaming service Apple Music. It...	https://www.reuters.com/technology/eu-hit-apple-with-antitrust-charge-this-week-source-2021-04-27/	2021/4/27	AAPL	14:21:00
Reuters	Spotify launches podcast subscription platform to challenge Apple | Reuters	Spotify filed a complaint two years ago with European Union regulators saying that the fees Apple charges for taking payments through the store had made it...	https://www.reuters.com/technology/spotify-launches-podcast-subscription-platform-challenge-apple-2021-04-27/	2021/4/27	AAPL	8:11:00
Business Insider	How Apple's targeting clampdown could reshape advertising: newsletter	Edelman's new US CEO Lisa Ross. If you got this newsletter forwarded, sign up for your own here. Apple CEO...	https://www.businessinsider.com/how-apples-targeting-clampdown-could-reshape-advertising-newsletter-2021-4	2021/4/27	AAPL	17:48:41
CNBC	S&P 500 notches record close after strong earnings from Facebook and Apple	The S&P 500 closed at record levels on Thursday after blowout earnings results from two of the biggest tech companies in the world: Apple and Facebook.	https://www.cnbc.com/2021/04/28/stock-market-futures-open-to-close-news.html	2021/4/28	AAPL	18:04:00
CNBC	Apple reports another blowout quarter with sales up 54%, authorizes $90 billion in share buybacks	Apple reported a blowout quarter on Wednesday, announcing companywide sales up 54% higher than last year, and significantly stronger profits than Wall...	https://www.cnbc.com/2021/04/28/apple-aapl-earnings-q2-2021.html	2021/4/28	AAPL	15:33:00
CNBC	Options traders bet on a big post-earnings move in Apple	Apple has had a volatile start to 2021, swinging around quite a bit en route to its current year-to-date gains of just 1%, and many traders are expecting...	https://www.cnbc.com/2021/04/28/options-traders-bet-on-a-big-post-earnings-move-in-apple.html	2021/4/28	AAPL	12:49:00
CNBC	Apple alternatives: These two stocks could benefit from the mega cap's halo effect	But, for an investor who wants to look beyond Apple, there are plenty of stocks that benefit from the mega-cap tech company's halo effect. CNBC's ?????Trading...	https://www.cnbc.com/2021/04/28/apple-alternatives-two-stocks-to-benefit-from-mega-caps-halo-effect.html	2021/4/28	AAPL	17:29:00
Forbes	Apple's Smart Use Of Its Product Ecosystem Just Got Smarter	The recent launch of Airtags and iOS version 14.5, which uses Apple Watch to unlock an iPhone when the user is wearing a mask, again highlights Apple's...	https://www.forbes.com/sites/enriquedans/2021/04/28/apples-smart-use-of-its-product-ecosystem-just-gotsmarter/	2021/4/28	AAPL	5:58:00
Forbes	Apple Profit Doubles On Record Revenue In Second Quarter As iPhone Sales Beat Expectations	iPhone sales totaled $47.9 billion, accounting for 53% of Apple's total revenue, far surpassing the $29 billion reported in 2020 and the $41.7 billion predicted...	https://www.forbes.com/sites/joewalsh/2021/04/28/apples-revenue-jumps-54-as-iphone-sales-beat-expectations/	2021/4/28	AAPL	16:35:00
Forbes	The Two Most Important Numbers In Apple’s Earnings Announcement	Apple reports its March quarter results after the close today, April 28. While its shares have been essentially flat since the beginning of the year,...	https://www.forbes.com/sites/chuckjones/2021/04/28/the-two-most-important-numbers-in-apples-earnings-announcement/	2021/4/28	AAPL	7:40:00
Bloomberg.com	Apple Retail Creator’s Startup Enjoy to Go Public Via SPAC - Bloomberg	Merger with Marquee Raine values Enjoy at $1.2 billion ?? Mobile retail company aiming for $1 billion in revenue by 2025.	https://www.bloomberg.com/news/articles/2021-04-28/apple-retail-creator-s-startup-enjoy-to-go-public-in-spac-deal	2021/4/28	AAPL	6:45:00
Bloomberg.com	Apple (AAPL): iPad and Mac Sales Hit by Global Chip Shortage - Bloomberg	Supply constraints to knock revenue by as much as $4 billion ?? Executives say chip shortages to crimp iPad, Mac sales.	https://www.bloomberg.com/news/articles/2021-04-29/apple-finally-feels-the-global-semiconductor-shortage	2021/4/28	AAPL	20:19:00
Reuters	Apple soars past sales, profit targets, warns of chip shortages	April 28 (Reuters) - Apple Inc (AAPL.O) on Wednesday posted sales and profits ahead of Wall Street expectations fueled by 5G iPhone upgrades but warned a...	https://www.reuters.com/technology/apple-results-soundly-beat-wall-street-targets-90-billion-buyback-announced-2021-04-28/	2021/4/28	AAPL	18:10:00
Reuters	Facebook benefits from pandemic ad spending but Apple could spoil its party | Reuters	April 28 (Reuters) - Facebook Inc (FB.O) beat Wall Street expectations for both quarterly revenue and profit on Wednesday but warned that growth later this...	https://www.reuters.com/technology/facebook-quarterly-revenue-beats-expectations-2021-04-28/	2021/4/28	AAPL	16:55:00
The Motley Fool	Skyworks Reduces Its Dependence on Apple With a $2.75 Billion Deal | The Motley Fool	This acquisition isn't surprising, since Silicon Labs' infrastructure and automotive chips would complement Skyworks' other wireless chips. But more importantly...	https://www.fool.com/investing/2021/04/28/skyworks-reduces-its-dependence-on-apple-with-a-27/	2021/4/28	AAPL	10:00:00
Business Insider	Facebook Lays Out How Apple iOS Change Will Impact Its Ad	Facebook sent a memo to advertisers April 28 detailing the effects Apple's new privacy settings will have on ad campaigns. The memo, obtained by Insider,...	https://www.businessinsider.com/facebook-says-how-apple-change-will-impact-its-ad-business-2021-4	2021/4/28	AAPL	19:06:00
Business Insider	Apple to scale back AirPods amid sales dip, competition: Report	Apple is dialing back production of its AirPods as sales dip amid increasing competition in the wireless Bluetooth headphones market, according to a report...	https://www.businessinsider.com/apple-slash-airpods-production-sales-dip-wireless-earphones-2021-4	2021/4/28	AAPL	10:29:27
Business Insider	Apple Fiscal Q2 2021 earnings: iPhone sales, wearables, revenue	Apple reported $89.5 billion in revenue for the second quarter, smashing estimates as it continues its iPhone 12 high and stores return to normal operations.	https://www.businessinsider.com/apple-earings-q2-2021-revenue-iphone-eps-profit-analysis-2021-4	2021/4/28	AAPL	16:35:08
TheStreet	Apple Stock: 2 Key Takeaways From Earnings Day	Figure 1: Apple Financial Results Q2 2021. Apple. #1 No weakness to be found. Apple presented outstanding fiscal second quarter numbers. There...	https://www.thestreet.com/apple/stock/apple-stock-2-key-takeaways-from-earnings-day	2021/4/29	AAPL	6:00:00
Forbes	Breakout Smartphone Quarter: Apple, Xiaomi, Oppo, Vivo All Grow More Than 40%	Samsung had a great first quarter of 2021, with sales up 28% to 22% of the global smartphone market and hitting 76.5 million units shipped.	https://www.forbes.com/sites/johnkoetsier/2021/04/29/apple-xiaomi-oppo-vivo-all-grow-phone-sales-more-than-40/	2021/4/29	AAPL	16:20:00
Forbes	Apple's Enterprise Push Bears Fruit	Yesterday, Apple and AT&T Business announced Delta selected the companies for a significant device upgrade. Delta will equip its 19,000+ flight attendants with...	https://www.forbes.com/sites/maribellopez/2021/04/29/apples-enterprise-push-bears-fruit/	2021/4/29	AAPL	20:39:00
Forbes	What's Driving The Surge In Apple's Margins?	Apple posted a strong set of Q2 FY'21 results, with revenue surging almost 54% year-over-year to about $90 billion and earnings per share rising to $1.40,...	https://www.forbes.com/sites/greatspeculations/2021/04/29/whats-driving-the-surge-in-apples-margins/	2021/4/29	AAPL	13:30:00
Forbes	Review: OWC USB-C Dock Has The Ports Apple's M1 Macs Are Missing	Last week, Apple announced its new 24-inch M1 iMacs. My first thought was that they were pretty cool-looking computers. My second thought was that Apple had...	https://www.forbes.com/sites/bradmoon/2021/04/29/review-owc-usb-c-dock-has-the-ports-apples-m1-macs-are-missing/	2021/4/29	AAPL	13:31:00
Forbes	Here Come The Dividends: Analysts Expect More Payouts (Like Apple's) As Economy Improves	Apple, Johnson & Johnson, Chevron, Procter & Gamble were among the large U.S. companies that recently raised dividends, while Freeport-McMoran and L. Brands...	https://www.forbes.com/sites/palashghosh/2021/04/29/here-come-the-dividends-analysts-expect-more-payouts-like-apples-as-economy-improves/	2021/4/29	AAPL	13:20:00
Bloomberg.com	Apple Falls on Concerns Over Continued Growth, Chip Shortages - Bloomberg	Apple Inc. fell on concern from investors and analysts that the iPhone maker may not sustain growth in light of a blockbuster quarter and a tightening supply of...	https://www.bloomberg.com/news/articles/2021-04-29/apple-falls-on-concerns-over-continued-growth-chip-shortages	2021/4/29	AAPL	13:11:00
Bloomberg.com	Global Chip Drought Hits Apple, BMW, Ford as Crisis Worsens - Bloomberg	The global chip shortage is going from bad to worse with automakers on three continents joining tech giants Apple Inc. and Samsung Electronics Co. in flagging...	https://www.bloomberg.com/news/articles/2021-04-29/auto-chip-shortage-crisis-worsens-with-bmw-ford-succumbing	2021/4/29	AAPL	20:11:00
Reuters	Samsung overtakes Apple in smartphone shipments as Xiaomi closes in | Reuters	Apple still grabbed record market share in the United States, China, India and Japan, Counterpoint analyst Varun Mishra said, adding that the iPhone Pro Max was...	https://www.reuters.com/business/media-telecom/samsung-takes-back-smartphone-crown-apple-xiaomi-surges-2021-04-29/	2021/4/29	AAPL	3:14:00
Reuters	Analysis: Why Apple has chips for iPhones while Ford got caught short | Reuters	The contrasting results show how major players in the electronics industry, accustomed to the long time horizons of chip production, have mostly avoided major...	https://www.reuters.com/technology/why-apple-has-chips-iphones-while-ford-got-caught-short-2021-04-29/	2021/4/29	AAPL	13:18:00
The Motley Fool	Apple (AAPL) Q2 2021 Earnings Call Transcript	Good day, and welcome to the Apple Q2 FY 2021 earnings conference call. Today's call is being recorded. At this time, for opening remarks and introductions, I'd...	https://www.fool.com/earnings/call-transcripts/2021/04/29/apple-aapl-q2-2021-earnings-call-transcript/	2021/4/29	AAPL	0:01:00
Business Insider	Apple AirTags review: A digital neighborhood watch for lost items	AirTags turn nearby iPhones into a search party for your lost items, making it that much harder to quit Apple ?? Apple's AirTags are Bluetooth trackers that...	https://www.businessinsider.com/guides/tech/apple-airtags-review	2021/4/29	AAPL	9:19:37
Business Insider	Tim Cook: Apple Watch, wearables are 'long way' from mature market	Apple CEO Tim Cook said almost three out of every four Watch users are new to the company's wearable smart product. The comment was made during Apple's...	https://www.businessinsider.com/apple-watch-tim-cook-wearables-long-way-mature-market-2021-4	2021/4/29	AAPL	10:31:57
Business Insider	Top streaming TV shows this week: Apple's 'For All Mankind'	Netflix's "Stranger Things" reclaimed its place at the top, dethroning Disney+'s "The Falcon and the Winter Soldier." Apple TV+'s "For All Mankind" surged in...	https://www.businessinsider.com/top-streaming-tv-shows-this-week-apples-for-all-mankind-2021-4	2021/4/29	AAPL	12:01:49
TheStreet	Binance Lists Apple, Microsoft and MicroStrategy Stock Tokens	The three new tokenized versions of the stocks will be made available slowly over the next week. The exchange describes the tokens as "tokens of stocks (i.e.,...	https://www.thestreet.com/crypto/news/binance-lists-apple-microsoft-microstrategy-stock-tokens	2021/4/30	AAPL	9:31:00
TheStreet	A Look At Big Tech Earnings This Week: Apple, Amazon and Microsoft	On earnings week, MSFT, AAPL and AMZN delivered strong results, even if market reaction was muted. The Apple Maven lists the main topics during big tech...	https://www.thestreet.com/apple/news/apple-stock-a-look-at-big-tech-earnings-this-week	2021/4/30	AAPL	16:26:00
CNBC	Europe's antitrust crackdown on Apple hints at what's coming for the company in the U.S.	Europe has taken the lead on tech regulation for several years, but the U.S. finally seems to be closer to catching up. The European Commission announced...	https://www.cnbc.com/2021/04/30/eu-leads-tech-crackdown-but-the-us-isnt-far-behind.html	2021/4/30	AAPL	11:02:00
Forbes	?????Consumers Losing Out': Apple Charged With Violating Antitrust Laws In The EU	The European Union's competition regulator preliminarily concluded Friday that Apple violated antitrust laws by charging ?????high commission fees????? on music...	https://www.forbes.com/sites/melissaholzberg/2021/04/30/consumers-losing-out-apple-charged-with-violating-antitrust-laws-in-the-eu/	2021/4/30	AAPL	6:56:00
Reuters	EU hits Apple with music streaming charge in boost for Spotify	BRUSSELS, April 30 (Reuters) - EU regulators accused Apple (AAPL.O) on Friday of distorting competition in the music streaming market, siding with Spotify...	https://www.reuters.com/technology/eu-antitrust-regulators-charge-apple-over-app-store-restrictions-2021-04-30/	2021/4/30	AAPL	6:19:00
The Motley Fool	Spotify vs. Apple: Subscription Podcasts	But podcasters get a lot for their money. Apple Podcast listeners will be able to subscribe to podcasts directly within the app with just a push of a button.	https://www.fool.com/investing/2021/04/30/spotify-vs-apple-subscription-podcasts/	2021/4/30	AAPL	8:30:00
Business Insider	EU accuses Apple of breaking antitrust laws with App Store rules	The European Union accused Apple of breaking European antitrust law. The European Commission said in a preliminary finding on Friday that Apple illegally...	https://www.businessinsider.com/apple-eu-antitrust-law-charged-anticompetitive-app-store-practices-eu-2021-4	2021/4/30	AAPL	6:19:40
Business Insider	Apple new iMac 2021: Release date, specs, price, colors	Apple's redesigned iMac comes in 7 colors and is now available to order, marking a revival of its iconic colorful computers ?? Apple 2021 iMac pricing and release...	https://www.businessinsider.com/guides/tech/apple-new-imac-2021-release-date-specs-price	2021/4/30	AAPL	10:36:29
Business Insider	2021 Apple TV 4K Versus 2017 Apple TV 4K: What's Different?	Apple TV 4K's processor has been improved from an A10X Fusion chip to a new A12 Bionic chip, allowing for higher frame rates when watching video or playing...	https://www.businessinsider.com/guides/tech/apple-tv-4k-2021-vs-apple-tv-4k-2017	2021/4/30	AAPL	10:49:32
CNBC	How much revenue tech giants like Amazon and Apple make per minute	CNBC Make It looked at the most recent quarterly earnings reports that seven of the biggest brands in tech (Amazon, Apple, Alphabet, Microsoft, Facebook, Tesla...	https://www.cnbc.com/2021/05/01/how-much-revenue-tech-giants-like-amazon-and-apple-make-per-minute.html	2021/5/1	AAPL	9:30:00
CNBC	How Apple does M&A: Small and quiet, with no bankers	In February, Apple CEO Tim Cook told shareholders that the company had bought about 100 companies in the past six years, which works out to the iPhone maker...	https://www.cnbc.com/2021/05/01/how-apple-does-ma-small-and-quiet-with-no-bankers.html	2021/5/1	AAPL	9:27:00
Forbes	iPad Pro 2021: Apple Confirms 2020 Magic Keyboard Will Work, But There's A Catch	File this under how precise Apple is: a screen protector could be thickness enough to prevent full closure of the tablet in the Magic Keyboard case.	https://www.forbes.com/sites/davidphelan/2021/05/01/ipad-pro-2021-apple-confirms-2020-magic-keyboard-will-work-but-theres-a-catch/	2021/5/1	AAPL	7:00:00
Forbes	Apple AirTag: Why You Should Never Do This	Apple AirTag, you'll know, is the new tracker doohickey that cleverly leans on the network of active iPhones, iPads and other devices to help you find your...	https://www.forbes.com/sites/davidphelan/2021/05/01/apple-airtag-why-you-should-never-do-this/	2021/5/1	AAPL	7:00:00
Bloomberg.com	Apple’s App Store Had 78% Margin in 2019, Epic Expert Says - Bloomberg	Apple is disputing the accuracy of Barnes's calculations -- and urging a judge to restrict public discussion of App Store profit -- as the companies head into a...	https://www.bloomberg.com/news/articles/2021-05-01/apple-s-app-store-had-78-profit-margin-in-2019-testimony-shows	2021/5/1	AAPL	12:42:00
Bloomberg.com	Warren Buffett's Share of Mistakes Ranges from Apple to Airlines Stocks - Bloomberg	Warren Buffett just wanted to say sorry. The chief executive officer made a few blunt admissions at his annual meeting of Berkshire Hathaway Inc. shareholders...	https://www.bloomberg.com/news/articles/2021-05-02/buffett-s-meeting-of-many-mea-culpas-from-apple-to-health-care	2021/5/1	AAPL	21:38:00
Business Insider	Googlers fight to stay home and Apple goes to court	While tech firms such as Microsoft and Twitter have announced plans to allow employees to work from home permanently, Google has resisted going fully remote,...	https://www.businessinsider.com/googlers-fight-to-stay-home-apple-epic-go-to-court-2021-4	2021/5/1	AAPL	9:00:00
Forbes	Apple Watch Could Gain Breakthrough Health Upgrade, Report Claims	The sensors in the Apple Watch now are smart and capable for metrics such as heart rate but blood glucose levels have long been the Holy Grail for wearables...	https://www.forbes.com/sites/davidphelan/2021/05/02/apple-watch-could-gain-breakthrough-health-upgrade-report-claims/	2021/5/2	AAPL	14:00:00
Forbes	Microsoft's Latest Move To Catch Apple In Windows 10 vs MacOS Fight	The Mac platform's move to ARM-based processors has given Apple a significant upgrade in terms of performance. Starting with the MacBook Pro and MacBook Air...	https://www.forbes.com/sites/ewanspence/2021/05/02/microsoft-windows-10-arm-qualcomm-8cx-apple-silicon-m1-macos-bigsur/	2021/5/2	AAPL	19:16:00
Forbes	Almost Half Fortnite's Revenue Is From PS4, According To Apple Court Docs	In an effort to paint Epic's case against Apple in a poor light, the megacorp is turning to metrics that show just what a small piece of overall revenue the...	https://www.forbes.com/sites/paultassi/2021/05/02/almost-half-fortnites-revenue-is-from-ps4-according-to-apple-court-docs/	2021/5/2	AAPL	10:51:00
The Wall Street Journal	From Apple to Domino’s Pizza, U.S. Companies Scramble to Meet Surge in Demand - WSJ	Consumers are splurging on cars and furniture?€?and facing extended waits for delivery. Restaurants and gyms are reopening?€?and struggling to find workers.	https://www.wsj.com/articles/from-apple-to-dominos-pizza-u-s-companies-scramble-to-meet-surge-in-demand-11619958601	2021/5/2	AAPL	9:12:00
TheStreet	Can Apple Stock Shake Off Post-Earnings Softness This Week?	Apple stock dipped after earnings day, despite the company's jaw-dropping fiscal second quarter performance. Here is what investors can expect of the stock this...	https://www.thestreet.com/apple/news/can-apple-stock-shake-off-post-earnings-softness-this-week	2021/5/3	AAPL	6:00:00
CNBC	Apple defends App Store control in court, saying it doesn't want to be Android	Apple is arguing that it built the App Store and gets to set the rules ????? which are designed to ensure that apps are high quality and secure. On Monday, Apple's...	https://www.cnbc.com/2021/05/03/epic-games-v-apple-trial-apple-says-it-doesnt-want-to-be-android.html	2021/5/3	AAPL	16:13:00
CNBC	Foldable iPhone with a screen larger than an iPad mini coming in 2023, top Apple analyst predicts	A top Apple analyst predicted Monday that the company will likely launch a foldable iPhone in 2023. TFI Securities analyst Ming-Chi Kuo said that based on...	https://www.cnbc.com/2021/05/03/folding-iphone-with-8-inch-screen-coming-in-2023-top-apple-analyst-predicts.html	2021/5/3	AAPL	8:45:00
Forbes	Apple iOS 14.5.1: Apple Recommends Key Privacy Update For All iPhones	That means all iPhones from iPhone 6s onwards, including iPhone SE (both the first and current editions), plus the seventh-generation iPod touch. For iPads, if...	https://www.forbes.com/sites/davidphelan/2021/05/03/apple-ios-1451-apple-recommends-key-security-and-privacy-update-for-all-iphones/	2021/5/3	AAPL	15:18:00
Forbes	What $322 Billion In Combined First Quarter Revenue From Alphabet, Apple, Facebook, Microsoft And Amazon Tells Us About Consumer Habits	Tech Giants: Apple, Alphabet, Facebook, Microsoft, Amazon ... The Tech Giants' outstanding performance can be seen in their combined revenue growth of 41% and...	https://www.forbes.com/sites/naeemaslam/2021/05/03/what-322-billion-in-combined-first-quarter-revenue-from-alphabet-apple-facebook-microsoft-and-amazon-tells-us-about-consumer-habits/	2021/5/3	AAPL	9:07:00
Bloomberg.com	Apple’s Schiller Floated Cutting App Store Fees a Decade Ago - Bloomberg	Apple Inc.'s top executive in charge of the App Store floated the idea of cutting its fees a decade ago when the store reached $1 billion in profitability,...	https://www.bloomberg.com/news/articles/2021-05-03/apple-s-schiller-floated-cutting-app-store-fees-a-decade-ago	2021/5/3	AAPL	15:54:00
Reuters	Apple hires ex-Google AI scientist who resigned after colleagues' firings | Reuters	Bengio is expected to lead a new AI research unit at Apple under John Giannandrea, senior vice president of machine learning and AI strategy, two people...	https://www.reuters.com/technology/apple-hires-ex-google-ai-scientist-who-resigned-after-colleagues-firing-2021-05-03/	2021/5/3	AAPL	13:36:00
The Motley Fool	6 Reasons to Buy Apple Stock and Never Sell	Even as the most valuable company in the world, there's still lots to like about the iPhone maker. Apple (AAPL 0.66%) made history on Aug.	https://www.fool.com/investing/2021/05/03/6-reasons-to-buy-apple-stock-and-never-sell/	2021/5/3	AAPL	10:33:00
The Motley Fool	Better Buy: Alphabet vs. Apple	Over the last three years, the share prices of Alphabet are up 115% while Apple stock has popped 225%, both easily outperforming the broader market over the...	https://www.fool.com/investing/2021/05/03/better-buy-alphabet-vs-apple/	2021/5/3	AAPL	9:52:00
Business Insider	Apple, Epic Games legal battle heads to the courtroom: What we know	Epic says Apple's App Store is a monopoly. Apple says Epic broke its developer contract. As a result of the legal spat, "Fortnite" was kicked off Apple's iPhone...	https://www.businessinsider.com/apple-epic-games-lawsuit-everything-we-know-2021-5	2021/5/3	AAPL	11:46:13
TheStreet	AAPL After Hours: Why Apple Stock Took A Massive Hit	It has been a tough day for Apple stock bulls. Shares of the Cupertino-based company dipped 3.6%, the stock's third worst performance since the 2020 US...	https://www.thestreet.com/apple/stock/aapl-after-hours-apple-stock-massive-hit	2021/5/4	AAPL	16:06:00
TheStreet	Will Warren Buffett's Successor Remain An Apple Stock Bull?	As Apple stock's portfolio represents about 45% of Berkshire's portfolio, and because Berkshire is a top 3 investor in the Cupertino company's equity, an...	https://www.thestreet.com/apple/news/will-warren-buffetts-successor-remain-an-apple-stock-bull	2021/5/4	AAPL	13:00:00
CNBC	Apple's conflict with Facebook goes back to the days of Steve Jobs, emails show	Internal Apple emails between Steve Jobs and executives Scott Forstall and Phil Schiller show the company was battling with Facebook over App Store rules as...	https://www.cnbc.com/2021/05/04/emails-from-steve-jobs-apple-execs-reveal-conflict-with-facebook-spans-a-decade.html	2021/5/4	AAPL	9:09:00
CNBC	How Apple turned dongles into a big business	If you bought a computer or a phone in the last five years, you know what a dongle is. They connect headphones to charging ports, laptops to TVs or card...	https://www.cnbc.com/2021/05/04/dongles-bring-in-billions.html	2021/5/4	AAPL	11:00:00
CNBC	How Apple created a billion dollar market for dongles	If you bought a computer or a phone in the last five years, you know what a dongle is. Apple, Belkin and other accessory companies have created a huge...	https://www.cnbc.com/video/2021/05/04/how-apple-created-a-billion-dollar-market-for-dongles.html	2021/5/4	AAPL	10:59:00
Forbes	Apple's Urgent Warning To Millions Of MacOS Users	Along with iOS and watchOS, Apple has released a point upgrade to macOS to urgently fix flaws in WebKit. Apple Recalls Approximately 500,000 15-Inch MacBook...	https://www.forbes.com/sites/ewanspence/2021/05/04/apple-macos-bigsur-webkit-exploit-urgent-security-fix/	2021/5/4	AAPL	11:28:00
Forbes	High Quality iPhone 13 Pro Max Model Reveals Apple's Biggest Design Changes	Apple has achieved this by moving the earpiece/speaker into the top bezel of the iPhone 13 Pro Max and positioning Face ID's modules directly underneath it.	https://www.forbes.com/sites/gordonkelly/2021/05/04/apple-iphone-13-pro-max-design-display-cameras-release-date-iphone-12-pro-max-upgrade/	2021/5/4	AAPL	19:35:00
Forbes	Top Stocks To Buy Today As Tech Shares Like Apple Lead Losses	Our AI systems rated the company B in Technicals, A in Growth, A in Low Volatility Momentum, and B in Quality Value. The stock closed down 1.89% to $73.0 on...	https://www.forbes.com/sites/qai/2021/05/04/top-stocks-to-buy-today-as-tech-shares-like-apple-lead-losses/	2021/5/4	AAPL	10:31:00
Bloomberg.com	Qualcomm (QCOM) Attacks EU Apple (AAPL) ‘Bias’ in $1.2 Billion Court Clash - Bloomberg	The European Commission ?€?engaged in a biased investigation?€? and allowed Apple to ?€?dictate the evidence, narrative and conclusions,?€? Miguel Rato, a lawyer for...	https://www.bloomberg.com/news/articles/2021-05-04/qualcomm-attacks-eu-s-apple-bias-in-1-2-billion-court-clash	2021/5/4	AAPL	6:47:00
Reuters	Judge presses Epic CEO during second day of Apple antitrust trial | Reuters	OAKLAND, Calif., May 4 (Reuters) - A U.S. judge on Tuesday pressed the chief executive of "Fortnite" creator Epic Games on how the fundamental changes the...	https://www.reuters.com/technology/judge-presses-epic-ceo-during-second-day-apple-antitrust-trial-2021-05-04/	2021/5/4	AAPL	19:22:00
The Wall Street Journal	Epic Games CEO Slams Apple's Fees as Unfair on Trial's First Day	?€?Apple was making more profit from selling developer apps in the App Store than developers,?€? said Tim Sweeney, whose company's global hit ?€?Fortnite?€? was removed...	https://www.wsj.com/articles/apple-and-fortnite-maker-epic-games-to-square-off-in-court-11620034202	2021/5/4	AAPL	8:37:00
The Motley Fool	Apple vs. Spotify: Which Company Has the Better Podcast Strategy? | The Motley Fool	Apple, as you might expect, is not taking this sitting down, recently announcing new user and monetization features for Apple Podcasts. Both Spotify and Apple...	https://www.fool.com/investing/2021/05/04/apple-vs-spotify-which-company-has-the-better-podc/	2021/5/4	AAPL	9:15:00
Business Insider	How to delete apps on an Apple Watch in 2 ways	Deleting apps you don't need from your Apple Watch is the best way to make space for updates. You can also disable automatic app installation, so new apps won't...	https://www.businessinsider.com/guides/tech/how-to-delete-apps-on-apple-watch	2021/5/4	AAPL	11:56:48
Business Insider	Amazon, Apple, and Google Parent Are Battling Over Self-Driving Cars	But as these companies have expanded, they've found themselves competing more often. Alphabet, Amazon, and Microsoft followed Apple's lead into smartphones in...	https://www.businessinsider.com/amazon-apple-alphabet-google-microsoft-self-driving-autonomous-vehicles2021-4	2021/5/4	AAPL	10:56:09
TheStreet	Buy Or Sell Apple Stock? What History Says	However, since September 2020, shares have been on a roller coaster ride. Priced at around $129 apiece today, Apple stock trades roughly at late third quarter...	https://www.thestreet.com/apple/stock/buy-or-sell-apple-stock-what-history-says	2021/5/5	AAPL	14:23:00
TheStreet	Buy Or Sell Apple Stock? What History Says	However, since September 2020, shares have been on a roller coaster ride. Priced at around $129 apiece today, Apple stock trades roughly at late third quarter...	https://www.thestreet.com/apple/stock/buy-or-sell-apple-stock-what-history-says	2021/5/5	AAPL	14:23:00
TheStreet	AAPL Premarket: What Could Move Apple Stock On May 6	A few events this Thursday could move not only Apple shares, but the market more broadly. For instance, ahead of the opening bell, the S&P 500 has been trading...	https://www.thestreet.com/apple/stock/aapl-premarket-what-could-move-apple-stock-on-may-6	2021/5/6	AAPL	7:07:00
TheStreet	AAPL After Hours: Apple Stock Continues To Recover	It has not been an easy few days for AAPL investors, as Apple stock has endured five days of negative returns in the past eight trading sessions.	https://www.thestreet.com/apple/stock/aapl-after-hours-apple-stock-continues-recover	2021/5/6	AAPL	16:03:00
CNBC	How Apple's latest iOS update could help Amazon's growing ad business	Apple's recent privacy changes, which make it easier for users to block advertisers from tracking them, could add more fuel to its growth. Amazon holds an...	https://www.cnbc.com/2021/05/06/apples-privacy-changes-could-be-great-for-amazons-ads-business.html	2021/5/6	AAPL	9:27:00
CNBC	Investment bank picks 3 stocks to buy ahead of Apple's next iPhone launch	Apple is widely expected to launch the next generation of iPhones in the second half of 2021. Japanese investment bank Daiwa predicted there will be four...	https://www.cnbc.com/2021/05/07/investment-bank-picks-3-stocks-to-buy-ahead-of-apples-next-iphone-launch.html	2021/5/6	AAPL	21:58:00
Forbes	Apple's Anti-Epic Argument Using Xbox Is A Little Hard To Refute	From the beginning, I thought Epic has been making a pretty compelling argument about why Apple needs to open up iOS. In short, they have been comparing it to a...	https://www.forbes.com/sites/paultassi/2021/05/06/apples-anti-epic-argument-using-xbox-is-a-little-hard-to-refute/	2021/5/6	AAPL	9:39:00
Forbes	Apple's $1 Billion North Carolina Building Could Spur Corporate Diversity	The Research Triangle Park location gives Apple access to talent at HBCUs Shaw University and North Carolina Central University. The opportunity would align...	https://www.forbes.com/sites/korihale/2021/05/06/apples-1-billion-north-carolina-building-could-spur-corporate-diversity/	2021/5/6	AAPL	8:45:00
Forbes	Apple's High Margins Separate Them From Most Competitors	In the past, I have written about my meeting with Steve Jobs the second day after he returned to Apple in 1997. At that meeting he told me to save Apple he...	https://www.forbes.com/sites/timbajarin/2021/05/06/apples-high-margins-separate-them-from-most-competitors/	2021/5/6	AAPL	10:00:00
Forbes	Why Unlocking Your iPhone with Apple Watch Matters For Accessibility	iOS 14.5 and watchOS 7.4 adds support for unlocking iPhone with Apple Watch. Apple. Apple last week released a slew of software updates across its plethora of...	https://www.forbes.com/sites/stevenaquino/2021/05/06/why-unlocking-your-iphone-with-apple-watch-matters-for-accessibility/	2021/5/6	AAPL	14:45:00
TheStreet	What ARK Invest CEO Cathie Wood Thinks Of Apple Stock	Few know, however, that ARK also invests in Apple stock (ticker $AAPL) ????? a mega-cap name that is much more scaled than most tech companies that Cathie Wood's...	https://www.thestreet.com/apple/news/what-ark-invest-ceo-cathie-wood-thinks-of-apple-stock	2021/5/7	AAPL	6:00:00
CNBC	Amazon partners with Tile to take on Apple AirTags	Amazon partnered with Tile and smart lock maker Level to beef up its mesh network for tracking items. The move will help Tile better compete with Apple,...	https://www.cnbc.com/2021/05/07/amazon-partners-with-tile-to-take-on-apple-airtags.html	2021/5/7	AAPL	11:32:00
Forbes	?????Roblox' Throws A Wrench In Apple's Case Versus Epic	Fortnite was banned from the App Store because it was updated with a way to purchase in-game currency that didn't give a cut to Apple. And Epic has pressed for...	https://www.forbes.com/sites/paultassi/2021/05/07/roblox-throws-a-wrench-in-apples-case-versus-epic/	2021/5/7	AAPL	10:29:00
Bloomberg.com	Apple Hires Cisco Executive Stella Low as Communications Chief - Bloomberg	Apple Inc. named Stella Low, chief communications officer at Cisco Systems Inc., as the company's head of communications, filling a role that has been empty...	https://www.bloomberg.com/news/articles/2021-05-07/apple-hires-cisco-executive-stella-low-as-communications-chief	2021/5/7	AAPL	15:33:00
The Wall Street Journal	Amazon and Apple Built Vast Wireless Networks Using Your Devices. Here's How They Work.	Apple's iPhone-powered Find My network and Amazon's Sidewalk network?€?coming soon to all newer Echo devices?€?are platforms in their own right, capable of...	https://www.wsj.com/articles/amazon-apple-wireless-networks-sidewalk-find-my-11620397704	2021/5/7	AAPL	11:00:00
Business Insider	Apple iOS 14.5 Privacy Changes Spark Low Opt-in Rates, Falling Ad Prices	It's been just two weeks since Apple rolled out its iPhone privacy changes, and already chaos has ensued for many mobile advertisers and app developers,...	https://www.businessinsider.com/apple-ios-145-privacy-changes-spark-low-opt-in-rates-and-falling-ad-prices-2021-5	2021/5/7	AAPL	14:02:15
Business Insider	Apple vs. Epic Games: 5 most interesting secrets revealed in filings	Apple and Epic Games are revealing a ton of industry secrets in court filings ?€? from untold billions in 'Fortnite' profits to private email exchanges, these are...	https://www.businessinsider.com/apple-fortnite-epic-games-lawsuit-secrets-revealed-2021-5	2021/5/8	AAPL	9:30:00
TheStreet	3 Reasons To Confidently Buy AAPL Stock	The Apple Maven does not seek to provide investment advice. However, weighing in the pros and cons could help investors to make their own decisions. This is the...	https://www.thestreet.com/apple/stock/3-reasons-to-confidently-buy-aapl-stock	2021/5/10	AAPL	6:00:00
TheStreet	Qualcomm Drops on Report Apple Will Use Own Chips by 2023	Shares of Qualcomm (QCOM) and other other Apple (AAPL) suppliers were dropping Monday after a media report said Apple's 5G baseband chip could be used in...	https://www.thestreet.com/investing/qualcomm-drops-on-report-apple-to-use-own-chips	2021/5/10	AAPL	13:06:00
Bloomberg.com	Apple Faces U.K. Class Action for App Store Overcharging - Bloomberg	Apple Inc is facing a London lawsuit over claims it overcharged nearly 20 million U.K. customers for App Store purchases, yet another legal headache for the...	https://www.bloomberg.com/news/articles/2021-05-10/apple-faces-u-k-class-action-for-overcharging-20-million-users	2021/5/10	AAPL	19:01:00
Business Insider	7 Apple suppliers tied to using forced labor in China: Report	Apple suppliers have used thousands of Uyghur Muslims in forced labor programs in China, The Information reports. China has been accused of genocide of the...	https://www.businessinsider.com/apple-china-suppliers-uyghur-muslims-forced-labor-report-2021-5	2021/5/10	AAPL	14:11:45
Business Insider	Apple Hires Ex-Facebook Product Manager, 'Chaos Monkeys' Author Antonio García Martínez	Apple recently hired Antonio Garc??a Mart??nez, a former Facebook ads-product manager and the author of "Chaos Monkeys," to join its product-engineering team...	https://www.businessinsider.com/apple-hires-chaos-monkeys-author-ex-facebook-antonio-garcia-martinez-2021-5	2021/5/10	AAPL	11:47:58
TheStreet	Apple Stock's Rout: Here's How Bad It Could Get	Apple stock continues to slide along with the rest of the equities market. Here is how the Apple Maven uses a common valuation metric to assess how low shares...	https://www.thestreet.com/apple/news/apple-stocks-rout-heres-how-bad-it-could-get	2021/5/11	AAPL	13:22:00
TheStreet	Apple Stock: Latest Hot Takes From Wall Street	Apple stock ($AAPL) has been having a rough time in post-earnings trading, even though the S&P 500 and the Dow Jones indices continue to climb.	https://www.thestreet.com/apple/news/apple-stock-latest-hot-takes-from-wall-street	2021/5/11	AAPL	6:00:00
CNBC	Apple says it rejected almost 1 million new apps in 2020 and explains common reasons why	It is the latest sign that Apple is becoming more transparent about how it approves and rejects iPhone apps. The disclosure comes as Epic Games' antitrust trial...	https://www.cnbc.com/2021/05/11/apple-rejected-nearly-1-million-new-apps-in-2020-heres-why.html	2021/5/11	AAPL	13:00:00
CNBC	OnePlus co-founder Carl Pei says today's tech feels 'cold' ????? his new start-up aims to change that	Carl Pei, the co-founder of Chinese smartphone maker OnePlus, has formed a new consumer tech company called Nothing. The start-up is set to launch its first...	https://www.cnbc.com/2021/05/11/oneplus-co-founder-carl-peis-new-startup-nothing-takes-aim-at-apple.html	2021/5/11	AAPL	6:42:00
Forbes	Apple Accused Of Overcharging For Apps In Billion-Pound Lawsuit	Apple is facing a billion-pound lawsuit over claims that it's systematically overcharging UK users through its App Store. The claim, filed on behalf of...	https://www.forbes.com/sites/emmawoollacott/2021/05/11/apple-accused-of-overcharging-for-apps-in-billion-pound-lawsuit/	2021/5/11	AAPL	6:36:00
Forbes	Apple iPhone 12 Pro Max Beaten By Samsung, Oppo In New Rating	A new rating has just been revealed by DXOMark. Though mostly known for rating cameras, standalone or those built into smartphones, the company has more...	https://www.forbes.com/sites/davidphelan/2021/05/11/apple-iphone-12-pro-max-beaten-by-oppo-samsung-in-new-rating-battery-life-and-efficiency/	2021/5/11	AAPL	7:00:00
Business Insider	Top Apple Health Exec Myoung Cha Is Leaving for Carbon Health	Myoung Cha, Apple Health's head of strategic initiatives, is leaving the company to work at Carbon Health, a primary care startup, Insider has learned.	https://www.businessinsider.com/top-apple-health-exec-myoung-cha-leaving-for-carbon-health-2021-5	2021/5/11	AAPL	16:39:56
TheStreet	3 Reasons To Sell AAPL Stock Without Regrets	To be clear, this article is neither investment advice, nor an indication of my current stance on shares of the Cupertino company. However, were I to sell Apple...	https://www.thestreet.com/apple/stock/3-reasons-to-sell-aapl-stock-without-regrets	2021/5/12	AAPL	6:00:00
CNBC	GasBuddy tops Apple App store amid gas shortages from Colonial Pipeline shutdown	GasBuddy, an app that helps users find and save money on gas, topped the Apple App Store on Wednesday. Americans are facing gas shortages across the...	https://www.cnbc.com/2021/05/12/gasbuddy-tops-apple-app-store-amid-colonial-pipeline-gas-shutdown.html	2021/5/12	AAPL	16:39:00
CNBC	Unity CEO on earnings and the fight between Apple and Epic	Unity Software CEO John Riccitiello joins ?????TechCheck????? to discuss the comnpany's earnings, which saw a smaller-than-expected loss, as well as the fight between...	https://www.cnbc.com/video/2021/05/12/unity-ceo-on-earnings-and-the-fight-between-apple-and-epic.html	2021/5/12	AAPL	12:01:00
Bloomberg.com	Apple Says Ads Engineer Leaves Company After Comments Draw Fire - Bloomberg	Apple Inc. said Antonio Garcia Martinez, a former Facebook Inc. product manager who recently joined the iPhone maker, is no longer at Apple after his hiring...	https://www.bloomberg.com/news/articles/2021-05-13/apple-says-ads-engineer-leaves-company-after-comments-draw-fire	2021/5/12	AAPL	21:27:00
Reuters	Apple says 'Chaos Monkeys' author hired in ads business has left company | Reuters	Garc??a Mart??nez, who came to Silicon Valley after a stint on Wall Street, wrote the 2016 book "Chaos Monkeys" about his time in the technology industry. He...	https://www.reuters.com/technology/apple-says-chaos-monkeys-author-hired-ads-business-has-left-company-2021-05-13/	2021/5/12	AAPL	22:41:00
The Wall Street Journal	In Epic Games v. Apple Trial, an Unorthodox Judge Presides	U.S. District Judge Yvonne Gonzalez Rogers says she abhors when lawyers use hyperbole and grandstand like they are Perry Mason. She says lunch breaks are...	https://www.wsj.com/articles/in-epic-games-v-apple-trial-an-unorthodox-judge-presides-11620820801	2021/5/12	AAPL	8:00:00
The Motley Fool	3 Stocks That Could Be Worth More Than Apple by 2035	Will a current trillion-dollar company dethrone Apple, or could an innovative longshot surpass the tech kingpin? The stock market is a wealth-building...	https://www.fool.com/investing/2021/05/12/3-stocks-could-be-worth-more-than-apple-by-2035/	2021/5/12	AAPL	5:51:00
Business Insider	Apple engineer leaves company following employee backlash	Apple engineer Antonio Garc??a Mart??nez has left the company following employee backlash over his comments about women and people of color, Bloomberg reported...	https://www.businessinsider.com/apple-employees-speak-publicly-about-misogynistic-hire-2021-5	2021/5/12	AAPL	22:02:19
TheStreet	Apple Stock Vs. Apple Options: Time To Cap The Downside?	As Apple stock continue to tank, increasingly anxious investors could turn to the options market to protect their positions against sizable losses. Here is how.	https://www.thestreet.com/apple/stock/apple-stock-vs-apple-options-time-to-cap-the-downside	2021/5/13	AAPL	5:50:00
CNBC	Amazon's second-generation earbuds offer more bang for your buck than Apple's standard AirPods	They start at $119, less than Apple AirPods, but offer some of the features found in Apple's more expensive AirPods Pro. They're comfortable with good battery...	https://www.cnbc.com/2021/05/13/amazon-echo-buds-2-review.html	2021/5/13	AAPL	9:00:00
CNBC	Delphi Management's Scott Black says he'd continue to own Apple	Delphi Management's Scott Black says he'd continue to own Apple. 05:21. Watch CNBC's full discussion on Apple and the supply chain with Wedbush's Dan Ives...	https://www.cnbc.com/video/2021/05/13/delphi-managements-scott-black-says-hed-continue-to-own-apple.html	2021/5/13	AAPL	16:47:00
Forbes	Apple Parts Ways With Exec Who Wrote Women Are ‘Soft And Weak’	Antonio Garc??a Mart??nez was only employed by Apple for a few weeks. In his book, Chaos Monkeys, a memoir about his tenure at Facebook, Garc??a Mart??nez wrote...	https://www.forbes.com/sites/kimelsesser/2021/05/13/apple-parts-ways-with-exec-who-wrote-women-are-soft-and-weak/	2021/5/13	AAPL	17:11:00
Reuters	Analysis: In Apple vs Epic Games, battle of the experts gets personal | Reuters	Apple has called its own experts to rebut Evans' views on the market, but with an added personal twist: It called MIT economist Richard Schmalensee, who has...	https://www.reuters.com/technology/apple-vs-epic-games-battle-experts-gets-personal-2021-05-13/	2021/5/13	AAPL	7:00:00
The Motley Fool	Why Unity Isn't Worried About Apple's Ad Tracking Crackdown	The change has been a long time coming, and Apple previously delayed the deployment due to concerns among mobile advertisers and smaller developers that rely on...	https://www.fool.com/investing/2021/05/13/why-unity-isnt-worried-about-apples-ad-tracking-cr/	2021/5/13	AAPL	9:00:00
Business Insider	Apple's Privacy Changes Are Disrupting Advertising on Facebook	A little over two weeks since Apple rolled out its iPhone privacy, or App Tracking Transparency, changes, some Facebook advertisers say their ad campaigns...	https://www.businessinsider.com/apples-att-idfa-changes-are-disrupting-advertising-on-facebook-2021-5	2021/5/13	AAPL	7:08:45
TheStreet	Will Warren Buffett Follow Cathie Wood And Dump Apple Stock?	Cathie Wood's ARK Invest dumped Apple stock only a few weeks before Warren Buffett's Berkshire Hathaway reports its first quarter holdings. Could this be a...	https://www.thestreet.com/apple/news/will-warren-buffett-follow-cathie-wood-and-dump-apple-stock	2021/5/14	AAPL	5:57:00
TheStreet	Apple Stock This Week: The Inflation Panic And More	At the beginning of this week, inflation fears shook investors, dragging the whole market down, specially big tech giants. Apple shares had three days in a...	https://www.thestreet.com/apple/news/apple-stock-this-week-the-inflation-panic-and-more	2021/5/14	AAPL	16:46:00
Forbes	Apple AirPods 3: Next-Generation Headphones Launch Could Be Days Away, Report Claims	Since then, the only update has been the arrival of AirPods Pro in late 2019. AirPods Pro were unveiled by press release, so Apple isn't against revealing new...	https://www.forbes.com/sites/davidphelan/2021/05/14/apple-airpods-3-next-generation-headphones-could-launch-this-week-report-claims-release-date/	2021/5/14	AAPL	8:00:00
Bloomberg.com	Inside Apple and Microsoft's Renewed Rivalry over Gaming, Epic, Cloud, Devices - Bloomberg	Apple recently made it easier to use Xbox game controllers on Apple devices, while Microsoft made its products compatible with such new Apple features as the...	https://www.bloomberg.com/news/articles/2021-05-14/inside-apple-and-microsoft-s-renewed-rivalry-over-gaming-epic-cloud-devices	2021/5/14	AAPL	6:00:00
Bloomberg.com	Fired Engineer Says Apple Was Previously Aware of His Writing - Bloomberg	Antonio Garcia Martinez, the former Apple Inc. engineer who was fired in the wake of an employee protest over his past comments about women,...	https://www.bloomberg.com/news/articles/2021-05-14/fired-engineer-says-apple-was-previously-aware-of-his-writing	2021/5/14	AAPL	19:46:00
Bloomberg.com	Apple Stores Keep Mask Mandate as Company Evaluates Measures - Bloomberg	Apple Inc. has informed its U.S. retail stores that a mask mandate and other Covid-19-related procedures remain in place for now, though the company says it...	https://www.bloomberg.com/news/articles/2021-05-15/apple-stores-keep-mask-mandate-as-company-evaluates-measures	2021/5/14	AAPL	20:12:00
Reuters	'Chaos Monkeys' author calls Apple's statement on his departure defamatory | Reuters	May 14 (Reuters) - An Apple Inc (AAPL.O) engineer who left the company this week after thousands of coworkers signed a petition calling for him to be sacked...	https://www.reuters.com/technology/chaos-monkeys-author-calls-apples-statement-his-departure-defamatory-2021-05-15/	2021/5/14	AAPL	20:09:00
The Wall Street Journal	Former Apple Engineer Accuses Company of Defamatory Statements Over Dismissal	Former Apple Engineer Accuses Company of Defamatory Statements Over Dismissal ?? Author of controversial 'Chaos Monkeys' says tech giant was aware of his book's...	https://www.wsj.com/articles/former-apple-engineer-accuses-company-of-defamatory-statements-over-dismissal-11621044377	2021/5/14	AAPL	22:06:00
The Motley Fool	Will Apple's 5G Modem Development Sink Skyworks Solutions?	The iPhone is a risk to Skyworks if Apple ever decides to pull the rug out from under the chip designer. For Skyworks Solutions (SWKS -1.37%),...	https://www.fool.com/investing/2021/05/14/apple-5g-modem-development-sink-skyworks-solutions/	2021/5/14	AAPL	7:45:00
The Motley Fool	Better Buy: Tencent vs. Apple	Last May, I compared Tencent (TCEHY 3.24%) to Apple (AAPL 0.23%). I owned both stocks at the time, but I declared that Tencent's better diversification,...	https://www.fool.com/investing/2021/05/14/better-buy-tencent-vs-apple/	2021/5/14	AAPL	11:00:00
Business Insider	Ex-Apple employee Antonio Garc??a Mart??nez speaks out on hiring backlash	Apple employees had criticized Garc??a Mart??nez's 2016 book, "Chaos Monkey," according to The Verge, where he wrote statements such as: "Most women in the Bay...	https://www.businessinsider.com/apple-antonio-garcia-martinez-says-he-was-fired-over-backlash-2021-5	2021/5/14	AAPL	19:45:48
Business Insider	Apple TV AirPlay: How to stream from iPhone, iPad, or Mac	On an iPad or iPhone, you can use AirPlay directly from an app that supports the feature, such as Apple Photos, Hulu, Amazon Prime Video, and others. You'll...	https://www.businessinsider.com/guides/streaming/apple-tv-airplay	2021/5/14	AAPL	13:49:57
Forbes	Apple Developer Claims App Store Scams ?????Measured In Billions'	?????I have so far found hundreds of scam apps, including several multimillion dollar scams that go unchecked for months or even years, while Apple collects their...	https://www.forbes.com/sites/gordonkelly/2021/05/15/apple-iphone-ipad-warning-app-store-security-new-fleeceware-scams/	2021/5/15	AAPL	11:11:00
Forbes	Apple Suddenly Cancels Space Gray iMac Magic Keyboard, Mouse, Trackpad: What This Means	Apple introduced super-cool space gray variants of its Magic Keyboard with Numeric Keypad, Magic Mouse and Magic Trackpad when it unveiled the iMac Pro.	https://www.forbes.com/sites/davidphelan/2021/05/15/apple-suddenly-cancels-space-gray-imac-magic-keyboard-mouse-trackpad-what-this-means-price/	2021/5/15	AAPL	7:00:00
Forbes	5 Ways Apple's iOS 14.5 Changes The Mobile Landscape: App Annie CEO	An ad network buys a marketing measurement company. Ad networks buy app development companies. And the consolidation just keeps coming in mobile. Apple...	https://www.forbes.com/sites/johnkoetsier/2021/05/15/5-ways-apples-ios-145-changes-the-mobile-landscape-app-annie-ceo/	2021/5/15	AAPL	23:21:00
Forbes	Apple iPhone 12 Health Issue Updated In New Report	Earlier in the year, concerns were raised that the latest iPhones and MagSafe wireless chargers could have health implications for people with pacemakers,...	https://www.forbes.com/sites/davidphelan/2021/05/16/apple-iphone-12-health-safety-warning-updated-in-new-report-iphone-12-pro-max/	2021/5/16	AAPL	7:00:00
TheStreet	Apple Stock 101: What All Investors Should Know	I believe that every investor looking to put money into Apple stock ($AAPL) should be aware of a few important facts about the company and its shares.	https://www.thestreet.com/apple/stock/apple-stock-101-what-all-investors-should-know	2021/5/17	AAPL	6:00:00
TheStreet	How AT&T-Discovery Deal Could Impact Apple	AT&T has announced the giant merger of its WarnerMedia business with Discovery. The Apple Maven discusses the implications to the video streaming industry and...	https://www.thestreet.com/apple/news/how-at-t-discovery-deal-could-impact-apple	2021/5/17	AAPL	12:34:00
TheStreet	AAPL After Hours: Why Apple Stock Dipped Again	Apple stock continues to take one step forward, another step backward. Here is why AAPL shares were down 1% on Monday, May 17. ... The roller coaster ride...	https://www.thestreet.com/apple/stock/aapl-after-hours-apple-stock-dipped-again	2021/5/17	AAPL	16:05:00
CNBC	Apple exec explains the story behind the video-streaming deal cut with Amazon	The program was described in a 2016 email between an Apple executive and Amazon CEO Jeff Bezos. In this article. AAPL...	https://www.cnbc.com/2021/05/17/apples-phil-schiller-explains-the-video-deal-cut-with-amazon.html	2021/5/17	AAPL	17:30:00
Forbes	Apple Music To Gain Lossless Streaming Upgrade, And It's Free	Apple has announced lossless song options are coming to Apple Music in an upgrade available from next month. But there's been no mention of Apple AirPods 3. I...	https://www.forbes.com/sites/davidphelan/2021/05/17/apple-music-to-gain-lossless-streaming-upgrade-and-its-free-but-no-airpods-3/	2021/5/17	AAPL	10:31:00
Forbes	Parler Is Back On Apple's App Store Following Post-Jan. 6 Ban	The Parler logo is seen on an Apple iPhone on January 11, 2021. NurPhoto via Getty Images. Key Facts. Parler?????a social media site billing itself...	https://www.forbes.com/sites/alisondurkee/2021/05/17/parler-is-back-on-apples-app-store-following-post-jan-6-ban/	2021/5/17	AAPL	9:47:00
Forbes	Forget AirPods 3, Apple Accidentally Leaks Dazzlingly Different Earbuds	Well, it looks like Apple just revealed that a new pair of Beats headphones are coming soon. Almost certainly, the new Beats earbuds will be compatible with...	https://www.forbes.com/sites/davidphelan/2021/05/17/forget-airpods-3-apple-accidentally-leaks-dazzlingly-different-earbuds/	2021/5/17	AAPL	15:15:00
Forbes	Art Gensler: Remembering An Architectural Icon And Apple Store Designer	I was saddened to learn of the passing of Art Gensler, Arthur Gensler Jr. & Associates' 85-year-old founder. Art and his wife Drucilla who died in 2017,...	https://www.forbes.com/sites/sanfordstein/2021/05/17/art-gensler-remembering-an-architectural-icon-and-apple-store-designer/	2021/5/17	AAPL	16:14:00
Forbes	Apple's New iPhone 13 Faces Serious Competition	Given what we know about the upcoming iPhone 13 and Pixel 6 models, Google is going to make it 2-1 with victories in the other areas. Apple has rarely made any...	https://www.forbes.com/sites/ewanspence/2021/05/17/apple-iphone-13-pro-leak-android-google-pixel-6-pro-specs/	2021/5/17	AAPL	20:52:00
Bloomberg.com	Apple Is Said to Face Continued Delays in Delivering iPad Pros - Bloomberg	Apple Faces Continued iPad Pro Delays Due to Next-Gen Displays ?? Apple's largest iPad Pro with MiniLED screen shipping in July ?? Company has said iPad, Mac face...	https://www.bloomberg.com/news/articles/2021-05-18/apple-is-said-to-face-continued-delays-in-delivering-ipad-pros	2021/5/17	AAPL	20:56:00
Reuters	Amazon, Apple not to charge extra for lossless music	Separately, Apple said subscribers would be able to listen to its entire music catalog of more than 75 million songs by next month in the lossless format at no...	https://www.reuters.com/business/retail-consumer/amazon-apple-not-charge-extra-lossless-music-2021-05-17/	2021/5/17	AAPL	11:36:00
Reuters	Parler returns to Apple's App Store, names new CEO	May 17 (Reuters) - Parler, a social media app popular with U.S. conservatives, returned to Apple Inc 's App Store on Monday, after the iPhone maker dropped...	https://www.reuters.com/technology/parler-returns-apples-app-store-names-new-ceo-2021-05-17/	2021/5/17	AAPL	12:19:00
The Wall Street Journal	Behind the Epic-Apple Trial Is a Booming App Market Worth Fighting Over	In the 13 years since Apple launched its App Store, the number of apps has exploded. The business of delivering them to people's smartphones has grown into a...	https://www.wsj.com/articles/behind-the-epic-apple-trial-is-a-booming-app-market-worth-fighting-over-11621157405	2021/5/17	AAPL	11:33:00
The Wall Street Journal	Apple to Call Tim Cook to Testify in Case Against ?€?Fortnite' Maker Epic Games	Apple Inc. AAPL -1.51%??? gets its turn this week to mount a courtroom defense against Epic Games Inc.'s antitrust claims, preparing to bring in its most...	https://www.wsj.com/articles/apple-set-to-call-tim-cook-soon-to-witness-stand-to-fight-monopoly-claims-11621245604	2021/5/17	AAPL	6:00:00
The Wall Street Journal	Parler Names George Farmer as CEO as It Returns to Apple's App Store	Parler LLC on Monday named prominent U.K. conservative George Farmer as its new chief executive and said that its social network has returned to Apple...	https://www.wsj.com/articles/parler-names-george-farmer-as-ceo-as-it-returns-to-apples-app-store-11621268630	2021/5/17	AAPL	13:59:00
The Wall Street Journal	The Monopolist Worm in Apple - WSJ	It's a great company?€?but also a ruthless bully. Antitrust law needs an update. By Horacio Gutierrez. May 17, 2021 6:21...	https://www.wsj.com/articles/the-monopolist-worm-in-apple-11621290094	2021/5/17	AAPL	18:21:00
Business Insider	Apple stores data on Chinese servers, censors apps for CCP: Report	Apple has catered to China's government as it relies on the country's supply chain, the NYT reports. Tim Cook approved using servers run by Chinese firms to...	https://www.businessinsider.com/apple-data-china-censors-apps-nyt-2021-5	2021/5/17	AAPL	18:13:38
TheStreet	Apple: Still The King Of Warren Buffett Stocks	Apple stock remains Berkshire Hathaway's number one position, by far. The Apple Maven explains why, despite the AAPL stake having been trimmed, Warren Buffett...	https://www.thestreet.com/apple/news/apple-still-the-king-of-warren-buffett-stocks	2021/5/18	AAPL	6:14:00
CNBC	The new iMac is great if you want a beautiful desktop computer to show off in your home or office	The new iMac is great if you want a beautiful desktop computer to show off in your home or office ?? Apple's new iMac with M1 has a great screen, strong speakers,...	https://www.cnbc.com/2021/05/18/apple-imac-m1-2021-review-beautiful-high-functioning.html	2021/5/18	AAPL	9:00:00
Bloomberg.com	Apple (AAPL) Readies MacBook Pro, MacBook Air Revamps With Faster Chips - Bloomberg	Apple last fall started replacing Intel processors with M1 chips, based on the same technology in the iPhone and iPad. Those eat less power and let the Mac run...	https://www.bloomberg.com/news/articles/2021-05-18/apple-readies-macbook-pro-macbook-air-revamps-with-faster-chips	2021/5/18	AAPL	8:12:00
The Wall Street Journal	M1 iMac 24-Inch Review: Apple Built a Cool Desktop Computer for the iPhone Era	An Apple M1 chip, an insanely thin design, a beautiful screen and a great webcam all bring the iMac into the modern age ?? Special Offer.	https://www.wsj.com/articles/m1-imac-24-inch-review-apple-built-a-cool-desktop-computer-for-the-iphone-era-11621342802	2021/5/18	AAPL	9:00:00
Business Insider	Google I/O 2021: Google and Samsung take on Apple Watch with Wear OS	Google already operates one of the largest mobile app stores in the world, and Samsung is the second-largest smartwatch maker behind Apple. So developers have...	https://www.businessinsider.com/guides/tech/google-io-samsung-take-on-apple-watch-wear-os-update-2021-5	2021/5/18	AAPL	17:17:13
Business Insider	Apple iMac 2021 review: New colors, webcam, and M1 impress	Apple's new iMac offers fast performance, an eye-catching design, and an excellent webcam. ?? But this all-in-one computer is missing features that could have...	https://www.businessinsider.com/guides/tech/apple-imac-review-2021	2021/5/18	AAPL	9:02:07
CNBC	Apple's head of software admits Macs have an unacceptable amount of malware	Apple's head of software, Craig Federighi, said in court Wednesday that Apple is not pleased with the amount of malware on its MacOS operating system.	https://www.cnbc.com/2021/05/19/apples-head-of-software-says-current-level-of-mac-malware-is-not-acceptable.html	2021/5/19	AAPL	16:12:00
Forbes	Apple iMac 2021 Review: Is This The Future Of Desktop Computers?	I've been testing the new iMac for more than a week now, and comparing it with the most recent 16in MacBook Pro, M1 MacBook Air and the most recent 27in iMac.	https://www.forbes.com/sites/davidphelan/2021/05/19/apple-imac-2021-review-is-this-the-future-of-desktop-computers/	2021/5/19	AAPL	7:00:00
Forbes	Apple iPad Pro 2021: 7 Hidden Secrets You Ought To Know	2. Your current Magic Keyboard will fit just fine. The 12.9in iPad Pro is half a millimeter thicker than last year's model and Apple was careful enough to warn...	https://www.forbes.com/sites/davidphelan/2021/05/19/apple-ipad-pro-2021-7-hidden-secrets-you-ought-to-know/	2021/5/19	AAPL	9:00:00
Forbes	Apple's Privacy Updates Push CMO's Into A Cookie-Less World	As Apple cracks down on tracking its users, we are moving toward a cookie-less world. getty. With Apple's recent IDFA changes, similar changes rumored to be...	https://www.forbes.com/sites/danielnewman/2021/05/19/apples-privacy-updates-push-cmos-into-a-cookie-less-world/	2021/5/19	AAPL	11:59:00
Forbes	It's Been Two Decades Since Apple Opened Its First Store	When Apple AAPL -1.3% took the wrappers off its first stores on Saturday, May 19, 2001 at Tysons Corner in McLean, Virginia, and the Glendale Galleria in...	https://www.forbes.com/sites/sanfordstein/2021/05/19/apple-store-turns-twenty/	2021/5/19	AAPL	18:31:00
Bloomberg.com	Apple Executive Faults Mac Security to Defend IPhone Control - Bloomberg	Apple Inc.'s top software engineer criticized the security of his own Mac operating system in a bid to explain why the company shouldn't be forced by a...	https://www.bloomberg.com/news/articles/2021-05-19/apple-exec-says-mac-security-unacceptable-to-protect-app-store	2021/5/19	AAPL	16:27:00
The Wall Street Journal	From Apple's AirTag to Dog Locators: Digital Trackers to Find Lost Valuables	A suite of high-tech devices promise to help you find those misplaced keys, lost wallet, missing remote or even a runaway dog. Which suits your needs?	https://www.wsj.com/articles/from-apples-airtag-to-dog-locators-digital-trackers-to-find-lost-valuables-11621429201	2021/5/19	AAPL	9:00:00
Business Insider	Apple iPad Pro 2021 (M1) review: Faster performance, great cameras	The new iPad Pro feels like the powerful tablet Apple always wanted to make, but creative professionals will definitely get the most out of its features.	https://www.businessinsider.com/guides/tech/apple-ipad-pro-review-m1-2021	2021/5/19	AAPL	9:01:50
TheStreet	Apple Vs. Epic Games Battle: What Matters To Investors	The Apple vs. Epic Games legal battle continues to draw media attention. Sifting through the noise, the Apple Maven summarizes what matters most to Apple stock...	https://www.thestreet.com/apple/news/apple-vs-epic-gamesbattle-what-matters-to-investor	2021/5/20	AAPL	15:30:00
TheStreet	Apple Stock: This Wall Street Expert Issues A Warning	Wall Street remains generally bullish on Apple stock (ticker $AAPL). The table below suggests a consensus ?????strong buy????? and respectable upside potential of...	https://www.thestreet.com/apple/news/apple-stock-this-wall-street-expert-issues-a-warning	2021/5/20	AAPL	6:05:00
Forbes	Being Seen As An Apple Customer Starts With The Store Experience	The service offers the ability to connect Apple Store and Apple Support employees to a sign language interpreter to assist customers. Initially, the service...	https://www.forbes.com/sites/carolinamilanesi/2021/05/20/being-seen-as-an-apple-customer-starts-with-the-store-experience/	2021/5/20	AAPL	11:32:00
Forbes	Music And Events Converge In Apple TV+ Docu-Series About A Seminal Year	While in the editing suite mixing archival footage with music and voiceover for 1971: The Year That Music Changed Everything, British filmmaker James Rogan...	https://www.forbes.com/sites/adawson/2021/05/20/music-and-events-converge-in-apple-tv-docu-series-about-a-seminal-year/	2021/5/20	AAPL	9:00:00
Bloomberg.com	Apple Accuses Microsoft of Using Epic in Legal Attack - Bloomberg	Company says 5 Epic Games witnesses have ties to Microsoft ?? Apple and Microsoft rivalrly has gathered steam due to trial.	https://www.bloomberg.com/news/articles/2021-05-20/apple-accuses-microsoft-of-using-epic-as-proxy-in-legal-attack	2021/5/20	AAPL	15:57:00
Bloomberg.com	Microsoft and Apple Wage War on Gadget Right-to-Repair Laws - Bloomberg	Dozens of states have raised proposals to make it easier to fix devices for consumers and schools, but tech companies have worked to quash them.	https://www.bloomberg.com/news/articles/2021-05-20/microsoft-and-apple-wage-war-on-gadget-right-to-repair-laws	2021/5/20	AAPL	6:00:00
Business Insider	Apple employees ask Tim Cook to publicly support Palestinians: report	Nearly 1,000 Apple employees have signed an internal letter to CEO Tim Cook urging the company to issue a public statement in support of the Palestinian...	https://www.businessinsider.com/apple-employees-ask-tim-cook-to-publicly-support-palestinians-report-2021-5	2021/5/20	AAPL	18:23:24
TheStreet	Apple Stock: How Long Should You Hold It?	For best performance, how long should Apple stock be held in a portfolio? The Apple Maven discusses what traders, speculators and investors should expect when...	https://www.thestreet.com/apple/stock/apple-stock-how-long-should-you-hold-it	2021/5/21	AAPL	6:13:00
TheStreet	Apple Stock This Week: AT&T, Epic Battle, Warren Buffet And More	The last couple of weeks have been difficult for Apple stock. Shares are failing to climb above $130 levels, due primarily to broad-market trends.	https://www.thestreet.com/apple/news/apple-stock-this-week-at-t-epic-battle-warren-buffet-and-more	2021/5/21	AAPL	16:12:00
CNBC	Snap CEO Evan Spiegel: We're happy to pay Apple 30% ????? without Apple we wouldn't exist	Spiegel's comments come in stark contrast to those of business mogul Barry Diller, who ripped into Apple on Friday for its fees, saying his companies are ?????...	https://www.cnbc.com/2021/05/21/snap-ceo-evan-spiegel-were-happy-to-pay-apple-30percent.html	2021/5/21	AAPL	12:03:00
CNBC	4 reasons you may want to buy Apple ahead of its annual developers conference	Apple is expected to unveil new operating systems for devices including the Mac, iPad, Apple Watch and Apple TV at its annual developers conference, which...	https://www.cnbc.com/2021/05/21/-apple-wwdc-four-reasons-you-may-want-to-buy-apple-stock-soon.html	2021/5/21	AAPL	7:17:00
Forbes	Apple Issues New Blow To Facebook With Stunning iPhone Privacy Move	Apple just hit out at arch rival Facebook with a major new privacy move following the launch of iOS 14.5. Apple iPhone privacy advert.	https://www.forbes.com/sites/kateoflahertyuk/2021/05/21/apple-issues-new-blow-to-facebook-with-stunning-iphone-privacy-move/	2021/5/21	AAPL	6:03:00
Forbes	Prince Harry Accuses Royal Family Of ?????Total Neglect' In New Apple TV Series	Speaking to Oprah Winfrey on their new Apple TV+ program about mental health, Prince Harry said the royal family met ?????every single ask, request,...	https://www.forbes.com/sites/roberthart/2021/05/21/prince-harry-accuses-royal-family-of-total-neglect-in-new-apple-tv-series/	2021/5/21	AAPL	5:50:00
Forbes	Apple Marks Global Accessibility Awareness Day 2021 With ‘Powerful Software Updates’ For Disabled People	?????With these new features, we're pushing the boundaries of innovation with next-generation technologies that bring the fun and function of Apple technology to...	https://www.forbes.com/sites/stevenaquino/2021/05/21/apple-marks-global-accessibility-awareness-day-2021-with-powerful-software-updates-for-disabled-people/	2021/5/21	AAPL	12:42:00
Bloomberg.com	Apple's Chip Push Could Shake Up Computing - Bloomberg	So far, only four different Macs use Apple processors?€?the new entry iMac, the low-end MacBook Pro, the MacBook Air and the low-end Mac mini. But that will soon...	https://www.bloomberg.com/news/newsletters/2021-05-21/apple-s-chip-push-could-shake-up-computing	2021/5/21	AAPL	6:45:00
Reuters	Apple’s Tim Cook says ‘threat profile’ of iPhone justifies App Store rules | Reuters	May 21 (Reuters) - A federal judge on Friday grilled Apple Inc (AAPL.O) Chief Executive Tim Cook over whether the iPhone maker's App Store profits from...	https://www.reuters.com/business/legal/apples-tim-cook-defend-app-store-trial-with-fortnite-maker-2021-05-21/	2021/5/21	AAPL	17:43:00
The Wall Street Journal	You'll Soon be Able to Use Your Apple Watch Without Touching the Screen	Later this year, Apple Inc. will introduce features that allow users to control an iPad with their eyes, and its smartwatch with gestures like a pinch or a...	https://www.wsj.com/articles/youll-soon-be-able-to-use-your-apple-watch-without-touching-the-screen-11621624080	2021/5/21	AAPL	15:08:00
Business Insider	Business leaders conflicted about Apple App Store amid Epic suit	Business figures are split on Apple as CEO Tim Cook testifies in an antitrust trial focused on the App Store. In separate interviews with CNBC on Friday,...	https://www.businessinsider.com/apple-epic-trial-snapchat-evan-spiegel-expedia-barry-diller-app-store-2021-5	2021/5/21	AAPL	13:41:28
Forbes	Apple iPad Pro 2021: Does The 2020 Magic Keyboard Fit? Definitive Answer	But the larger tablet is thicker by 0.5mm. Such a slender extra you can't feel the difference. But the Magic Keyboard can, Apple warned. The company was clear...	https://www.forbes.com/sites/davidphelan/2021/05/22/apple-ipad-pro-2021-does-the-2020-magic-keyboard-fit-definitive-answer/	2021/5/22	AAPL	10:00:00
Forbes	Apple Leaker Claims iPhone 13 Is Coming In Pink	And yet the real reason for a pink iPhone 13 may be a lot simpler. Last month, Apple announced a redesigned iMac alongside the purple iPhone 12 and it comes in...	https://www.forbes.com/sites/gordonkelly/2021/05/22/apple-iphone-13-pro-max-release-pink-update-iphone-12-pro-upgrade/	2021/5/22	AAPL	12:08:00
Forbes	Apple Watch: Sensational Nomad Titanium Band Outshines Apple's Best	Apple Watch users know that they need multiple bands for their smart timepiece. Something for swimming, something for evening wear.	https://www.forbes.com/sites/davidphelan/2021/05/22/apple-watch-sensational-nomad-titanium-band-outdoes-apples-best/	2021/5/22	AAPL	11:00:00
Forbes	App Store Scandal: What iPhone And Android Users Need To Do Right Now	While both Apple and Google have plenty of developer guidelines designed to protect users from fraudulent and misleading apps, as well as processes in place to...	https://www.forbes.com/sites/daveywinder/2021/05/22/app-store-scandal-what-iphone-and-android-users-need-to-do-right-now/	2021/5/22	AAPL	9:00:00
Business Insider	'Fortnite' maker Epic Games is suing Apple: Everything we know so far	Apple and "Fortnite" maker Epic Games are nearing the end of a protracted legal battle that could have major implications for the future of the App Store.	https://www.businessinsider.com/apple-epic-games-legal-case-opening-remarks-2021-5	2021/5/22	AAPL	9:33:29
Forbes	The Epic V. Apple Judge Does Not Seem To Be Buying Apple's Defense	If you've been following the Epic V. Apple case, you'll know that it had a big final day of testimony Friday with the arrival of Tim Cook, there to defend...	https://www.forbes.com/sites/paultassi/2021/05/23/the-epic-v-apple-judge-does-not-seem-to-be-buying-apples-defense/	2021/5/23	AAPL	12:26:00
Forbes	Apple Warning To AirPods Max Users With Critical Apple Music Update	?????We will deliver music using lossless audio compression to your iPhone, iPad, Mac, and Apple TV. Lossless will play back normally on Bluetooth speakers and...	https://www.forbes.com/sites/davidphelan/2021/05/23/apple-warns-airpods-max-users-with-critical-apple-music-details/	2021/5/23	AAPL	8:00:00
The Wall Street Journal	Amazon Echo Buds 2 Review: A More Affordable Alternative to Apple's AirPods Pro	Amazon's second-generation earbuds have active noise-canceling and hands-free Alexa?€?and cost less than competition from Apple, Samsung and Bose ?? Special Offer.	https://www.wsj.com/articles/amazon-echo-buds-2-review-a-more-affordable-alternative-to-apples-airpods-pro-11621774800	2021/5/23	AAPL	9:00:00
TheStreet	Apple Stock: What Could Make A Splash This Week	May is quickly approaching the end. So far, the month has been action-packed, but not quite profitable for investors in Apple stock (ticker $AAPL): loss of...	https://www.thestreet.com/apple/news/apple-stock-what-could-make-a-splash-this-week	2021/5/24	AAPL	5:55:00
CNBC	Verizon offers free Apple Arcade and Google Play Pass for unlimited subscribers	Verizon currently offers free Disney+, ESPN+ and Hulu, Apple Music, and one year of Discovery+ for certain unlimited plans. Verizon is trying to diversify...	https://www.cnbc.com/2021/05/24/verizon-offering-free-subscriptions-to-apple-arcade-google-play-plus-.html	2021/5/24	AAPL	9:00:00
Forbes	Update Your Mac Now: Nasty Hack Breaks Apple Security To Take Sneaky Photos	It's time to update your Apple Mac again, as malware that secretly takes screenshots has been spotted exploiting a serious weakness in macOS security.	https://www.forbes.com/sites/thomasbrewster/2021/05/24/update-your-mac-now-nasty-hack-breaks-apple-security-to-take-sneaky-photos/	2021/5/24	AAPL	15:00:00
Reuters	At Epic v Apple's closing, judge probes implications of upending Apple's App Store | Reuters	May 24 (Reuters) - Federal Judge Yvonne Gonzalez Rogers held unconventional closing arguments Monday in the antitrust trial between Epic Games and Apple Inc...	https://www.reuters.com/technology/epic-v-apples-closing-judge-probes-implications-upending-apples-app-store-2021-05-24/	2021/5/24	AAPL	19:53:00
The Wall Street Journal	Epic Games, Apple Close Out Final Day of Courtroom Battle Over Monopoly Claims	?€?Nothing would be paid to Apple for use of its intellectual property for the use of the platform,?€? Richard Doren, a lawyer for Apple, told the court. He warned...	https://www.wsj.com/articles/epic-games-faces-apple-in-final-day-of-courtroom-battle-over-monopoly-claims-11621869490	2021/5/24	AAPL	17:15:00
Business Insider	Bill & Melinda Gates Foundation sold all its Apple and Twitter stock	The Bill & Melinda Gates Foundation sold all its shares of Apple and Twitter earlier this year. In early May, Bill and Melinda Gates announced plans to divorce.	https://www.businessinsider.com/bill-and-melinda-gates-foundation-sold-apple-and-twitter-stock-2021-5	2021/5/24	AAPL	11:48:16
Business Insider	With new Apple MacBook Pro launch rumored, it's the worst time to buy	Apple is rumored to launch new MacBook Pro and Air models in the coming months. Plus, we may see deals on current MacBook laptops during Amazon Prime Day and...	https://www.businessinsider.com/guides/tech/apple-macbook-pro-launch-rumored-worst-time-to-buy-2021-5	2021/5/24	AAPL	9:52:59
TheStreet	3 Reasons Why Apple Stock May Finally Reach All-Time Highs	Does the recent move higher in Apple share price signal that a new peak is finally within sight? Here are three reasons why the Apple Maven believes that this...	https://www.thestreet.com/apple/stock/3-reasons-why-apple-stock-may-finally-reach-all-time-highs	2021/5/25	AAPL	6:37:00
CNBC	How Apple's 2015 negotiations for Time Warner bundling deal briefly led to acquisition talks	The combined WarnerMedia-Discovery has been structured to make a future buyout easier. Apple is one of the few companies that can afford it.	https://www.cnbc.com/2021/05/25/apple-2015-time-warner-bundling-negotiations-almost-led-to-acquisition.html	2021/5/25	AAPL	14:29:00
Forbes	Apple Watch: The New Pride Edition Solo Loop Band Is Unique	Each year since 2016, Apple has shown its support for Pride with special-edition Apple Watch bands. It's one of the ways the company asserts its support of...	https://www.forbes.com/sites/davidphelan/2021/05/25/apple-watch-the-new-pride-edition-solo-loop-band-is-unique/	2021/5/25	AAPL	12:00:00
Forbes	Apple iOS 14.6 Release: Should You Upgrade?	Apple iOS 14.6 has been released and it not only brings new features but extensive security updates. Furthermore, coming off the back of iOS 14.5.1 which...	https://www.forbes.com/sites/gordonkelly/2021/05/25/apple-ios-146-release-should-you-upgrade-free-iphone-upgrade/	2021/5/25	AAPL	19:27:00
Bloomberg.com	Epic-Apple Judge Signals Her Ruling Won’t Please Either Side - Bloomberg	With billions of dollars up for grabs, neither Apple Inc. or Epic Games Inc. will get what they want out of their court fight if the judge's ruling embraces the...	https://www.bloomberg.com/news/articles/2021-05-25/epic-apple-judge-signals-her-ruling-won-t-make-either-side-happy	2021/5/25	AAPL	12:59:00
Business Insider	Apple Search-Tab Campaigns Underperform and Are Too Expensive, Buyers Say	Apple earlier this month launched a new type of ad within the App Store to help developers drive awareness of their apps ?€? but advertisers and mobile-ad...	https://www.businessinsider.com/apple-search-tab-campaigns-underperform-and-are-too-expensive-buyers-say-2021-5	2021/5/25	AAPL	11:42:41
TheStreet	Warren Buffett, Cathie Wood And Bill Gates Sell Apple Stock: Should You?	High-profile money managers have been selling Apple stock lately. Should individual investors follow the smart money and dump their shares too? The Apple Maven...	https://www.thestreet.com/apple/news/warren-buffett-cathie-wood-and-bill-gates-sell-apple-stock-should-you	2021/5/26	AAPL	6:00:00
CNBC	Apple is looking to strike deals with ‘alternative payments’ providers	Apple is looking for people with experience in digital wallets, fast payments, cryptocurrency and BNPL (buy now pay later) programs. Apple CEO Tim Cook has...	https://www.cnbc.com/2021/05/26/apple-looking-to-strike-deals-with-alternative-payments-providers.html	2021/5/26	AAPL	13:28:00
Forbes	Apple Seeks To Bite Into Self-Driving Electric Vehicle Market	It already competes with the likes of Volkswagen in hiring thousands of software engineers to write autonomous car code. The Apple car is reportedly being...	https://www.forbes.com/sites/arielcohen/2021/05/26/apple-seeks-to-bite-into-self-driving-electric-vehicle-market/	2021/5/26	AAPL	10:12:00
Bloomberg.com	Apple AirTag Is a Superior Lost Luggage Finder with Hermès Style - Bloomberg	When Apple Inc. premiered its iPhone in 2007, it wasn't inventing the cellular phone or even the smartphone. But the company revolutionized communication with a...	https://www.bloomberg.com/news/articles/2021-05-26/apple-airtag-is-a-superior-lost-luggage-finder-with-hermes-style	2021/5/26	AAPL	12:01:00
Reuters	Lawsuit claims Apple monopolizes heart-rate technology for Apple Watch | Reuters	AliveCor sells KardiaBand, an Apple Watch wristband capable of recording an electrocardiogram, and SmartRhythm, an app that alerts users to irregular heartbeats...	https://www.reuters.com/technology/lawsuit-claims-apple-monopolizes-heart-rate-technology-apple-watch-2021-05-26/	2021/5/26	AAPL	14:41:00
Forbes	Is Apple About To Accept Cryptocurrency? Job Ad Suggests It Might	An Apple job ad has raised the intriguing prospect that the company may soon support cryptocurrency payments. Apple has posted a vacancy for a ?????Business...	https://www.forbes.com/sites/barrycollins/2021/05/27/is-apple-about-to-accept-cryptocurrency-job-ad-suggests-it-might/	2021/5/27	AAPL	4:07:00
Forbes	Global Smartwatch Market: Apple 34%, Huawei 8%, Samsung 8%, Fitbit 4.2%	The Apple Watch Series 6 retails anywhere from $400 to well over $1,000 depending on options, case style, band style, and more. A Fitbit Sense retails for $300,...	https://www.forbes.com/sites/johnkoetsier/2021/05/27/global-smartwatch-market-apple-34-huawei-8-samsung-8-fitbit-42/	2021/5/27	AAPL	13:28:00
Forbes	Luminar AI Receives Update With Compatability For Apple M1 Macs	Today sees the release of the latest update to LuminarAI, striking image-editing software that I originally reviewed back in January. The AI-guided photo...	https://www.forbes.com/sites/marksparrow/2021/05/27/luminar-ai-receives-update-with-compatability-for-apple-m1-macs/	2021/5/27	AAPL	8:00:00
Forbes	6 Reasons Apple Is Dead Money	The iPhone 11 captured the fourth spot, as it remains a popular choice for users looking for lower-cost Apple devices and in markets like India where 5G...	https://www.forbes.com/sites/chuckjones/2021/05/27/6-reasons-apple-is-dead-money/	2021/5/27	AAPL	12:11:00
TheStreet	Apple Stock: Everything That Happened This Week	This week, Apple stock dipped 0.6% and is now worth $124. The Apple Maven lists the main topics that helped to move AAPL shares in the past five trading days.	https://www.thestreet.com/apple/news/apple-stock-everything-that-happened-this-week	2021/5/28	AAPL	16:31:00
CNBC	Apple to delay launch of podcast subscription service until June	Apple in April said it was introducing a service that would let podcast creators charge for their shows, with Apple keeping a 30% commission in the first year...	https://www.cnbc.com/2021/05/28/apple-to-delay-launch-of-podcast-subscription-service-until-june.html	2021/5/28	AAPL	18:26:00
CNBC	Apple gets rare sell rating as New Street downgrades and predicts nearly 30% stock decline	Apple could see a significant decline in sales of its flagship iPhone, and investors should get out before the stock tumbles, according to a note from New...	https://www.cnbc.com/2021/05/28/apple-stock-downgrade-new-street.html	2021/5/28	AAPL	7:56:00
Forbes	How To Set Up Apple Card Sharing	iOS 14.6 is finally here and with it comes a feature I've been waiting for since I got my Apple Card two years ago, family sharing.	https://www.forbes.com/sites/anthonykarcz/2021/05/28/how-to-set-up-apple-card-sharing/	2021/5/28	AAPL	9:48:00
Forbes	Why Apple Missed The Enterprise Video Conferencing Boom	One of the more groundbreaking features Apple introduced at their developers' conference in 2010 was FaceTime. This was their video chat feature that soon...	https://www.forbes.com/sites/timbajarin/2021/05/28/why-apple-missed-the-enterprise-video-conferencing-boom/	2021/5/28	AAPL	10:00:00
Bloomberg.com	Apple (AAPL) Plans Redesigned AirPods for 2021, New AirPods Pro in 2022 - Bloomberg	Company preparing to overhaul its entry-level wireless earbuds ?? Apple also discussing new colors for AirPods Max headphones.	https://www.bloomberg.com/news/articles/2021-05-28/apple-plans-redesigned-airpods-for-2021-new-airpods-pro-in-2022	2021/5/28	AAPL	7:00:00
Bloomberg.com	Apple Tried to Buy Rap-Battle Site Verzuz Before Triller Deal - Bloomberg	Apple Inc. aimed to purchase the livestreaming music platform Verzuz before the business was acquired in March by the video network Triller, suggesting the...	https://www.bloomberg.com/news/articles/2021-05-28/apple-tried-to-buy-rap-battle-site-verzuz-before-triller-deal	2021/5/28	AAPL	13:55:00
Reuters	Apple to delay launch of podcast subscription service until June	Apple in April said it was introducing a service that would let podcast creators charge for their shows, with Apple keeping a 30% commission in the first year...	https://www.reuters.com/technology/apple-delay-launch-podcast-subscription-service-until-june-2021-05-28/	2021/5/28	AAPL	18:32:00
The Motley Fool	Is It Still Worth It to Buy Apple Stock?	The Apple ecosystem explained. In this video, I will talk about why I believe Apple (AAPL -1.51%) is always a buy and explain the famous Apple ecosystem...	https://www.fool.com/investing/2021/05/28/is-it-still-worth-it-to-buy-apple-stock/	2021/5/28	AAPL	17:12:00
Business Insider	What is AirPlay? How to use Apple's media-sharing feature	You can AirPlay content from an iPhone, iPad, or Mac to an Apple TV or AirPlay-compatible smart TVs and speakers. For AirPlay to work, both devices have to be...	https://www.businessinsider.com/guides/tech/what-is-airplay	2021/5/28	AAPL	7:55:08
CNBC	Apple's massive success with CarPlay paves the way for automotive ambitions	Apple introduced CarPlay in 2014 as a way to integrate the iPhone and a car's dashboard. In the United States, over 80% of new cars sold support it,...	https://www.cnbc.com/2021/05/29/apple-carplay-massive-success-paves-way-for-automotive-entry.html	2021/5/29	AAPL	12:02:00
Forbes	Apple iOS 14.7 Is Almost Here With 1 Cool New Feature Upgrade	Apple iPhone 12 with iOS 14.7. David Phelan. The next iOS update is almost upon us. When it arrives, iOS...	https://www.forbes.com/sites/davidphelan/2021/05/29/apple-ios-147-is-almost-here-with-1-cool-new-iphone-upgrade-feature-record-breaking-update-release-date/	2021/5/29	AAPL	14:00:00
Forbes	Apple M1 Processor Bug Is ?????Baked' In ????? But Is It Serious?	A bug in the design of the Apple Silicon M1 processor is baked in but how serious is it? The bug ?????allows any two applications running under an OS to...	https://www.forbes.com/sites/brookecrothers/2021/05/30/apple-m1-processor-bug-is-baked-in---but-is-it-serious/	2021/5/30	AAPL	15:12:00
Bloomberg.com	Apple to Open More Stores Even as Pandemic Drives Online Sales - Bloomberg	Apple Inc. will add to its global retail presence even as stores in inner cities struggle with an accelerating shift to sales online during the coronavirus...	https://www.bloomberg.com/news/articles/2021-05-30/apple-to-open-more-stores-even-as-pandemic-drives-online-sales	2021/5/30	AAPL	12:58:00
Forbes	Apple AirPods Pro 2 Will Have Jaw-Dropping New Features, Report Claims	Even if the changed hardware is restricted to the motion sensors, it's likely that Apple is keen to increase its already-pervasive health and fitness...	https://www.forbes.com/sites/davidphelan/2021/05/31/apple-airpods-pro-2-will-gain-jaw-dropping-new-features-report-claims-health-fitness-benefits-release-date/	2021/5/31	AAPL	7:00:00
Forbes	Apple iPad Air To Switch To All-New, Eye-Popping Design, Report Claims	The iPad Air could be upgrading its display next, it seems. Just weeks after the 12.9-inch iPad Pro moved to a new screen tech with miniLED backlights that...	https://www.forbes.com/sites/davidphelan/2021/05/31/apple-ipad-air-to-switch-to-all-new-eye-popping-design-report-claims-release-date/	2021/5/31	AAPL	14:35:00
Bloomberg.com	Apple (AAPL) Claims Progress in Supply Chain, No Child Labor Cases - Bloomberg	Apple Inc., which has come under fire for the behavior of its suppliers, reported progress among its manufacturing partners during the tumultuous year of...	https://www.bloomberg.com/news/articles/2021-05-31/apple-claims-progress-in-supply-chain-no-child-labor-cases	2021/5/31	AAPL	4:50:00
TheStreet	Apple Stock To Sink 30%? Inside The Mind Of A Bear	A new bear has emerged from its cave. New Street's Pierre Ferragu believes that Apple stock is now a sell, downgraded from his previous neutral stance,...	https://www.thestreet.com/apple/stock/apple-stock-to-sink-30-inside-the-mind-of-a-bear	2021/6/1	AAPL	6:00:00
Reuters	Judge dismisses charges against Apple security chief in gun-permit probe | Reuters	The Santa Clara County District Attorney's Office in November had said a grand jury indicted Apple Chief Security Officer Thomas Moyer and two officers in the...	https://www.reuters.com/technology/judge-dismisses-charges-against-apple-security-chief-gun-permit-probe-2021-06-01/	2021/6/1	AAPL	19:29:00
Reuters	Coinbase to allow users to use card via Apple, Google wallets	It also said users can earn crypto rewards on their shopping when a Coinbase Card is used with Apple Pay or Google Pay. Coinbase's move comes after PayPal...	https://www.reuters.com/business/coinbase-allow-users-use-card-via-apple-google-wallets-2021-06-01/	2021/6/1	AAPL	10:11:00
TheStreet	Buy Or Sell Apple Stock In June?	Apple stock spun its wheels again in May, dipping over 6%. Could June prove to be a better month for the Cupertino company's shares? The Apple Maven takes a...	https://www.thestreet.com/apple/stock/buy-or-sell-apple-stock-in-june	2021/6/2	AAPL	6:00:00
CNBC	Apple says consumers and advertisers spent more than $600 billion through apps last year	Apple said Wednesday its App Store facilitated an estimated $643 billion in billings and sales during 2020. That's according to a new study by the Analysis...	https://www.cnbc.com/2021/06/02/apple-consumers-advertisers-spent-643-billion-through-apps.html	2021/6/2	AAPL	13:00:00
Forbes	Early Release Date Leaks For Apple's Next MacBook Pro	No doubt Apple will be displaying the new tools and techniques that MacOS developers will be using in the future, but will it take the opportunity to announce...	https://www.forbes.com/sites/ewanspence/2021/06/02/apple-silicon-m2-macbook-pro-leak-wwdc-specs-launch-early-release-date/	2021/6/2	AAPL	17:47:00
Forbes	Understanding Apple's Formula For Success	Apple took the same approach with tablets with the introduction of the iPad in 2010. Apple did not invent tablets. In fact, I started testing various tablets as...	https://www.forbes.com/sites/timbajarin/2021/06/02/understanding-apples-formula-for-success/	2021/6/2	AAPL	10:00:00
Forbes	Apple Insider Tips Major Battery Upgrades Across iPhone 13 Range	As Prosser notes, it isn't a shock that Apple has been pushed in this direction after battery life on the iPhone 12 lineup stagnated, but it is a shock that the...	https://www.forbes.com/sites/gordonkelly/2021/06/02/apple-iphone-13-pro-max-battery-life-upgrade-release-date-iphone-12-pro-max-upgrade/	2021/6/2	AAPL	19:17:00
Bloomberg.com	Apple *AAPL) Loses Several Top Managers From Self-Driving Car Division - Bloomberg	Company sees at least three departures from top of car group ?? Apple has begun early work on an autonomous electric vehicle.	https://www.bloomberg.com/news/articles/2021-06-02/apple-loses-several-top-managers-from-self-driving-car-division	2021/6/2	AAPL	8:30:00
Bloomberg.com	Apple’s CEO Sets September Return to Offices in Flexible Setup - Bloomberg	Apple Inc. Chief Executive Officer Tim Cook said Wednesday employees should begin returning to offices in early September for at least three days a week. Key...	https://www.bloomberg.com/news/articles/2021-06-02/apple-s-ceo-sets-september-return-to-offices-in-flexible-setup	2021/6/2	AAPL	19:44:00
Bloomberg.com	Apple Co-Founder Wozniak Can’t Sue YouTube Over Bitcoin Scam - Bloomberg	Apple Inc. co-founder Steve Wozniak lost his lawsuit against YouTube over videos that used his image to promote a bogus bitcoin giveaway.	https://www.bloomberg.com/news/articles/2021-06-03/apple-co-founder-wozniak-can-t-sue-youtube-over-bitcoin-scam	2021/6/2	AAPL	22:29:00
Reuters	European consumer group joins EU antitrust case against Apple	Apple has rejected the EU charges, saying that its App Store enabled Spotify to become the world's largest music subscription service. It has been given 12...	https://www.reuters.com/technology/european-consumer-group-joins-eu-antitrust-case-against-apple-2021-06-02/	2021/6/2	AAPL	17:38:00
TheStreet	Apple Stock Is Ripe For A Rally. Here's Why.	The Apple Maven believes that a rally off current levels could be imminent. Below are three reasons to support optimism on AAPL shares over the next few weeks...	https://www.thestreet.com/apple/stock/apple-stock-is-ripe-for-a-rally-heres-why	2021/6/3	AAPL	6:00:00
Forbes	Apple Employees Will Return To The Office Three Days A Week Starting In September	While Apple was quick to embrace full-time remote working as a result of the pandemic, it looks like this flexibility will soon be coming to an end. Tim Cook...	https://www.forbes.com/sites/carlypage/2021/06/03/apple-employees-will-return-to-the-office-three-days-a-week-starting-in-september/	2021/6/3	AAPL	7:49:00
Forbes	Apple Accidentally Confirms Stunning New MacBook Pro	Of course that doesn't mean less battery life. Tim Cook's commitment at last year's WWDC that the entire Mac family would move over to Apple Silicon by the end...	https://www.forbes.com/sites/ewanspence/2021/06/03/apple-macbook-pro-battery-leak-certification-confirmed/	2021/6/3	AAPL	20:30:00
Bloomberg.com	Google to Let Android Users Opt Out of Advertiser Tracking, Following Apple - Bloomberg	Apple roiled the mobile advertising industry in April when it debuted its App Tracking Transparency feature, which requires users to opt in to being tracked by...	https://www.bloomberg.com/news/articles/2021-06-03/google-to-let-android-users-opt-out-of-tracking-following-apple	2021/6/3	AAPL	15:50:00
The Wall Street Journal	Apple Prepares Office Staff for Hybrid Workweek	Apple Chief Executive Tim Cook, in an email to staff, told office employees that they are expected to return to their workspace three days a week starting in...	https://www.wsj.com/articles/apple-prepares-office-staff-for-hybrid-workweek-11622745636	2021/6/3	AAPL	14:40:00
Business Insider	Apple CEO Tim Cook asks staff to return to office 3 days a week	Apple is asking staff to come back to the office three days per week from September. Apple staff will be asked to work in the office Mondays, Tuesdays,...	https://www.businessinsider.com/apple-tim-cook-return-office-working-from-home-three-days-2021-6	2021/6/3	AAPL	5:09:18
Business Insider	Apple Arcade with Verizon deal: How to get a free year	Apple Arcade lets you play dozens of ad-free games on a variety of Apple devices, including the iPhone, iPad, and Apple TV. For a limited time,...	https://www.businessinsider.com/guides/tech/verizon-wireless-free-apple-arcade-deal	2021/6/3	AAPL	11:18:27
TheStreet	Should You Buy Apple Stock Before WWDC?	On June 7, Apple will host its annual WWDC event ????? as a virtual conference, just like 2020. The Apple Maven looked back at recent history to see how AAPL stock...	https://www.thestreet.com/apple/stock/should-you-buy-apple-stock-before-wwdc	2021/6/4	AAPL	6:00:00
CNBC	Apple adds 2-week work-from-anywhere benefit to hybrid office return?????will it catch on?	Apple will have employees return to office buildings three days a week, with the option to work remotely twice a week, beginning in September,...	https://www.cnbc.com/2021/06/04/apple-adds-2-week-work-from-anywhere-benefit-to-hybrid-schedule.html	2021/6/4	AAPL	9:48:00
CNBC	What happened to Fossil watches	The global watchmaking industry has changed since the introduction of the smartphone and as demand for fitness trackers and smartwatches grow.	https://www.cnbc.com/video/2021/06/04/how-fossil-plans-to-compete-with-smartwatches-like-apple-and-fitbit.html	2021/6/4	AAPL	8:11:00
Forbes	Apple Accidentally Leaks New Mobile Platform Ahead Of WWDC	Well, this is interesting. Have you ever heard of homeOS? Thought not. It is listed again further down in reference to the ?????system-integrated Apple Music...	https://www.forbes.com/sites/davidphelan/2021/06/04/apple-accidentally-leaks-new-mobile-platform-ahead-of-wwdc-airpods-pro-2-homepod-release-date/	2021/6/4	AAPL	11:00:00
Forbes	Surprising Lack Of Official Support For Apple Watch Solo Bands	When the Solo Band for Apple Watch was introduced back in September of last year, their press release was gushing over the new Solo Loop:.	https://www.forbes.com/sites/anthonykarcz/2021/06/04/surprising-lack-of-official-support-for-apple-watch-solo-bands/	2021/6/4	AAPL	20:16:00
Bloomberg.com	Apple Readies IPad Pro with Wireless Charging, New IPad Mini - Bloomberg	Apple Inc. is working on a new iPad Pro with wireless charging and the first iPad mini redesign in six years, seeking to continue momentum for a category...	https://www.bloomberg.com/news/articles/2021-06-04/apple-working-on-ipad-pro-with-wireless-charging-new-ipad-mini	2021/6/4	AAPL	0:00:00
Bloomberg.com	Apple Staff Resist Call to Return to Office 3 Days a Week: Verge - Bloomberg	Some Apple Inc workers are resisting a call by management for them to return to the office for three days a week from early September, The Verge reported,...	https://www.bloomberg.com/news/articles/2021-06-05/apple-staff-resist-call-to-return-to-office-3-days-a-week-verge	2021/6/4	AAPL	21:11:00
The Motley Fool	Better Buy: Apple vs. Netflix	However, Netflix has stumbled in the past 12 months, underperforming the S&P 500 by a wide margin. But Apple stock has continued to soar. Will those trends...	https://www.fool.com/investing/2021/06/04/better-buy-apple-vs-netflix/	2021/6/4	AAPL	9:00:00
Business Insider	Apple is upping AirTags' privacy, will now alert you if one is nearby	Apple has rolled out updates for its new AirTag sensors, upping the level of privacy and security. AirTag sensors will now beep at a random time 8-24 hours...	https://www.businessinsider.com/apple-ups-airtags-privacy-controls-tracking-devices-2021-6	2021/6/4	AAPL	14:19:32
Business Insider	Big Tech Hires and Exits: Google, Apple and Amazon	Apple ?? Ex-Apple design chief Jony Ive poached at least five employees from the iPhone maker to join his new firm, LoveFrom. ?? Eugene Whang, an Apple industrial...	https://www.businessinsider.com/big-tech-hires-and-exits-google-apple-and-amazon-2021-6	2021/6/4	AAPL	15:39:57
Forbes	iPad Pro: Apple Developing Surprise Update With iPhone-Beating Feature, Report Says	Apple just released a new iPad Pro which, apart from a fractional difference in thickness in the larger, 12.9-inch version, looked identical to last year's...	https://www.forbes.com/sites/davidphelan/2021/06/05/ipad-pro-apple-developing-surprise-update-with-iphone-beating-feature-report-says/	2021/6/5	AAPL	7:00:00
Forbes	Apple Employees Wrote A Letter To CEO Tim Cook Saying Why They Don’t Want To Return To The Office	Not everyone was happy with this decision. In an open letter to Cook, about 80 employees of Apple, according to the Verge, voiced their displeasure in being...	https://www.forbes.com/sites/jackkelly/2021/06/05/apple-employees-wrote-a-letter-to-ceo-tim-cook-saying-why-they-dont-want-to-return-to-the-office/	2021/6/5	AAPL	11:34:00
Forbes	iPad Pro: Apple Developing Surprise Update With iPhone-Beating Feature, Report Says	Apple just released a new iPad Pro which, apart from a fractional difference in thickness in the larger, 12.9-inch version, looked identical to last year's...	https://www.forbes.com/sites/davidphelan/2021/06/05/ipad-pro-apple-developing-surprise-update-with-iphone-beating-feature-report-says/	2021/6/5	AAPL	7:00:00
Bloomberg.com	Apple to Boost IPad Features, Privacy Tools at Developer Event - Bloomberg	Apple Inc. will debut major software updates for the iPhone and iPad at its developers' conference next week to an audience that has grown increasingly critical...	https://www.bloomberg.com/news/articles/2021-06-05/apple-to-boost-ipad-features-privacy-tools-at-developer-event	2021/6/5	AAPL	8:00:00
Bloomberg.com	Apple to Boost IPad Features, Privacy Tools at Developer Event - Bloomberg	Apple Inc. will debut major software updates for the iPhone and iPad at its developers' conference next week to an audience that has grown increasingly critical...	https://www.bloomberg.com/news/articles/2021-06-05/apple-to-boost-ipad-features-privacy-tools-at-developer-event	2021/6/5	AAPL	8:00:00
Business Insider	Crypto Trading Tips Using Stocks Like Tesla or Apple: Sam Bankman-Fried	Sam Bankman-Fried's FTX allows investors to invest in equities that trade on the US stock market. ?? Traders can use stocks like Apple or Tesla to buy...	https://www.businessinsider.com/crypto-trading-tips-using-stocks-tesla-apple-sam-bankman-fried-2021-6	2021/6/5	AAPL	7:00:00
Business Insider	Crypto Trading Tips Using Stocks Like Tesla or Apple: Sam Bankman-Fried	Sam Bankman-Fried's FTX allows investors to invest in equities that trade on the US stock market. ?? Traders can use stocks like Apple or Tesla to buy...	https://www.businessinsider.com/crypto-trading-tips-using-stocks-tesla-apple-sam-bankman-fried-2021-6	2021/6/5	AAPL	7:00:00
Business Insider	Apple staff revolt against CEO Tim Cook's order to return to office	Dozens of Apple employees have written a letter signaling their frustration with a policy asking them to return to the office for three days a week from...	https://www.businessinsider.com/apple-employees-revolt-tim-cook-order-return-office-remote-work-2021-6	2021/6/6	AAPL	11:36:44
TheStreet	Apple Stock: 3 Key Takeaways From WWDC 2021	But investors should not be too disappointed. Apple hammered home the ecosystem message once again. New iOS 15 features allow Apple devices to better sync with...	https://www.thestreet.com/apple/news/apple-stock-3-key-takeaways-from-wwdc-2021	2021/6/7	AAPL	6:15:00
TheStreet	WWDC Live Blog: Full Coverage For Apple Stock Investors	The 2021 edition of Apple's WWDC starts on Monday, June 7, as CEO Tim Cook takes the stage. The Apple Maven will cover the keynote speech with a focus on Apple...	https://www.thestreet.com/apple/news/wwdc-live-blog-full-coverage-for-apple-stock-investors	2021/6/7	AAPL	14:58:00
CNBC	Apple is turning privacy into a business advantage, not just a marketing slogan	App Privacy Report. Inside the iPhones settings, Apple will tell you which servers apps connect to, shining light on apps that collect data and send it to third...	https://www.cnbc.com/2021/06/07/apple-is-turning-privacy-into-a-business-advantage.html	2021/6/7	AAPL	18:52:00
CNBC	Apple's new privacy feature, designed to mask users' internet browsing, won't be available in China	It allows users to mask their browsing activity and identity, a little like a virtual private network (VPN). But Apple will not offer the service in China,...	https://www.cnbc.com/2021/06/08/apple-wwdc-new-private-relay-feature-will-not-be-available-in-china.html	2021/6/7	AAPL	23:09:00
CNBC	Apple reveals iOS 15 at WWDC	Apple reveals iOS 15 at WWDC. 05:08. Former PIMCO Chief Economist Paul McCulley: Fed's Powell looking for a softening in the labor market to pivot.	https://www.cnbc.com/video/2021/06/07/apple-reveals-ios-15-at-wwdc.html	2021/6/7	AAPL	13:49:00
Forbes	Back To The Office? No Thanks, Say Apple Employees	On June 2, Apple announced that from September, its employees should return to working from its offices, the impressive Apple Park in Cupertino, California,...	https://www.forbes.com/sites/enriquedans/2021/06/07/back-to-the-office-nothanks/	2021/6/7	AAPL	5:35:00
Forbes	Apple Makes FaceTime More Business Friendly	Another new feature that consumers will love comes from a technology Apple calls SharePlay. SharePlay allows people to share content while on a FaceTime call...	https://www.forbes.com/sites/timbajarin/2021/06/07/apple-makes-facetime-more-business-friendly/	2021/6/7	AAPL	20:07:00
Forbes	Facebook, Apple?????And The War Over Social Media Influencers	Apple recently introduced changes to its operating system that will make it harder for Facebook to earn money off ads, part of a larger disagreement between...	https://www.forbes.com/sites/abrambrown/2021/06/07/facebook-apple-and-the-war-over-social-media-influencers/	2021/6/7	AAPL	15:07:00
Forbes	Apple TV's New Siri Remote Goes From Very Bad To Very Best	But when the 4K model was updated this year, it came with a redesigned remote that is the star of the new version. The 2021 Apple TV 4K adds high-frame-rate HDR...	https://www.forbes.com/sites/dwightsilverman/2021/06/07/apple-tvs-new-siri-remote-goes-from-very-bad-to-very-best/	2021/6/7	AAPL	9:01:00
Forbes	Apple iOS 15 And Healthtech: This Is The Next Generation Of Health	Medical AI has a bright future. Apple's focus on health data collected by wearable technology and new capabilities for streaming that data to doctors just...	https://www.forbes.com/sites/johnkoetsier/2021/06/07/apple-ios-15-and-healthtech-this-is-the-next-generation-of-health/	2021/6/7	AAPL	15:06:00
Forbes	Samsung's New Galaxy Book Will Fight Apple's MacBook Pro	Apple may captured the geekerati with MacOS' move to ARM-based processors, but last year's launch of the M1 Mac Mini and MacBooks also legitimized...	https://www.forbes.com/sites/ewanspence/2021/06/07/samsung-galaxy-book-go-windows-10-arm-apple-macos-macbook-pro/	2021/6/7	AAPL	19:26:00
Bloomberg.com	Apple WWDC: FaceTime Upgrades, Adds Drivers Licenses in iOS 15 Update - Bloomberg	Apple Inc. previewed its next-generation iPhone, iPad, Mac, Apple TV and Watch operating systems, adding a slew of new privacy, health, smart-home, messaging,...	https://www.bloomberg.com/news/articles/2021-06-07/apple-upgrades-facetime-adds-drivers-licenses-in-ios-15-update	2021/6/7	AAPL	14:03:00
Reuters	Apple adds virtual IDs on iPhone, video plans that rival Zoom, Teams | Reuters	June 7 (Reuters) - Apple Inc (AAPL.O), facing accusations from rivals that it has too much control over its App Store, on Monday outlined plans to increase...	https://www.reuters.com/technology/apple-developers-look-app-store-changes-annual-conference-2021-06-07/	2021/6/7	AAPL	19:26:00
Reuters	Apple's new 'private relay' feature will not be available in China	In 2018, Apple moved the digital keys used to lock Chinese users' iCloud data, allowing authorities to work through domestic courts to gain access to the...	https://www.reuters.com/world/china/apples-new-private-relay-feature-will-not-be-available-china-2021-06-07/	2021/6/7	AAPL	21:26:00
Reuters	Ahead of Apple's developer conference, Facebook says it won't charge creators until 2023 | Reuters	"And when we do introduce a revenue share, it will be less than the 30% that Apple and others take." Apple's control over what apps make it to its app platform...	https://www.reuters.com/technology/ahead-apples-developer-conference-facebook-says-it-wont-charge-creators-until-2021-06-07/	2021/6/7	AAPL	13:27:00
The Wall Street Journal	Apple's Tim Cook Kicks Off WWDC by Doubling Down on Privacy	A year after angering software developers with new privacy features aimed at making it harder to track iPhone users' digital footprints, Apple Inc. on...	https://www.wsj.com/articles/apples-annual-developer-conference-caps-a-tense-year-11623058201	2021/6/7	AAPL	17:16:00
Business Insider	Apple iOS 15: Biggest changes coming to iPhone, FaceTime and other apps	Apple unveiled its iOS 15 software update on Monday with upgrades to FaceTime, Maps, Weather, Messages, Photos Wallet, and more. The update was announced...	https://www.businessinsider.com/apple-iphone-ios-15-update-features-apps-wwdc-2021-6	2021/6/7	AAPL	14:53:58
Business Insider	Apple to roll out Siri to some non-Apple smart home devices	Apple is rolling out Siri to some non-Apple devices ?€? but you might need a HomePod to use the digital assistant ?? Apple said smart home device makers can work...	https://www.businessinsider.com/apple-siri-smart-home-device-speaker-2021-6	2021/6/7	AAPL	17:13:10
Business Insider	10 things in tech: Apple WWDC, Trump's suspension, SpaceX tardigrades	1. Apple's annual WWDC is expected to reveal new features for iOS 15, MacOS 12, and WatchOS. ?? 2. Apple employees wrote a letter protesting Tim Cook's return-to-...	https://www.businessinsider.com/10-things-in-tech-facebook-trump-robinhood-oracle-2021-6	2021/6/7	AAPL	4:13:51
TheStreet	How Data Privacy Policy Could Impact Apple Stock	In the last few months, Apple and Facebook have been fighting over privacy and data protection. The Apple Maven presents both sides of the argument and assesses...	https://www.thestreet.com/apple/news/how-data-privacy-policy-could-impact-apple-stock	2021/6/8	AAPL	15:39:00
CNBC	Apple bull expects iPhone maker to hit $3 trillion market cap in 2022	Apple could hit a $3 trillion market capitalization in 2022, according to Wedbush analyst Dan Ives. The iPhone maker's shares are down about 5% year-to-date...	https://www.cnbc.com/2021/06/08/apple-appl-bull-expects-iphone-maker-to-hit-3-trillion-market-cap-in-2022.html	2021/6/8	AAPL	5:57:00
Forbes	iOS 15: Apple Confirms 3 Spectacular New Privacy Updates Coming This Fall	So bravo Apple?????it looks like iOS 15 is going to be another spectacular update for iPhone privacy. The iPhone maker confirmed three headline privacy features...	https://www.forbes.com/sites/kateoflahertyuk/2021/06/08/ios-15-apple-confirms-3-spectacular-new-privacy-updates-coming-this-fall/	2021/6/8	AAPL	4:19:00
Forbes	Why iPhone Component Suppliers Will Continue To Outperform Apple Stock	Our indicative theme on Apple Component Supplier Stocks ????? which includes a diverse set of companies that supply components for iPhones and other iDevices...	https://www.forbes.com/sites/greatspeculations/2021/06/08/why-iphone-component-suppliers-will-continue-to-outperform-apple-stock/	2021/6/8	AAPL	9:30:00
Reuters	EXCLUSIVE Apple, Chinese manufacturers in talks on U.S. car battery factory -sources | Reuters	Apple, which has yet to make a public announcement about its car plans, declined to comment. CATL, the world's biggest automotive battery maker, and BYD, the...	https://www.reuters.com/world/china/exclusive-apple-talks-with-catl-byd-over-battery-supplies-its-electric-car-2021-06-08/	2021/6/8	AAPL	20:19:00
Business Insider	How to use Apple Card Family to share a credit card	Everyone in the Apple Card Family needs to be over the age of 13 and part of the same Family Sharing group. Credit card experts agree that adding authorized...	https://www.businessinsider.com/guides/tech/apple-card-family	2021/6/8	AAPL	9:40:12
Business Insider	Apple suppliers in China won't hire Uyghur Muslims: Report	The outlet previously reported some Apple suppliers were linked to suspected forced labor of the minority group. Human rights activists have condemned China...	https://www.businessinsider.com/apple-suppliers-china-uyghur-muslims-job-postings-the-information-2021-6	2021/6/8	AAPL	12:28:07
Business Insider	Apple sued after woman's nudes were leaked by iPhone repair workers	Apple settled a lawsuit involving a woman who said iPhone repair workers leaked her explicit photos. The incident happened in 2016 when the woman sent her...	https://www.businessinsider.com/apple-settled-lawsuit-womans-nudes-leaked-iphone-repair-workers-2021-6	2021/6/8	AAPL	9:15:21
CNBC	Instagram CEO says Facebook will help users get around Apple's cut of transactions	But the company wants to promote offline transactions between creators and companies in order to avoid Apple's 30% cut of in-app purchases, Instagram head Adam...	https://www.cnbc.com/2021/06/09/instagram-ceo-facebook-will-help-users-get-around-apple-cut-of-transactions.html	2021/6/9	AAPL	9:26:00
CNBC	Democrats circulate draft antitrust bills that could reshape Apple, Amazon, Facebook and Google	The draft bills come after a more than year-long investigation by the House Judiciary subcommittee on antitrust into Amazon, Apple, Facebook and Google, which...	https://www.cnbc.com/2021/06/09/democrats-draft-antitrust-bills-could-reshape-apple-amazon-google-facebook.html	2021/6/9	AAPL	19:47:00
CNBC	Head of Instagram on new money-making tools, Apple commissions, 'likes' policy and more	Head of Instagram on new money-making tools, Apple commissions, 'likes' policy and more ... Instagram is making a big play for influencers. It hosted its first...	https://www.cnbc.com/video/2021/06/09/head-of-instagram-on-new-money-making-tools-apple-commissions-likes-policy-and-more.html	2021/6/9	AAPL	10:06:00
Forbes	Apple AirPods Almost Stole The Show At WWDC 2021: Wait Until You Hear What They Didn't Announce	?????Pre-release ?????AirPods Pro????? firmware for Apple Developer Program members will be available at a future date. This will allow development of features on iOS and...	https://www.forbes.com/sites/davidphelan/2021/06/09/apple-airpods-almost-stole-the-show-at-wwdc-2021-wait-until-you-hear-what-they-didnt-announce/	2021/6/9	AAPL	12:00:00
Forbes	Apple's iPad Air And MacBook Pro Will Come Together	We have a topic that will be familiar to many - the deskbound MacOS drawing itself closer to the mobile platforms of iOS and iPadOS. Apple has been at pains to...	https://www.forbes.com/sites/ewanspence/2021/06/09/apple-macos-ipados-ios-merge-connections-wwdc/	2021/6/9	AAPL	20:00:00
Bloomberg.com	Apple, Snap Take Augmented Reality to Next Level After Pokemon Go - Bloomberg	Advances in technology are laying the foundation for augmented reality to disrupt markets beyond gaming to social media and commerce.	https://www.bloomberg.com/opinion/articles/2021-06-09/apple-snap-take-augmented-reality-to-next-level-after-pokemon-go	2021/6/9	AAPL	10:17:00
The Wall Street Journal	Apple’s Moves to Tighten Flow of User Data Leave Advertisers Anxious - WSJ	Digital advertisers are studying new Apple Inc. AAPL -1.51%??? measures that they fear will limit access to data about users, changes industry participants...	https://www.wsj.com/articles/apples-moves-to-tighten-flow-of-user-data-leave-advertisers-anxious-11623189903	2021/6/9	AAPL	15:33:00
CNBC	Apple hires BMW veteran in latest sign of electric car push	Apple has hired Ulrich Kranz, a former senior executive at BMW who focused on electric cars. The hire is the latest sign that Apple is serious about...	https://www.cnbc.com/2021/06/10/apple-hires-bmw-veteran-in-latest-sign-of-electric-car-push.html	2021/6/10	AAPL	16:43:00
CNBC	Spatial audio in Apple Music makes it sound like music is surrounding you ????? here's how to try it	Apple rolled out a really cool new surround sound feature to Apple Music. Dolby Atmos spatial audio makes it feel a bit more like music is surrounding you,...	https://www.cnbc.com/2021/06/10/apple-music-with-dolby-atmos-how-to-use-it.html	2021/6/10	AAPL	10:15:00
CNBC	Apple and other U.S. companies are under pressure to answer for China's 'repression,' key Biden ally says	Apple, Cisco and other U.S. companies with deep ties to China are under increasing pressure to address Beijing's conduct, Biden ally Sen.	https://www.cnbc.com/2021/06/10/biden-ally-chris-coons-apple-other-china-linked-firms-under-pressure.html	2021/6/10	AAPL	9:46:00
CNBC	Apple announcements at WWDC show augmented reality is still its 'next big thing'	Apple released several new augmented reality tools and technologies for software makers during its annual WWDC conference. These new AR technologies could...	https://www.cnbc.com/2021/06/10/apple-ar-announcements-at-wwdc-2021.html	2021/6/10	AAPL	18:07:00
Forbes	Apple Accidentally Leaks Cool New Apple Watch Feature	But the screen seen at WWDC was for something completely new. It's related to the current Mindfulness app, and looks like it will be a part of Apple Fitness+.	https://www.forbes.com/sites/davidphelan/2021/06/10/apple-accidentally-leaks-cool-new-apple-watch-feature/	2021/6/10	AAPL	10:10:00
Bloomberg.com	Apple Hires Former BMW Executive for Its Rebooted Car Project - Bloomberg	Ulrich Kranz also co-founded autonomous auto startup Canoo ?? Apple is in early stages of building self-driving vehicle.	https://www.bloomberg.com/news/articles/2021-06-10/apple-hires-former-bmw-executive-for-its-rebooted-car-project	2021/6/10	AAPL	15:30:00
Reuters	Trump administration subpoenaed Apple for lawmakers' data -New York Times | Reuters	WASHINGTON, June 10 (Reuters) - The U.S. Justice Department under former President Donald Trump subpoenaed Apple Inc (AAPL.O) for data from the accounts of...	https://www.reuters.com/world/us/trump-administration-subpoenaed-apple-lawmakers-data-new-york-times-2021-06-11/	2021/6/10	AAPL	21:39:00
Reuters	U.S. senator slams Apple, Amazon, Nike, for enabling forced labor in China | Reuters	"For far too long companies like Nike and Apple and Amazon and Coca-Cola were using forced labor. They were benefiting from forced labor or sourcing from...	https://www.reuters.com/business/retail-consumer/us-senator-slams-apple-amazon-nike-enabling-forced-labor-china-2021-06-10/	2021/6/10	AAPL	16:17:00
Reuters	Apple hires former BMW, Canoo executive for car project	June 10 (Reuters) - Apple Inc(AAPL.O) has hired Ulrich Kranz, a former senior executive at BMW AG's electric car division, to help its vehicle initiatives,...	https://www.reuters.com/technology/apple-hires-former-bmw-executive-car-project-bloomberg-news-2021-06-10/	2021/6/10	AAPL	17:13:00
Business Insider	Cellebrite CEO Talks Private Sector, Apple Patches, Signal	The CEO of Cellebrite, the firm famous for helping the FBI crack into locked iPhones, says 'there is a race' to beat Apple from patching vulnerabilities it...	https://www.businessinsider.com/cellebrite-ceo-going-public-apple-samsung-private-sector-moxie-marlinspike-2021-6	2021/6/10	AAPL	9:00:00
TheStreet	2 Crucial Lessons From Cathie Wood About Apple Stock	Cathie Wood's ARK Invest is not much of an investor in Apple stock. But the famed fund manager has offered valuable advice about the Cupertino company's shares...	https://www.thestreet.com/apple/news/2-crucial-lessons-from-cathie-wood-about-apple-stock	2021/6/11	AAPL	5:54:00
TheStreet	Apple Stock Higher After WWDC Week: Key Drivers	The Apple Maven summarized below the three key takeaways from the event that Apple stock investors should keep in mind. Below-market expectations; It's about...	https://www.thestreet.com/apple/news/apple-stock-higher-after-wwdc-week-key-drivers	2021/6/11	AAPL	16:42:00
CNBC	Apple says it didn't know Trump's DOJ was asking for Democrats' data when it complied with subpoena	Apple on Friday said it didn't know former President Donald Trump's Department of Justice was subpoenaed data on Democrats when it complied with the request...	https://www.cnbc.com/2021/06/11/apple-says-it-didnt-know-trumps-doj-was-asking-for-democrats-data.html	2021/6/11	AAPL	19:38:00
CNBC	Lawmakers unveil major bipartisan antitrust reforms that could reshape Amazon, Apple, Facebook and Google	Amazon, Apple, Facebook and Google could be forced to overhaul their business practices under an expansive set of antitrust reforms introduced by a...	https://www.cnbc.com/2021/06/11/amazon-apple-facebook-and-google-targeted-in-bipartisan-antitrust-reform-bills.html	2021/6/11	AAPL	14:40:00
CNBC	Apple envisions a smart home where users can unlock the front door with their iPhone	Apple envisions a smart home where users can unlock the front door with their iPhone ?? related investing news ?? 'Hey Siri' comes home.	https://www.cnbc.com/2021/06/11/apple-smart-home-updates-from-wwdc-2021.html	2021/6/11	AAPL	15:41:00
Forbes	Apple To Kill Passwords With Game-Changing New Face ID Move	The new iOS 15 feature, Passkeys in iCloud Keychain, will arrive on iPhones and Macs via iOS 15 and macOS Monterey. You can use it each time you sign up to a...	https://www.forbes.com/sites/kateoflahertyuk/2021/06/11/apple-to-kill-passwords-with-game-changing-new-face-id-move/	2021/6/11	AAPL	11:00:00
Forbes	Accessibility-Centric Apps Voice Dream Reader, Be My Eyes Receive 2021 Apple Design Award Honors	Apple's Design Award trophy is designed by the company's acclaimed Industrial Design group. Google Images. A longstanding tradition at WWDC, Apple this week...	https://www.forbes.com/sites/stevenaquino/2021/06/11/accessibility-centric-apps-voice-dream-reader-be-my-eyes-receive-2021-apple-design-award-honors/	2021/6/11	AAPL	13:28:00
Bloomberg.com	Apple Headsets: New iOS 15 Tech Could Have AR and VR Functions - Bloomberg	(Imagine using an Apple headset to game or watch movies with someone?€?the technology is now there.) Just as significant: Apple has added Spatial Audio into...	https://www.bloomberg.com/news/newsletters/2021-06-11/apple-headsets-new-ios-15-tech-could-have-ar-and-vr-functions	2021/6/11	AAPL	6:45:00
Reuters	Apple, Samsung escape digital camera patent claims at Federal Circuit | Reuters	(Reuters) - The U.S. Court of Appeals for the Federal Circuit said on Friday that Apple and Samsung's smartphones don't infringe a patent related to...	https://www.reuters.com/legal/transactional/apple-samsung-escape-digital-camera-patent-claims-federal-circuit-2021-06-11/	2021/6/11	AAPL	14:11:00
The Wall Street Journal	Apple Subpoenas From DOJ Prompt Internal Review, Calls for William Barr, Jeff Sessions to Testify - WSJ	Apple Subpoenas From DOJ Prompt Internal Review, Calls for William Barr, Jeff Sessions to Testify ?? Request follows revelations that the Trump Justice Department...	https://www.wsj.com/articles/democratic-senators-call-for-ex-attorneys-general-barr-sessions-to-testify-11623427825	2021/6/11	AAPL	22:02:00
Business Insider	Apple reveals more details about Trump DOJ subpoenas of lawmakers	President Donald Trump sits at a table with Apple CEO Tim Cook, Microsoft CEO Satya. President Donald Trump meets with members of his American Technology...	https://www.businessinsider.com/apple-reveals-more-details-about-trump-doj-subpoenas-of-lawmakers-2021-6	2021/6/11	AAPL	19:26:25
Business Insider	Apple hires former Canoo CEO Ulrich Kranz for electric car project	Apple hired a former BMW exec and Canoo cofounder to work on its electric car project, Bloomberg first reported. Ulrich Kranz spent 30 years at BMW before...	https://www.businessinsider.com/apple-electric-car-vehicle-canoo-bmw-ulrich-kranz-car-ev-2021-6	2021/6/11	AAPL	6:14:19
Forbes	Apple iPad 2021: Gorgeous iPad mini Design Revealed With Surprise Accessory	The new iPad mini, he says, will switch to the new flat-edged design found on the iPhone 12, iPad Pro and iPad Air. Which immediately leads me to wondering if...	https://www.forbes.com/sites/davidphelan/2021/06/12/apple-ipad-2021-gorgeous-ipad-mini-design-revealed-with-surprise-accessory-release-date/	2021/6/12	AAPL	6:00:00
Forbes	Apple Reveals ?????Seven' New iPhone SKUs In EEC Database	Historically, Apple has split its new iPhone models into clear categories. For example, last year the iPhone 12 Mini and iPhone 12 were 'A21xx' models while the...	https://www.forbes.com/sites/gordonkelly/2021/06/12/apple-iphone-13-pro-max-upgrade-design-release-upgrade-iphone-12-pro-max/	2021/6/12	AAPL	8:16:00
The Wall Street Journal	Facebook and Its Advertisers Feel Pinch of Apple's Privacy Drive	Recent changes in IOS operating system have diminished Facebook's ad targeting abilities ... Advertising relationships are often about the people who foster them.	https://www.wsj.com/articles/facebook-and-its-advertisers-feel-pinch-of-apples-privacy-drive-11623502980	2021/6/12	AAPL	9:03:00
Forbes	Apple Has Bad News For Some Mac Owners?????And Other Small Business Tech News	Why this is important for your business: I know you've been putting it off, but it looks like it's now time to budget for upgrading/replacing your Apple devices...	https://www.forbes.com/sites/quickerbettertech/2021/06/13/apple-has-bad-news-for-some-mac-ownersand-other-small-business-tech-news/	2021/6/13	AAPL	7:00:00
Forbes	The Vissles V84 Mechanical Switch Keyboard Is Perfect For Apple Macs	The Vissles V84 Mechanical Switch Keyboard Is Perfect For Apple Macs ?? Vissles V84 mechanical keyboard on a desk ?? Vissles V84 keycaps ?? Vissles V84 mechanical...	https://www.forbes.com/sites/marksparrow/2021/06/13/the-vissles-v84-mechanical-switch-keyboard-is-perfect-for-apple-macs/	2021/6/13	AAPL	10:57:00
Business Insider	Apple informed McGahn that records were subpoenaed by DOJ in 2018: NYT	Apple told Don McGahn last month that the DOJ subpoenaed information on an account in February 2018, according to the NYT. The action occurred while McGahn...	https://www.businessinsider.com/don-mcgahn-trump-white-house-counsel-apple-personal-information-mueller-2021-6	2021/6/13	AAPL	13:20:14
Business Insider	How the Apple Watch went from flop to smartwatch king	But Apple in 2016 redirected its focus on fitness instead of fashion and sales started pouring in. Get the latest tech news & scoops ?€? delivered daily to your...	https://www.businessinsider.com/history-of-apple-watch-smartwatch-fitbit-wearable-fitness-facebook-2021-6	2021/6/13	AAPL	8:08:00
Forbes	Apple Watch Will Have Dazzling Design, New Health Sensors, Report Says	This may not sound like much, but it really will be. When Apple introduced the Retina Display in the iPhone 4, not only was the resolution higher, the fact that...	https://www.forbes.com/sites/davidphelan/2021/06/14/apple-watch-will-have-dazzling-design-new-health-sensors-report-says-release-date-series-7-series-8-apple-watch-se/	2021/6/14	AAPL	13:00:00
Forbes	Move Over, AirPods Pro: Apple Unveils Surprise Earbuds At Amazing Price	The latest Apple earbuds, from its Beats label, have just been launched. That's not really a surprise, because people from LeBron James to soccer player...	https://www.forbes.com/sites/davidphelan/2021/06/14/move-over-airpods-pro-apple-unveils-surprise-earbuds-at-amazing-price-release-date/	2021/6/14	AAPL	11:25:00
Forbes	Apple Releases iOS 12.5.4: Urgent Update Warning For Millions Of iPhone & iPad Users	But if you have an iPhone 6, iPhone 6 Plus or iPhone 5s, the most recent phones not compatible with iOS 14, or the first iPad Air, iPad mini 2, iPad mini 3,...	https://www.forbes.com/sites/davidphelan/2021/06/14/apple-releases-ios-1254-urgent-update-warning-for-millions-of-iphone--ipad-users/	2021/6/14	AAPL	17:01:00
Bloomberg.com	Apple (AAPL) Plans Faster Watch, Future Temperature and Glucose Sensors - Bloomberg	Apple had previously aimed to put a body temperature sensor in this year's model, but that is now more likely to be included in the 2022 update. The blood-sugar...	https://www.bloomberg.com/news/articles/2021-06-14/apple-plans-faster-watch-future-temperature-and-glucose-sensors	2021/6/14	AAPL	6:00:00
Bloomberg.com	Apple Debuts Beats Studio Buds, Its AirPods for Android - Bloomberg	Apple Inc. announced the $149.99 Studio Buds wireless earphones, the latest addition to its Beats headphones line and a strong signal for how the company...	https://www.bloomberg.com/news/articles/2021-06-14/apple-debuts-beats-studio-buds-its-airpods-for-android-users	2021/6/14	AAPL	11:00:00
Business Insider	Apple working to add glucose monitor, temperature sensor to Watch: report	Apple has been working on a blood sugar sensor for its Watch for years, Bloomberg reports. Adding such a health tracker would be a significant move for...	https://www.businessinsider.com/apple-glucose-monitor-watch-body-temperature-extreme-sports-2021-6	2021/6/14	AAPL	10:33:21
Business Insider	Apple stores to drop mask mandate for vaccinated customers: Bloomberg	Apple employees in some California offices will also be allowed to drop their masks, Bloomberg reported. Sign up for our newsletter to receive our top stories...	https://www.businessinsider.com/apple-stores-mask-mandate-rules-vaccinated-customers-bloomberg-2021-6	2021/6/14	AAPL	6:38:53
Business Insider	Apple Card issue prevents some users from making in-store purchases	Apple's credit card is experiencing issues as of Monday morning. ?? The company said that some users may be unable to make in-store purchases using Apple Card.	https://www.businessinsider.com/apple-card-issue-prevents-some-in-store-purchases-2021-6	2021/6/14	AAPL	11:17:05
TheStreet	Why Goldman Sachs Changed Its Mind On Apple Stock	The Apple Maven takes a closer look at this bear's journey from highly skeptical to timidly optimistic about Apple shares.	https://www.thestreet.com/apple/news/why-goldman-sachs-changed-its-mind-on-apple-stock	2021/6/15	AAPL	6:21:00
CNBC	Apple and Google are forcing a rethink in advertising, ad guru Maurice Levy says	Changes to Apple and Google's web tracking tools mean advertisers are having to ?????revisit the whole way we are working,????? Publicis Chairman Maurice Levy said.	https://www.cnbc.com/2021/06/15/apple-google-force-rethink-in-advertising-industry-maurice-levy.html	2021/6/15	AAPL	3:04:00
Forbes	Tronsmart Apollo Air+ Are A Serious Alternative To Apple AirPods Pro	It would be hard to think of any sector in the consumer electronics market that's more competitive and awash with products than the true wireless earphone...	https://www.forbes.com/sites/marksparrow/2021/06/15/tronsmart-apollo-air-are-a-serious-alternative-to-apple-airpods-pro/	2021/6/15	AAPL	6:07:00
Business Insider	Apple and Google Face UK Competition Scrutiny Over Mobile Dominance	Apple and Google are under scrutiny in the UK over whether their combined dominance of the mobile ecosystem could be harming both users and businesses.	https://www.businessinsider.com/apple-google-uk-competition-scrutiny-mobile-dominance-2021-6	2021/6/15	AAPL	10:26:47
CNBC	Apple CEO Tim Cook criticizes European law that would break App Store hold	Apple CEO Tim Cook said he believes a proposed European law known as DMA would ?????not be in the best interest of users.????? It signals the iPhone maker's...	https://www.cnbc.com/2021/06/16/apple-ceo-tim-cook-rips-eus-proposed-digital-markets-act.html	2021/6/16	AAPL	12:34:00
Forbes	AirPods Pro: Apple Hints At Amazing New Direction For Future AirPods	When Apple Watch first launched in 2015, health was just one area of the wearable's skills. Since then, with the addition of low- and high-heart rate...	https://www.forbes.com/sites/davidphelan/2021/06/16/airpods-pro-apple-hints-at-amazing-new-direction-for-future-airpods/	2021/6/16	AAPL	15:00:00
Bloomberg.com	Google to Open First Retail Store Steps Away From Apple in NYC - Bloomberg	Google will open its first retail store in New York City, highlighting the internet giant's effort to promote its consumer hardware devices.	https://www.bloomberg.com/news/articles/2021-06-16/google-to-open-first-retail-store-steps-away-from-apple-in-nyc	2021/6/16	AAPL	10:00:00
Bloomberg.com	Apple Can’t Block Pre-Installed App Removal Under Bill - Bloomberg	Apple Inc. would be prohibited under antitrust reform legislation introduced last week from giving its own apps an advantage by preventing users from...	https://www.bloomberg.com/news/articles/2021-06-16/apple-pre-installed-apps-would-be-banned-under-antitrust-package	2021/6/16	AAPL	13:33:00
Reuters	Fact Check-Apple has not banned Grindr from the App Store in the U.S. | Reuters	A recent update in guidelines by Apple states ?€?hookup apps?€? that may include pornography or may facilitate prostitution will be rejected from the App Store. But...	https://www.reuters.com/article/factcheck-apple-grindr-idUSL2N2NY1LC	2021/6/16	AAPL	11:06:00
The Wall Street Journal	Apple Struggles in Push to Make Healthcare Its Greatest Legacy	Apple has envisioned an audacious plan for healthcare, offering its own primary-care medical service with Apple-employed doctors at its own clinics, according...	https://www.wsj.com/articles/apple-struggles-in-push-to-make-healthcare-greatest-legacy-11623832200	2021/6/16	AAPL	7:28:00
Business Insider	Apple planned to open healthcare clinics, employ doctors: WSJ	In 2016, Apple launched a plan, codenamed Casper, to offer primary-care medicine, the WSJ reported. In Casper, which is making little progress, Apple wanted...	https://www.businessinsider.com/apple-healthcare-project-casper-clinics-doctors-tech-app-watch-2021-6	2021/6/16	AAPL	9:00:00
TheStreet	Buy Apple Stock After The Fed's Meeting	However, AAPL shares managed to end the day higher by 0.4%. The Apple Maven believes that the resilience of the Cupertino company's stock, still under water...	https://www.thestreet.com/apple/news/buy-apple-stock-after-the-feds-meeting	2021/6/17	AAPL	6:27:00
Forbes	Apple Delays Next Update To MacBook Pro Hardware	So, how long will we have to wait for the new MacBooks? MacBook Pro Product Shoot. Detail of an Apple MacBook Pro 13-inch 2GHz laptop...	https://www.forbes.com/sites/ewanspence/2021/06/17/apple-macbook-pro-14-inch-release-date-specs-availability/	2021/6/17	AAPL	19:25:00
Bloomberg.com	Apple Supplier Biel Said to Weigh Up to $2 Billion Hong Kong IPO - Bloomberg	Biel Crystal Manufactory Ltd., a supplier of cover glass to Apple Inc., is planning a Hong Kong initial public offering that could raise as much as $2...	https://www.bloomberg.com/news/articles/2021-06-18/apple-supplier-biel-said-to-weigh-up-to-2-billion-hong-kong-ipo	2021/6/17	AAPL	23:53:00
Reuters	HK's Apple Daily raided by 500 officers over national security law | Reuters	HONG KONG, June 17 (Reuters) - Five hundred Hong Kong police officers sifted through reporters' computers and notebooks at pro-democracy tabloid Apple Daily...	https://www.reuters.com/world/asia-pacific/hong-kongs-apple-daily-newspaper-says-police-arrest-five-directors-2021-06-16/	2021/6/17	AAPL	15:57:00
Business Insider	Popeyes loyalty program: How to register, free apple pie on signup	Those who register can get a free apple pie, side, or drink. On Popeyes Rewards, spending $20 gives enough points for a free portion of fries or mashed potatoes...	https://www.businessinsider.com/popeyes-loyalty-program-rewards-free-apple-pie-side-drink-chicken-2021-6	2021/6/17	AAPL	6:01:00
Business Insider	10 things in tech: Zuck's not a top CEO, Google pay, Apple clinics	10 things in tech: Zuck's no longer a top CEO, Google salaries, Apple health clinics ?? 1. Companies like Amazon, Twitter, and Goldman Sachs are pursuing vastly...	https://www.businessinsider.com/10-things-in-tech-zuckerberg-ceo-google-salaries-apple-clinics-2021-6	2021/6/17	AAPL	4:44:51
Business Insider	Creator App Fanhouse Is Battling Apple Over Its 30% Fee	Cofounder Jasmine Rice is fighting Apple's fee. She said it would severely affect creators. In its newest clash with the creator economy, Apple is demanding...	https://www.businessinsider.com/fanhouse-battling-apple-app-store-fee-creator-economy-2021-6	2021/6/17	AAPL	15:32:15
TheStreet	AAPL Premarket: The Rally Is Taking Shape	Apple stock climbed relentlessly through a volatile week in the equities market. Could shares of the Cupertino company finally be heading towards all-time highs...	https://www.thestreet.com/apple/stock/aapl-premarket-the-rally-is-taking-shape	2021/6/18	AAPL	6:13:00
Forbes	Apple Reveals Its Latest Limited-Edition Challenge For 1 Day Only	The Apple Watch Activity Challenge is pretty straightforward, you need to record a yoga workout of 20 minutes or more. Yoga wasn't a dedicated tile in the...	https://www.forbes.com/sites/davidphelan/2021/06/18/apple-reveals-its-latest-limited-edition-challenge-for-1-day-only/	2021/6/18	AAPL	12:00:00
Forbes	Apple Loop: Seven New iPhones Leak, Embarrassing iMac Problems, Dual SIM iPhone Hack	Apple may be bringing iOS 15 to its older devices - right back to the iPhone 6S - not every feature will be appearing on the older phones. The cut-off point...	https://www.forbes.com/sites/ewanspence/2021/06/18/apple-news-headlines-iphone-13-pro-leak-imac-macos-ios-health-dual-sim-hack/	2021/6/18	AAPL	19:58:00
Forbes	AirPods Pro & Apple Watch Patent Reveals Stunning Features	The patent, spotted by Patently Apple, is titled ?????Packaging Technologies for Temperature Sensing in Health Care Products?????. It recognizes that current packaging...	https://www.forbes.com/sites/davidphelan/2021/06/19/airpods-pro--apple-watch-patent-reveals-stunning-features/	2021/6/19	AAPL	7:30:00
Forbes	Windows 10 Security: 1,000 Vulnerabilities Surpass Apple and Google	Google, meanwhile, slotted in at number four thanks to 696 Android vulnerabilities. Apple, however, didn't appear until number 14 with 233 iOS vulnerabilities.	https://www.forbes.com/sites/daveywinder/2021/06/19/new-windows-10-security-shock-as-1000-vulnerabilities-revealed/	2021/6/19	AAPL	6:00:00
Bloomberg.com	Apple Daily Is Running Low on Funds to Print Hong Kong Newspaper - Bloomberg	Hong Kong Charges Apple Daily's Top Editor Under Security Law ?? China Hails Hong Kong Journalist Arrests, Warns Media Outlets ?? How China Is Tightening Its Grip...	https://www.bloomberg.com/news/articles/2021-06-19/apple-daily-is-running-low-on-funds-to-print-hong-kong-newspaper	2021/6/19	AAPL	3:45:00
Forbes	Walmart Slashes $150 Off Beats Solo Pro Wireless Headphones With Apple H1 Chip	This sale season isn't just about Amazon Prime Day, Walmart's ?????Deals for Days????? promotion is throwing up some unmissable discounts too.	https://www.forbes.com/sites/forbes-personal-shopper/2021/06/20/beats-solo-pro-wireless-headphones-with-apple-h1-chip-walmart-sale/	2021/6/20	AAPL	14:58:00
Forbes	New WiFi Vulnerability Affects All Apple iPhones	I expect Apple will release an emergency iOS update to fix this (likely iOS 14.6.1 as well an iOS 12 update for older iPhones). In the meantime, I have...	https://www.forbes.com/sites/gordonkelly/2021/06/20/apple-iphone-warning-wifi-vulnerability-exploit-new-iphone-problem/	2021/6/20	AAPL	8:22:00
Business Insider	Google, Apple, Microsoft HQs in Ireland lead 15% tax debate: reports	Ireland, the European home of tech giants like Apple, Google, and Microsoft, said it was willing to "compromise" on global minimum tax rates.	https://www.businessinsider.com/google-apple-microsoft-ireland-lead-corporate-tax-debate-2021-6	2021/6/20	AAPL	5:29:26
TheStreet	Apple Stock: What Are The Next Catalysts?	Apple stock has had a solid June so far, but which way will shares go next? The Apple Maven presents the catalysts that will most likely nudge AAPL higher or...	https://www.thestreet.com/apple/stock/apple-stock-what-are-the-next-catalysts	2021/6/21	AAPL	6:08:00
Bloomberg.com	Apple Daily to Suspend Paper If Hong Kong Accounts Stay Frozen - Bloomberg	Company has no access to bank accounts, top adviser says ?? National security police arrested top editors last week.	https://www.bloomberg.com/news/articles/2021-06-21/hong-kong-s-apple-daily-to-decide-monday-on-shutting-down-paper	2021/6/21	AAPL	21:21:00
Bloomberg.com	Apple Fourth Target of German Antitrust Regulator’s New Powers - Bloomberg	Apple Inc. became the latest target of a German antitrust crackdown on tech giants' market power with a wide-ranging probe examining the company's ?€?digital...	https://www.bloomberg.com/news/articles/2021-06-21/apple-fourth-target-of-german-antitrust-regulator-s-new-powers	2021/6/21	AAPL	5:50:00
Reuters	German competition watchdog launches Apple investigation	BERLIN, June 21 (Reuters) - Apple (AAPL.O) became the fourth major digital company to face closer scrutiny from Germany's antitrust watchdog on Monday after...	https://www.reuters.com/technology/german-antitrust-watchdog-launches-proceedings-against-apple-2021-06-21/	2021/6/21	AAPL	9:37:00
Reuters	Amazon, Apple most valuable brands but China’s rising - Kantar survey | Reuters	Amazon and Apple most valuable brands - Kantar ?? U.S. brands still dominate ?? But Chinese brands racing up the rankings ?? Tesla growing the fastest - 275% rise in...	https://www.reuters.com/technology/amazon-apple-most-valuable-brands-chinas-rising-kantar-survey-2021-06-21/	2021/6/21	AAPL	10:26:00
Business Insider	Hong Kong pro-democracy newspaper Apple Daily could shut soon: advisor	Apple Daily, a prominent Hong Kong pro-democracy newspaper, has been a target of authorities. An advisor warned it could shut in "days" after assets of linked...	https://www.businessinsider.com/hong-kong-democracy-newspaper-apple-daily-could-shut-days-advisor-2021-6	2021/6/21	AAPL	4:41:35
Forbes	Surprising Apple Exclusive Reveals Features Missing From iPhone 13	For almost a year, leaks have claimed Apple will double iPhone 13 Pro storage to 1TB. TrendForce shoots this down, saying storage capacities will be unchanged...	https://www.forbes.com/sites/gordonkelly/2021/06/22/apple-iphone-13-pro-max-release-date-design-camera-upgrades-iphone-12-pro-max-update/	2021/6/22	AAPL	19:12:00
Bloomberg.com	Apple (AAPL) Email Privacy Protection Marks Facebook (FB), Google (GOOGL) Battle - Bloomberg	Apple is putting an end to that with a feature it's calling ?€?Mail Privacy Protection.?€? The tool will automatically download the data hosted remotely, whether or...	https://www.bloomberg.com/news/articles/2021-06-22/apple-aapl-email-privacy-protection-marks-facebook-fb-google-googl-battle	2021/6/22	AAPL	5:00:00
Business Insider	Best Prime Day 2021 Apple Watch deals: save on Series 6	See below for everything you need to know about shopping for an Apple Watch on Amazon Prime Day. And don't forget: You'll need an Amazon Prime subscription to...	https://www.businessinsider.com/guides/tech/best-apple-watch-deals-prime-day-deal-6-22-2021	2021/6/22	AAPL	22:56:59
Business Insider	The Best Apple AirPods Deals during Amazon Prime Day 2021	This is the first major shopping holiday since Apple launched the AirPods Max, its premium over-ear headphones. They usually cost $550 and have only seen one...	https://www.businessinsider.com/guides/tech/apple-airpods-earphones-charging-case-deal-amazon-prime-day-6-21-2021	2021/6/22	AAPL	12:50:14
Business Insider	How to unlock your Mac with an Apple Watch	To set up the feature, you need a compatible Apple Watch and Mac signed into the same iCloud account. You can enable the feature in your Mac's Security &...	https://www.businessinsider.com/guides/tech/unlock-mac-with-apple-watch	2021/6/22	AAPL	13:26:22
Business Insider	Prime Day 2021 tablet deals: Save $80 on Apple iPad Air and more	Amazon has several different Fire tablets to choose from, many of which are ideal for children. If you're already set on purchasing an Amazon Fire tablet, size...	https://www.businessinsider.com/guides/tech/amazon-prime-day-tablet-deals-6-22-2021	2021/6/22	AAPL	11:09:06
Business Insider	Best Buy deals Prime Day 2021: Flash sales on Apple, Sony, and Keurig	Best Buy's competing Amazon Prime Day sale includes big discounts on brands like Sony, Apple, Fitbit, and Roku ?€? here are the best deals still available today.	https://www.businessinsider.com/guides/deals/best-buy-flash-sale-deals-6-22-2021	2021/6/22	AAPL	14:08:42
CNBC	Apple warns of the perils of installing rogue apps ahead of antitrust debate in Congress	Apple said it believes allowing iPhone users to ?????sideload????? software would open up its customers to ransomware, pirated software and apps that steal user...	https://www.cnbc.com/2021/06/23/apple-warns-of-perils-installing-rogue-apps-ahead-of-antitrust-debate.html	2021/6/23	AAPL	5:30:00
CNBC	One of the best new features coming to iPhone this fall will help you regain control of your time	Even cooler, Focus can be applied to all of your Apple devices at the same time. So, when I turn on Focus mode on my iPhone, it automatically turns on for my...	https://www.cnbc.com/2021/06/23/apples-ios-15-focus-mode-is-one-of-the-best-features-coming-to-iphone.html	2021/6/23	AAPL	13:50:00
Forbes	Behold Apple's Stunning Los Angeles Flagship Store In A 1920s Theater	Leave it to Apple to turn a nearly forgotten movie theater downtown Los Angeles into a gleaming new exemplar of historic preservation?????not to mention...	https://www.forbes.com/sites/davidhochman/2021/06/23/behold-apples-stunning-los-angeles-flagship-store-in-a-1920s-theater/	2021/6/23	AAPL	21:34:00
Forbes	For Apple And Others, Accessibility Makes The Return To Office Life Greater Than Culture Or Policy	Why should App Store Editorial or Apple Support team members have to congregate if their jobs can be done remotely? Surely, a disabled person on one of those...	https://www.forbes.com/sites/stevenaquino/2021/06/23/for-apple-and-others-accessibility-makes-the-return-to-office-life-greater-than-culture-or-policy/	2021/6/23	AAPL	15:38:00
Reuters	French court sets date in Apple case over App Store developer contracts | Reuters	The case echoes a complaint by "Fortnite" creator Epic Games, which is engaged in multiple lawsuits across the world against Apple since a dispute over app...	https://www.reuters.com/technology/exclusive-france-sues-apple-over-developer-contracts-tied-app-store-2021-06-23/	2021/6/23	AAPL	14:06:00
The Wall Street Journal	Apple's Fight for Control Over Apps Moves to Congress and EU	Apple Inc. AAPL 0.66%??? is stepping up its fight to maintain tight controls over which apps can be installed onto customers' iPhones, as political pressure...	https://www.wsj.com/articles/apples-fight-for-control-over-apps-moves-to-congress-and-eu-11624440601	2021/6/23	AAPL	5:30:00
Business Insider	Apple CEO Tim Cook phoned Nancy Pelosi to lobby on antitrust bills: NYT	Apple CEO Tim Cook called Nancy Pelosi to try to slow tech antitrust bills, the New York Times reports. ?? Pelosi reportedly challenged Cook to name specific...	https://www.businessinsider.com/tim-cook-nancy-pelosi-apple-lobby-antitrust-bills-legislation-nyt-2021-6	2021/6/23	AAPL	5:50:16
Business Insider	Apple defends App Store as lawmakers debate antitrust bills	Apple warned that allowing iPhones to use apps from outside its App Store is a security risk. ?? The company's comments come as the House debates five bills...	https://www.businessinsider.com/apple-defends-app-store-antitrust-bills-2021-6	2021/6/23	AAPL	11:35:14
TheStreet	1980 To Now: The Journey Of Apple's Market Cap	From a stock-split adjusted IPO price of ten cents to over $2 trillion in market cap today, Apple has trailed a long path of success. The Apple Maven reviews...	https://www.thestreet.com/apple/stock/1980-to-now-the-journey-of-apples-market-cap	2021/6/24	AAPL	5:52:00
CNBC	Hong Kong journalists blame Apple Daily's closure on 'continuous government oppression'	The closure of pro-democracy newspaper Apple Daily is a sign that press freedom is under threat in Hong Kong, said Ronson Chan, chairperson of Hong Kong...	https://www.cnbc.com/2021/06/24/apple-daily-closure-hong-kong-journalists-blame-government-oppression.html	2021/6/24	AAPL	4:46:00
CNBC	Microsoft vs. Apple: Traders debate which $2 trillion stock is the better bet	Microsoft joined Apple this week as one of the only U.S. publicly traded companies with a market cap above $2 trillion. CNBC's ?????Trading Nation????? asked its...	https://www.cnbc.com/2021/06/24/microsoft-vs-apple-traders-debate-which-2-trillion-stock-is-better.html	2021/6/24	AAPL	7:00:00
CNBC	Microsoft portrays itself as the anti-Apple: 'The world needs a more open platform'	Microsoft CEO Satya Nadella positioned his company as the anti-Apple on Thursday, claiming ?????the world needs a more open platform.????? The comments come after...	https://www.cnbc.com/2021/06/24/microsoft-portrays-itself-as-the-anti-apple-during-windows-11-event.html	2021/6/24	AAPL	13:12:00
Forbes	Apple Watch 2021: Updates To Apple Fitness+ Coming In Days	Although Fitness+ was the first service designed for the Watch, you get to play back workouts on multiple screens, including Apple TV, iPad and iPhone. The...	https://www.forbes.com/sites/davidphelan/2021/06/24/apple-watch-2021-updates-to-apple-fitness-coming-in-days/	2021/6/24	AAPL	10:00:00
Forbes	The Next ?????It Bag' From Atomy Is Made Using Apple Peel Skin	Developed by designers and artisans in the ATOMY headquarters in Gdansk, Poland, use of apple peel leather for the creation of premium handbags rings in true...	https://www.forbes.com/sites/biancasalonga/2021/06/24/the-next-it-bag-from-atomy-is-made-using-apple-peel-skin/	2021/6/24	AAPL	0:02:00
Bloomberg.com	Buy Facebook, Apple, Amazon, Microsoft, Google at 40x earnings: Analyst - Bloomberg	The head of equity derivatives strategy at Barclays Plc just upgraded his recommendation on Apple Inc. and other technology giants, advising investors to own...	https://www.bloomberg.com/news/articles/2021-06-24/stocks-at-40-times-profits-are-cheap-wall-street-has-determined	2021/6/24	AAPL	7:03:00
Reuters	Hong Kong's Apple Daily to live on in blockchain, free of censors	HONG KONG, June 24 (Reuters) - Hong Kong cyber activists are backing up articles by pro-democracy tabloid Apple Daily on censorship-proof blockchain...	https://www.reuters.com/world/asia-pacific/hong-kongs-apple-daily-live-blockchain-free-censors-2021-06-24/	2021/6/24	AAPL	17:33:00
Reuters	Apple banks on physical stores as economies reopen, retail chief says | Reuters	Apple is doing this as the retail industry works out what the post-pandemic future will look like, including consumers who have become used to ordering almost...	https://www.reuters.com/business/retail-consumer/apple-banks-physical-stores-economies-reopen-retail-chief-says-2021-06-24/	2021/6/24	AAPL	19:18:00
Reuters	Microsoft challenges Apple's business model with new Windows 11 operating system | Reuters	The software that turned Microsoft into a household name and dominated personal computers for years has been overtaken in popularity by devices using Apple and...	https://www.reuters.com/technology/microsoft-unveil-first-new-windows-six-years-2021-06-24/	2021/6/24	AAPL	12:25:00
Business Insider	Apple's newest retail location opens Thursday in an iconic LA theater	Apple offered an early look at its newest retail store location at the historic Tower Theater in downtown Los Angeles before it opens to the public on...	https://www.businessinsider.com/apples-newest-retail-location-opens-in-iconic-los-angeles-theater-2021-6	2021/6/24	AAPL	9:36:07
Business Insider	Microsoft just took a direct shot at Apple's controversial App Store policy	Going forward, the Microsoft Store will allow software makers to use their own payment systems ?€? something Apple refuses to allow on its App Store. Rather than...	https://www.businessinsider.com/microsoft-store-payment-system-windows-11-2021-6	2021/6/24	AAPL	13:31:37
CNBC	Senators call on Biden to impose sanctions over Hong Kong newspaper's shutdown	Apple Daily employees work in the printing room as the last edition of the newspaper is printed in Hong Kong early on June 24, 2021. Anthony Wallace | AFP |...	https://www.cnbc.com/2021/06/25/senators-ask-biden-to-impose-sanctions-over-apple-daily-closure.html	2021/6/25	AAPL	0:46:00
Forbes	China State Media Hits Back At Biden For Criticizing Apple Daily Shutdown: ?????What About Trump's Twitter Account?'	The editor of the Global Times, a newspaper run by the Chinese Communist Party, accused President Joe Biden of hypocrisy after he excoriated China over the...	https://www.forbes.com/sites/jackbrewster/2021/06/25/china-state-media-hits-back-at-biden-for-criticizing-apple-daily-shutdown-what-about-trumps-twitter-account/	2021/6/25	AAPL	14:19:00
Forbes	Apple's iOS 14.5 Boosted A Key Android App Profitability Factor By 2.5X	Ad spend on iPhone and iPad has been dropping in favor of Android since Apple released iOS 14.5.	https://www.forbes.com/sites/johnkoetsier/2021/06/25/apples-ios-145-boosted-a-key-android-app-profitability-factor-by-25x/	2021/6/25	AAPL	11:22:00
Business Insider	Apple Cofounder Steve Wozniak Found Not Guilty in Woz U Copyright Case	Apple cofounder Steve Wozniak has been vindicated after being accused by a Connecticut professor of stealing his business idea. In a trial in Arizona court...	https://www.businessinsider.com/apple-cofounder-steve-wozniak-wins-woz-u-copyright-trial-2021-6	2021/6/25	AAPL	11:26:41
CNBC	Apple's TV service faces its biggest test yet as free trials run out	Apple CEO Tim Cook arrives for Apples ?????The Morning Show????? global premiere at Lincoln Center- David Geffen Hall on October 28, 2019 in New York. Angela Weiss |...	https://www.cnbc.com/2021/06/26/apples-tv-service-faces-its-biggest-test-yet-as-free-trials-run-out.html	2021/6/26	AAPL	10:47:00
Forbes	Top Apple Tipster Reveals First iPhone 14 Details	In a new research note seen by MacRumors, Kuo states that Apple will shake up the iPhone range by scrapping the 5.4-inch iPhone Mini and replacing it with a 6.7...	https://www.forbes.com/sites/gordonkelly/2021/06/26/apple-new-iphone-14-pro-max-design-release-iphone-se-iphone-13-upgrade-iphone-12-pro/	2021/6/26	AAPL	10:00:00
The Wall Street Journal	Why Apple, Amazon and Spotify Are Embracing Hi-Def Music: A Guide to ?€?Lossless' Streaming	Answers to 10 burning questions on hi-def streaming?€?from how it's vastly improving sound quality to how to access it. Plus: The best gear to take advantage of...	https://www.wsj.com/articles/why-apple-amazon-and-spotify-are-embracing-hi-def-music-a-guide-to-lossless-streaming-11624680000	2021/6/26	AAPL	0:00:00
Forbes	Apple Planning A Second MacBook Air Model	This split will sound familiar to those watching the MacBook Pro portfolio. Although the macOS laptop line-up is in flux with the move away from Intel...	https://www.forbes.com/sites/ewanspence/2021/06/27/apple-macbook-air-apple-silicon-macos-m1-m1x-launch-date-specs/	2021/6/27	AAPL	18:27:00
Bloomberg.com	Big iPads, Apple Car Changes, Amazon AR Glasses: Inside Big Tech Labs - Bloomberg	An Apple iPad Pro with Magic Keyboard. An Apple iPad Pro with Magic Keyboard. Photographer: Brendon Thorne/Bloomberg. By.	https://www.bloomberg.com/news/newsletters/2021-06-27/big-ipads-apple-car-changes-amazon-ar-glasses-inside-big-tech-labs	2021/6/27	AAPL	8:45:00
Bloomberg.com	Fear Grips Other Hong Kong Media After China Crushes Apple Daily - Bloomberg	Extending their action against Apple Daily, police arrested the chief editorial writer of the tabloid at the airport just as he was attempting to leave Hong...	https://www.bloomberg.com/news/articles/2021-06-27/apple-daily-chief-editorial-writer-held-for-collusion-tvb-says	2021/6/27	AAPL	12:14:00
TheStreet	Buy Apple Stock Before The Start Of July	This time, the Apple Maven is much more optimistic about AAPL. I believe that Apple is a great stock to own for the long term ????? but that even short-term...	https://www.thestreet.com/apple/stock/buy-apple-stock-before-the-start-of-july	2021/6/28	AAPL	6:23:00
Forbes	Apple Watch Series 7: New Design & The Best Upgrade, Report Claims	When Apple releases its next Apple Watch, likely in September, it looks like it will come with a whole new design and strikingly different internals, too.	https://www.forbes.com/sites/davidphelan/2021/06/28/apple-watch-series-7-new-design--the-best-upgrade-report-claims/	2021/6/28	AAPL	14:40:00
Forbes	Here Is The Camera For Apple Watch, Now With Live Watch-To-Watch Video	The Wristcam is the only camera for your Apple Watch, built into a special strap. Wristcam. We all have a hidden Dick Tracy inside, wanting to make video calls...	https://www.forbes.com/sites/johnkoetsier/2021/06/28/here-is-the-camera-for-apple-watch-now-with-live-watch-to-watch-video/	2021/6/28	AAPL	18:21:00
Reuters	Hong Kong police arrest former Apple Daily journalist at airport - media | Reuters	HONG KONG, June 28 (Reuters) - Hong Kong police arrested a former senior journalist with the now-closed Apple Daily newspaper on Sunday night on a suspected...	https://www.reuters.com/world/china/hong-kong-police-arrest-former-apple-daily-journalist-airport-local-media-2021-06-27/	2021/6/28	AAPL	8:31:00
Forbes	Apple Extends Magnet Health Warning To AirPods, iPads, iPhones And MacBooks	Now Apple lists all models of AirPods and their charging cases, Apple Watch and its magnet bands and accessories, HomePod and HomePod Mini, all iPad models and...	https://www.forbes.com/sites/gordonkelly/2021/06/29/apple-warning-iphone-12-pro-max-problem-airpods-pro-apple-watch-ipad-pro-macbook-pro-serious-warning-problem/	2021/6/29	AAPL	7:18:00
[truncated: 1,095 more rows]
