# Supplementary material for: Stock trend prediction using sentiment analysis
Source: PeerJ Comput Sci. 2023 Mar 20;9:e1293. doi: 10.7717/peerj-cs.1293 (PMC10403218; doi:10.7717/peerj-cs.1293)
Supplement: Supplemental Information 1 [file peerj-cs-09-1293-s001.zip › News/AMZN_news.csv]

Publisher	Complete_Title	Abstract	Website	Time	Stock	Exact_Time
TheStreet	Jim Cramer Buys in on Andy Jassy as Amazon CEO	Jassy joined Amazon in 1997, according to his bio on the company's investor relations web site. Jassy held a variety of positions at the company before...	https://www.thestreet.com/investing/andy-jassy-has-spent-nearly-half-his-life-at-amazon	2021/2/2	AMZN	19:01:00
TheStreet	AMC Gets Lift on Revived Amazon Acquisition Rumor	AMC Entertainment (AMC) got a jolt on Thursday on revived speculation that the Amazon (AMZN) would buy the world's biggest chain of movie theaters.	https://www.thestreet.com/investing/amc-gets-lift-on-revived-amazon-acquisition-rumor	2021/2/18	AMZN	11:33:00
TheStreet	Amazon Buys Stake in Air Cargo Carrier for $132 Million	Amazon.com (AMZN) exercised warrants to acquire 13.6 million shares of Air Transport Services Group (ATSG) for $9.73 a share, or $132 million, according to...	https://www.thestreet.com/investing/amazon-buys-stake-in-atsg	2021/3/8	AMZN	17:57:00
TheStreet	Amazon Reportedly Making Chips, Paring Need for Broadcom	Broadcom (AVGO) shares fell Tuesday after a media report said Amazon (AMZN) is working on its own chips to power its networks, which could reduce its...	https://www.thestreet.com/investing/amazon-making-chips-reducing-need-for-broadcom-report-says	2021/3/30	AMZN	12:35:00
TheStreet	Amazon Under Investigation for Worker Conditions in Canada	Canadian officials have five ongoing worker investigations into Amazon warehouses, including a COVID-19 outbreak that occurred in Bolton, Ontario. Author: Tony...	https://www.thestreet.com/investing/amazon-warehouses-in-canada-under-investigation	2021/3/24	AMZN	10:53:00
TheStreet	Amazon Stock: Could This Loser Be Tomorrow's Winner?	Amazon fits the description of the first group of stocks perfectly. Shares are worth a whopping $1.5 trillion. The current year price-earnings ratio is a sky-...	https://www.thestreet.com/apple/news/amazon-stock-could-this-loser-be-tomorrows-winner	2021/3/8	AMZN	5:30:00
TheStreet	Apple, Amazon, Tesla: Which Growth Stock Wall Street Likes Most?	What growth stock presents the most compelling investment opportunity today: Apple, Tesla, Amazon, or something else? Here is what Wall Street analysts believe...	https://www.thestreet.com/apple/news/apple-amazon-tesla-which-growth-stock-wall-street-likes-most	2021/3/16	AMZN	8:14:00
TheStreet	Amazon Details 2021 Efforts for More Diverse Hiring	Amazon (AMZN) has announced a set of diversity commitments, which include increased numbers of women and Black employees in its senior ranks.	https://www.thestreet.com/investing/amazon-details-2021-efforts-for-more-diverse-hiring	2021/4/14	AMZN	17:14:00
TheStreet	Amazon Unveils Aplenty, Private-Label Food and Snack Brand	Amazon (AMZN) on Monday launched a new private-label food and snack brand, called Aplenty. The brand will feature hundreds of products, including pita chips...	https://www.thestreet.com/investing/amazon-unveils-private-label-food-snack-brand-aplenty	2021/4/12	AMZN	16:39:00
TheStreet	Clean Energy Fuels Jumps on Renewable Energy Deal With Amazon	The fuel will be provided to Amazon Logistics, the company's shipping and delivery service, at existing Clean Energy fueling stations, as well as another 19 non...	https://www.thestreet.com/investing/clean-energy-jumps-on-renewable-energy-deal-with-amazon	2021/4/19	AMZN	11:22:00
TheStreet	Amazon Stock: Is The MGM Acquisition A Financial Burden?	Can Amazon afford MGM? To finance the deal, Amazon has at its disposal (1) cash on hand, (2) ability to borrow and (3) stocks to issue. Regarding the...	https://www.thestreet.com/amazon/news/amazon-stock-is-the-mgm-acquisition-a-financial-burden	2021/5/26	AMZN	14:00:00
TheStreet	Do Not Buy Amazon Stock Ahead of June's Prime Day	Prime Day is perhaps Amazon's most important sales event in the calendar. But the Amazon Maven argues that buying Amazon stock ahead of it may be a bad idea.	https://www.thestreet.com/amazon/ecommerce/do-not-buy-amazon-stock-ahead-of-next-months-prime-day	2021/6/2	AMZN	15:50:00
TheStreet	Time To Buy Amazon Stock? Here Is The Best Strategy	The proposed strategies include buying shares of the e-commerce giant on any given day when the following criteria are met, and then holding the stock for one...	https://www.thestreet.com/amazon/news/time-to-buy-amazon-stock-here-is-the-best-strategy	2021/6/1	AMZN	6:17:00
TheStreet	Is June A Good Month To Own Amazon Stock?	Amazon stock had a rough month of May, but investors should be looking ahead. The Amazon Maven discusses whether buying AMZN in June might make sense. Author:.	https://www.thestreet.com/amazon/stock/is-june-a-good-month-to-own-amazon-stock	2021/6/1	AMZN	14:11:00
TheStreet	Amazon Could Make Push Into Brick-and-Mortar Pharmacies: Report	Amazon (AMZN) is considering moving further into the pharmacy space by opening brick-and-mortar storefronts, according to a new report.	https://www.thestreet.com/investing/amazon-reportedly-considering-brick-and-mortar-pharmacies	2021/5/26	AMZN	11:05:00
TheStreet	It's Time For An Amazon Stock Split	Valued at over $3,000 apiece, Amazon could benefit from a stock split, following in the footsteps of Apple, Tesla and NVIDIA. The Amazon Maven explains why.	https://www.thestreet.com/amazon/stock/its-time-for-an-amazon-stock-split	2021/6/3	AMZN	6:00:00
TheStreet	When Will Amazon Stock Finally Reach $2 Trillion?	Amazon stock is the third most valuable in the US market. How long will it take shares to climb about 25% and reach the $2 trillion market cap milestone,...	https://www.thestreet.com/amazon/stock/amazon-stock-finally-reach-2-trillion	2021/6/4	AMZN	6:00:00
TheStreet	Amazon Stock: Wall Street Experts Can Agree On One Thing	The consensus price target on Amazon shares is currently $4,230, representing a whopping 32% upside potential. In general, price targets are set for 12 months...	https://www.thestreet.com/amazon/stock/amazon-stock-wall-street-experts-can-agree-one-thing	2021/6/8	AMZN	6:00:00
TheStreet	E-Commerce is On Fire, Amazon Stock Should Benefit	New projections on retail sales have come in, and they suggest that e-commerce will remain a winner after the pandemic. The Amazon Maven discusses the impact on...	https://www.thestreet.com/amazon/ecommerce/e-commerce-is-on-fire-amazon-stock-should-benefit	2021/6/22	AMZN	5:52:00
TheStreet	Amazon Stock: Has It Produced The Most Alpha In Big Tech?	A long-term investment in Amazon stock has historically produced outsized returns. But has AMZN been the best Big Tech player at producing alpha? The Amazon...	https://www.thestreet.com/amazon/stock/amazon-stock-has-it-produced-the-most-alpha-in-big-tech	2021/6/7	AMZN	6:00:00
TheStreet	Cramer's Mad Money Recap: Amazon, Microsoft, Apple	Shares of Amazon are up 15% over just the past month and Cramer said the momentum remains strong. Investors can also consider names like Apple (AAPL) , another...	https://www.thestreet.com/jim-cramer/cramers-mad-money-july-6-2021	2021/7/6	AMZN	18:56:00
TheStreet	What Mattered To Amazon Stock In The Past Week	This week, AMZN shares moved 4% higher, trading at $3,346. The Amazon Maven presents the main topics discussed in the last five trading days. Author: Daniel...	https://www.thestreet.com/amazon/news/what-mattered-to-amazon-stock-in-the-past-week	2021/6/11	AMZN	16:56:00
TheStreet	Could Amazon Stock Become A Dividend Payer Soon?	Amazon stock does not currently offer investors dividend payments, but could it? The Amazon Maven discusses the possibilities and the challenges. Author: Daniel...	https://www.thestreet.com/amazon/stock/could-amazon-stock-become-dividend-payer-soon	2021/6/15	AMZN	6:04:00
TheStreet	How Amazon Stock Fits Into Cathie Wood's ARK Portfolios	ARK Fintech Innovation: Amazon is only the 34th largest holding, as of June 2021, valued at a ?€?meager?€? $40.7 million. AMZN accounts for 1.1% of ARKF. ?? ARK Space...	https://www.thestreet.com/amazon/news/how-amazon-stock-fits-into-cathie-woods-ark-portfolios	2021/6/11	AMZN	6:05:00
TheStreet	1 Key Secret to Amazon's E-Commerce Success	Amazon, both the e-commerce operator and the stock, has thrived in the past two decades. Below is possibly the most important factor that helps to explain the...	https://www.thestreet.com/amazon/ecommerce/1-key-secret-to-amazons-e-commerce-success	2021/6/10	AMZN	6:00:00
TheStreet	Amazon Stock: The Clear Benefits Of Investing Early	Investing methodically in a stock like Amazon since the IPO would have been highly profitable. Here is how much of the gains in AMZN would have come from merely...	https://www.thestreet.com/amazon/stock/amazon-stock-the-clear-benefits-of-investing-early	2021/6/14	AMZN	6:20:00
TheStreet	Why Amazon Stock Climbed After Jeff Bezos' Departure	All major indices, including the S&P 500 and the Nasdaq, pulled back after climbing to all-time highs last week. Immune to bearishness was Amazon stock (AMZN) -...	https://www.thestreet.com/amazon/news/why-amazon-stock-climbed-after-jeff-bezos-departure	2021/7/6	AMZN	6:00:00
TheStreet	Amazon Stock Has Two Key Support Levels to Watch After Earnings Dip	In its first quarter without Jeff Bezos at the helm, Amazon (AMZN) failed to deliver the goods. Shares were down about 7% in pre-market trading,...	https://www.thestreet.com/investing/trading-amazon-amzn-stock-earnings-pullback	2021/7/30	AMZN	12:04:00
TheStreet	Cryptocurrency Price Check: Bitcoin Rises on Amazon Crypto Speculation	Bitcoin prices rose to a six-week high Monday, driven by speculation that internet retail giant Amazon (AMZN) could be entering the cryptocurrency sector.	https://www.thestreet.com/investing/cryptocurrency-price-check-bitcoin-amazon-crypto-cryptocurrency	2021/7/26	AMZN	9:25:00
TheStreet	Why Amazon Doesn't Need to Win The Streaming Wars	However, the company does not have to be the best in the segment to benefit from the services that it offers. Today, the Amazon Maven discusses how Prime Video...	https://www.thestreet.com/amazon/media/why-amazon-doesnt-need-to-win-the-streaming-wars	2021/8/6	AMZN	6:55:00
TheStreet	Amazon Stock: Should You Buy It In August?	AMZN: lost momentum vs. dip buying. Amazon's recent earnings report will likely dictate the pace of the stock, at least during the first week or two of August.	https://www.thestreet.com/amazon/stock/amazon-stock-should-you-buy-it-in-august	2021/8/2	AMZN	6:00:00
TheStreet	This Is A Top Reason To Sell Amazon Stock	The Amazon Maven is certainly not bearish on AMZN shares. But here is one factor that would probably top the devil's advocate list of reasons to sell the stock.	https://www.thestreet.com/amazon/stock/this-is-a-top-reason-to-sell-amazon-stock	2021/7/13	AMZN	6:35:00
TheStreet	Live Blog For Amazon Stock Investors: Q2 2021 Earnings	The Amazon Maven will analyze the results and the conference call. Tune in to our live coverage, which starts just before 4 p.m. EST (1 p.m. Seattle time), on...	https://www.thestreet.com/amazon/stock/live-blog-for-amazon-stock-investors-q2-2021-earnings	2021/7/29	AMZN	7:03:00
TheStreet	Workday Loses Amazon Deal to Use Its HR Software	"More than a year and a half ago, both Workday and Amazon mutually agreed to discontinue Amazon's Workday Human Capital Management deployment, with the...	https://www.thestreet.com/investing/workday-loses-amazon-deal-hr-software	2021/7/27	AMZN	11:29:00
TheStreet	Amazon Stock: The Most Undervalued In Years	The better news is that a stale share price coupled with improving financial performance (e.g. robust growth in revenue, earnings and cash flow) have led to...	https://www.thestreet.com/amazon/stock/amazon-stock-the-most-undervalued-in-years	2021/8/4	AMZN	6:40:00
TheStreet	Is This A Sign That Amazon Stock Has Peaked?	MarketWatch has recently reported on a technical indicator showing that Amazon, among other stocks (and even the stock market at large), might be overbought.	https://www.thestreet.com/amazon/stock/is-this-a-sign-that-amazon-stock-has-peaked	2021/7/19	AMZN	6:19:00
TheStreet	Cramer's Mad Money Recap: Amazon, Microsoft, Apple	Shares of Amazon are up 15% over just the past month and Cramer said the momentum remains strong. Investors can also consider names like Apple (AAPL) , another...	https://www.thestreet.com/jim-cramer/cramers-mad-money-july-6-2021	2021/7/6	AMZN	18:56:00
TheStreet	Why Cathie Wood Has Gone Sour On Amazon Stock	Cathie Wood's ARK Fintech Innovation ETF has shed more than half of its Amazon position in the past five months. The Amazon Maven explains why. Author: Daniel...	https://www.thestreet.com/amazon/news/why-cathie-wood-has-gone-sour-on-amazon-stock	2021/7/15	AMZN	7:03:00
TheStreet	Tech on Top as Nvidia, Apple, Amazon and Microsoft Outpace	Amazon, Apple, Microsoft, Nvidia and Tesla are the new market leaders amid a post-pandemic growth acceleration that is driving investors back to big tech.	https://www.thestreet.com/investing/big-tech-back-on-top-as-amazon-apple-microsoft-nvidia-outpace	2021/7/12	AMZN	7:03:00
TheStreet	Could Amazon Be A Space Exploration Giant?	Jeff Bezos has been blasted into space ?€? but could Amazon become his competitor? The Amazon Maven discusses how the Seattle-based giant might become a player in...	https://www.thestreet.com/amazon/news/could-amazon-be-a-space-exploration-giant	2021/7/21	AMZN	6:20:00
TheStreet	Buy the Dip in Amazon? Here's How to Trade the Fade	Amazon (AMZN) stole the show earlier this month. The stock exploded to the upside and finally gave bulls new highs. As the markets have been grinding higher...	https://www.thestreet.com/investing/amazon-amzn-stock-pullback-buy-dip-trading-071621	2021/7/16	AMZN	14:30:00
TheStreet	Amazon Stock To Rise 50%: One Analyst's Bull Case	But the bullish Susquehanna analyst, who currently has a price target of $5,000 on Amazon shares, did not see reason to panic. Here is his quote: ?€?...	https://www.thestreet.com/amazon/stock/amazon-stock-to-rise-50-one-analysts-bull-case	2021/8/11	AMZN	6:53:00
TheStreet	Why Amazon Doesn't Need to Win The Streaming Wars	However, the company does not have to be the best in the segment to benefit from the services that it offers. Today, the Amazon Maven discusses how Prime Video...	https://www.thestreet.com/amazon/media/why-amazon-doesnt-need-to-win-the-streaming-wars	2021/8/6	AMZN	6:55:00
TheStreet	3 Reasons To Buy Amazon Stock By The End Of August	Amazon stock has shown signs of life recently but remains off all-time highs. The Amazon Maven presents three reasons to buy shares before the end of the month.	https://www.thestreet.com/amazon/stock/3-reasons-to-buy-amazon-stock-by-the-end-of-august	2021/8/31	AMZN	6:05:00
TheStreet	3 Reasons To Buy Apple Stock Over Amazon	Since reporting Q2 earnings, Amazon stock has failed to gain any lift. The culprit has been a sharp deceleration in the online store's revenue growth rate.	https://www.thestreet.com/apple/stock/3-reasons-to-buy-apple-stock-over-amazon	2021/8/16	AMZN	6:45:00
TheStreet	3 Reasons To Buy Amazon Stock Over Apple	In response to the Apple Maven's ?€?3 reasons to pick AAPL over AMZN?€?, the Amazon Maven presents three reasons why Amazon stock may be a better choice instead.	https://www.thestreet.com/amazon/stock/3-reasons-to-buy-amazon-stock-over-apple	2021/8/17	AMZN	6:25:00
TheStreet	Amazon Stock Could Be An Inflation Hedge	Inflation is here and, depending on who you ask, it could last for years. Although traditional inflation hedging strategies favor commodities and precious...	https://www.thestreet.com/amazon/stock/amazon-stock-could-be-an-inflation-hedge	2021/8/10	AMZN	6:52:00
TheStreet	Amazon Stock Edges Up; RBC Starts 'Internet Alpha Dog' at Outperform	Amazon (AMZN) is "one of the internet's largest true alpha dogs," according to RBC Capital Markets analysts, who initiated coverage of the online-retail and...	https://www.thestreet.com/investing/amazon-stock-edges-up-on-rbc-outperform-initiation	2021/10/1	AMZN	10:33:00
TheStreet	Amazon's AWS Unit Looking to Delve Deeper Into Crypto and Digital	Amazon.com's (AMZN) Amazon Web Services (AWS) unit is on the hunt for a specialist to foster digital asset underwriting, transaction processing and custody...	https://www.thestreet.com/investing/cryptocurrency/amazons-aws-unit-looking-to-delve-deeper-into-crypto-and-digital	2021/11/1	AMZN	6:51:00
TheStreet	Amazon Outlines Plan to Resolve Supply Chain Issues for Holidays	The e-commerce giant says it has invested in a number of initiatives to make sure that the busy holiday shopping season goes off without a hitch. "While we are...	https://www.thestreet.com/investing/amazon-not-worried-about-supply-chain-issues	2021/10/25	AMZN	14:52:00
TheStreet	Cryptocurrency Price Check: Bitcoin Up; Amazon Deeper Into Crypto	Bitcoin, the top cryptocurrency by market capitalization, was up 2.5% to $61,868, according to CoinDesk, while ethereum was up 4.1% to $4,372 and dogecoin was...	https://www.thestreet.com/investing/cryptocurrency-price-check-bitcoin-climbs-amazon-goes-deeper-into-crypto	2021/11/1	AMZN	11:03:00
TheStreet	Visa Stock Slumps After Amazon Says It Won't Take UK-Issued Credit Cards	Visa (V) shares slumped lower Wednesday after retail giant Amazon (AMZN) said it would no longer accept credit cards issued in the United Kingdom due to the...	https://www.thestreet.com/markets/visa-stock-slumps-after-amazon-says-it-wont-take-uk-issued-cards	2021/11/17	AMZN	8:05:00
TheStreet	Amazon Is Goldman's Top 2022 Internet Stock Pick	Goldman Sachs named Amazon (AMZN) as its top stock pick for 2022 in the Internet space, with Uber (UBER) , Lyft (LYFT) , Snap (SNAP) and Meta Platform...	https://www.thestreet.com/investing/goldman-names-amazon-top-internet-stock-pick	2021/11/17	AMZN	11:02:00
TheStreet	Can Amazon Stock Hit $4,000 Before Year-End 2021?	Many investors have been waiting months ?€? no, quarters ?€? for Amazon to breakout. It didn't matter that it had strong earnings, good news and a surging Nasdaq...	https://www.thestreet.com/investing/trading-amazon-amzn-stock-breakout-new-all-time-highs	2021/11/19	AMZN	12:32:00
TheStreet	Amazon to Buy More EVs, But Not From Rivian	Amazon reaches an agreement with automaker Stellantis to be the first commercial customer for its Ram ProMaster battery electric vehicle that will launch in...	https://www.thestreet.com/investing/amazon-to-buy-more-evs-but-not-from-rivian	2022/1/5	AMZN	20:46:00
TheStreet	Why Did Amazon's AWS Crash and Can It Happen Again?	Amazon is confident that repairs to its network systems will resolve the problems that caused an outage. It said there should not be a recurrence of the issues.	https://www.thestreet.com/investing/why-did-amazons-aws-crash-and-can-it-happen-again	2021/12/11	AMZN	16:03:00
TheStreet	Amazon Reportedly Contends With Fading Interest in Alexa Smart Speaker	Amazon is reportedly contending with fading interest in its Alexa voice-controlled smart speakers. In some years, 15% to 25% of new Alexa users were no...	https://www.thestreet.com/investing/amazon-reportedly-contends-with-fading-interest-in-alexa	2021/12/23	AMZN	9:11:00
TheStreet	Amazon's Alexa Told A 10-Year-Old To Touch Prongs In Outlet With A Penny. Why?	Amazon responded to the situation by saying that it "fixed it quickly, taking steps to help prevent something similar from happening again.".	https://www.thestreet.com/technology/amazons-alexa-told-10-year-old-girl-to-touch-prongs-in-outlet-with-a-penny-why	2021/12/29	AMZN	12:30:00
TheStreet	Amazon Adds Jobs at Tech Hubs in Arizona, Austin	Amazon (AMZN) plans to create more than 2,000 high-paying corporate and tech jobs at the company's offices in Austin, Texas over the next few years.	https://www.thestreet.com/investing/amazon-ups-hiring-for-high-paying-jobs	2021/12/22	AMZN	11:05:00
TheStreet	Here Are The Best Amazon Echo Gifts For Everyone On Your List	Alexa makes an almost perfect holiday gift for just about anyone on your list, whether they already own any Amazon Echo devices or not.	https://www.thestreet.com/personal-finance/amazon-devices-christmas-gift-ideas	2021/12/13	AMZN	14:49:00
TheStreet	Will 2022 Be the Year for Amazon Stock to Hit New Highs?	Amazon (AMZN) has not had a great year. With just one trading day left in 2021, Amazon is up only 2.5% for the year. That badly lags the S&P 500 and Nasdaq,...	https://www.thestreet.com/investing/trading-amazon-amzn-stock-new-highs-2022	2021/12/30	AMZN	14:55:00
TheStreet	Prepare for the New Year With These Smart Home Devices on Sale	It's nothing new for people to look for simple, easy ways to automate their homes and businesses. The first domestic electric vacuum cleaner was built in 1905...	https://www.thestreet.com/personal-finance/smart-home-devices-on-amazon-tst-deals	2021/12/20	AMZN	15:38:00
TheStreet	Amazon Plans to Partner With Grocery Chains While It Competes With Them	Amazon (AMZN) could be rolling out its U.K. version of Instacart called Amazon Fresh Marketplace in the U.S. and Europe in 2022. As a logistics powerhouse,...	https://www.thestreet.com/investing/amazon-could-launch-grocery-delivery-in-the-u-s-in-2022-report	2021/12/15	AMZN	9:59:00
TheStreet	Amazon Named Cowen's Top Megacap Stock Pick for 2022	Cowen has named Amazon (AMZN) its top megacap stock pick for 2022, based on the retail/technology giant's strong fundamentals.	https://www.thestreet.com/investing/amazon-cowen-top-stock-pick-2022	2021/12/13	AMZN	14:25:00
TheStreet	Amazon Needs Workers: Hiring, Supply Chain May Cut Into Profits	Amazon says that it needs more workers, but it has to raise compensation to do so and that be a problem if the current economic environment stays the same.	https://www.thestreet.com/investing/amazon-labor-price-inflation-raises-operating-costs	2022/1/2	AMZN	11:06:00
TheStreet	Does Amazon Have an International Problem?	That's why the company has never balanced profits and investments in the same way many publicly-traded companies. Founder and Chairman Jeff Bezos always took a...	https://www.thestreet.com/investing/does-amazon-have-an-international-problem	2021/12/30	AMZN	7:03:00
TheStreet	Amazon Pittsburgh Warehouse Gets Local-Council Nod, Faces Resistance	Members of a local council near Pittsburgh voted to approve a plan to set up an Amazon (AMZN) warehouse distribution center in the suburb,...	https://www.thestreet.com/investing/pittsburgh-amazon-warehouse-gets-local-council-nod-faces-resistance	2021/12/23	AMZN	12:41:00
TheStreet	Amazon's Best Home Office Deals This Month	Ditch the kitchen table for a new standing desk and double monitor with these home office deals on Amazon.	https://www.thestreet.com/personal-finance/amazon-home-office-december-tst-deals	2021/12/21	AMZN	9:14:00
TheStreet	AMC Stock: More Popular Than Tesla, Apple, Amazon, and Google	AMC Stock: More Popular Than Tesla, Apple, Amazon, and Google ... Top meme stock AMC is 2021's featured attraction. In fact, its Google popularity has even...	https://www.thestreet.com/memestocks/amc/amc-stock-more-popular-than-tesla-apple-amazon-and-google	2021/12/9	AMZN	5:45:00
CNBC	Parler CEO says app will be offline 'longer than expected' because of Amazon, Apple and Google	Parler, a social media app popular with conservatives and supporters of President Donald Trump, has gone offline. It comes after Amazon withdrew its support...	https://www.cnbc.com/2021/01/11/parler-drops-offline-after-amazon-withdraws-support.html	2021/1/11	AMZN	5:14:00
CNBC	Amazon says it's been flagging violent posts to Parler since November	In a court filing late Tuesday, Amazon defended its decision to drop Parler, a social media app popular with Trump supporters, from its web hosting service.	https://www.cnbc.com/2021/01/13/amazon-says-violent-posts-forced-it-to-drop-parler-from-its-web-hosting-service.html	2021/1/13	AMZN	10:17:00
CNBC	Read the full letter Amazon sent to Biden offering to help with Covid-19 vaccines	Read the full letter Amazon sent to Biden offering to help with Covid-19 vaccines ?? Dave Clark, CEO of Amazon's worldwide consumer business, sent a letter to...	https://www.cnbc.com/2021/01/20/amazon-sends-letter-to-biden-offering-to-help-with-covid-19-vaccines.html	2021/1/20	AMZN	14:48:00
CNBC	Haven, the Amazon-Berkshire-JPMorgan venture to disrupt health care, is disbanding after 3 years	Many of the Boston-based firm's 57 workers are expected to be placed at Amazon, Berkshire Hathaway or JPMorgan Chase as the firms each individually push forward...	https://www.cnbc.com/2021/01/04/haven-the-amazon-berkshire-jpmorgan-venture-to-disrupt-healthcare-is-disbanding-after-3-years.html	2021/1/4	AMZN	12:21:00
CNBC	Parler's de-platforming shows the exceptional power of cloud providers like Amazon	Andy Jassy, CEO of Amazon Web Services. CNBC. Getting kicked off Amazon Web Services is rare, but it has enormous consequences. It happened this week, when...	https://www.cnbc.com/2021/01/16/how-parler-deplatforming-shows-power-of-cloud-providers.html	2021/1/16	AMZN	9:00:00
CNBC	Amazon buys Boeing jets from Delta, WestJet as aircraft prices drop	Amazon has been steadily building up its air cargo fleet through leasing agreements but Tuesday's announcement marks its first-ever outright aircraft purchase.	https://www.cnbc.com/2021/01/05/amazon-buys-boeing-jets-from-delta-westjet-as-aircraft-prices-drop.html	2021/1/5	AMZN	11:18:00
CNBC	Elon Musk blasts Jeff Bezos' Amazon, alleging effort to 'hamstring' SpaceX's Starlink satellite internet	Elon Musk's SpaceX and Jeff Bezos' Amazon are sparring in front of the FCC over Starlink and Project Kuiper, the respective satellite internet projects of...	https://www.cnbc.com/2021/01/26/elon-musk-blasts-jeff-bezos-amazon-competitor-to-spacexs-starlink-.html	2021/1/26	AMZN	10:09:00
CNBC	Judge refuses to force Amazon to put Parler back online	In response, Parler filed a lawsuit against Amazon Web Services in U.S. District Court in Seattle for withdrawing support and demanded that AWS reinstate its...	https://www.cnbc.com/2021/01/21/amazon-doesnt-have-to-put-parler-back-online-says-judge.html	2021/1/21	AMZN	15:55:00
CNBC	Amazon plans to create 3,000 jobs in Boston with new office expansion	Amazon plans to create 3,000 jobs in Boston with new office expansion ?? Amazon announced it will expand its Boston tech hub and create 3,000 new roles across its...	https://www.cnbc.com/2021/01/26/amazon-to-create-3000-jobs-in-boston-with-new-office-expansion.html	2021/1/26	AMZN	8:59:00
CNBC	Amazon to let automakers use Alexa software to create their own in-car voice assistants	Amazon just launched Alexa Custom Assistant, a service that lets automakers and device manufacturers build their own digital assistants using the company's...	https://www.cnbc.com/2021/01/15/amazon-to-let-automakers-use-alexa-software-to-build-voice-assistants.html	2021/1/15	AMZN	8:00:00
CNBC	Amazon pushes into education with new academy in India	Amazon is pushing deeper into education with a new learning platform that's designed to help students in India get into prestigious engineering colleges.	https://www.cnbc.com/2021/01/13/amazon-launches-education-academy-in-india.html	2021/1/13	AMZN	7:10:00
CNBC	6,000 Amazon warehouse workers will hold union vote in Alabama on Feb. 8	Amazon fulfillment center warehouse. Getty Images. Amazon warehouse workers at an Alabama warehouse can begin voting by mail in early February on whether to...	https://www.cnbc.com/2021/01/15/amazon-warehouse-workers-will-vote-to-unionize-in-alabama-on-feb-8.html	2021/1/15	AMZN	13:50:00
CNBC	Amazon, Alphabet and Salesforce are all investing in a $28 billion company that crunches big data	Amazon, Alphabet and Salesforce are all investing in a $28 billion company that crunches big data ?? Databricks' software helps companies prepare data for...	https://www.cnbc.com/2021/02/01/amazon-alphabet-salesforce-back-databricks-at-28-billion-valuation.html	2021/2/1	AMZN	13:06:00
CNBC	Amazon eases new seller delivery requirements as Covid strains carriers	Amazon is relaxing some shipping performance requirements that were set to take effect in February for members of its Seller Fulfilled Prime program,...	https://www.cnbc.com/2021/01/05/amazon-eases-seller-delivery-requirements-as-covid-19-strains-carriers.html	2021/1/5	AMZN	18:22:00
CNBC	Amazon Echo can now make a noise like a dog barking if you're not home ?€? here's how to set it up	Your Amazon Echo can make it sound like a dog is barking inside your house if your security cameras sense movement when you're not home. You can set your...	https://www.cnbc.com/2021/01/26/how-to-set-up-amazon-echo-new-home-security-features.html	2021/1/26	AMZN	14:07:00
CNBC	Start-up tackling decarbonization of trucking sector gets funding from Amazon climate fund, Grantham	Start-up tackling decarbonization of trucking sector gets funding from Amazon climate fund, Grantham ?? Amazon's $2 billion Climate Pledge Fund on Tuesday...	https://www.cnbc.com/2021/01/26/start-up-tackling-decarbonization-of-trucking-sector-gets-funding-from-amazon-climate-fund-grantham.html	2021/1/26	AMZN	8:01:00
CNBC	Amazon could face a new union push and antitrust scrutiny under the Biden administration	Amazon has cozied up to the Democratic Party through donations and its top spokesperson has a longstanding relationship with President Joe Biden.	https://www.cnbc.com/2021/01/23/what-the-biden-administration-means-for-amazon.html	2021/1/23	AMZN	10:00:00
CNBC	Finland's Wolt raises $530 million to try to take on Amazon	Finland's Wolt raises $530 million to try to take on Amazon ?? Wolt, a food delivery app that's expanded into groceries and retail, has raised $530 million as it...	https://www.cnbc.com/2021/01/25/finlands-wolt-raises-530-million-to-try-and-take-on-amazon.html	2021/1/25	AMZN	9:09:00
CNBC	Amazon's ad business will gain the most share this year, according to analyst survey	Amazon will be the leading share gainer among the major digital ads businesses in 2021 and 2022, according to a new ad buyer survey from Cowen.	https://www.cnbc.com/2021/01/12/amazons-ad-business-will-gain-most-share-this-year-analyst-survey-.html	2021/1/12	AMZN	9:50:00
CNBC	Foreign Amazon sites named in U.S. list of notorious markets for counterfeit goods	A handful of Amazon's foreign websites were included in the U.S. government's annual ?€?notorious markets?€? list due to concerns they host some counterfeit goods.	https://www.cnbc.com/2021/01/15/foreign-amazon-sites-named-in-us-notorious-markets-list-for-counterfeit-goods.html	2021/1/15	AMZN	13:12:00
CNBC	Amazon earnings: what investors need to know	Wall Street is projecting Amazon will surpass $100 billion in quarterly revenue for the first time ever in the fourth quarter.	https://www.cnbc.com/2021/01/08/amazon-earnings-what-investors-need-to-know.html	2021/1/8	AMZN	13:07:00
CNBC	Green Dot, fintech partner to Apple and Amazon, is still undervalued after stock doubled, CEO says	Green Dot is launching a digital bank account for lower-income Americans and is signing more partnership deals, CEO Dan Henry said.	https://www.cnbc.com/2021/01/06/green-dot-fintech-partner-to-apple-and-amazon-is-still-undervalued-after-stock-doubled-ceo-says.html	2021/1/6	AMZN	8:04:00
CNBC	As e-commerce sales surge, traders pick favorite under-the-radar play	Mark Tepper, president of Strategic Wealth Partners, says it's not just the biggest retailers in the space that should benefit. While he owns and applauds the e...	https://www.cnbc.com/2021/01/13/amazon-walmart-and-target-traders-discuss-e-commerce-sales-surge.html	2021/1/13	AMZN	7:48:00
CNBC	Look out, Amazon: BofA says these online drugstore stocks may beat you out	And even though the analysts said there is a ?€?significant?€? threat of Amazon launching an online drug store in Europe (the U.S. version launched in November),...	https://www.cnbc.com/2021/01/19/online-drugstore-stocks-that-may-beat-amazon-in-western-europe.html	2021/1/19	AMZN	4:55:00
CNBC	Amazon reportedly stops alcohol sales in Northern Ireland due to Brexit rules	Amazon has stopped sales of wines, beers, and spirits in Norther Ireland due to new Brexit rules. ?? The new rules have the online retailer concerned that excise...	https://www.cnbc.com/2021/01/26/amazon-reportedly-stops-alcohol-sales-in-northern-ireland-due-to-brexit-rules.html	2021/1/26	AMZN	14:42:00
CNBC	Amazon reports first $100 billion quarter following holiday and pandemic shopping surge	Amazon announced Tuesday that Amazon Web Services CEO Andy Jassy will replace Jeff Bezos as CEO of Amazon in the third quarter. The announcement came in...	https://www.cnbc.com/2021/02/02/amazon-amzn-earnings-q4-2020.html	2021/2/2	AMZN	15:31:00
CNBC	Amazon launches its first cashierless store in Britain	Called Amazon Fresh, the store lets customers walk in, pick up what they want and walk out again without having to pay at a cash register. Amazon Fresh uses the...	https://www.cnbc.com/2021/03/04/amazon-launches-its-first-cashierless-store-in-britain.html	2021/3/4	AMZN	6:22:00
CNBC	Biden expresses support for Amazon union vote in Alabama: 'Make your voice heard'	Amazon workers at a warehouse in Bessemer, Alabama, began voting by mail earlier this month on whether to join the Retail, Wholesale and Department Store Union.	https://www.cnbc.com/2021/03/01/biden-expresses-support-for-amazon-union-vote-in-alabama.html	2021/2/28	AMZN	21:11:00
CNBC	Amazon will pay $61.7 million to settle claims it withheld tips from delivery workers	Amazon Flex, launched in 2015, uses contracted drivers to deliver packages from their own vehicles and operates in more than 50 cities across the U.S..	https://www.cnbc.com/2021/02/02/amazon-to-pay-61point7-million-in-ftc-driver-tipping-settlement-.html	2021/2/2	AMZN	10:32:00
CNBC	Amazon wants to be the exclusive provider of all Thursday NFL games starting in 2023	Amazon is open to producing all Thursday night NFL games for its Prime Video streaming platform. Any such deal would kick off no sooner than 2023 and might...	https://www.cnbc.com/2021/03/04/amazon-wants-to-be-exclusive-thursday-nfl-broadcaster-in-2023.html	2021/3/4	AMZN	12:15:00
CNBC	Amazon unveils design for 'Helix' office building at HQ2 ?€? here's what it will look like	Amazon on Tuesday unveiled new renderings of its northern Virginia headquarters, which include plans for a 350-foot-tall tower dubbed ?€?The Helix.	https://www.cnbc.com/2021/02/02/amazon-shows-hq2-helix-office-building-images-.html	2021/2/2	AMZN	9:56:00
CNBC	Amazon is using AI-equipped cameras in delivery vans and some drivers are concerned about privacy	An Amazon.com delivery driver carries boxes into a van outside of a distribution facility on February 2, 2021 in Hawthorne, California. Patrick T. Fallon | AFP...	https://www.cnbc.com/2021/02/03/amazon-using-ai-equipped-cameras-in-delivery-vans.html	2021/2/3	AMZN	20:08:00
CNBC	New York attorney general sues Amazon over Covid shortfalls	New York Attorney General Letitia James sued Amazon.com over its handling of worker safety issues around the Covid-19 pandemic at two warehouses.	https://www.cnbc.com/2021/02/17/new-york-attorney-general-sues-amazon-over-covid-shortfalls.html	2021/2/17	AMZN	6:51:00
CNBC	Amazon acquires Selz, a Shopify competitor that helps small businesses build online stores	Amazon has bought Selz, an Australian company that makes tools that enable businesses to more easily launch their own online stores. Amazon quietly acquired...	https://www.cnbc.com/2021/02/16/amazon-acquires-shopify-competitor-selz.html	2021/2/16	AMZN	13:12:00
CNBC	IBM is one of 20 companies joining The Climate Pledge, a commitment to reduce carbon emissions started by Amazon and Jeff Bezos	Amazon CEO Jeff Bezos announces the co-founding of The Climate Pledge at the National Press Club on September 19, 2019, in Washington. Paul Morigi | Getty...	https://www.cnbc.com/2021/02/17/ibm-is-1-of-20-companies-joining-amazon-in-jeff-bezos-climate-pledge.html	2021/2/17	AMZN	3:05:00
CNBC	Amazon launches a program like Kickstarter that lets people vote on new products to build	Amazon Build It kicks off with three concepts: an $89.99 smart sticky note printer, a $34.99 smart nutrition scale and a $79.99 cuckoo clock. Customers who back...	https://www.cnbc.com/2021/02/17/amazons-build-it-program-includes-cuckoo-clock-smart-scale-and-printer.html	2021/2/17	AMZN	9:00:00
CNBC	Amazon to buy half of the energy produced by huge offshore wind farm in the Netherlands	Amazon said the ?€?Amazon-Shell HKN Offshore Wind Project?€? will be its largest single-site renewable energy project yet. The offshore wind farm is expected to be...	https://www.cnbc.com/2021/02/08/amazon-to-buy-50percent-of-energy-created-by-shell-wind-farm-in-netherlands.html	2021/2/8	AMZN	7:13:00
CNBC	Amazon uses an app called Mentor to track and discipline delivery drivers	Amazon confirmed last week it has started putting AI-equipped cameras in some delivery vans. It already requires contracted delivery workers to use an app,...	https://www.cnbc.com/2021/02/12/amazon-mentor-app-tracks-and-disciplines-delivery-drivers.html	2021/2/12	AMZN	12:03:00
CNBC	Amazon, Alphabet and Salesforce are all investing in a $28 billion company that crunches big data	Amazon, Alphabet and Salesforce are all investing in a $28 billion company that crunches big data ?? Databricks' software helps companies prepare data for...	https://www.cnbc.com/2021/02/01/amazon-alphabet-salesforce-back-databricks-at-28-billion-valuation.html	2021/2/1	AMZN	13:06:00
CNBC	Amazon loses effort to halt Alabama union drive, voting begins next week	The National Labor Relations Board denied Amazon's request to postpone a closely watched union vote at a sprawling warehouse in Bessemer, Alabama.	https://www.cnbc.com/2021/02/05/amazon-loses-effort-to-halt-alabama-union-drive-voting-begins-next-week.html	2021/2/5	AMZN	11:10:00
CNBC	Amazon sues New York attorney general to block regulation on its pandemic response	Amazon on Friday sued New York Attorney General Letitia James to block her from regulating the online giant's workplace safety response to the Covid...	https://www.cnbc.com/2021/02/12/amazon-sues-new-york-ag-to-block-regulation-on-pandemic-response.html	2021/2/12	AMZN	12:07:00
CNBC	Amazon Alexa records you every time you ask it something ?€? here's how to delete those recordings	Amazon Alexa records you every time you ask it something ?€? here's how to delete those recordings ?? Your Amazon Echo saves a copy of everything you ask Alexa. ?? If...	https://www.cnbc.com/2021/02/18/how-to-delete-amazon-alexa-recordings-for-privacy.html	2021/2/18	AMZN	14:03:00
CNBC	Read the memo Amazon exec Jeff Blackburn sent to employees announcing he's leaving the company	Blackburn held roles across a number of Amazon's businesses throughout his 22-year tenure and was a top lieutenant to Amazon CEO Jeff Bezos. Blackburn said he's...	https://www.cnbc.com/2021/02/23/amazon-exec-jeff-blackburn-leaving-the-company.html	2021/2/23	AMZN	14:35:00
CNBC	Amazon and Ferragamo sue third-party sellers for allegedly peddling counterfeit luxury goods	Amazon and Italian luxury brand Salvatore Ferragamo filed two joint lawsuits against four sellers and three businesses for allegedly advertising and...	https://www.cnbc.com/2021/02/11/amazon-sues-sellers-for-allegedly-peddling-counterfeit-ferragamo-goods.html	2021/2/11	AMZN	7:18:00
CNBC	Amazon and Google reaped big rewards from a rebound in Q4 ad spend	Amazon and Alphabet's Google, which reported fourth-quarter earnings on Tuesday, showed the benefits of a rebound in advertising following a Covid pandemic...	https://www.cnbc.com/2021/02/03/amazon-and-google-earnings-showed-big-rewards-rebound-in-q4-ad-spend.html	2021/2/3	AMZN	10:28:00
CNBC	Amazon accused of copying camera gear maker's top-selling item	Camera and travel gear maker Peak Design called out Amazon for copying its top-selling ?€?Everyday Sling?€? bag in an ad released this week.	https://www.cnbc.com/2021/03/04/amazon-accused-of-copying-camera-gearmaker-peak-designs-top-selling-item-.html	2021/3/4	AMZN	9:28:00
CNBC	Senators question Amazon about using cameras to monitor delivery drivers	Five senators are calling on Amazon CEO Jeff Bezos to provide more information on the company's recent deployment of ?€?surveillance cameras?€? in vehicles used by...	https://www.cnbc.com/2021/03/03/senators-question-amazon-about-cameras-monitoring-delivery-drivers.html	2021/3/3	AMZN	13:17:00
CNBC	Amazon air cargo contractor expects more growth after posting banner year during pandemic	The Amazon Air contractor said it expects higher revenue in the first quarter. Air cargo has been a relative bright spot compared with passenger airlines that...	https://www.cnbc.com/2021/02/18/amazon-cargo-contractor-atlas-air-expects-more-growth-in-early-2021.html	2021/2/18	AMZN	10:24:00
CNBC	Amazon Alexa can now tell you the nearest spot to get a Covid-19 test ?€? here's how to use it	Amazon recently added a new feature to its Alexa voice assistant that lets you find the nearest place to get a Covid-19 test.	https://www.cnbc.com/2021/02/05/find-nearest-covid-19-test-location-with-amazon-alexa.html	2021/2/5	AMZN	12:35:00
CNBC	'Nomadland' spotlights Amazon's RV workforce ?€? here's what it's really like	Amazon CamperForce, launched in 2008, recruits RVers and vandwellers from all corners of the country to work for months at a time during the peak holiday...	https://www.cnbc.com/2021/02/28/nomadland-amazon-rv-workforce-what-its-really-like.html	2021/2/28	AMZN	12:54:00
CNBC	Amazon Air will have a 'growth spurt' this spring and could eventually resemble an airline, study says	Amazon.com boxes are shown stacked near a Boeing 767 Amazon ?€?Prime Air?€? cargo plane on display in a Boeing hangar in Seattle. Ted S. Warren | AP.	https://www.cnbc.com/2021/02/17/amazon-air-fleet-growing-fast-could-resemble-airline-study.html	2021/2/17	AMZN	15:42:00
CNBC	How Alicia Boler Davis took on Amazon's Covid crises and became part of Jeff Bezos' inner circle	She joined Amazon in April 2019 as the company's vice president of global customer fulfillment, tasked with leading its worldwide network of warehouses to make...	https://www.cnbc.com/2021/02/10/alicia-boler-davis-on-trailblazing-at-general-motors-amazon-stem.html	2021/2/10	AMZN	11:46:00
CNBC	Amazon responds to Elon Musk's accusations of impeding SpaceX's Starlink satellite internet plans	SpaceX's Starlink and Amazon's Kuiper are working to build space-based internet networks by launching thousands of satellites into orbit. Amazon says the FCC...	https://www.cnbc.com/2021/02/05/amazons-kuiper-responds-to-elon-musks-spacex-on-fcc-request.html	2021/2/5	AMZN	12:51:00
CNBC	There's a new trend in food delivery ?€? and Amazon looks ready to take advantage	Often located on industrial sites in shipping containers or warehouses, these delivery-only kitchens provide restaurants with another outlet to get their food...	https://www.cnbc.com/2021/02/03/amazon-looks-to-benefit-from-deliveroos-push-into-dark-kitchens.html	2021/2/3	AMZN	3:41:00
CNBC	Dropshipping: How to use Amazon and eBay to become your own boss	Dropshipping is a business model that allows entrepreneurs to sell products to their customers without ever having to stock inventory themselves. In this...	https://www.cnbc.com/2021/02/13/how-to-use-dropshipping-with-amazon-and-ebay.html	2021/2/13	AMZN	10:00:00
CNBC	Amazon announces Andy Jassy as new CEO — Here's what former employees and investors say about the move	Amazon announces Andy Jassy as new CEO ?€? Here's what former employees and investors say about the move. 03:15. S&P 500 ends 2021 with a nearly 27%...	https://www.cnbc.com/video/2021/02/03/amazon-andy-jassy-ceo-former-employees-investors-on-move.html	2021/2/3	AMZN	15:54:00
CNBC	Amazon seller blasts the company's forced arbitration policy in congressional hearing on antitrust	An Amazon seller complained to lawmakers Thursday of unfair forced arbitration clauses the company uses to prevent potentially damaging outcomes in court.	https://www.cnbc.com/2021/02/11/amazon-seller-blasts-the-companys-forced-arbitration-policy-in-congress.html	2021/2/11	AMZN	12:02:00
CNBC	Ready Nutrition sports drinks launch in stores, backed by Giannis Antetokounmpo and Aaron Donald	They'll also appear in Albertsons in the spring and on Amazon by the second quarter.	https://www.cnbc.com/2021/02/03/ready-nutrition-sports-drinks-launch-in-stores-coming-to-amazon-in-q2.html	2021/2/3	AMZN	8:37:00
CNBC	Stocks making the biggest moves after hours: Alphabet, Amazon, GameStop and more	Amazon ?€?Shares of the retailer were up 1% in after-hours trading on the back of quarterly results that beat analyst expectations. Amazon reported earnings per...	https://www.cnbc.com/2021/02/02/stocks-making-the-biggest-moves-after-hours-alphabet-amazon-gamestop-and-more.html	2021/2/2	AMZN	16:45:00
CNBC	Andy Jassy to become Amazon CEO, Jeff Bezos to become executive chairman	Sara Eisen reports Andy Jassy will become the new Amazon CEO. Jeff Bezos will be the executive chairman of the massive e-commerce company. 00:28.	https://www.cnbc.com/video/2021/02/02/andy-jassy-to-become-amazon-ceo-jeff-bezos-to-become-executive-chairman.html	2021/2/2	AMZN	16:10:00
CNBC	NFL finalizes new 11-year media rights deal, Amazon gets exclusive Thursday Night rights	The league announced Thursday it's renewing TV rights with all of its existing broadcast partners and adding Amazon Prime Video as an exclusive partner for its...	https://www.cnbc.com/2021/03/18/nfl-media-rights-deal-2023-2033-amazon-gets-exclusive-thursday-night.html	2021/3/18	AMZN	16:05:00
CNBC	Amazon's aggressive PR campaign ahead of union vote shows how worried it is, labor and antitrust experts say	Today is the final day for Amazon workers in Bessemer, Alabama, to return their ballots in order to be counted in a high-stakes union election.	https://www.cnbc.com/2021/03/29/amazons-pr-campaign-ahead-of-union-vote-shows-how-worried-it-is.html	2021/3/29	AMZN	16:06:00
CNBC	Amazon is expanding Amazon Care telehealth service nationally for its employees and other companies	Amazon will expand its virtual health pilot program, Amazon Care, to all of its U.S. employees starting this summer. The company will also offer the virtual...	https://www.cnbc.com/2021/03/17/amazon-is-expanding-amazon-care-telehealth-service-nationally-for-employees.html	2021/3/17	AMZN	9:00:00
CNBC	Amazon apologizes for tweet dismissing lawmaker's claim that workers urinate in bottles	Amazon issued an apology on Friday to Rep. Mark Pocan, D-Wis., after mocking his claim that the company's drivers are sometimes forced to urinate in bottles...	https://www.cnbc.com/2021/04/03/amazon-apologizes-for-tweet-dismissing-claim-workers-pee-in-bottles.html	2021/4/3	AMZN	13:47:00
CNBC	Amazon says it expects some employees to return to the office this summer, most will return in fall	Amazon said it expects some employees to begin transitioning away from remote work this summer, with most of its staff back at the office by the fall.	https://www.cnbc.com/2021/03/31/amazon-expects-some-employees-to-return-to-the-office-this-summer.html	2021/3/31	AMZN	14:17:00
CNBC	Amazon launches its first cashierless store in Britain	Called Amazon Fresh, the store lets customers walk in, pick up what they want and walk out again without having to pay at a cash register. Amazon Fresh uses the...	https://www.cnbc.com/2021/03/04/amazon-launches-its-first-cashierless-store-in-britain.html	2021/3/4	AMZN	6:22:00
CNBC	Amazon wants to be the exclusive provider of all Thursday NFL games starting in 2023	Amazon is open to producing all Thursday night NFL games for its Prime Video streaming platform. Any such deal would kick off no sooner than 2023 and might...	https://www.cnbc.com/2021/03/04/amazon-wants-to-be-exclusive-thursday-nfl-broadcaster-in-2023.html	2021/3/4	AMZN	12:15:00
CNBC	Marco Rubio endorses Amazon unionization effort, bringing bipartisan support	Amazon workers at a warehouse in Bessemer, Alabama, began voting by mail in February on whether to join the Retail, Wholesale and Department Store Union.	https://www.cnbc.com/2021/03/12/marco-rubio-endorses-amazon-unionization-effort-in-alabama.html	2021/3/12	AMZN	9:43:00
CNBC	Amazon hires former executive Adam Selipsky to run AWS	Incoming Amazon CEO Andy Jassy, who has run Amazon's cloud business for the past 15 years, revealed the identity of his replacement to employees in a memo.	https://www.cnbc.com/2021/03/23/amazon-taps-former-executive-adam-selipsky-to-run-aws.html	2021/3/23	AMZN	16:17:00
CNBC	Amazon blasts Bernie Sanders as he heads to Alabama to support union drive	Amazon's consumer boss took a swipe at Sen. Bernie Sanders for planning a visit to Alabama, where a historic union election is currently underway at one of the...	https://www.cnbc.com/2021/03/25/amazon-blasts-bernie-sanders-as-he-heads-to-alabama-to-support-union-drive.html	2021/3/25	AMZN	11:28:00
CNBC	Amazon begins road testing Rivian electric delivery vans in San Francisco	The move marks the latest expansion of the program, after Amazon began road testing electric vans on some routes in Los Angeles last month. The vehicles were...	https://www.cnbc.com/2021/03/18/amazon-begins-testing-rivian-electric-delivery-vans-in-san-francisco.html	2021/3/18	AMZN	9:01:00
CNBC	GameStop shakeup rolls on, hires Amazon executive as chief growth officer	GameStop said on Tuesday it had appointed Amazon executive Elliott Wilke as chief growth officer. Wilke, who has spent nearly seven years at Amazon and last...	https://www.cnbc.com/2021/03/30/gamestop-appoints-amazon-executive-as-chief-growth-officer-.html	2021/3/30	AMZN	7:10:00
CNBC	Amazon is launching on-site Covid-19 vaccinations at some warehouses	Amazon announced Thursday that it's setting up on-site vaccination clinics at fulfillment centers in Missouri, followed by Nevada and Kansas in the coming...	https://www.cnbc.com/2021/03/25/amazon-is-launching-on-site-covid-19-vaccinations-at-some-warehouses.html	2021/3/25	AMZN	15:00:00
CNBC	Amazon spends $131 million to take minority stake in air cargo contractor ATSG	Amazon owns warrants in both of its primary air freight partners, ATSG and rival Atlas Air. It comes as Amazon continues to grow Amazon Air, its dedicated air...	https://www.cnbc.com/2021/03/08/amazon-takes-minority-stake-in-cargo-contractor-atsg.html	2021/3/8	AMZN	14:18:00
CNBC	Amazon's big Fire TV update with a brand new home screen is out now	Amazon on Thursday announced that its big new Fire TV software update is rolling out to devices now. It includes a new home screen, support for up to six...	https://www.cnbc.com/2021/03/25/amazons-fire-tv-update-with-a-brand-new-home-screen-is-out-now.html	2021/3/25	AMZN	11:45:00
CNBC	Amazon unseats Walmart to become the No. 1 apparel retailer in U.S., Wells Fargo says	Amazon has unseated Walmart to become the top apparel retailer in the U.S., Wells Fargo said. Amazon's dominance in the space was cemented by the...	https://www.cnbc.com/2021/03/17/amazon-unseats-walmart-to-become-the-no-1-apparel-retailer-in-the-us.html	2021/3/17	AMZN	9:38:00
CNBC	Democratic lawmakers show solidarity for Amazon union vote in Alabama: 'We stand with you'	A group of U.S. lawmakers traveled to an Amazon warehouse in Alabama where a historic union election is currently underway. It comes just a few days after...	https://www.cnbc.com/2021/03/05/lawmakers-show-solidarity-for-amazon-union-vote-in-alabama.html	2021/3/5	AMZN	15:27:00
CNBC	Amazon will present for the first time at NewFronts, a major digital advertising event	The spring NewFronts are digital media's take on the traditional TV upfronts, when advertisers have traditionally committed a large amount of their yearly TV...	https://www.cnbc.com/2021/03/18/amazon-will-debut-at-newfronts-this-year-.html	2021/3/18	AMZN	5:00:00
CNBC	Amazon-backed Deliveroo aims to raise $1.4 billion in upcoming IPO	Alongside Amazon, Deliveroo is also backed by investors including Durable Capital Partners, Fidelity, T. Rowe Price, General Catalyst, Index Ventures and...	https://www.cnbc.com/2021/03/15/amazon-backed-deliveroo-aims-to-raise-1point4-billion-in-upcoming-ipo.html	2021/3/15	AMZN	6:28:00
CNBC	Amazon gets FDA authorization for at-home Covid-19 test	Amazon has received FDA authorization for its Covid-19 test, which is being developed by subsidiary STS Lab Holdco. The company plans to use the test among...	https://www.cnbc.com/2021/03/26/amazon-gets-fda-authorization-for-at-home-covid-19-test.html	2021/3/26	AMZN	18:57:00
CNBC	Amazon launches 'AWS Space Accelerator' with UK venture firm to help space startups grow	Amazon Web Services announced the launch of a new space startup assistance program in partnership with U.K.-based venture firm Seraphim Capital.	https://www.cnbc.com/2021/03/30/amazon-launches-aws-space-accelerator-to-help-space-startups.html	2021/3/30	AMZN	15:00:00
CNBC	Amazon stands to win big on Deliveroo's IPO	The biggest individual winner will be Deliveroo CEO Will Shu. Overall, however, Amazon stands to gain the most from the IPO.	https://www.cnbc.com/2021/03/23/deliveroo-ipo-who-stands-to-get-rich.html	2021/3/23	AMZN	10:00:00
CNBC	Amazon accused of copying camera gear maker's top-selling item	Camera and travel gear maker Peak Design called out Amazon for copying its top-selling ?€?Everyday Sling?€? bag in an ad released this week.	https://www.cnbc.com/2021/03/04/amazon-accused-of-copying-camera-gearmaker-peak-designs-top-selling-item-.html	2021/3/4	AMZN	9:28:00
CNBC	Anthony Scaramucci says it's not too late to buy bitcoin ?€? just look at Amazon's run since 2009	Anthony Scaramucci compares bitcoin's future to Amazon shares. ?€?Bitcoin is 12 years old. But if you bought Amazon after the 12th year, you got a 64x return...	https://www.cnbc.com/2021/03/18/anthony-scaramucci-compares-bitcoins-trajectory-to-amazons-stock-.html	2021/3/18	AMZN	9:58:00
CNBC	DigitalOcean emphasizes simplicity in IPO filing as it prepares to battle cloud giants like Amazon	DigitalOcean emphasizes simplicity in IPO filing as it prepares to battle cloud giants like Amazon ?? DigitalOcean has found traction among small businesses,...	https://www.cnbc.com/2021/03/15/digitalocean-ipo-filing-plays-up-ease-of-use-vs-amazon-microsoft.html	2021/3/15	AMZN	17:39:00
CNBC	Tonal, the at-home fitness company backed by Amazon, hits $1.6 billion valuation on new funding round, readies for IPO	The at-home fitness start-up Tonal said it has raised an additional $250 million in funding, valuing the business at $1.6 billion. CEO Aly Orady said Tonal...	https://www.cnbc.com/2021/03/31/amazon-backed-tonal-raises-more-cash-at-1point6-billion-valuation.html	2021/3/31	AMZN	9:00:00
CNBC	Amazon-backed Deliveroo tanks in London market debut	LONDON ?€? Shares of British food delivery start-up Deliveroo plunged in its stock market debut Wednesday, as the company faces pressure from top investors and...	https://www.cnbc.com/2021/03/31/deliveroo-ipo-amazon-backed-firm-starts-trading-in-london-today.html	2021/3/31	AMZN	3:30:00
CNBC	Amazon union drive in Alabama sees 55% voter turnout	More than 3,200 Amazon employees cast ballots in the Alabama union drive, resulting in a turnout rate of roughly 55%, the Retail, Wholesale and Department...	https://www.cnbc.com/2021/04/08/amazon-union-drive-in-alabama-sees-55percent-voter-turnout.html	2021/4/7	AMZN	22:40:00
CNBC	Amazon is bringing palm-scanning payment system to Whole Foods stores	Amazon is bringing its palm-scanning payment system to a Whole Foods store in Seattle, the company announced Wednesday, with rollout planned for other locations...	https://www.cnbc.com/2021/04/21/amazon-whole-foods-getting-palm-scanning-payment-system.html	2021/4/21	AMZN	3:01:00
CNBC	How Amazon fought the union drive in Alabama	People protest in support of the unionizing efforts of the Alabama Amazon workers, in Los Angeles, California, March 22, 2021. Lucy Nicholson | Reuters. Amazon...	https://www.cnbc.com/2021/04/16/how-amazon-fought-the-union-drive-in-alabama.html	2021/4/16	AMZN	16:53:00
CNBC	Amazon's exclusive 'Thursday Night Football' package will begin in 2022 instead of 2023	Amazon is paying $1 billion per year to exclusively stream NFL games outside of local broadcast networks. Amazon's 11-year agreement marks the first time games...	https://www.cnbc.com/2021/05/03/amazons-thursday-night-football-package-will-begin-in-2022-instead-of-2023.html	2021/5/3	AMZN	13:00:00
CNBC	Amazon's sales surge 44% as it smashes earnings expectations	Amazon on Thursday released first-quarter results that trounced analysts' expectations. The company confirmed that this year's Prime Day will take place in...	https://www.cnbc.com/2021/04/29/amazon-amzn-earnings-q1-2021.html	2021/4/29	AMZN	15:38:00
CNBC	Labor board finds Amazon illegally fired activist workers	Last April, Amazon fired Maren Costa and Emily Cunningham, who worked at Amazon for 15 years, after it claimed they repeatedly violated internal policies. Costa...	https://www.cnbc.com/2021/04/05/labor-board-reportedly-finds-amazon-illegally-fired-activist-workers.html	2021/4/5	AMZN	5:50:00
CNBC	Amazon to hike wages for over 500,000 workers	Amazon announced Wednesday it will raise wages by between 50 cents and $3 an hour for more than half a million of its U.S. operations employees.	https://www.cnbc.com/2021/04/28/amazon-to-hike-wages-for-over-500000-workers-to-up-to-3-an-hour.html	2021/4/28	AMZN	16:59:00
CNBC	Jeff Bezos says Amazon needs to do a better job for employees in his final shareholder letter as CEO	Amazon CEO Jeff Bezos on Thursday issued his final letter to shareholders before turning the helm over to AWS CEO Andy Jassy. In the letter, Bezos said...	https://www.cnbc.com/2021/04/15/jeff-bezos-releases-final-letter-to-amazon-shareholders.html	2021/4/15	AMZN	8:28:00
CNBC	Amazon's 'Lord of the Rings' series will cost at least $465 million for first season	Amazon shelled out around $250 million for the rights to the Tolkien property in 2017. ?€?This will be the largest television series ever made,?€? Nash said. The...	https://www.cnbc.com/2021/04/16/amazons-lord-of-the-rings-will-cost-at-least-465-million.html	2021/4/16	AMZN	17:03:00
CNBC	Amazon is expanding its service that lets delivery people drop off groceries in your garage	Amazon is expanding its service that lets delivery people drop off groceries inside shoppers' garages. Starting on Tuesday, Prime members in more than 5,000...	https://www.cnbc.com/2021/04/27/amazons-garage-grocery-delivery-service-expands-to-over-5000-us-cities.html	2021/4/27	AMZN	3:01:00
CNBC	Amazon unveils new wireless earbuds that are smaller, cheaper and have better noise cancellation	Amazon unveils new wireless earbuds that are smaller, cheaper and have better noise cancellation ?? Amazon announced the second-generation version of its Echo...	https://www.cnbc.com/2021/04/14/amazons-echo-buds-2-price-release-date-anc.html	2021/4/14	AMZN	9:00:00
CNBC	Amazon signs with ULA for rockets to launch Jeff Bezos' Kuiper internet satellites	Amazon signed a contract for nine launches of its Project Kuiper internet satellites on United Launch Alliance's Atlas V rockets. ?€?We're determined to make...	https://www.cnbc.com/2021/04/19/amazon-signs-ula-rockets-to-launch-bezos-kuiper-internet-satellites.html	2021/4/19	AMZN	12:01:00
CNBC	How much revenue tech giants like Amazon and Apple make per minute	CNBC Make It looked at the most recent quarterly earnings reports that seven of the biggest brands in tech (Amazon, Apple, Alphabet, Microsoft, Facebook, Tesla...	https://www.cnbc.com/2021/05/01/how-much-revenue-tech-giants-like-amazon-and-apple-make-per-minute.html	2021/5/1	AMZN	9:30:00
CNBC	Bezos sells nearly $2 billion worth of Amazon shares	Amazon CEO Jeff Bezos has sold nearly $2 billion worth of Amazon stock in the past two days, according to securities filings. The sales come one week after...	https://www.cnbc.com/2021/05/05/amazon-ceo-bezos-sells-nearly-2-billion-worth-of-amazon-shares.html	2021/5/5	AMZN	17:31:00
CNBC	Amazon will examine its employee review system after claims of racial bias	Amazon said Wednesday it will examine its performance review systems and attrition rates for ?€?any statistically significant demographic differences,?€? as...	https://www.cnbc.com/2021/04/14/amazon-to-examine-its-review-process-following-racial-bias-claims.html	2021/4/14	AMZN	13:43:00
CNBC	Amazon says its ad-supported video reaches more than 120 million viewers a month	Amazon said Monday its ad-supported streaming content now reaches more than 120 million monthly users every month. Amazon made the announcement ahead of its...	https://www.cnbc.com/2021/05/03/amazon-ad-supported-video-reaches-over-120-million-viewers-a-month-.html	2021/5/3	AMZN	16:00:00
CNBC	Amazon spent $11 billion on video and music content last year, up from $7.8 billion in 2019	The $11 billion in content spend in 2020 is a sharp uptick from a year earlier, when Amazon spent $7.8 billion, according to the report. Amazon defines video...	https://www.cnbc.com/2021/04/15/amazon-spent-11-billion-on-video-and-music-content-last-year.html	2021/4/15	AMZN	14:23:00
CNBC	Amazon is loosening its grip on customers and letting some sellers reach out to them	Amazon recently began piloting a tool for some companies to communicate with customers who opt to follow them. Amazon has long prohibited merchants from...	https://www.cnbc.com/2021/04/23/amazon-tests-tool-that-lets-some-brands-contact-shoppers.html	2021/4/23	AMZN	9:28:00
CNBC	Labor board will hear objections to Amazon union election on May 7	People hold a banner at the Amazon facility as members of a congressional delegation arrive to show their support for workers who will vote on whether to...	https://www.cnbc.com/2021/04/27/labor-board-hearing-on-amazon-union-election-to-start-may-7.html	2021/4/27	AMZN	8:53:00
CNBC	Amazon to open its first grocery stores on the East Coast	It's unclear if the stores, which will be based in Washington, D.C., northern Virginia, Pennsylvania and Maryland, will mirror Amazon's Fresh grocery chain.	https://www.cnbc.com/2021/04/08/amazon-to-open-its-first-grocery-stores-on-the-east-coast.html	2021/4/8	AMZN	13:53:00
CNBC	Jeff Bezos is obsessed with a common Amazon warehouse injury	In his final letter to shareholders, Amazon CEO Jeff Bezos urged a deep dive into musculoskeletal disorders, which account for about 40% of work-related...	https://www.cnbc.com/2021/04/25/jeff-bezos-is-obsessed-with-a-common-amazon-warehouse-injury-.html	2021/4/25	AMZN	9:00:00
CNBC	Amazon is raising eyebrows in Ireland with reports of a new e-commerce hub	Ireland has been served from the U.K. for years but this allows Amazon to avoid Brexit-related headaches with shipping goods across the Irish Sea.	https://www.cnbc.com/2021/04/29/amazon-is-raising-eyebrows-in-ireland-with-reports-of-a-e-commerce-hub.html	2021/4/29	AMZN	1:19:00
CNBC	Online used clothing company ThredUp is the Amazon of resale, Barclays says	The firm initiated coverage of the stock with an overweight rating, comparing the company's business model and market-position to the early days of Amazon. ?€?...	https://www.cnbc.com/2021/04/20/online-used-clothing-company-thredup-is-the-amazon-of-re-sale-barclays-says.html	2021/4/20	AMZN	5:58:00
CNBC	Facebook, Google and Amazon are reaping the benefits from advertising's pandemic hot streak	Snap will be the first of the major ad-supported internet companies to report earnings on Thursday, while Alphabet's Google, Facebook, Pinterest, Twitter and...	https://www.cnbc.com/2021/04/21/facebook-google-and-amazon-are-reaping-the-benefits-from-advertisings-pandemic-hot-streak.html	2021/4/21	AMZN	9:53:00
CNBC	Amazon pops on surging sales, as all of Big Tech posts monster earnings: CNBC After Hours	CNBC.com's Pippa Stevens brings you the day's top business news headlines. On today's show, Steve Kovach runs through the big week in tech earnings.	https://www.cnbc.com/2021/04/29/amazon-pops-on-surging-sales-as-all-of-big-tech-posts-monster-earnings.html	2021/4/29	AMZN	17:56:00
CNBC	Tech industry group funded by Amazon, Facebook and Google says it supports a corporate tax hike	Chamber of Progress, a new tech industry group funded by giants like Amazon, Facebook and Google is announcing its support for a corporate tax increase like...	https://www.cnbc.com/2021/04/15/tech-industry-group-funded-by-amazon-facebook-and-google-supports-a-corporate-tax-hike.html	2021/4/15	AMZN	7:00:00
CNBC	JPMorgan says Amazon is its favorite 'FANG' stock into earnings, sees 30% rally	Amazon is the best bet among major tech companies ahead of next week's earnings blitz, JPMorgan said in a note to clients on Thursday.	https://www.cnbc.com/2021/04/22/jpmorgan-says-amazon-is-its-favorite-fang-stock-into-earnings-sees-30percent-rally.html	2021/4/22	AMZN	6:39:00
CNBC	Amazon, Alphabet, Vroom among Bill Miller's top stock picks	Value investor Bill Miller shared some of his stock top picks with CNBC on Tuesday, including one company that he believes will multiply in the next three...	https://www.cnbc.com/2021/04/20/here-are-all-the-stocks-bill-miller-likes-including-one-that-he-says-can-make-multiple-times-your-money.html	2021/4/20	AMZN	14:07:00
CNBC	Amazon to buy MGM Studios for $8.45 billion	Amazon is buying MGM Studios for $8.45 billion, the companies announced Wednesday, marking Amazon's most ambitious move yet into the entertainment business.	https://www.cnbc.com/2021/05/26/amazon-to-buy-mgm-studios-for-8point45-billion.html	2021/5/26	AMZN	8:35:00
CNBC	Amazon backs federal bill to legalize marijuana and adjusts its drug testing policy for some workers	Amazon on Tuesday said it backs federal legislation to legalize marijuana. The company said it is changing its drug testing policy and will no longer screen...	https://www.cnbc.com/2021/06/01/amazon-backs-federal-bill-to-legalize-marijuana-.html	2021/6/1	AMZN	18:48:00
CNBC	Amazon to hire 75,000 workers and pay $100 bonus if they get Covid vaccine	Amazon to hire 75,000 workers and pay $100 bonus if they get Covid vaccine ?? Amazon is hiring 75,000 warehouse and delivery workers at its facilities in the U.S....	https://www.cnbc.com/2021/05/13/amazon-hiring-75000-more-workers-in-latest-job-spree.html	2021/5/13	AMZN	9:21:00
CNBC	Jeff Bezos to formally step down as Amazon CEO on July 5, Andy Jassy to take over	Amazon CEO Jeff Bezos will step down on July 5, turning the helm over to cloud-computing boss Andy Jassy. ?€?We chose that date because it's sentimental for me,...	https://www.cnbc.com/2021/05/26/jeff-bezos-to-formally-step-down-as-amazon-ceo-on-july-5.html	2021/5/26	AMZN	13:44:00
CNBC	DC attorney general sues Amazon on antitrust grounds, alleges it illegally raises prices	The lawsuit alleges Amazon illegally maintained monopoly power through pricing contracts with third-party sellers. An Amazon spokesperson said Tuesday: ?€?The DC...	https://www.cnbc.com/2021/05/25/dc-attorney-general-sues-amazon-on-antitrust-grounds-alleges-it-illegally-raises-prices.html	2021/5/25	AMZN	11:37:00
CNBC	Amazon is shutting down its Prime Now fast delivery app	Amazon said it's discontinue its stand-alone Prime Now app and website this year. The service launched in 2014 as a way for Prime members to get one- or...	https://www.cnbc.com/2021/05/21/amazon-is-shutting-down-its-prime-now-fast-delivery-app.html	2021/5/21	AMZN	3:00:00
CNBC	Amazon is planning to hire 10,000 people in the U.K.	Amazon declined to specify how many of the new positions will be for delivery drivers and warehouse workers ?€? some of whom have protested over low pay and poor...	https://www.cnbc.com/2021/05/14/amazon-is-planning-to-hire-10000-people-in-the-uk.html	2021/5/14	AMZN	7:41:00
CNBC	Amazon Prime Day starts June 21. Here's how to find the best deals	Amazon Prime Day is set for June 21 and 22. As Covid-related restrictions are lifted, expect deals on items related to entertaining and traveling,...	https://www.cnbc.com/2021/06/02/amazon-prime-day-2021-starts-june-21-how-to-find-the-best-deals.html	2021/6/2	AMZN	10:24:00
CNBC	Amazon wins court appeal as it battles the EU over a $300 million tax bill	The EU's general court said the European Commission failed to prove that Luxembourg had given Amazon an illegal tax advantage. It was the court's second...	https://www.cnbc.com/2021/05/12/eu-court-rejects-an-order-for-amazon-to-pay-back-300-million-in-taxes.html	2021/5/12	AMZN	5:31:00
CNBC	Amazon delays Prime Day in India and Canada as Covid ravages both countries	Amazon confirmed to CNBC that it will pause Prime Day in India and Canada as the countries face worsening spread of the coronavirus.	https://www.cnbc.com/2021/05/06/amazon-delays-prime-day-in-india-and-canada-because-of-covid-19.html	2021/5/6	AMZN	17:23:00
CNBC	Amazon's second-generation earbuds offer more bang for your buck than Apple's standard AirPods	The new Amazon Echo Buds are a big improvement over the first model. They start at $119, less than Apple AirPods, but offer some of the features found in...	https://www.cnbc.com/2021/05/13/amazon-echo-buds-2-review.html	2021/5/13	AMZN	9:00:00
CNBC	Amazon warehouse workers injured at higher rates than those at rival companies, study finds	In 2020, for every 100 Amazon warehouse workers there were 5.9 serious injuries, which is nearly 80% higher than the serious injury rate at non-Amazon...	https://www.cnbc.com/2021/06/01/study-amazon-workers-injured-at-higher-rates-than-rival-companies.html	2021/6/1	AMZN	11:11:00
CNBC	Bezos sells nearly $2 billion worth of Amazon shares	Amazon CEO Jeff Bezos has sold nearly $2 billion worth of Amazon stock in the past two days, according to securities filings. The sales come one week after...	https://www.cnbc.com/2021/05/05/amazon-ceo-bezos-sells-nearly-2-billion-worth-of-amazon-shares.html	2021/5/5	AMZN	17:31:00
CNBC	Amazon releases new images of HQ2 as it ramps up hiring in Virginia	Amazon unveiled the latest look at its second headquarters, which includes renders of a ?€?forest plaza?€? at the foot of HQ2?€?s centerpiece, a 350-foot-tall...	https://www.cnbc.com/2021/05/12/amazon-releases-new-images-of-hq2-as-it-ramps-up-hiring-in-virginia.html	2021/5/12	AMZN	13:19:00
CNBC	JPMorgan Chase launches new health-care business after winding down Amazon-Berkshire venture	JPMorgan Chase is going it alone. After the health-care joint venture formed by Amazon, Berkshire Hathaway and the biggest U.S. bank by assets was disbanded...	https://www.cnbc.com/2021/05/20/jpmorgan-launches-morgan-health-after-amazon-berkshire-hathaway-venture-collapse.html	2021/5/20	AMZN	9:00:00
CNBC	The new job skill a top Amazon executive, Bezos confidante, learned after leaving	Jeff Wilke, who helped Jeff Bezos build Amazon, stepped away earlier this year. In a recent interview with dot.LA, the former Amazon executive said one of...	https://www.cnbc.com/2021/05/08/what-top-jeff-bezos-lieutenant-studied-right-after-leaving-amazon.html	2021/5/8	AMZN	10:00:00
CNBC	Beta becomes latest electric vertical aircraft unicorn with Amazon's Climate Fund, Fidelity backing	Beta Technologies on Tuesday announced a $368 million funding round led by Fidelity and Amazon's Climate Fund, valuing the electric vertical aircraft start-up...	https://www.cnbc.com/2021/05/18/beta-becomes-latest-eva-unicorn-with-amazon-fidelity-backing.html	2021/5/18	AMZN	7:00:00
CNBC	Amazon says vaccinated workers can ditch masks starting next week	Amazon started the push to vaccinate its workers in March, when it began rolling out on-site vaccination clinics at some of its warehouses. In...	https://www.cnbc.com/2021/05/19/amazon-says-vaccinated-workers-can-ditch-masks-starting-next-week.html	2021/5/19	AMZN	13:34:00
CNBC	Amazon partners with Tile to take on Apple AirTags	Amazon partnered with Tile and smart lock maker Level to beef up its mesh network for tracking items. The move will help Tile better compete with Apple,...	https://www.cnbc.com/2021/05/07/amazon-partners-with-tile-to-take-on-apple-airtags.html	2021/5/7	AMZN	11:32:00
CNBC	Amazon's Ring to require police requests for user videos to be public	Amazon's Ring will soon begin requiring police departments' requests for user videos or information collected by the company's smart doorbells and cameras to be...	https://www.cnbc.com/2021/06/03/amazons-ring-to-require-police-to-publicly-request-user-videos.html	2021/6/3	AMZN	9:28:00
CNBC	CVS, Walgreens shares fall on report that Amazon may open brick-and-mortar pharmacies	Shares of CVS Health, Walgreens Boots Alliance and Rite Aid fell on a report that Amazon may open brick-and-mortar pharmacies. The Business Insider report,...	https://www.cnbc.com/2021/05/26/cvs-walgreens-shares-fall-on-report-that-amazon-may-open-pharmacies.html	2021/5/26	AMZN	10:43:00
CNBC	Amazon Prime Day is coming up. Here's how to snag the best deals	Amazon Prime Day is expected to kick off next month. Look for deep discounts on headphones, TVs, exercise gear and Amazon devices.	https://www.cnbc.com/2021/05/25/amazon-prime-day-2021-deals-to-watch-out-for.html	2021/5/25	AMZN	11:06:00
CNBC	Amazon employee dies at Bessemer, Alabama, warehouse, site of unionization drive	An Amazon worker at the company's Bessemer, Alabama, facility died, the company confirmed to CNBC. The facility was the site of a unionization effort...	https://www.cnbc.com/2021/05/07/amazon-employee-dies-at-bessemer-alabama-warehouse.html	2021/5/7	AMZN	20:41:00
CNBC	Amazon exec pushed for mailbox to be installed on site of high-stakes union drive	Amazon's top retail boss backed an effort to install a mailbox outside an Alabama warehouse where a high-stakes union vote took place, according to the...	https://www.cnbc.com/2021/05/17/amazon-exec-dave-clark-pushed-for-mailbox-in-alabama-union-election.html	2021/5/17	AMZN	16:36:00
CNBC	Amazon's new $180 tablet is good, but most people should still get an iPad	Amazon's Fire HD 10 Plus has great battery life, a good screen and easy access to movies, music and books; But it lacks a lot of apps that you might want...	https://www.cnbc.com/2021/05/29/amazon-fire-hd-10-plus-review-a-good-and-affordable-tablet.html	2021/5/29	AMZN	10:34:00
CNBC	How to send an item from Amazon as a gift so people know who sent it	My son turned one earlier this month. We received a lot of presents from friends and family through Amazon. But we aren't sure where to send some of the thank...	https://www.cnbc.com/2021/05/30/how-to-send-an-item-from-amazon-as-a-gift-so-people-know-who-sent-it.html	2021/5/30	AMZN	14:15:00
CNBC	How Apple's latest iOS update could help Amazon's growing ad business	Amazon's advertising business is soaring. The company's massive ?€?other?€? business category, which is primarily (but not exclusively) ad revenue, grew 77% in the...	https://www.cnbc.com/2021/05/06/apples-privacy-changes-could-be-great-for-amazons-ads-business.html	2021/5/6	AMZN	9:27:00
CNBC	Amazon mails postcards to sellers to verify whether their addresses are real	Amazon has begun mailing third-party sellers a postcard to verify their business address. It could help Amazon weed out counterfeiters and other bad actors...	https://www.cnbc.com/2021/05/07/amazon-mails-postcards-to-sellers-to-prove-their-addresses-are-real.html	2021/5/7	AMZN	16:19:00
CNBC	Amazon's ad revenue is now twice as big as Snap, Twitter, Roku and Pinterest combined	The major growth in Amazon's advertising unit means its revenue contribution is now 2.4 times as large as Snap, Twitter, Roku and Pinterest combined,...	https://www.cnbc.com/2021/05/25/amazon-ad-revenue-now-twice-as-big-as-snap-twitter-roku-and-pinterest-combined.html	2021/5/25	AMZN	9:38:00
CNBC	Jeff Blackburn to return to Amazon as company's most powerful person in Hollywood	Jeff Blackburn, one of Amazon's highest-ranking and longest-serving executives, is returning to the company after a brief hiatus and will serve as senior...	https://www.cnbc.com/2021/05/13/jeff-blackburn-to-return-to-amazon.html	2021/5/13	AMZN	19:31:00
CNBC	Apple exec explains the story behind the video-streaming deal cut with Amazon	The program was described in a 2016 email between an Apple executive and Amazon CEO Jeff Bezos. In this article. AAPL...	https://www.cnbc.com/2021/05/17/apples-phil-schiller-explains-the-video-deal-cut-with-amazon.html	2021/5/17	AMZN	17:30:00
CNBC	Amazon nears deal to buy MGM Holdings for nearly $9B: Sources	00:38. Amazon nears deal to buy MGM Holdings for nearly $9B: Sources ?? 05:08. Former PIMCO Chief Economist Paul McCulley: Fed's Powell looking for a softening in...	https://www.cnbc.com/video/2021/05/24/amazon-nears-deal-to-buy-mgm-holdings-for-nearly-9b-sources.html	2021/5/24	AMZN	15:46:00
CNBC	These two companies could make inroads in the $11 billion U.S. livestream shopping market	Whether it's selling shoes or handbags via livestream, Alibaba's TaoBao Live dominates the Chinese market. However, tech giants have a long way to go before...	https://www.cnbc.com/2021/05/06/facebook-amazon-make-inroads-into-11-billion-us-livestream-market.html	2021/5/6	AMZN	14:31:00
CNBC	4 shopping mistakes to avoid this Amazon Prime Day	Amazon, like many online retailers, uses a few savvy marketing tactics that ?€?activate shoppers?€? and make products seem more enticing, Dukes says. For starters,...	https://www.cnbc.com/2021/06/20/amazon-prime-day-2021-shopping-mistakes-to-avoid-tips.html	2021/6/20	AMZN	9:15:00
CNBC	5 of Jeff Bezos' best lessons for success from his 27 years as Amazon CEO	Amazon CEO Jeff Bezos, founder of space venture Blue Origin and owner of The Washington. Amazon CEO Jeff Bezos. Alex Wong | Getty Images.	https://www.cnbc.com/2021/07/05/jeff-bezos-best-lessons-for-success-from-his-27-years-as-amazon-ceo.html	2021/7/5	AMZN	9:00:00
CNBC	Amazon seeks recusal of FTC Chair Lina Khan in antitrust probes of the company	Amazon on Wednesday filed a motion seeking to recuse FTC Chairwoman Lina Khan from antitrust investigations into the company. Earlier this month, Khan was...	https://www.cnbc.com/2021/06/30/amazon-seeks-recusal-of-ftc-chair-lina-khan-in-antitrust-probes.html	2021/6/30	AMZN	12:04:00
CNBC	GameStop names former Amazon execs Matt Furlong, Mike Recupero as its new CEO, CFO	It also picked another former Amazon executive, Mike Recupero, as chief financial officer. GameStop is attempting to turn around its business by shifting from a...	https://www.cnbc.com/2021/06/09/gamestop-names-former-amazon-execs-matt-furlong-mike-recupero-as-its-new-ceo-cfo.html	2021/6/9	AMZN	16:08:00
CNBC	Amazon and Google face UK competition probe over fake reviews	The Competition and Markets Authority began an initial investigation into the issue of fake reviews back in May 2020. On Friday, the CMA said it would look...	https://www.cnbc.com/2021/06/25/amazon-and-google-face-uk-competition-probe-over-fake-reviews.html	2021/6/25	AMZN	3:10:00
CNBC	Lawmakers unveil major bipartisan antitrust reforms that could reshape Amazon, Apple, Facebook and Google	Amazon, Apple, Facebook and Google could be forced to overhaul their business practices under an expansive set of antitrust reforms introduced by a...	https://www.cnbc.com/2021/06/11/amazon-apple-facebook-and-google-targeted-in-bipartisan-antitrust-reform-bills.html	2021/6/11	AMZN	14:40:00
CNBC	Amazon, Google and Facebook will be hit hard by the G-7 tax deal. Here's how they responded	The reforms, if finalized, would affect the world's largest companies with profit margins of at least 10%. Amazon, Facebook and Google welcomed the historic...	https://www.cnbc.com/2021/06/07/g-7-tax-deal-amazon-google-and-facebook-respond-.html	2021/6/7	AMZN	7:38:00
CNBC	Teamsters to vote Thursday on sweeping push to unionize Amazon workers	Amazon has long been the target of major labor unions seeking to organize warehouse and delivery workers. The company recently defeated a high-stakes union...	https://www.cnbc.com/2021/06/22/teamsters-to-vote-thursday-on-sweeping-push-to-unionize-amazon-workers.html	2021/6/22	AMZN	17:13:00
CNBC	Amazon asks social media companies to help it root out fake reviews	In a blog post Wednesday, Amazon said bad actors are turning to outside platforms to solicit fake reviews, which has made it more challenging for the company to...	https://www.cnbc.com/2021/06/16/amazon-asks-social-media-companies-to-help-it-root-out-fake-reviews.html	2021/6/16	AMZN	17:26:00
CNBC	Total e-commerce sales during Amazon Prime Day surpass $11 billion, Adobe says	Total online retail sales in the United States during Prime Day were 6.1% higher than transactions generated by the 2020 event, according to Adobe Analytics...	https://www.cnbc.com/2021/06/23/amazon-prime-day-sales-surpass-11-billion-topping-cyber-monday-levels-adobe.html	2021/6/23	AMZN	9:24:00
CNBC	Amazon acquires secure chat app used by government agencies	Amazon Web Services has acquired Wickr, a popular secure messaging platform, the company announced Friday. It comes as Amazon's cloud-computing unit looks...	https://www.cnbc.com/2021/06/25/amazon-acquires-wickr-secure-messaging-app-used-by-government-agencies.html	2021/6/25	AMZN	11:47:00
CNBC	Amazon details new warehouse robots, 'Ernie' and 'Bert'	Amazon warehouse workers could soon be joined by a couple new co-workers: Ernie and Bert. Those are the names of the new robots Amazon is testing with the goal...	https://www.cnbc.com/2021/06/13/amazon-details-new-warehouse-robots-ernie-and-bert.html	2021/6/13	AMZN	11:51:00
CNBC	Teamsters votes to support and fund Amazon workers	The International Brotherhood of Teamsters, a labor union in the United States and Canada, has voted to formalize a resolution to support, fund and supply...	https://www.cnbc.com/2021/06/24/teamsters-votes-to-support-and-fund-amazon-workers-.html	2021/6/24	AMZN	14:34:00
CNBC	Democrats circulate draft antitrust bills that could reshape Apple, Amazon, Facebook and Google	The draft bills come after a more than year-long investigation by the House Judiciary subcommittee on antitrust into Amazon, Apple, Facebook and Google, which...	https://www.cnbc.com/2021/06/09/democrats-draft-antitrust-bills-could-reshape-apple-amazon-google-facebook.html	2021/6/9	AMZN	19:47:00
CNBC	Google, Facebook, Amazon and more urge SEC to mandate regular climate reports	In a letter to SEC Chairman Gary Gensler on Friday, Google-parent Alphabet, Amazon, Autodesk, eBay, Facebook, Intel and Salesforce shared their view in...	https://www.cnbc.com/2021/06/14/google-facebook-amazon-and-more-urge-sec-to-mandate-regular-climate-reports.html	2021/6/14	AMZN	10:12:00
CNBC	Amazon's carbon emissions rose 19% in 2020 even as Covid-19 pushed global levels down	Amazon's absolute carbon emissions grew 19% year-over-year in 2020, even as global greenhouse gas emissions dropped sharply due to the Covid-19 pandemic.	https://www.cnbc.com/2021/06/30/amazon-says-carbon-emissions-rose-19percent-in-2020.html	2021/6/30	AMZN	18:03:00
CNBC	Supply chain snafus could affect what's available to you on Amazon Prime Day	A worker assembles a box for delivery at the Amazon fulfillment center in Baltimore, Maryland, U.S., April 30, 2019. Clodagh Kilcoyne | Reuters. Amazon sellers...	https://www.cnbc.com/2021/06/20/amazon-prime-day-supply-chain-problems-could-limit-what-you-can-buy.html	2021/6/20	AMZN	8:39:00
CNBC	Ford loses chief technology officer to Amazon in industry battle over talent	Ken Washington, who joined Ford from Lockheed Martin in 2014, will be leaving the Detroit automaker effective July 16. He will join Amazon as vice president...	https://www.cnbc.com/2021/06/24/ford-loses-chief-technology-officer-to-amazon-in-industry-battle-over-talent.html	2021/6/24	AMZN	11:24:00
CNBC	Amazon has signed up multiple companies to its telehealth service, executive says	Amazon has signed up multiple companies to its telehealth service, called Amazon Care, a company executive said Wednesday. Amazon Care provides virtual and...	https://www.cnbc.com/2021/06/09/amazon-care-has-multiple-customers-says-exec-babak-parviz.html	2021/6/9	AMZN	15:09:00
CNBC	Amazon plans to build delivery robot tech in Finland	The Seattle-headquartered tech giant said in a blog post that it is setting up a new ?€?Development Center?€? to support Amazon Scout, which is a fully electric...	https://www.cnbc.com/2021/07/01/amazon-plans-to-build-scout-delivery-robot-tech-in-finland.html	2021/7/1	AMZN	7:03:00
CNBC	Amazon will overtake Walmart as the largest U.S. retailer in 2022, JPMorgan predicts	Amazon is on track to surpass Walmart as the largest U.S. retailer by 2022, JPMorgan analysts wrote in a note published Friday. ?? Amazon's U.S. retail business...	https://www.cnbc.com/2021/06/11/amazon-to-overtake-walmart-as-largest-us-retailer-in-2022-jpmorgan.html	2021/6/11	AMZN	10:47:00
CNBC	As e-commerce sales proliferate, Amazon holds on to top online retail spot	As Amazon prepares for its annual Prime Day megasale, its reign as the biggest online retailer in the country is eye-popping. It's projected to be raking in...	https://www.cnbc.com/2021/06/18/as-e-commerce-sales-proliferate-amazon-holds-on-to-top-online-retail-spot.html	2021/6/18	AMZN	8:30:00
CNBC	Pee bottles, constant monitoring and blowing through stop signs: Amazon DSP drivers describe the job	Prime Day is here, and that means a lot of deliveries for Amazon's army of 115,000 drivers who work for small businesses, called Delivery Service Partners.	https://www.cnbc.com/2021/06/21/drivers-speak-out-about-pressures-of-delivering-for-an-amazon-dsp.html	2021/6/21	AMZN	7:30:00
CNBC	Amazon and Walmart dominate apparel sales, but are after more fashion clout	Apparel is on consumers' minds during this year's Amazon Prime Day and Walmart's Deals for Days. The two retail giants, which go head-to-head in categories...	https://www.cnbc.com/2021/06/22/amazon-prime-day-2021-amazon-and-walmart-try-to-boost-fashion-reputation.html	2021/6/22	AMZN	14:15:00
CNBC	Americans are dining out again. Target wants to lure them to the grocery aisle with deals	Target is adding food and beverages to Deal Days, its sales event and answer to Amazon Prime Day. The coming months will test whether Target and other...	https://www.cnbc.com/2021/06/19/amazon-prime-day-2021-target-cuts-grocery-prices-in-rival-sales-event.html	2021/6/19	AMZN	10:00:00
CNBC	Amazon to invest $3 billion to open data centers in Spain in 2022	The cloud computing service unit of Amazon, Amazon Web Services, will invest the amount over a period of ten years, the company said. The investment includes...	https://www.cnbc.com/2021/06/08/amazon-to-invest-3-billion-to-open-data-centers-in-spain-in-2022.html	2021/6/8	AMZN	5:16:00
CNBC	Amazon drivers describe pressures and pitfalls of delivering for a DSP	With Prime Day upon us, Amazon has a lot of deliveries to make. And since 2018, it's largely outsourced that work to small businesses, called Delivery...	https://www.cnbc.com/video/2021/06/21/amazon-drivers-describe-pressures-and-pitfalls-of-delivering-for-a-dsp.html	2021/6/21	AMZN	7:29:00
CNBC	Buy Amazon over Alphabet, two traders say ?€? here are the key levels to watch in both	Jefferies added Amazon to its franchise picks list in a Wednesday note, citing increasing e-commerce adoption and fast growth in the company's Amazon Web...	https://www.cnbc.com/2021/06/17/buy-amazon-over-alphabet-two-traders-say-key-levels-for-both-stocks.html	2021/6/17	AMZN	12:30:00
CNBC	Jeff Bezos looks to life beyond Amazon after historic space ride	The momentous rocket launch marks the beginning of Bezos' second act after he stepped down as CEO of Amazon earlier this month. While at the helm, Bezos...	https://www.cnbc.com/2021/07/20/jeff-bezos-looks-to-life-beyond-amazon-after-historic-space-ride.html	2021/7/20	AMZN	14:16:00
CNBC	Amazon is hiring a digital currency and blockchain expert, signaling a growing interest in cryptocurrency	Amazon's payments team is looking to hire a digital currency and blockchain expert, according to a recent job posting. The posting signals that Amazon may...	https://www.cnbc.com/2021/07/23/amazon-is-hiring-a-digital-currency-and-blockchain-expert.html	2021/7/23	AMZN	13:51:00
CNBC	Amazon resumes mask mandate in warehouses as Covid delta variant spreads	Amazon on Friday informed warehouse workers they would be required to wear a mask inside operations facilities, regardless of their vaccination status,...	https://www.cnbc.com/2021/08/06/amazon-resumes-mask-mandate-in-warehouses-amid-rising-covid-cases.html	2021/8/6	AMZN	15:33:00
CNBC	Amazon posts third $100 billion quarter in a row, but still misses expectations	Amazon fell short of analysts' estimates for revenue in its second-quarter results. It also gave weaker-than-expected outlook for third quarter revenue,...	https://www.cnbc.com/2021/07/29/amazon-amzn-earnings-q2-2021.html	2021/7/29	AMZN	15:34:00
CNBC	Amazon's 'Lord of the Rings' series has wrapped filming, will debut September 2022	Amazon Studios' ?€?Lord of the Rings?€? series completed filming in New Zealand Monday. It will debut on the streaming service Sept. 2, 2022.	https://www.cnbc.com/2021/08/02/amazons-lord-of-the-rings-series-wrapped-filming-will-debut-in-2022.html	2021/8/2	AMZN	15:01:00
CNBC	Amazon hit with $887 million fine by European privacy watchdog	The Luxembourg National Commission for Data Protection said Amazon's processing of personal data did not comply with the EU General Data Protection Regulation.	https://www.cnbc.com/2021/07/30/amazon-hit-with-fine-by-eu-privacy-watchdog-.html	2021/7/30	AMZN	8:31:00
CNBC	U.S. regulator sues Amazon, demands recall of hazardous products	The U.S. Consumer Product Safety Commission (CPSC) said on Wednesday it has sued Amazon to force the retailer to recall hundreds of thousands of hazardous...	https://www.cnbc.com/2021/07/14/us-regulator-sues-amazon-demands-recall-of-hazardous-products.html	2021/7/14	AMZN	20:05:00
CNBC	S&P 500 closes Friday lower as Amazon shares slide, but notches sixth straight positive month	U.S. stocks fell on Friday amid a slide in Amazon shares, but the S&P 500 notched its sixth straight positive month. The broad equity benchmark fell 0.5% to...	https://www.cnbc.com/2021/07/29/nasdaq-futures-fall-as-stocks-try-to-round-out-strong-july.html	2021/7/29	AMZN	18:08:00
CNBC	The Amazon rainforest is now releasing more carbon than it can absorb, study finds	The Amazon rainforest is emitting more carbon emissions than it can absorb, according to a new study. The rainforest was once a carbon sink ?€? meaning it...	https://www.cnbc.com/2021/07/15/amazon-rainforest-now-releasing-more-carbon-than-it-absorbs-study.html	2021/7/15	AMZN	11:14:00
CNBC	Rivian raises $2.5 billion in new funding round led by Amazon, Ford	Rivian said Friday it closed a $2.5 billion funding round, led by existing investors Amazon, Ford and T. Rowe Price. The electric vehicle start-up said it...	https://www.cnbc.com/2021/07/23/rivian-raises-2point5-billion-in-new-funding-round-led-by-amazon-ford.html	2021/7/23	AMZN	16:44:00
CNBC	Federal labor board official recommends new vote for Amazon union election	The union that tried ?€? and failed ?€? to organize Amazon warehouse workers in Bessemer, Alabama may get a do-over. The Retail, Wholesale and Department Store...	https://www.cnbc.com/2021/08/02/federal-labor-board-official-recommends-new-vote-for-amazon-union-election.html	2021/8/2	AMZN	21:17:00
CNBC	Rivian delays won't affect production of electric delivery vans for Amazon	Rivian, the Amazon-backed electric vehicle maker, has delayed deliveries of its long-awaited R1T pickup until September, and the R1S SUV until later in the fall...	https://www.cnbc.com/2021/07/16/rivian-delays-wont-affect-production-amazon-delivery-vans.html	2021/7/16	AMZN	15:35:00
CNBC	Teen who flew to space with Jeff Bezos has never shopped on Amazon (but there's a reason)	That's because the 18-year-old Daemen says he's never actually ordered anything on Amazon before. Daemen, who became the youngest person to ever reach space...	https://www.cnbc.com/2021/07/29/why-oliver-daemen-told-jeff-bezos-hed-never-shopped-on-amazon.html	2021/7/29	AMZN	12:57:00
CNBC	Amazon asked Apple to remove an app that spots fake reviews, and Apple agreed	Apple has removed Fakespot, a well-known app for detecting fake product reviews, from its App Store after Amazon complained the app provided misleading...	https://www.cnbc.com/2021/07/16/apple-removes-fakespot-from-app-store-after-amazon-complains.html	2021/7/16	AMZN	19:53:00
CNBC	Amazon launches smart soap dispenser with timer to make sure you wash for 20 seconds	Amazon launched a smart soap dispenser on its site that costs $54.99 and will launch on Aug. 4. The soap dispenser has lights on the top that slowly count...	https://www.cnbc.com/2021/08/02/amazon-smart-soap-dispenser-timer-to-wash-hands-for-20-seconds.html	2021/8/2	AMZN	14:29:00
CNBC	Amazon invested millions in a pre-revenue company with a system for measuring human proteins	Amazon invested millions in a pre-revenue company with a system for measuring human proteins ?? Amazon held $15 million in shares of Nautilus Biotechnology at the...	https://www.cnbc.com/2021/08/05/amazon-invested-millions-in-nautilus-biotechnology.html	2021/8/5	AMZN	12:18:00
CNBC	Amazon delivery companies routinely tell drivers to bypass safety inspections	Amazon drivers around the U.S. say managers routinely ask them to bypass daily inspections and not report certain types of problems with their vans.	https://www.cnbc.com/2021/07/30/amazon-dsps-tell-drivers-to-bypass-safety-inspections.html	2021/7/30	AMZN	12:20:00
CNBC	Amazon's ads business posts 87% growth	Amazon chief financial officer Brian Olsavsky cited new products and functionality for factors like higher demand and higher bid rates on a media call Thursday.	https://www.cnbc.com/2021/07/29/amazons-ads-business-posts-87percent-growth.html	2021/7/29	AMZN	17:00:00
CNBC	Amazon sellers are such a hot commodity that one start-up is giving away Teslas for referrals	Acquco, one of the many start-ups that's acquiring Amazon sellers, started a referral program this week at the Prosper Show to give away $10 million worth...	https://www.cnbc.com/2021/07/15/amazon-seller-aggregator-acquco-giving-away-tesla-model-y-for-referrals.html	2021/7/15	AMZN	16:21:00
CNBC	Amazon plunge drags down eBay, Etsy and Wayfair as investors fret over slowing growth	The five-most valuable U.S. tech companies all reported earnings this week, and Amazon was the only one to deliver disappointing results. ?? Amazon shares had...	https://www.cnbc.com/2021/07/30/amazon-plunge-drags-down-ebay-etsy-and-wayfair-.html	2021/7/30	AMZN	16:23:00
CNBC	Australian regulator to probe Amazon, eBay and other online markets	The Australian antitrust regulator on Thursday kicked off an inquiry into the local units of Amazon.com, eBay and other online markets to ensure fairness in...	https://www.cnbc.com/2021/07/22/australian-regulator-to-probe-amazon-ebay-and-other-online-markets.html	2021/7/21	AMZN	21:43:00
CNBC	This teen brought in nearly $2 million selling gaming consoles and pools on Amazon during the pandemic	Hayden ramped up his side-hustle of reselling items on Amazon and other online marketplaces in 2020 to the tune of six-figure profits. In fact, by specifically...	https://www.cnbc.com/2021/07/28/teen-brought-in-millions-selling-stuff-on-amazon-during-the-pandemic.html	2021/7/28	AMZN	11:14:00
CNBC	Stocks making the biggest moves midday: Amazon, P&G, Caterpillar and more	Check out the companies making headlines in midday trading. Amazon ?€? Amazon shares fell 7.6% after the tech giant's second-quarter report missed Wall Street...	https://www.cnbc.com/2021/07/30/stocks-making-the-biggest-moves-midday-amazon-pg-caterpillar-more.html	2021/7/30	AMZN	12:27:00
CNBC	Democrats urge Amazon, Facebook to stop campaigning for FTC Chair Khan's recusal in antitrust cases	A group of Democrats urged Amazon and Facebook to stop campaigning for FTC Chair Lina Khan's recusal from their antitrust matters. Both filed petitions for...	https://www.cnbc.com/2021/08/04/democrats-urge-amazon-facebook-to-stop-campaigning-for-ftc-chairs-recusal.html	2021/8/4	AMZN	14:00:00
CNBC	GM hires Nio and Lyft executives; Stellantis poaches Amazon VP	GM and Stellantis have poached executives from Amazon and Lyft as well as Chinese electric vehicle start-up Nio. The new hires mark the latest round of...	https://www.cnbc.com/2021/07/20/gm-hires-nio-and-lyft-executives-stellantis-poaches-amazon-vp.html	2021/7/20	AMZN	12:44:00
CNBC	Stocks making the biggest moves after hours: Amazon, Pinterest, Gilead & more	Check out the companies making headlines Thursday after the bell: Amazon ?€? Amazon shares fell more than 6% in after-hours trading after the company reported...	https://www.cnbc.com/2021/07/29/stocks-making-the-biggest-moves-after-hours-amazon-pinterest-gilead-more.html	2021/7/29	AMZN	17:12:00
CNBC	Amazon, Google and other tech companies join government effort to fight ransomware	Amazon, Google and Microsoft are among several tech companies that have agreed to join a government effort to fight ransomware. ?? Cyber attacks have become a...	https://www.cnbc.com/2021/08/05/amazon-google-join-government-effort-to-fight-ransomware.html	2021/8/5	AMZN	11:52:00
CNBC	This 16-year-old's company brings in millions buying from Walmart and selling on Amazon	During the pandemic, he focused on his e-commerce business by becoming an Amazon reseller and made $110,000 dollars by reselling items like gaming consoles and...	https://www.cnbc.com/video/2021/08/02/company-brings-in-millions-buying-from-walmart-selling-on-amazon.html	2021/7/28	AMZN	11:14:00
CNBC	A huge movie studio is set to be built in the UK for the likes of Amazon and Netflix	The development, which is subject to planning permission, is being funded by Blackstone Real Estate Partners and Hudson Pacific Properties.	https://www.cnbc.com/2021/08/01/sunset-studios-to-be-built-in-the-uk-for-likes-of-amazon-and-netflix.html	2021/8/1	AMZN	17:00:00
CNBC	This is how Amazon typically trades after issuing quarterly earnings	An Amazon.com delivery driver carries boxes into a van outside of a distribution facility on February 2, 2021 in Hawthorne, California.	https://www.cnbc.com/2021/07/29/heres-how-amazon-stock-typically-trades-after-earnings.html	2021/7/29	AMZN	12:07:00
CNBC	Amazon resumes mask mandate in warehouses as Covid delta variant spreads	Amazon on Friday informed warehouse workers they would be required to wear a mask inside operations facilities, regardless of their vaccination status,...	https://www.cnbc.com/2021/08/06/amazon-resumes-mask-mandate-in-warehouses-amid-rising-covid-cases.html	2021/8/6	AMZN	15:33:00
CNBC	Amazon is reportedly planning to open department stores, its latest experiment in physical retail	Amazon is planning to open large retail locations that resemble department stores, according to The Wall Street Journal. The move would mark Amazon's latest...	https://www.cnbc.com/2021/08/19/amazon-is-reportedly-planning-to-open-department-stores-.html	2021/8/19	AMZN	7:14:00
CNBC	Amazon to hire more than 40,000 workers, host virtual career fair in its latest job spree	Amazon is hiring for more than 40,000 corporate and tech roles throughout the United States as well as thousands of operation roles during its upcoming...	https://www.cnbc.com/2021/09/01/amazon-to-hire-more-than-40000-workers-in-its-latest-job-spree.html	2021/9/1	AMZN	16:34:00
CNBC	Affirm shares soar on news of Amazon partnership for buy now, pay later	The partnership will let Amazon customers split purchases of $50 or more into smaller, monthly installments. Friday's partnership is the latest sign of the...	https://www.cnbc.com/2021/08/27/amazon-partners-with-affirm-for-first-buy-now-pay-later-option.html	2021/8/27	AMZN	16:30:00
CNBC	Amazon plans to film second ?€?Lord of the Rings' series in the U.K. instead of New Zealand	Amazon Studios said Thursday that the move away from New Zealand is part of its strategy to expand its U.K. production footprint and to invest in studio...	https://www.cnbc.com/2021/08/13/amazon-to-film-next-lord-of-the-rings-series-in-uk-not-new-zealand.html	2021/8/13	AMZN	10:15:00
CNBC	Amazon gives consumers easier way to file complaints for faulty goods from third-party sellers	Amazon is updating its returns policy to include a provision that makes it easier for consumers to file complaints about defective products sold by...	https://www.cnbc.com/2021/08/10/amazon-lets-consumers-file-complaints-for-faulty-goods-from-3p-sellers.html	2021/8/10	AMZN	0:01:00
CNBC	Amazon, Apple and Microsoft CEOs reportedly to attend White House cybersecurity meeting	CEOs from Amazon, Apple and Microsoft reportedly plan to meet with President Joe Biden Wednesday to discuss cybersecurity. The meeting follows several...	https://www.cnbc.com/2021/08/24/amazon-apple-microsoft-ceos-to-reportedly-attend-wh-cybersecurity-meeting.html	2021/8/24	AMZN	9:22:00
CNBC	Amazon-backed electric-vehicle maker Rivian files to go public	Rivian Automotive announced a confidential IPO filing on Friday. Last month, the company closed a $2.5 billion funding round led by Amazon, Ford Motor and...	https://www.cnbc.com/2021/08/27/rivian-electric-vehicle-maker-backed-by-amazon-files-for-ipo.html	2021/8/27	AMZN	11:12:00
CNBC	Affirm shares soar nearly 47% after Amazon partnership that lets consumers buy expensive things in installments	Affirm shares soar nearly 47% after Amazon partnership that lets consumers buy expensive things in installments.	https://www.cnbc.com/2021/08/30/affirm-shares-soar-following-partnership-with-amazon-.html	2021/8/30	AMZN	9:02:00
CNBC	Amazon opens its $1.5 billion air hub in Kentucky in latest push to speed deliveries	Amazon on Wednesday debuted its $1.5 billion air hub in northern Kentucky. The hub will serve as the central nerve of Amazon's U.S. air cargo operations,...	https://www.cnbc.com/2021/08/11/amazon-opens-1point5-billion-kentucky-air-hub-in-bid-to-speed-deliveries.html	2021/8/11	AMZN	9:00:00
CNBC	Microsoft hires former Amazon cloud executive Charlie Bell	Charlie Bell is listed as a corporate vice president under Kathleen Hogan, Microsoft's human-resources chief; Bell left Amazon recently after 15 years in a...	https://www.cnbc.com/2021/08/25/microsoft-hires-charlie-bell-former-amazon-cloud-exec.html	2021/8/25	AMZN	20:11:00
CNBC	Amazon is emailing sellers to warn them about Congress' Big Tech antitrust bills	Amazon is contacting a limited group of third-party sellers to discuss how sweeping antitrust reforms approved in June by the House Judiciary Committee...	https://www.cnbc.com/2021/08/18/amazon-emails-sellers-to-warn-about-antitrust-tech-bills-in-congress.html	2021/8/18	AMZN	11:45:00
CNBC	How Amazon's cloud business generates billions in profit	Bernstein's analysts estimated that in 2019 AWS had a 61% gross margin overall. Amazon declined to comment for this article. Core computing: EC2. EC2 is one of...	https://www.cnbc.com/2021/09/05/how-amazon-web-services-makes-money-estimated-margins-by-service.html	2021/9/5	AMZN	8:36:00
CNBC	Amazon grocery exec Wei Gao, once an advisor to Bezos, departs the company	Amazon grocery exec Wei Gao, once an advisor to Bezos, departs the company ?? Wei Gao, Amazon's vice president of grocery tech, product and supply chain, is...	https://www.cnbc.com/2021/08/16/amazon-grocery-executive-wei-gao-departs.html	2021/8/16	AMZN	17:03:00
CNBC	Amazon is now shipping cargo for outside customers in its latest move to compete with FedEx and UPS	Amazon is now shipping cargo for outside customers in its latest move to compete with FedEx and UPS ?? UPSUNCH After Hours ?? FDX-0.10 (-0.07%) After Hours ?? AMZN+...	https://www.cnbc.com/2021/09/04/how-amazon-is-shipping-for-third-parties-to-compete-with-fedex-and-ups.html	2021/9/4	AMZN	9:00:00
CNBC	Amazon aggregators like Thrasio and Perch are raising billions of dollars to buy mom-and-pop sellers in a crowded market	Performers entertain Amazon sellers at an exclusive after party thrown by Amazon aggregator Thrasio at The Bellagio in Las Vegas, Nevada, on July 14, 2021.	https://www.cnbc.com/2021/08/07/start-ups-bring-in-billions-give-away-teslas-to-buy-amazon-sellers.html	2021/8/7	AMZN	9:00:00
CNBC	Amazon launches website to go on the offensive against Congress' antitrust tech bills	Amazon on Friday launched a website to warn sellers about proposed antitrust legislation in Congress, which seeks to limit the power of Big Tech.	https://www.cnbc.com/2021/08/20/amazon-launches-website-to-warn-sellers-about-antitrust-bills.html	2021/8/20	AMZN	9:46:00
CNBC	Jim Cramer says the turnaround of Best Buy proves Amazon's 'death star days' are over	CNBC's Jim Cramer said Tuesday he no longer views ecommerce behemoth Amazon as a so-called ?€?death star.?€? I still like the company and the stock,...	https://www.cnbc.com/2021/08/24/jim-cramer-says-the-turnaround-of-best-buy-proves-amazons-death-star-days-are-over.html	2021/8/24	AMZN	19:35:00
CNBC	Kohl's CEO says rumored Amazon department stores won't ruin its relationship with the e-commerce giant	Kohl's Chief Executive Michelle Gass said there is plenty of room for the retailer and Amazon to operate brick-and-mortar stores.	https://www.cnbc.com/2021/08/24/kohls-ceo-rumored-amazon-department-stores-wont-ruin-relationship.html	2021/8/24	AMZN	14:43:00
CNBC	Amazon's biggest, hardest-to-solve ESG issue may be its own workers	Amazon warehouse working conditions and worker injuries have been a constant source of tension between the corporate giant and its critics. A new safety and...	https://www.cnbc.com/2021/08/29/amazons-biggest-hardest-to-solve-esg-issue-may-be-its-own-workers.html	2021/8/29	AMZN	10:19:00
CNBC	Jim Cramer says buy Amazon and the stocks of other companies with strong pricing power	CNBC's Jim Cramer said Thursday he believes investors should buy shares of Amazon and other corporate giants that have pricing power of their consumers.	https://www.cnbc.com/2021/08/19/jim-cramer-says-buy-amazon-other-companies-with-strong-pricing-power.html	2021/8/19	AMZN	18:29:00
CNBC	Former Amazon executive who was once Jeff Bezos' 'shadow' joins online events start-up Hopin	Wei Gao, a former Amazon executive, is joining London-based online events start-up Hopin as its chief operating officer. From July 2018 to January 2020,...	https://www.cnbc.com/2021/08/26/hopin-hires-former-amazon-exec-who-was-once-jeff-bezos-shadow-advisor.html	2021/8/26	AMZN	10:00:00
CNBC	This map shows how Amazon is rapidly growing its air fleet across the U.S.	This map shows how Amazon is rapidly growing its air fleet across the U.S. ?? Amazon's air cargo fleet is an increasingly critical component of its logistics...	https://www.cnbc.com/2021/09/04/map-of-amazon-air-locations-.html	2021/9/4	AMZN	8:41:00
CNBC	Eric Adams privately signals he's open to building relationship with Amazon, tech giants if he becomes NYC mayor	Democratic mayoral nominee Eric Adams' openness to fostering stronger ties with Amazon comes as the e-commerce giant looks to expand its footprint in New...	https://www.cnbc.com/2021/08/10/eric-adams-privately-signals-hes-open-to-working-with-amazon-if-he-becomes-mayor.html	2021/8/10	AMZN	12:45:00
CNBC	Amazon pushes deworming drug falsely touted as Covid treatment	User reviews on some listings appear to uphold false claims that ivermectin is a treatment for the coronavirus, with one review including a link to a Covid...	https://www.cnbc.com/2021/08/31/amazon-pushes-deworming-drug-falsely-touted-as-covid-treatment.html	2021/8/31	AMZN	13:45:00
CNBC	What's behind the big hype and billion-dollar aggregator start-ups buying Amazon seller brands	From Tesla giveaways to exclusive parties, Amazon aggregators are in the midst of a buying frenzy, pulling out all the stops to woo third-party sellers...	https://www.cnbc.com/video/2021/08/07/start-ups-bring-in-billions-give-away-teslas-to-buy-amazon-sellers.html	2021/8/7	AMZN	8:59:00
CNBC	Here are Wednesday's biggest analyst calls of the day: Amazon, Coinbase, Apple, Netflix & more	Monitors display Coinbase signage during the company's initial public offering (IPO) at the Nasdaq MarketSite in New York, on Wednesday, April 14, 2021.	https://www.cnbc.com/2021/08/18/wednesday-street-analyst-calls-amazon-coinbase-nvidia-apple.html	2021/8/18	AMZN	8:19:00
CNBC	Here are Wednesday's biggest analyst calls of the day: Amazon, FedEx, Starbucks, Coinbase & more	HONG KONG, CHINA - 2021/03/12: American FedEx Express delivery truck seen in Hong Kong. (Photo by Chukrut Budrul/SOPA Images/LightRocket via Getty Images).	https://www.cnbc.com/2021/08/11/wednesdays-biggest-street-calls-amazon-fedex-starbucks-coinbase-.html	2021/8/11	AMZN	8:36:00
CNBC	Here's everything Amazon just announced: A home robot named Astro, a fitness band and more	Amazon announced a home robot named Astro, a new Echo Show 15 smart screen, a thermostat, a new fitness tracker and more. Amazon introduces Astro, the robot.	https://www.cnbc.com/2021/09/28/amazon-event-2021-live-updates-amazons-set-to-announce-new-products.html	2021/9/28	AMZN	20:03:00
CNBC	Amazon plans to hire another 125,000 employees, paying them an average of $18 per hour	Amazon plans to hire another 125,000 employees, paying them an average of $18 per hour ?? The roles come in addition to the 40,000 corporate and tech jobs the...	https://www.cnbc.com/2021/09/14/amazon-to-hire-125000-employees-averaging-18-an-hour.html	2021/9/14	AMZN	9:08:00
CNBC	Amazon to cover 100% of college tuition for U.S. hourly employees	Amazon is the latest large U.S. company to dangle perks such as education benefits or more pay in light of the competitive job market. In this article.	https://www.cnbc.com/2021/09/09/amazon-to-cover-100percent-of-college-tuition-for-us-hourly-employees.html	2021/9/9	AMZN	11:39:00
CNBC	Amazon brings its cashierless tech to two Whole Foods stores	The company has deployed the ?€?Just Walk Out?€? technology to a growing number of store formats, including at several Fresh grocery stores and in its Go...	https://www.cnbc.com/2021/09/08/amazon-brings-its-cashierless-tech-to-two-whole-foods-stores.html	2021/9/8	AMZN	3:00:00
CNBC	Amazon rolls out early Black Friday deals to jump-start holiday shopping	Amazon on Monday launched ?€?Black Friday-worthy?€? deals across a number of categories in a bid to lure early holiday shoppers. Major retailers are encouraging...	https://www.cnbc.com/2021/10/04/amazon-begins-early-black-friday-deals-to-jumpstart-holiday-shopping.html	2021/10/4	AMZN	9:35:00
CNBC	Hacker breaches Amazon's Twitch video site, exposing future product plans	A hack hit Amazon's Twitch on Wednesday, exposing information on payouts to content creators and an unreleased Amazon Game Studios product.	https://www.cnbc.com/2021/10/06/twitch-hack-amazons-video-site-breached-exposing-future-product-plans.html	2021/10/6	AMZN	12:03:00
CNBC	Amazon has a smash hit on its hands ?€? a new computer game with hundreds of thousands of players	Amazon Game Studios, the video game development arm of Amazon, on Tuesday released a new computer game called ?€?New World?€? that has captivated the PC gaming...	https://www.cnbc.com/2021/09/30/new-world-amazon-has-a-new-smash-hit-video-game.html	2021/9/30	AMZN	10:27:00
CNBC	Amazon TVs are coming in October, with prices starting at $370	Amazon TVs are coming in October, with prices starting at $370 ?? Amazon announced its first Amazon-branded TV sets. ?? Two families of models will be available in...	https://www.cnbc.com/2021/09/09/amazon-fire-tv-omni-and-4-series-tvs-price-release-date.html	2021/9/9	AMZN	9:00:00
CNBC	Amazon says workers and applicants fired or barred during marijuana screening are now eligible for employment	Amazon ended pre-employment marijuana screenings for most job applicants in June. The company is also lobbying the federal government to legalize marijuana. In...	https://www.cnbc.com/2021/09/21/amazon-will-lobby-government-to-legalize-marijuana.html	2021/9/21	AMZN	9:36:00
CNBC	Amazon settles with two employees who said they were fired over activism	Amazon reached a settlement with two former employees who said they were fired for their workplace activism, an NLRB judge said Wednesday.	https://www.cnbc.com/2021/09/29/amazon-settles-with-employees-who-said-they-were-fired-over-activism.html	2021/9/29	AMZN	17:42:00
CNBC	Rivian, electric vehicle maker backed by Amazon and Ford, files to go public	Rivian Automotive, a company developing electric vehicles, including commercial delivery vans for Amazon, filed for an initial public offering on Friday. The...	https://www.cnbc.com/2021/10/01/electric-vehicle-maker-rivian-files-to-go-public.html	2021/10/1	AMZN	17:45:00
CNBC	Amazon unveils three new Kindles with bigger screens, longer battery life	Amazon on Tuesday announced three new versions of its Kindle Paperwhite e-reader, including the Paperwhite, Paperwhite Kids Edition and Paperwhite Signature...	https://www.cnbc.com/2021/09/21/amazons-kindle-paperwhite-2021-price-release-usb-c.html	2021/9/21	AMZN	9:00:00
CNBC	Amazon faces Teamsters union drive at Canadian warehouse	Amazon workers at a Canadian warehouse have filed for a union election. It comes just a few months after a high-profile unionization effort failed at an...	https://www.cnbc.com/2021/09/14/amazon-faces-teamsters-union-drive-at-canadian-warehouse.html	2021/9/14	AMZN	13:49:00
CNBC	California Senate passes landmark bill taking aim at Amazon's labor practices	The bill would require employers to disclose productivity quotas to employees and government agencies, among other provisions. Amazon warehouse workers and...	https://www.cnbc.com/2021/09/09/california-senate-passes-bill-taking-aim-at-amazons-labor-practices.html	2021/9/9	AMZN	8:45:00
CNBC	Amazon and Deliveroo deepen ties with Prime food delivery bundle in UK and Ireland	Millions of Amazon Prime members in the U.K. and Ireland will get access to the lower tier of the Deliveroo Plus service, meaning they'll be eligible for...	https://www.cnbc.com/2021/09/15/amazon-and-deliveroo-deepen-ties-with-prime-food-delivery-bundle.html	2021/9/15	AMZN	6:23:00
CNBC	Amazon likely front-runner for multiyear NFL Sunday Ticket deal, sources say	Amazon has a serious interest in ?€?Sunday Ticket?€? and is in talks with the NFL about the package, sources say. The NFL may ask for up to $2.5 billion per...	https://www.cnbc.com/2021/09/10/amazon-likely-front-runner-for-multi-year-nfl-sunday-ticket-deal-sources.html	2021/9/10	AMZN	13:25:00
CNBC	DC attorney general goes after Amazon's first-party business in amended antitrust complaint	D.C. Attorney General Karl Racine filed an amended complaint against Amazon, broadening the scope of his investigation to target the company's relationships...	https://www.cnbc.com/2021/09/13/dc-attorney-general-targets-amazons-first-party-business-in-amended-antitrust-complaint.html	2021/9/13	AMZN	10:55:00
CNBC	Amazon reportedly developing a wall-mounted Echo, sound bar, updated car technology	Amazon is working on a wall-mounted Echo device, a TV sound bar, and updates to its car technology and wearables lineup, Bloomberg reported Friday.	https://www.cnbc.com/2021/09/24/amazon-reportedly-developing-echo-for-walls-sound-bar-new-car-tech.html	2021/9/24	AMZN	9:35:00
CNBC	Senators urge investigation into Amazon over alleged discrimination against pregnant warehouse workers	Six senators are urging the Equal Employment Opportunity Commission to investigate Amazon's treatment of pregnant warehouse workers.	https://www.cnbc.com/2021/09/10/senators-call-for-amazon-investigation-over-alleged-pregnancy-discrimination.html	2021/9/10	AMZN	11:53:00
CNBC	Affirm CEO Max Levchin explains how the company handled negotiations with Amazon on buy now, pay later deal	Affirm CEO Max Levchin on Thursday addressed the company's blockbuster partnership with Amazon. He told CNBC's Jim Cramer that Affirm approached...	https://www.cnbc.com/2021/09/09/max-levchin-explains-how-affirm-handled-negotiations-with-amazon.html	2021/9/9	AMZN	18:46:00
CNBC	Amazon hardware chief says the Astro home robot started as a security device and 'evolved to cover much more'	Amazon hardware chief says the Astro home robot started as a security device and 'evolved to cover much more'. Published Fri, Oct 1 20211:42 PM EDT...	https://www.cnbc.com/2021/10/01/amazons-dave-limp-says-astro-home-robot-started-as-security-device.html	2021/10/1	AMZN	13:42:00
CNBC	Amazon's top third-party seller in U.S. plans to go public via SPAC	E-retailer Packable will go public through a merger with Highland Transcend Partners I Corp., a special purpose acquisition company.	https://www.cnbc.com/2021/09/09/amazon-third-party-seller-pharmapacks-plans-to-go-public-via-spac.html	2021/9/9	AMZN	17:02:00
CNBC	Sen. Elizabeth Warren asks Amazon CEO Andy Jassy to explain why the company's algorithms recommend Covid misinformation	Sen. Elizabeth Warren asks Amazon CEO Andy Jassy to explain why the company's algorithms recommend Covid misinformation. Published Wed, Sep 8 20219:00 AM EDT...	https://www.cnbc.com/2021/09/08/elizabeth-warren-asks-amazon-ceo-to-crack-down-on-covid-misinformation.html	2021/9/8	AMZN	9:00:00
CNBC	GM expands OnStar by offering 911 emergency services for your home through Amazon Alexa	General Motors plans to expand its OnStar Guardian emergency services from an in-vehicle feature and phone-based app to at home with Amazon Alexa.	https://www.cnbc.com/2021/09/22/gm-to-offer-onstar-emergency-services-through-amazon-alexa.html	2021/9/22	AMZN	9:00:00
CNBC	Amazon is piling ads into search results and top consumer brands are paying up for prominent placement	Sponsored product ads accounted for roughly 73% of retailers' Amazon ad spend in the second quarter of 2021, according to digital marketing agency Merkle. Ad...	https://www.cnbc.com/2021/09/19/amazon-piles-ads-into-search-results-as-big-brands-pay-for-placement.html	2021/9/19	AMZN	8:36:00
CNBC	Amazon has rewarded eight workers who got vaccinated with free cars or $100,000 payouts	Amazon awarded cars and $100,000 cash awards to a handful of warehouse and Whole Foods employees who got vaccinated. The company in August launched the ?€?Max...	https://www.cnbc.com/2021/09/21/amazon-awards-cars-100000-cash-bonuses-to-vaccinated-workers.html	2021/9/21	AMZN	19:23:00
CNBC	Amazon settles with influencers who allegedly peddled counterfeits on Instagram and TikTok	Amazon on Thursday said it reached a settlement with two social media influencers it sued last November for allegedly engaging in a scheme to sell...	https://www.cnbc.com/2021/09/30/amazon-settles-with-influencers-who-allegedly-ran-counterfeit-scheme.html	2021/9/30	AMZN	8:16:00
CNBC	Amazon CEO Andy Jassy says the company could do more to treat workers better	Speaking at the GeekWire Summit in Seattle, Amazon CEO Andy Jassy said Tuesday there was more the company could do to treat employees better.	https://www.cnbc.com/2021/10/05/amazon-ceo-andy-jassy-says-the-company-could-treat-workers-better.html	2021/10/5	AMZN	16:46:00
CNBC	Amazon is planning a beauty products event for October to hook early holiday shoppers	Amazon plans to hold a beauty sales event for three weeks starting Oct. 4, according to documents reviewed by CNBC. The event is designed to lure consumers...	https://www.cnbc.com/2021/09/15/amazon-plans-october-beauty-sale-to-hook-early-holiday-shoppers.html	2021/9/15	AMZN	14:10:00
CNBC	Amazon CEO Andy Jassy: 'It's still early days for us in media'	Amazon CEO Andy Jassy told CNBC the company has big ambitions in media and entertainment. Amazon has recently made significant bets on original content and...	https://www.cnbc.com/2021/09/14/amazon-ceo-andy-jassy-its-still-early-days-for-us-in-media.html	2021/9/14	AMZN	11:48:00
CNBC	Savings app Acorns hires former Amazon executive as president, says crypto investing is coming	Hijirida spent 12 years at Amazon managing areas including global payments and advertising. He was CEO of digital bank Simple Finance from 2018 until it was...	https://www.cnbc.com/2021/09/15/crypto-acorns-hires-former-amazon-executive-as-president-says-crypto-investing-is-coming.html	2021/9/15	AMZN	9:00:00
CNBC	Cramer sees opportunity to buy 'best of breed' tech giants Apple, Amazon and Salesforce	Long-term investors should consider buying Salesforce, Apple and Amazon shares, CNBC's Jim Cramer said Monday. The ?€?Mad Money?€? host said the companies are...	https://www.cnbc.com/2021/09/27/cramer-sees-opportunity-to-buy-best-of-breed-tech-giants-apple-amazon-and-salesforce.html	2021/9/27	AMZN	19:08:00
CNBC	Amazon Air founder has a new start-up that aims to take on FedEx and UPS by speeding up shipping	Scott Ruffin, who founded Amazon Air and helped grow its shipping operations, has a new start-up to help retailers speed up deliveries.	https://www.cnbc.com/2021/10/05/amazon-air-founders-start-up-pandion-raises-30-million.html	2021/10/5	AMZN	8:00:00
CNBC	California law limits quotas, ensures bathroom breaks for Amazon workers: CNBC After Hours	California Governor Gavin Newsom on Wednesday signed a bill that limits warehouse employers like Amazon.com from setting productivity quotas, the first...	https://www.cnbc.com/2021/09/23/california-law-limits-quotas-ensures-bathroom-breaks-for-amazon-workers.html	2021/9/23	AMZN	18:03:00
CNBC	From Amazon to Walmart, here's how college tuition became the hot corporate benefit	Today, education benefits can range from employers giving employees funds directly for education expenses, to employers offering internal training and...	https://www.cnbc.com/2021/09/30/from-amazon-to-walmart-college-tuition-is-the-hot-corporate-benefit.html	2021/9/30	AMZN	9:15:00
CNBC	The hardest interview question a top Amazon recruiter asks?€?and how to answer it	Asking candidates this question helps Amazon hiring managers determine how well someone fits this leadership principle, and how data factors in to their...	https://www.cnbc.com/2021/09/20/top-amazon-recruiter-reveals-the-hardest-interview-question-he-asks-.html	2021/9/20	AMZN	13:03:00
CNBC	This surprisingly common interview mistake can cost you the job, according to a top Amazon recruiter	Every second counts to make a strong first impression during a job interview. Interviewers will pay attention to even minor details such as your posture and...	https://www.cnbc.com/2021/09/14/top-amazon-recruiter-this-one-interview-mistake-can-cost-you-the-job.html	2021/9/14	AMZN	9:15:00
CNBC	CNBC Exclusive: CNBC Transcript: Amazon CEO Andy Jassy Speaks with CNBC's Jon Fortt on ?€?TechCheck?€? Today	WHEN: Today, Tuesday, September 14, 2021. WHERE: CNBC's ?€?TechCheck?€?. Following is the unofficial transcript of a CNBC exclusive interview with Amazon CEO...	https://www.cnbc.com/2021/09/14/cnbc-exclusive-cnbc-transcript-amazon-ceo-andy-jassy-speaks-with-cnbcs-jon-fortt-on-techcheck-today.html	2021/9/14	AMZN	12:31:00
CNBC	Top Wall Street analysts believe these stocks are poised for upside	Top Wall Street analysts believe these stocks are poised for upside ?? related investing news ?? PayPal ?? PowerSchool ?? Harley-Davidson ?? Salesforce ?? Amazon.	https://www.cnbc.com/2021/09/19/analysts-see-upside-in-stocks-like-amazon-salesforce.html	2021/9/19	AMZN	7:55:00
CNBC	Three reasons why an Amazon TV set could be a winner for the stock, says Morgan Stanley	An Amazon-branded TV could boost the e-commerce giant's growth, Morgan Stanley said in a note Tuesday. An error has occurred. logo. Already a subscriber?	https://www.cnbc.com/2021/09/07/why-an-amazon-tv-set-could-be-a-winner-for-the-stock-morgan-stanley.html	2021/9/7	AMZN	11:58:00
CNBC	Amazon badly misses on earnings and revenue, gives disappointing fourth-quarter guidance	Amazon badly misses on earnings and revenue, gives disappointing fourth-quarter guidance ?? Amazon reported third-quarter results on Thursday, missing on the top...	https://www.cnbc.com/2021/10/28/amazon-amzn-earnings-q3-2021.html	2021/10/28	AMZN	15:32:00
CNBC	Lawmakers question whether top Amazon executives lied to Congress	Five members of the House Judiciary Committee sent a letter to Amazon CEO Andy Jassy questioning whether the company's top executives misled Congress or lied...	https://www.cnbc.com/2021/10/18/lawmakers-question-whether-top-amazon-executives-lied-to-congress.html	2021/10/18	AMZN	9:30:00
CNBC	Amazon plans to hire 150,000 seasonal staff for the holidays	Amazon on Monday said it would hire 150,000 seasonal employees to help manage the holiday shopping rush. In the latest sign of a tight labor market,...	https://www.cnbc.com/2021/10/18/amazon-plans-to-hire-150000-seasonal-staff-for-the-holiday-season.html	2021/10/18	AMZN	10:05:00
CNBC	Amazon warehouse workers on Staten Island to file for union election	An independent group of Amazon employees on Staten Island plan to file for a union election with the National Labor Relations Board on Oct. 25.	https://www.cnbc.com/2021/10/21/amazon-warehouse-workers-on-staten-island-to-file-for-union-election.html	2021/10/21	AMZN	10:09:00
CNBC	Jeff Bezos hired this Amazon applicant ?€?on the spot'?€?here are the 2 interview questions he asked	I submitted my resume to Amazon without much thought. To my surprise, I was called in for a first-round interview for a junior assistant role. I had no...	https://www.cnbc.com/2021/11/02/job-interview-questions-jeff-bezos-asked-a-former-amazon-employee-before-hiring-her-on-the-spot.html	2021/11/2	AMZN	10:49:00
CNBC	Amazon will let managers decide how often employees come into the office	Amazon CEO Andy Jassy said in a memo Monday that the company is leaving it up to individual team managers to decide how often their employees come in to...	https://www.cnbc.com/2021/10/11/amazon-to-let-managers-decide-how-often-employees-come-into-the-office.html	2021/10/11	AMZN	14:24:00
CNBC	Amazon India reportedly copied sellers' products and rigged search results	Amazon's India division engaged in a systematic campaign of copying items sold by third-party sellers and then manipulated search results to favor its own...	https://www.cnbc.com/2021/10/13/amazon-india-reportedly-copied-products-and-rigged-search-results.html	2021/10/13	AMZN	11:32:00
CNBC	Amazon wants us to stop talking to Alexa so much	Tom Taylor, senior vice president of Alexa, said ?€?it may surprise you?€? to know that Amazon wants you to talk to Alexa less. ?€?We believe that the future of...	https://www.cnbc.com/2021/11/02/amazon-wants-us-to-stop-talking-to-alexa-so-much.html	2021/11/2	AMZN	9:49:00
CNBC	Amazon plans to launch its first internet satellites in late 2022	Called KuiperSat-1 and KuiperSat-2, Amazon said the satellites will launch with rocket builder ABL Space on its RS1 vehicle. In this article.	https://www.cnbc.com/2021/11/01/amazons-project-kuiper-launching-first-internet-satellites-in-q4-2022.html	2021/11/1	AMZN	12:58:00
CNBC	Amazon lifts mask mandate for fully vaccinated warehouse workers	Starting on Tuesday, Amazon will no longer require fully vaccinated U.S. warehouse employees to wear masks at work, unless mandated by state or local law.	https://www.cnbc.com/2021/11/01/amazon-lifts-mask-mandate-for-fully-vaccinated-warehouse-workers.html	2021/11/1	AMZN	14:00:00
CNBC	Jeff Bezos shared a 22-year-old article predicting Amazon's failure to show how to deal with criticism	?€?Listen and be open, but don't let anybody tell you who you are,?€? the Amazon chairman wrote on Twitter. ?€?This was just one of the many stories telling us all...	https://www.cnbc.com/2021/10/12/jeff-bezos-shared-a-22-year-old-article-predicting-amazons-failure.html	2021/10/12	AMZN	16:35:00
CNBC	Amazon reveals 20% stake in electric-vehicle maker Rivian	Amazon holds a 20% stake in electric-vehicle maker Rivian Automotive, the e-commerce giant disclosed in a securities filing Friday. ?? Rivian filed its IPO...	https://www.cnbc.com/2021/10/29/amazon-reveals-20percent-stake-in-electric-vehicle-maker-rivian.html	2021/10/29	AMZN	12:19:00
CNBC	Verizon partners with Amazon to use tech giant's satellite internet system for rural broadband	?€?We're proud to be working together to explore bringing fast, reliable broadband to the customers and communities who need it most,?€? Amazon CEO Andy Jassy said.	https://www.cnbc.com/2021/10/26/verizon-partnering-with-amazon-project-kuiper-satellite-internet.html	2021/10/26	AMZN	8:00:00
CNBC	Amazon's new net-zero carbon pledge is focused on the oceans, as shipping giants pursue alternative fuels	Amazon and IKEA are among the major companies pushing the ocean shipping industry to adopt zero-carbon fuel sources for vessels by 2040. Marine shipping...	https://www.cnbc.com/2021/10/19/amazon-backs-zero-carbon-ocean-shipping-by-2040-.html	2021/10/19	AMZN	13:45:00
CNBC	Amazon invests in EV charging start-up and other climate technologies	Amazon on Wednesday said it invested in three more start-ups as part of its $2 billion Climate Pledge Fund, launched last June.	https://www.cnbc.com/2021/10/27/amazon-invests-in-ev-charging-start-up-and-other-climate-technologies.html	2021/10/27	AMZN	9:33:00
CNBC	Amazon finally made its first TV with Alexa built in ?€? here's what it's like	Amazon's first TV sets, which you can talk to and control without a remote, go on sale this week. I've been testing the $830 Amazon Fire TV Omni Series for a...	https://www.cnbc.com/2021/10/28/amazon-fire-tv-omni-series-review.html	2021/10/28	AMZN	9:36:00
CNBC	Amazon ends service that delivers packages to Prime members' cars	Amazon shut down its in-car delivery service, which enabled delivery people to securely drop off packages in Prime users' car trunks. The offering was an...	https://www.cnbc.com/2021/10/28/amazon-ends-service-that-delivers-packages-to-prime-members-cars.html	2021/10/28	AMZN	14:06:00
CNBC	Amazon says it's prepared for supply chain snarls as holidays loom	Amazon and other retailers are staring down a particularly challenging holiday season with supply-chain snarls and labor shortages, which experts say could lead...	https://www.cnbc.com/2021/10/25/amazon-says-its-prepared-for-supply-chain-snarls-as-holidays-loom.html	2021/10/25	AMZN	10:05:00
CNBC	Amazon takes another swipe at union as Alabama rematch looms	Amazon handily defeated a historic union drive at a warehouse in Bessemer, Alabama, earlier this year. With the prospect of another vote looming, Amazon has...	https://www.cnbc.com/2021/11/04/amazon-takes-another-swipe-at-union-as-alabama-rematch-looms.html	2021/11/4	AMZN	13:14:00
CNBC	Amazon says sellers are doing great on its marketplace, as regulators turn up the heat	It comes as Amazon faces growing scrutiny over its treatment of third-party sellers. Earlier this week, lawmakers accused Amazon executives of misleading or...	https://www.cnbc.com/2021/10/19/amazon-touts-small-business-success-amid-third-party-seller-scrutiny-.html	2021/10/19	AMZN	8:08:00
CNBC	Amazon Web Services plans to design more of its own semiconductors, CEO says	AWS CEO Adam Selipsky told CNBC on Friday the cloud computing giant plans to keep designing its own semiconductors, stressing the cost benefits for clients.	https://www.cnbc.com/2021/10/15/amazon-web-services-plans-to-design-more-of-its-own-semiconductors-ceo.html	2021/10/15	AMZN	19:08:00
CNBC	Top Amazon aggregator Thrasio delays SPAC deal as top executives exit	Thrasio, an early leader in the big business of Amazon aggregators, had a booth at the popular Prosper Show for Amazon sellers in Las Vegas, Nevada, on July 14,...	https://www.cnbc.com/2021/10/08/top-amazon-aggregator-thrasio-delays-spac-deal-as-top-executives-exit.html	2021/10/8	AMZN	17:41:00
CNBC	Amazon is offering $4,000 bonuses to lure UK workers as Britain faces labor crunch	An Amazon warehouse in Leeds, England. Nathan Stirk | Getty Images. LONDON ?€? Labor shortages are forcing British businesses to hike wages to compete for workers...	https://www.cnbc.com/2021/10/20/amazon-is-offering-4000-bonuses-to-lure-uk-workers.html	2021/10/20	AMZN	1:46:00
CNBC	Alibaba is ramping up in Europe, and is already ahead of Amazon in one region	Alibaba remained among the top three online sellers of consumer goods in eastern Europe last year, according to Euromonitor International. Amazon wasn't on the...	https://www.cnbc.com/2021/10/29/eu-ecommerce-alibaba-competes-with-amazon-in-europe-for-singles-day-.html	2021/10/28	AMZN	21:52:00
CNBC	Stocks making the biggest moves after hours: Amazon, Apple, Starbucks & more	Amazon ?€? Shares of the e-commerce giant dropped more than 4% in extended trading on Thursday after a disappointing quarterly earnings report. ?? Starbucks ?? Apple...	https://www.cnbc.com/2021/10/28/stocks-making-the-biggest-moves-after-hours-amazon-apple-starbucks-more.html	2021/10/28	AMZN	17:09:00
CNBC	Cramer reacts to Apple and Amazon's earnings, says the companies' problems are temporary	Shares of both Apple and Amazon were down more than 3% in after-hours trading as investors digested the quarterly numbers. Apple's earnings per share were in...	https://www.cnbc.com/2021/10/28/jim-cramer-reacts-to-apple-and-amazons-rough-earnings-reports.html	2021/10/28	AMZN	18:42:00
CNBC	Here are Monday's biggest analyst calls of the day: Amazon, Peloton, Spotify, Shake Shack & more	An Amazon employee works in the picking station for merchandise at the Amazon fulfillment center in Robbinsville, New Jersey, November 26, 2018.	https://www.cnbc.com/2021/11/01/monday-street-analyst-calls-amazon-peloton-spotify-shake-shack.html	2021/11/1	AMZN	8:42:00
CNBC	Amazon is finally a services company and that's the only reason it's profitable	Andy Jassy, chief executive officer of Amazon.Com Inc., speaks during the GeekWire Summit in Seattle, Washington, U.S., on Tuesday, Oct. 5, 2021.	https://www.cnbc.com/2021/10/28/amazon-is-finally-a-services-company-and-thats-why-its-profitable.html	2021/10/28	AMZN	20:36:00
CNBC	How Amazon Prime turned Amazon into a $1.6 trillion empire	Today, Amazon Prime membership costs $119 per year, or a $12.99 monthly subscription. But perhaps Amazon Prime's biggest draw is its free one- or two-day...	https://www.cnbc.com/video/2021/10/29/how-amazon-prime-turned-amazon-into-a-1point6-trillion-empire.html	2021/10/29	AMZN	11:40:00
CNBC	ESG will create financial bubbles just like crypto, banking body CEO says	Financial bubbles will form as investors scramble to make deals in the sustainability space, according to Tim Adams, the president and CEO of the Institute...	https://www.cnbc.com/2021/10/22/esg-will-create-bubbles-and-the-next-amazon-or-tesla-iif.html	2021/10/22	AMZN	4:03:00
CNBC	European stocks close mixed after Apple, Amazon disappoint; Volvo Cars surges on debut	On Wall Street, stock futures slipped in early morning trading Friday as shares of major technology companies suffered following disappointing earnings reports.	https://www.cnbc.com/2021/10/29/european-stocks-investors-react-after-apple-amazon-disappoint.html	2021/10/29	AMZN	1:27:00
CNBC	Stocks making the biggest moves midday: Starbucks, Apple, Amazon, U.S. Steel and more	U.S. Steel ?€? Shares of U.S. Steel gained more than 12,9% as the company's quarterly results beat top and bottom line estimates. ?? Starbucks ?? Amazon ?? Apple...	https://www.cnbc.com/2021/10/29/stocks-making-the-biggest-moves-midday-starbucks-apple-amazon-more.html	2021/10/29	AMZN	12:53:00
CNBC	Amazon Web Services outage brings some delivery operations to a standstill	Amazon Web Services outage brings some delivery operations to a standstill ?? Amazon's cloud computing unit on Tuesday was hit with an outage that took down some...	https://www.cnbc.com/2021/12/07/amazon-web-services-outage-causes-issues-at-disney-netflix-coinbase.html	2021/12/7	AMZN	12:28:00
CNBC	Amazon touts record post-Thanksgiving sales amid lackluster Black Friday, Cyber Monday for retailers	Amazon said it rang up record-breaking sales between Black Friday and Cyber Monday. Meanwhile, U.S. shoppers spent $10.7 billion on Cyber Monday,...	https://www.cnbc.com/2021/11/30/amazon-touts-record-sales-amid-weak-start-to-holiday-shopping-season.html	2021/11/30	AMZN	13:13:00
CNBC	Amazon warehouse workers in Alabama will get another chance to vote to unionize	The National Labor Relations Board authorized a new union election at one of Amazon's Alabama warehouses, the labor union behind the effort said Monday. In a...	https://www.cnbc.com/2021/11/29/amazon-warehouse-workers-in-alabama-will-get-another-chance-to-vote-to-unionize.html	2021/11/29	AMZN	15:14:00
CNBC	Extinction Rebellion target Amazon UK hubs with blockades on Black Friday	Their aim is to disrupt Amazon on one of the busiest shopping days of the year. Protests also took place outside Amazon warehouses in the Netherlands and...	https://www.cnbc.com/2021/11/26/amazon-black-friday-disrupted-by-extinction-rebellion-activists.html	2021/11/26	AMZN	10:37:00
CNBC	Amazon to stop accepting Visa credit cards issued in the UK, citing high fees	Amazon has told some customers that, from Jan. ?? The e-commerce giant cited high fees charged by the payment processor. ?? Visa said it was ?€?very disappointed that...	https://www.cnbc.com/2021/11/17/amazon-to-stop-accepting-visa-credit-cards-issued-in-the-uk.html	2021/11/17	AMZN	5:05:00
CNBC	Deforestation in Brazil's Amazon rainforest hits 15-year high, data shows	It also marks the greatest area lost to deforestation in the Brazilian Amazon since 2006, when a total area of 14,286 square kilometers was cleared.	https://www.cnbc.com/2021/11/19/deforestation-in-brazils-amazon-rainforest-hits-15-year-high.html	2021/11/19	AMZN	9:10:00
CNBC	Amazon settles with California over claims it concealed Covid-19 cases from warehouse workers	Amazon on Monday reached a settlement with California's attorney general over claims it concealed Covid cases from warehouse workers.	https://www.cnbc.com/2021/11/15/amazon-settles-claims-it-concealed-covid-19-cases-from-workers.html	2021/11/15	AMZN	19:18:00
CNBC	Starbucks and Amazon are opening cashierless coffee shop in Manhattan. Take a look inside	Starbucks and Amazon are opening cashierless coffee shop in Manhattan. Take a look inside ?? Starbucks is opening a pick-up cafe in midtown Manhattan with Amazon...	https://www.cnbc.com/2021/11/18/starbucks-opens-pickup-store-with-amazon-go-technology-in-manhattan.html	2021/11/18	AMZN	5:00:00
CNBC	Affirm shares soar after company announces expanded deal with Amazon, fiscal Q1 revenues beat estimates	Affirm shares soared in after-hours trading on Wednesday, after the company said it would expand its partnership with Amazon. ?? The company also beat on revenue...	https://www.cnbc.com/2021/11/10/affirm-shares-soar-after-announcing-expanded-deal-with-amazon.html	2021/11/10	AMZN	16:24:00
CNBC	Goldman Sachs unveils Amazon-backed cloud service for Wall Street trading firms	The new service, called GS Financial Cloud for Data with Amazon Web Services, will help asset managers save time by allowing their developers to focus efforts...	https://www.cnbc.com/2021/11/30/goldman-sachs-unveils-amazon-backed-cloud-service-for-wall-street-trading-firms.html	2021/11/30	AMZN	13:12:00
CNBC	Amazon poised to pass UPS and FedEx to become largest U.S. delivery service by early 2022, exec says	Analysts have long predicted Amazon would overtake carriers like UPS, FedEx and the U.S. Postal Service, thanks to its increasingly in-house network of planes,...	https://www.cnbc.com/2021/11/29/amazon-on-track-to-be-largest-us-delivery-service-by-2022-exec-says.html	2021/11/29	AMZN	10:07:00
CNBC	Amazon is making its own containers and bypassing supply chain chaos with chartered ships and long-haul planes	For years, Amazon has been quietly chartering private cargo ships, making its own containers, and leasing planes to better control the complicated shipping...	https://www.cnbc.com/2021/12/04/how-amazon-beats-supply-chain-chaos-with-ships-and-long-haul-planes.html	2021/12/4	AMZN	9:00:00
CNBC	Pentagon asks Amazon, Google, Microsoft and Oracle for bids on new cloud contracts	Pentagon asks Amazon, Google, Microsoft and Oracle for bids on new cloud contracts ?? The U.S. Defense Department expects to dole out cloud contracts to multiple...	https://www.cnbc.com/2021/11/19/pentagon-asks-amazon-google-microsoft-oracle-for-cloud-bids.html	2021/11/19	AMZN	11:58:00
CNBC	Amazon rolled back Covid safety protocols in warehouses, says New York attorney general	James sued Amazon in February, alleging it failed to adequately protect workers from the coronavirus. On Tuesday, Amazon filed a motion as part of her suit...	https://www.cnbc.com/2021/11/30/new-york-ag-amazon-dropped-covid-safety-protocols-in-warehouses.html	2021/11/30	AMZN	18:30:00
CNBC	Amazon's healthcare business lands Hilton as a key customer	Amazon.com has reached a deal to sell virtual medical services to Hilton in the United States. It marks Amazon Care's first hospitality customer and only...	https://www.cnbc.com/2021/11/15/amazons-healthcare-business-lands-hilton-as-a-key-customer.html	2021/11/15	AMZN	15:36:00
CNBC	Amazon executive overseeing brick-and-mortar store push departs the company	The Amazon Go grocery store at the Amazon corporate headquarters in Seattle, Washington. David Ryder / Stringer | Getty Images. Amazon recently lost a high-...	https://www.cnbc.com/2021/11/24/amazon-executive-overseeing-brick-and-mortar-store-push-departs-the-company.html	2021/11/24	AMZN	10:57:00
CNBC	Amazon's $21 billion Rivian stake is a bet that innovation can help solve climate change	Amazon's big bet on Rivian Automotive paid off this week when the electric vehicle start-up made an explosive debut on the public markets. Rivian raised nearly...	https://www.cnbc.com/2021/11/13/amazons-rivian-bet-furthers-its-climate-change-reduction-goals.html	2021/11/13	AMZN	9:02:00
CNBC	Macy's CEO, a department store veteran, fights to fit in the Amazon future of retail	Macy's forecasts digital sales will hit $10 billion in 2023 up from $7.6 billion in 2020, and activist investor Jana Partners wants to see that growth fully...	https://www.cnbc.com/2021/11/13/macys-ceo-department-store-veteran-fights-the-amazon-future-.html	2021/11/13	AMZN	10:00:00
CNBC	Ex-Amazon recruiter says hiring managers spend just 6 seconds on your resume?€?here's how to impress them instantly	That has upped the ante for companies, who need to make themselves more appealing to modern workers. But it has also piled the pressure on employees, who must...	https://www.cnbc.com/2021/11/12/ex-amazon-recruiter-tips-to-nail-your-resume-impress-hiring-manager.html	2021/11/11	AMZN	20:04:00
CNBC	Goldman names Amazon a top pick for 2022, says rising labor costs are already priced in	Boxes move along a conveyor belt at an Amazon fulfillment center on Prime Day in Raleigh, North Carolina, U.S., on Monday, June 21, 2021.	https://www.cnbc.com/2021/11/17/goldman-names-amazon-a-top-pick-for-2022-says-rising-labor-costs-are-already-priced-in.html	2021/11/17	AMZN	6:36:00
CNBC	Deforestation in Brazil's Amazon rises in October, despite COP26 promises	Brazil is making a push at the United Nations climate change summit (COP26) to suggest it has stepped up stewardship of the Amazon, vowing to end illegal...	https://www.cnbc.com/2021/11/15/deforestation-in-brazils-amazon-rises-in-october-despite-cop26-vows.html	2021/11/14	AMZN	20:20:00
CNBC	Goldman Sachs' top 2022 stock picks: Amazon, Walmart	Eric Sheridan, Goldman Sachs managing director, joins 'TechCheck' to explore why his company believes Amazon will be a top pick through the end of the year,...	https://www.cnbc.com/video/2021/11/22/goldman-sachs-top-2022-stock-picks-amazon-walmart.html	2021/11/22	AMZN	11:27:00
CNBC	OSHA opens probe into deadly Amazon warehouse collapse in Illinois	OSHA is investigating a collapse at an Amazon warehouse in Edwardsville, Illinois. The facility collapsed Friday as a tornado rolled through, killing six...	https://www.cnbc.com/2021/12/13/osha-opens-probe-into-deadly-amazon-warehouse-collapse-in-illinois.html	2021/12/13	AMZN	13:09:00
CNBC	Amazon fined $1.28 billion by Italy's antitrust regulators	The Autorit?? Garante della Concorrenza e del Mercato (AGCM) said Thursday that Amazon had harmed competing operators in the e-commerce logistics service.	https://www.cnbc.com/2021/12/09/amazon-fined-1point28-billion-by-italys-antitrust-regulators.html	2021/12/9	AMZN	4:42:00
CNBC	Amazon's Alexa assistant told a child to do a potentially lethal challenge	?€?Plug in a phone charger about halfway into a wall outlet, then touch a penny to the exposed prongs,?€? Alexa said. An Amazon spokesperson told CNBC on Wednesday...	https://www.cnbc.com/2021/12/29/amazons-alexa-told-a-child-to-do-a-potentially-lethal-challenge.html	2021/12/29	AMZN	8:40:00
CNBC	Amazon warehouse workers on Staten Island refile union petition	The group, called Amazon Labor Union, is looking to organize workers across four Amazon warehouses. It first filed a vote request in late October with...	https://www.cnbc.com/2021/12/22/amazon-warehouse-workers-on-staten-island-refile-union-petition.html	2021/12/22	AMZN	13:02:00
CNBC	Rivian stock plunges after news of Amazon-Stellantis deal	Amazon will be the first commercial customer of Stellantis' Ram ProMaster battery-electric vehicle when it arrives in 2023. In this article.	https://www.cnbc.com/2022/01/05/rivian-stock-plunges-after-news-of-amazon-stellantis-deal.html	2022/1/5	AMZN	13:29:00
CNBC	Amazon partnered with China propaganda arm	Amazon was marketing a collection of President Xi Jinping's speeches and writings on its Chinese website about two years ago, when Beijing delivered an...	https://www.cnbc.com/2021/12/17/amazon-partnered-with-china-propaganda-arm.html	2021/12/17	AMZN	11:14:00
CNBC	Amazon drivers sought safety at warehouse as tornado hit but found only death and destruction	Amazon drivers sought safety at warehouse as tornado hit but found only death and destruction ... The site of a roof collapse at an Amazon.com distribution centre...	https://www.cnbc.com/2021/12/20/amazon-warehouse-in-illinois-hit-by-tornado-killing-6.html	2021/12/20	AMZN	12:00:00
CNBC	Amazon revives mask mandate for warehouse workers due to rise in Covid cases	Amazon's U.S. warehouse employees will once again be required to wear face masks at work amid a surge in Covid-19 cases due to the highly transmissible omicron...	https://www.cnbc.com/2021/12/22/amazon-revives-mask-mandate-for-warehouse-workers-amid-omicron-threat.html	2021/12/22	AMZN	10:39:00
CNBC	Amazon elevates former Prime boss to oversee health efforts	Amazon has tapped Neil Lindsay, its former Prime boss and marketing guru, to oversee its health efforts, according to his LinkedIn profile.	https://www.cnbc.com/2021/12/15/amazon-elevates-former-prime-boss-neil-lindsay-to-run-health-efforts.html	2021/12/15	AMZN	20:48:00
CNBC	Amazon was the worst-performing FAANG stock of 2021 ?€? here's why	Amazon shares increased a meager 2.4% in 2021, vastly underperforming its Big Tech peers. The e-commerce company's stock was weighed down by tough...	https://www.cnbc.com/2022/01/05/amazon-was-the-worst-performing-faang-stock-of-2021-heres-why.html	2022/1/5	AMZN	15:14:00
CNBC	Why deforestation in Brazil's Amazon has soared to its highest level in 15 years	Diseased palm trees affected by a virus that causes the tree to rot in the Brazilian Amazon rainforest. UniversalImagesGroup | Getty Images. Deforestation in...	https://www.cnbc.com/2021/12/30/why-deforestation-in-brazils-amazon-has-soared-to-its-highest-level-in-15-years.html	2021/12/30	AMZN	1:44:00
CNBC	Charts suggest Amazon shares are nearing a make-or-break moment, Cramer says	The work of technical analyst Carolyn Boroden suggests Amazon shares are approaching a make-or-break trading moment, CNBC's Jim Cramer said Tuesday.	https://www.cnbc.com/2021/12/14/jim-cramer-charts-suggest-amazon-near-a-make-or-break-trading-moment.html	2021/12/14	AMZN	18:36:00
CNBC	Amazon cuts paid Covid leave time for workers following changes to CDC guidance	Amazon said all U.S. workers who test positive for Covid-19 and those required to quarantine will now be eligible for one week, or up to 40 hours, of paid leave...	https://www.cnbc.com/2022/01/07/amazon-cuts-paid-covid-leave-for-workers-as-cdc-guidance-shifts.html	2022/1/7	AMZN	14:22:00
CNBC	Amazon limits how many Covid tests you can buy amid omicron surge	Amazon and vendors on its online marketplace have placed purchase limits on at-home Covid tests amid a surge in demand ahead of the holidays and the...	https://www.cnbc.com/2021/12/22/covid-tests-amazon-limits-number-of-tests-you-can-buy.html	2021/12/22	AMZN	9:16:00
CNBC	Roku tumbles 12% after analyst says competition from Amazon, Google is stunting user growth	Roku tumbles 12% after analyst says competition from Amazon, Google is stunting user growth ?? Roku shares dropped 12% on Wednesday, falling to their lowest price...	https://www.cnbc.com/2022/01/05/roku-drops-on-concern-of-increased-competition-from-amazon-google.html	2022/1/5	AMZN	14:25:00
CNBC	Lululemon taps former Amazon exec as new CEO of its at-home gym Mirror	Lululemon said Thursday it has named former Amazon exec Michael Aragon as CEO of its at-home gym business, Mirror. Aragon will also oversee Lululemon's...	https://www.cnbc.com/2022/01/06/lululemon-taps-former-amazon-exec-as-new-ceo-of-its-at-home-gym-mirror.html	2022/1/6	AMZN	16:40:00
CNBC	What it's like to live in an RV and do seasonal work for Amazon's growing CamperForce program	Every holiday season since 2008, Amazon hires hundreds of nomadic CamperForce workers for temporary warehouse jobs. It's a small portion of this year's 150,000...	https://www.cnbc.com/video/2021/12/23/inside-the-growing-amazon-camperforce-program-featured-in-nomadland.html	2021/12/23	AMZN	7:59:00
CNBC	Here are Thursday's biggest analyst calls of the day: Lowe's, Microsoft, Amazon, Uber & more	Here are Thursday's biggest analyst calls of the day: Lowe's, Microsoft, Amazon, Uber & more ... Shoppers visit a Lowe's hardware store in Philadelphia,...	https://www.cnbc.com/2022/01/06/thursday-street-calls-lowes-microsoft-amazon-uber-mgm-more.html	2022/1/6	AMZN	8:39:00
CNBC	Here are Friday's biggest analyst calls of the day: Amazon, Lyft, Uber, Delta Air Lines, Nvidia & more	Lyft President John Zimmer and CEO Logan Green and the Lyft Board of Directors speak as Lyft lists on the Nasdaq at an IPO event in Los Angeles March 29,...	https://www.cnbc.com/2022/01/07/friday-wall-street-calls-amazon-lyft-uber-delta-chewy-nvidia-.html	2022/1/7	AMZN	8:41:00
CNBC	Here are Thursday's biggest analyst calls of the day: FedEx, Pfizer, Peloton, Amazon, Tesla and more	Here are Thursday's biggest analyst calls of the day: FedEx, Pfizer, Peloton, Amazon, Tesla and more.	https://www.cnbc.com/2021/12/23/thursday-wall-street-calls-fedex-pfizer-peloton-amazon-tesla-nio.html	2021/12/23	AMZN	8:30:00
Forbes	Amazon Pledges $2 Billion For Affordable Housing In Three Hub Cities	Amazon said Wednesday that it is launching a $2 billion housing equity fund to preserve and create over 20,000 affordable housing units in Washington...	https://www.forbes.com/sites/brendarichardson/2021/01/06/amazon-pledges-2-billion-for-affordable-housing-in-three-hub-cities/	2021/1/6	AMZN	9:14:00
Forbes	Amazon's Haven Healthcare Venture To Shut Down	The Haven healthcare venture created by Amazon, Warren Buffett's Berkshire Hathaway and JPMorgan Chase is shutting down. The end of the venture,...	https://www.forbes.com/sites/brucejapsen/2021/01/04/amazons-haven-healthcare-venture-to-end-operations-next-month/	2021/1/4	AMZN	12:50:00
Forbes	Amazon Offers To Help Biden With Covid-19 Vaccine Rollout	Amazon sent a letter to President Joe Biden Wednesday offering to help the White House distribute the Covid-19 vaccine, marking a sharp change from the...	https://www.forbes.com/sites/alisondurkee/2021/01/20/amazon-offers-to-help-biden-with-covid-19-vaccine-rollout/	2021/1/20	AMZN	16:02:00
Forbes	Amazon Alexa — Blurring The Boundaries Between Assistive Tech And Companionship	According to an interesting new research study, Amazon's Alexa is taking assistive technology to a whole new level by boosting disabled people's emotional...	https://www.forbes.com/sites/gusalexiou/2021/01/26/amazon-alexa---blurring-the-boundaries-between-assistive-tech-and-companionship/	2021/1/26	AMZN	3:52:00
Forbes	Amazon-Backed Rivian Hauls In Additional $2.65 Billion To Fund Electric Vehicle Push	Rivian, a well-funded electric vehicle startup backed by Amazon AMZN +3.1% , said it raised a further $2.65 billion in a round led by investment giant T.	https://www.forbes.com/sites/alanohnsman/2021/01/19/amazon-backed-rivian-hauls-in-additional-265-billion-to-fund-electric-vehicle-push/	2021/1/19	AMZN	12:55:00
Forbes	Amazon Prime Too Hard To Cancel, Consumer Watchdog Complains	Amazon's Prime cancellation policy is facing legal challenges in Europe, with the Norwegian Consumer Council (NCC) calling it a 'deliberate attempt to...	https://www.forbes.com/sites/emmawoollacott/2021/01/14/amazon-prime-too-hard-to-cancel-consumer-watchdog-complains/	2021/1/14	AMZN	8:26:00
Forbes	Why Is Amazon Buying Converted 767 Freighters Instead Of Leasing?	An Amazon spokesperson echoed comments from Amazon Air vice president Sarah Rhoads asserting that buying the 767s is ?€?a natural next step?€? and that a mix of...	https://www.forbes.com/sites/erictegler/2021/01/07/why-is-amazon-buying-converted-767-freighters-instead-of-leasing/	2021/1/7	AMZN	9:30:00
Forbes	Amazon Buys First Aircraft From Delta And WestJet In Bid To Speed Up Deliveries	Amazon is buying 11 used Boeing 767-300 jets from Delta and WestJet as part of its rapidly expanding air cargo operation, the first time it has bought,...	https://www.forbes.com/sites/roberthart/2021/01/05/amazon-buys-first-aircraft-from-delta-and-westjet-in-bid-to-speed-up-deliveries/	2021/1/5	AMZN	13:38:00
Forbes	Amazon Third-Party Sellers Are Being Bought Up Rapidly. But There Are Risks.	Where a normal acquisition takes 6-12 months, buying an Amazon seller can be done in weeks and sometimes days. And unlike other deals, the management of the...	https://www.forbes.com/sites/richardkestenbaum/2021/01/11/amazon-third-party-sellers-are-being-bought-up-rapidly-but-there-are-risks/	2021/1/11	AMZN	8:00:00
Forbes	Fiat Chrysler Is First Customer For Amazon's Latest Alexa AI Feature	Amazon announced the new Alexa Custom Assistant on Friday and said FCA will be the first to deploy it. The technology, in theory, should enable a driver to roll...	https://www.forbes.com/sites/greggardner/2021/01/15/fiat-chrysler-is-first-customer-for-amazons-latest-alexa-feature/	2021/1/15	AMZN	10:08:00
Forbes	Amazon Bankrolls Housing Equity In Its Corporate Home Communities With $2B Fund	Amazon is now stepping up its efforts to improve housing equity, with the establishment of a $2 billion Housing Equity Fund to support affordable housing in...	https://www.forbes.com/sites/patrickmoorhead/2021/01/11/amazon-bankrolls-housing-equity-in-its-corporate-home-communities-with-2b-fund/	2021/1/11	AMZN	14:46:00
Forbes	What's Next For Amazon: 11 Predictions For 2021	By Greg Mercer, founder and CEO of Jungle Scout, the leading all-in-one platform for selling on Amazon. Shopping Cart on Keyboard.	https://www.forbes.com/sites/theyec/2021/01/04/whats-next-for-amazon-11-predictions-for-2021/	2021/1/4	AMZN	9:00:00
Forbes	Is Amazon's Stock Undervalued?	[Updated 01/12/2021] Amazon AMZN -3% Update. Having grown by 72% since the end of 2019, Amazon's stock (NASDAQ: AMZN) still has growth potential in the near...	https://www.forbes.com/sites/greatspeculations/2021/01/12/is-amazons-stock-undervalued/	2021/1/12	AMZN	5:30:00
Forbes	Japan’s Checkout-Free Grocery Store Is Giving Amazon A Run For Its Money	Japan, home to over 55,000 convenience stores and 8,000 supermarkets catering to 127 million people, shapes the second largest retail market in the world.	https://www.forbes.com/sites/tiffanylung/2021/01/28/japans-checkout-free-grocery-store-gives-amazon-a-run-for-their-money/	2021/1/28	AMZN	15:00:00
Forbes	Amazon’s Small Business Empowerment Team Is Helping Entrepreneurs Sell More—Can They Help You?	Amazon first opened its online shelves to small businesses in 2000 and has invested in supporting entrepreneurs, handmade artisans and small businesses selling...	https://www.forbes.com/sites/johngreathouse/2021/01/23/amazons-small-business-empowerment-team-is-helping-entrepreneurs-sell-more--can-they-help-you/	2021/1/23	AMZN	11:53:00
Forbes	Taking Stock Of Amazon’s Down Week As The Market Headed Up	Between the end of 2010 and the end of 2019, Jeff Bezos actually earned an average annual return of 30% by holding his publicly traded Amazon stock. If instead,...	https://www.forbes.com/sites/hershshefrin/2021/01/08/taking-stock-of-amazons-down-week-as-the-market-headed-up/	2021/1/8	AMZN	19:00:00
Forbes	Every New Movie Coming To Netflix, Amazon And Hulu This Week (Jan. 4-7)	In 2009, Noomi Rapace starred as Lisbeth Salander in The Girl with the Dragon Tattoo. And just two years later, Rooney Mara took her place in David Fincher's...	https://www.forbes.com/sites/travisbean/2021/01/04/every-new-movie-coming-to-netflix-amazon-and-hulu-this-week-jan-4-7/	2021/1/4	AMZN	18:00:00
Forbes	Amazon Bans Toxic Chemicals From Its Food Packaging	Amazon has banned the use of certain chemicals in its Amazon Kitchen brand products and food packaging. The company's decision to exclude chemicals of...	https://www.forbes.com/sites/lanabandoim/2021/01/14/amazon-bans-toxic-chemicals-from-its-food-packaging/	2021/1/14	AMZN	16:01:00
Forbes	Every New Movie Coming To Netflix, Amazon, HBO And Apple TV This Weekend	Palmer (Apple TV). While Justin Timberlake has dabbled in quite a few films in addition to his musical career, he has...	https://www.forbes.com/sites/travisbean/2021/01/29/every-new-movie-coming-to-netflix-amazon-hbo-and-apple-tv-this-weekend/	2021/1/29	AMZN	19:00:00
Forbes	A Deep Dive Into Selling A New Product On Amazon	Selling a product on Amazon is an exciting prospect for any new entrepreneur or inventor. After all, Amazon consistently ranks as one of the top retailers in...	https://www.forbes.com/sites/forbesbusinesscouncil/2021/01/20/a-deep-dive-into-selling-a-new-product-on-amazon/	2021/1/20	AMZN	8:00:00
Forbes	Every New Movie Coming To Netflix, Amazon, HBO And Apple TV This Weekend	Palmer (Apple TV). While Justin Timberlake has dabbled in quite a few films in addition to his musical career, he has...	https://www.forbes.com/sites/travisbean/2021/01/29/every-new-movie-coming-to-netflix-amazon-hbo-and-apple-tv-this-weekend/	2021/1/29	AMZN	19:00:00
Forbes	The Amazon Effect: How Luxury Brands Are Getting More Intimate With Customers	A third way of being unique is to personalize, tailoring everything around the customer. And this is where customer intimacy comes in. In retail, mom-and-pop...	https://www.forbes.com/sites/stephanegirod/2021/01/26/the-amazon-effect-how-luxury-brands-are-getting-more-intimate-with-customers/	2021/1/26	AMZN	10:17:00
Forbes	Amazon Original Stories Currency Collection To Feature Curtis Sittenfeld, Kiley Reid, Jia Tolentino, Tom Perrotta And Other Acclaimed Authors	The Currency collection will be publishing in coordination with Plympton, a literary studio. It was acquired by Barry Harbaugh, Senior Editor at Amazon Original...	https://www.forbes.com/sites/rachelkramerbussel/2021/01/11/amazon-original-stories-currency-collection-to-feature-curtis-sittenfeld-kiley-reid-jia-tolentino-tom-perrotta-and-other-acclaimed-authors/	2021/1/11	AMZN	9:26:00
Forbes	How LogMeIn Migrated A Billion Records Online From Oracle To Amazon Aurora And Achieved Sub-Millisecond Response Time	To scale, LogMeIn shifted its focus to migrating its customer identity platform. After migrating this customer identity platform from Oracle to Amazon Aurora,...	https://www.forbes.com/sites/amazonwebservices/2021/01/29/how-logmein-migrated-a-billion-records-online-from-oracle-to-amazon-aurora-and-achieved-sub-millisecond-response-time/	2021/1/29	AMZN	12:40:00
Forbes	Amazon And Twitter “Deplatforming” Parler And Trump; Is It Legal?	Contributing Author: Bryan Sullivan. Parler Has Been Closed. Amazon, Apple and Google have all booted Parler from their platforms in a span of a little more...	https://www.forbes.com/sites/legalentertainment/2021/01/28/amazon-and-twitter-deplatforming-parler-and-trump-is-it-legal/	2021/1/28	AMZN	18:28:00
Forbes	How This Indigenous Leader Beat The Oil Industry To Protect The Amazon And What You Can Do To Help	Through a partnership between Amazon Frontlines and the Ceibo Alliance, an indigenous-led Ecuadorian nonprofit cofounded by Nemonte, taking action is exactly...	https://www.forbes.com/sites/melissarowley/2021/01/19/how-this-indigenous-leader-beat-the-oil-industry-to-protect-the-amazon-and-what-you-can-do-to-help/	2021/1/19	AMZN	15:54:00
Forbes	Amazon Tops The 2020 List Of Corporate Renewable Energy Buyers	Just which companies are the biggest buyers of green energy? In 2020, it was Amazon AMZN -3% , which bypassed Google and Facebook. And the forward-thinking...	https://www.forbes.com/sites/kensilverstein/2021/01/27/amazon-tops-the-2020-list-of-corporate-renewable-energy-buyers/	2021/1/27	AMZN	9:00:00
Forbes	Amazon's Unique Approach To AutoML Makes AI Accessible To Enterprises	Though AWS doesn't officially call Amazon SageMaker Autopilot and JumpStart services AutoML, they are alternatives to Azure AutoML and Google Cloud AutoML.	https://www.forbes.com/sites/janakirammsv/2021/01/31/amazons-unique-approach-to-automl-makes-ai-accessible-to-enterprises/	2021/1/31	AMZN	6:15:00
Forbes	Amazon, Intel Join Other Major Companies Suspending Donations To Republicans Involved In Biden Certification Challenge	In the wake of the U.S. Capitol attacks, scores of major corporations and banks have said they are altering or reviewing the political donations made...	https://www.forbes.com/sites/jemimamcevoy/2021/01/12/amazon-intel-join-other-major-companies-suspending-donations-to-republicans-involved-in-biden-certification-challenge/	2021/1/12	AMZN	10:17:00
Forbes	The Best Pajamas On Amazon You Can Buy Now	Made from 100% cotton, these Amazon Essential flannel pajama pants come in six different colors and patterns, many of which are perfect for the upcoming holiday...	https://www.forbes.com/sites/forbes-personal-shopper/2021/01/14/best-pajamas-on-amazon-you-can-buy-now/	2021/1/14	AMZN	13:28:00
Forbes	Mukesh Ambani: How A Second-Generation Unicorn Is Taking On Amazon And Walmart	As the first Indian-owned company to dominate the field in competition with Amazon and Walmart, Mukesh has laid down the gauntlet. It remains to be seen whether...	https://www.forbes.com/sites/dileeprao/2021/01/12/mukesh-ambani-how-a-2nd-generation-unicorn-is-taking-on-amazon-and-walmart/	2021/1/12	AMZN	15:43:00
Forbes	Incendiary Products Are Still Being Sold On Poshmark, Walmart.com, Amazon And Etsy	In addition, Amazon offered ?€?Divided We Fall Military Sniper Skull Hoodies?€?; Erazor Bits' ?€?Second Amendment Eagle T-shirt RN2192?€?; ?€?Breakfast of Champions?€? T-...	https://www.forbes.com/sites/sharonedelson/2021/01/22/incendiary-products-are-still-being-sold-on-poshmark-walmartcom-amazon-and-etsy/	2021/1/22	AMZN	13:12:00
Forbes	Amid Record Results, Amazon Obscures Its Massive Energy Consumption	Unlike the other tech companies, Amazon doesn't reveal its energy use. Why. On Tuesday, Amazon.com Inc. reported record sales and profits. But the Seattle-based...	https://www.forbes.com/sites/robertbryce/2021/02/03/amazon-is-reporting-record-smashing-revenue-and-profits-why-wont-it-disclose-how-much-energy-it-is-using/	2021/2/3	AMZN	9:19:00
Forbes	Amazon’s New Massive Second Headquarters Sets The Stage For Employees Returning To An Office Setting	To hedge its bets, Amazon is anticipating that there will be people who want to come into the office on an occasional basis. Designs are being made to...	https://www.forbes.com/sites/jackkelly/2021/02/02/amazons-new-massive-second-headquarters-sets-the-stage-for-employees-returning-to-an-office-setting/	2021/2/2	AMZN	19:12:00
Forbes	A Movement To Unionize Workers At Amazon Is Gaining Momentum	Amazon attempted to delay the voting, but it was denied by the National Labor Relations Board. In an ironic turn of events, Amazon requested a postponement of...	https://www.forbes.com/sites/jackkelly/2021/02/09/a-movement-to-unionize-workers-at-amazon-is-gaining-momentum/	2021/2/9	AMZN	9:57:00
Forbes	Amazon Will Pay $62 Million To Settle FTC Claims It Withheld Tips To Delivery Drivers	Amazon has agreed to pay $61.7 million to settle claims brought by the Federal Trade Commission that it withheld tips from its temporary delivery drivers.	https://www.forbes.com/sites/davidjeans/2021/02/02/amazon-settles-ftc-claim-it-withheld-tips-to-delivery-drivers-for-62-million/	2021/2/2	AMZN	13:10:00
Forbes	All Change At Amazon? This Will Be A Different Management Transition To Others We've Seen In The Tech Sector	But unlike the departure of other founding CEOs, Jeff Bezos seems not to have any plans to leave the management of Amazon, and will remain as executive chair of...	https://www.forbes.com/sites/enriquedans/2021/02/05/all-change-at-amazon-this-will-be-a-different-management-transition-to-others-weve-seen-in-the-techsector/	2021/2/5	AMZN	10:24:00
Forbes	Donald Glover Reportedly Signs Eight-Figure Overall Deal With Amazon	Glover's overall deal with Amazon will not affect the new seasons of FX's Atlanta. FX has already renewed the Emmy Award-winning comedy show for a third and...	https://www.forbes.com/sites/rosaescandon/2021/02/18/donald-glover-signs-eight-figure-overall-deal-with-amazon/	2021/2/18	AMZN	13:52:00
Forbes	Amazon Is Installing AI-Powered Cameras To Monitor Delivery Drivers	Amazon will install AI-powered cameras in its branded delivery vans, the Information first reported Wednesday, in an effort to improve driver safety?€?but the...	https://www.forbes.com/sites/rachelsandler/2021/02/03/in-bid-for-road-safety-amazon-is-rolling-out-ai-powered-cameras-to-monitor-delivery-drivers/	2021/2/4	AMZN	18:18:00
Forbes	Parler Sues Amazon Again In Wake Of Deplatforming	Right-wing social media app Parler is switching legal tactics in its ongoing battle against Amazon this week, dropping a federal antitrust suit and filing a...	https://www.forbes.com/sites/roberthart/2021/03/03/parler-sues-amazon-again-in-wake-of-deplatforming/	2021/3/3	AMZN	11:34:00
Forbes	Amazon Builds Climate Lead In Offshore Wind Deal	The company's latest renewable energy investment, the Amazon-Shell HKN Offshore Wind Project, is operated by the Crosswind Consortium, a joint venture between...	https://www.forbes.com/sites/feliciajackson/2021/02/08/amazon-builds-climate-lead-in-offshore-wind-deal/	2021/2/8	AMZN	6:08:00
Forbes	Why The Cloud Is Amazon's Future	Last week, Amazon.com AMZN -2.8% (AMZN) reported spectacular financial results, buoyed by huge growth in its Amazon Web Services cloud compute division. Cloud...	https://www.forbes.com/sites/jonmarkman/2021/02/09/why-the-cloud-is-amazons-future/	2021/2/9	AMZN	18:10:00
Forbes	Electric Vehicle Battle Expands: Apple And Kia! Amazon And Rivian! GM And Will Ferrell!	Will Ferrell has been enlisted for GM's Super Bowl commercial promoting the automaker's push to get more people driving electric vehicles. General Motors. No...	https://www.forbes.com/sites/alanohnsman/2021/02/03/electric-vehicle-battle-expands-apple-and-kia-amazon-and-rivian-gm-and-will-ferrell/	2021/2/3	AMZN	13:33:00
Forbes	Thrasio Adds $750 Million To War Chest In Sprint To Acquire Amazon Businesses	Consumer products startup Thrasio has raised another $750 million that it plans to use for its continued purchase of third-party sellers on Amazon,...	https://www.forbes.com/sites/laurendebter/2021/02/09/thrasio-adds-750-million-to-war-chest-in-sprint-to-acquire-amazon-businesses/	2021/2/9	AMZN	14:35:00
Forbes	Amazon Now Has A ?€?Kickstarter' For Alexa Products	?€?This has worked really well for many niche companies looking to launch new products and I see it working well for Amazon. Of course Amazon's intention isn't to...	https://www.forbes.com/sites/retailwire/2021/03/01/amazon-now-has-a-kickstarter-for-alexa-products/	2021/3/1	AMZN	15:54:00
Forbes	Deliverr Raises $170 Million To Scale An Affordable Alternative To Amazon Prime	While giants like Amazon and Walmart, with their sheer scale and same-day shipping, have dominated, Deliverr, a logistics and fulfillment company that expedites...	https://www.forbes.com/sites/alexandrasternlicht/2021/03/03/deliverr-raises-170-million-to-scale-an-affordable-alternative-to-amazon-prime/	2021/3/3	AMZN	9:00:00
Forbes	Amazon Updates Alexa App For iOS To Support Light/Dark Mode Switching, Dynamic Type Features	Second, Amazon has added support for Dynamic Type. Introduced in 2013 with iOS 7, Dynamic Type allows users to set text-size at a system level, allowing them to...	https://www.forbes.com/sites/stevenaquino/2021/02/09/amazon-updates-alexa-app-for-ios-to-support-lightdark-mode-switching-dynamic-type-features/	2021/2/9	AMZN	14:27:00
Forbes	Amazon's HQ2 Reveals The ?€?Helix' In Attempt To Revamp Crystal City, VA	The work-from-home trend isn't stopping Amazon from continuing with its development plans for HQ2 near Crystal City, VA. This week they submitted plans for...	https://www.forbes.com/sites/amydobson/2021/02/05/amazons-hq2-reveals-the-helix-in-attempt-to-revamp-crystal-city-va/	2021/2/5	AMZN	12:22:00
Forbes	This Software Giant Declared War On Amazon. Will Other Open Source Companies Follow?	Shay Banon, center, CEO of Elastic, changed his company's software license to prevent Amazon from selling it. ?€?If you don't stand up at one point to this level...	https://www.forbes.com/sites/davidjeans/2021/03/01/elastic-war-on-amazon-web-services/	2021/3/1	AMZN	10:56:00
Forbes	Amazon Strikes Deal To Bring LaLigaTV To Prime Video	Amazon and LaLiga have reached a distribution deal to bring the latter's live Spanish soccer service to the Prime Video Channels platform in the U.K. until...	https://www.forbes.com/sites/stevemccaskill/2021/02/11/amazon-strikes-deal-to-bring-laliga-tv-to-prime-video/	2021/2/11	AMZN	12:51:00
Forbes	Amazon And Tech Are Leading NYC's Office Recovery	Looking up at NYC skyscrapers from the street. TAMI leasing activity accounted for one-third of all leased space. Ariel Property Advisors. As New York seemingly...	https://www.forbes.com/sites/shimonshkury/2021/03/01/amazon-and-tech-are-leading-nycs-office-recovery/	2021/3/1	AMZN	11:05:00
Forbes	5 European Series Coming To Netflix And Amazon In March	Netflix and Amazon Prime Video are offering a rich slate of new shows for March 2021. Both Netflix and Amazon Prime Video have a rich selection of European...	https://www.forbes.com/sites/sheenascott/2021/02/26/5-european-series-coming-to-netflix-and-amazon-in-march/	2021/2/26	AMZN	15:50:00
Forbes	California Lawmaker Proposes Amazon-Focused Bill Protecting Workers From 'Abusive' Quotas	A California lawmaker introduced a bill Tuesday aiming to protect warehouse workers against ?€?abusive?€? quotas, specifically targeting Amazon as workers and...	https://www.forbes.com/sites/rachelsandler/2021/02/16/california-lawmaker-proposes-amazon-focused-bill-protecting-workers-from-abusive-quotas/	2021/2/16	AMZN	23:36:00
Forbes	Why Amazon's Ethereum Support Funnels Through Northern Virginia	Amazon Web Services (AWS), is now supporting the Ethereum blockchain. Announced on March 2, the service will let customers quickly spin up nodes that...	https://www.forbes.com/sites/ninabambysheva/2021/03/03/why-amazons-ethereum-support-funnels-through-north-virginia/	2021/3/3	AMZN	15:53:00
Forbes	Concerned About Amazon Workers? Here's How To Really Help Them	Will a union help Amazon workers? Maybe. Will it help workers in general? Almost certainly not, for two reasons. First, other workers will be the ones who pay...	https://www.forbes.com/sites/artcarden/2021/03/04/concerned-about-amazon-workers-heres-how-to-really-help-them/	2021/3/4	AMZN	17:05:00
Forbes	Amazon, Reliance, Walmart And A Billionaire Battle To Dominate Indian Retail	Amazon faces a race against time to stop Ambani from buying up local rival Future's 1,500 fashion and grocery stores in a $3.4 billion deal and turbo-charging...	https://www.forbes.com/sites/markfaithfull/2021/02/24/amazon-reliance-walmart-and-a-billionaire-battle-to-dominate-indian-retail/	2021/2/24	AMZN	0:30:00
Forbes	Amazon Leases Space At Former JCP Warehouse In Manchester, CT.	JCPenney's JCP 0.0% massive warehouse in Manchester, CT. Is being split up to accommodate major retailers who need space. According to the Hartford Journal...	https://www.forbes.com/sites/walterloeb/2021/02/15/amazon-leases-space-at-former-jcp-warehouse-in-manchester-ct/	2021/2/15	AMZN	7:10:00
Forbes	Amazon's ?€?Restless Nights' Center On Achieving Net-Zero By 2040	With the transportation sector causing 28% of the U.S.' CO2 emissions, Amazon wants to take the lead ?€? to invest in companies that ratchet down the...	https://www.forbes.com/sites/kensilverstein/2021/02/18/amazons-restless-nights-center-on-achieving-net-zero-by-2040/	2021/2/18	AMZN	9:00:00
Forbes	Marketplace Models Find Growth Opportunities Amidst The Power Of Amazon And The Pandemic	Amazon itself is a hybrid marketplace, offering its own products and affiliated brands while also providing a platform for thousands of buyers and sellers to...	https://www.forbes.com/sites/garydrenik/2021/02/23/marketplace-models-find-growth-opportunities-amidst-the-power-of-amazon-and-the-pandemic/	2021/2/23	AMZN	10:00:00
Forbes	The Best New Movies To Stream On Netflix, Amazon, Hulu, HBO, Disney+ And Apple TV This Weekend	But this weekend happens to be pretty substantial. Between six of the biggest streamers?€?which includes HBO Max, Amazon Prime, Disney+, Netflix, Apple TV and...	https://www.forbes.com/sites/travisbean/2021/02/26/the-best-new-movies-to-stream-on-netflix-amazon-hulu-hbo-disney-and-apple-tv-this-weekend/	2021/2/26	AMZN	17:00:00
Forbes	New Video Streaming Service Coda Collection Launches On Amazon Prime Video With Jimi Hendrix, Pearl Jam, Aretha Concerts, Documentaries And More	New Video Streaming Service Coda Collection Launches On Amazon Prime Video With Jimi Hendrix, Pearl Jam, Aretha Concerts, Documentaries And More ?? Share to...	https://www.forbes.com/sites/stevebaltin/2021/02/26/new-video-streaming-service-coda-collection-launches-on-amazon-with-jimi-hendrix-pearl-jam-aretha-concerts-documentaries-and-more/	2021/2/26	AMZN	10:24:00
Forbes	With Amazon Approach, Cadi Aims To Drive More Club Sales (And Revenue) To Golf Courses	What Gottstein and Cadi co-founder Matt Ahrens saw was an opportunity to introduce technology to help bring the retail experience back to public golf courses in...	https://www.forbes.com/sites/erikmatuszewski/2021/02/09/with-amazon-approach-cadi-aims-to-drive-more-club-sales-and-revenue-to-golf-courses/	2021/2/9	AMZN	7:00:00
Forbes	Building Resiliency At Scale At Tinder With Amazon ElastiCache	In this approach, when our app receives a request for data, it queries a Redis cache for the data before it falls back to a source-of-truth persistent database...	https://www.forbes.com/sites/amazonwebservices/2021/02/05/building-resiliency-at-scale-at-tinder-with-amazon-elasticache/	2021/2/5	AMZN	18:43:00
Forbes	The Best Movies To Stream Before They Disappear From Amazon Prime At The End Of February	In just a little over one week, a cavalcade of movies will flood onto Amazon Prime. Each new month promises dozens of new flicks to choose from,...	https://www.forbes.com/sites/travisbean/2021/02/20/the-best-movies-to-stream-before-they-disappear-from-amazon-prime-at-the-end-of-february/	2021/2/20	AMZN	16:51:00
Forbes	Passion Hunting Leads To A TV Series On Amazon And A Deal On Shark Tank	I was introduced to Tracy Rosensteel many years ago by my colleague, Paul Lanzarotti, who described her as the most fascinating person he ever met.	https://www.forbes.com/sites/laureldonnellan/2021/02/11/passion-hunting-leads-to-a-tv-series-on-amazon-and-a-deal-on-shark-tank/	2021/2/11	AMZN	15:51:00
Forbes	Are IDEXX, Alphabet & Amazon Poised For Stock Splits In 2021?	The S&P 500 is up a solid 75% from the lows of March 2020 and many large-cap stocks are now trading near all-time highs. In our indicative theme of Stocks...	https://www.forbes.com/sites/greatspeculations/2021/03/01/are-idexx-alphabet--amazon-poised-for-stock-splits-in-2021/	2021/3/1	AMZN	9:30:00
Forbes	New York Yankees Will Stream 21 Games Regionally On Amazon Prime Video	The deal between the Yankees, Amazon, and YES Network will air 21 games on Amazon Prime Video including three games against the Boston Red Sox, two with the...	https://www.forbes.com/sites/maurybrown/2021/03/24/new-york-yankees-will-stream-21-games-regionally-on-amazon-prime-video/	2021/3/24	AMZN	23:20:00
Forbes	Amazon’s Ugly Alabama Union Fight Could Be The Struggle That Alters The Great Disruptor Forever	A union organizer outside of the Amazon fulfillment center in Bessemer, Alabama. AFP via Getty Images. To understand what is at stake with Amazon's first...	https://www.forbes.com/sites/laurendebter/2021/04/01/how-alabama-union-fight-could-change-amazon/	2021/4/1	AMZN	10:01:00
Forbes	Amazon Hires Tableau CEO, Adam Selipsky, To Head Its Cloud Business	Amazon announced today that the CEO of data analytics company Tableau Software, Adam Selipsky, will be the new leader of its cloud business. For Selipsky, 54,...	https://www.forbes.com/sites/martingiles/2021/03/23/amazon-aws-hires-tableau-ceo-adam-selipsky-/	2021/3/23	AMZN	19:13:00
Forbes	Amazon Responds To Republican Sens. On Book Ban, Says Won't Sell Books That Frame LGBTQ+ Identities As Mental Illness	Amazon will not sell any books on its platform that portray transgender, other gender identities and sexual orientations as mental illnesses, the company...	https://www.forbes.com/sites/siladityaray/2021/03/12/amazon-responds-to-republican-sens-on-book-ban-says-wont-sell-books-that-frame-lgbtq-identities-as-mental-illness/	2021/3/12	AMZN	8:14:00
Forbes	Amazon Prime's ?€?Invincible' Premiere Makes ?€?The Boys' Look Tame	Late last night, I saw that Amazon had put up the premiere of Invincible online a bit early, its new adaptation of Robert Kirkman's comic which he wrote way...	https://www.forbes.com/sites/paultassi/2021/03/26/amazon-primes-invincible-premiere-makes-the-boys-look-tame/	2021/3/26	AMZN	10:38:00
Forbes	Amazon Is Now America's Biggest Apparel Retailer, Here's Why Walmart Can't Keep Up	Dhiab thinks Walmart will struggle to gain apparel market share as many brands do not think the typical Walmart shopper is the ?€?ideal consumer.?€? Key Background.	https://www.forbes.com/sites/palashghosh/2021/03/17/amazon-is-now-americas-biggest-apparel-retailer-heres-why-walmart-cant-keep-up/	2021/3/17	AMZN	14:51:00
Forbes	Now There’s Evidence On Amazon’s Ability To Avoid Complacency	about how a large number of Amazon consumers believed that Amazon has a negative impact on retail, negative impact on the environment and that free shipping was...	https://www.forbes.com/sites/richardkestenbaum/2021/03/09/now-theres-evidence-on-amazons-ability-to-avoid-complacency/	2021/3/9	AMZN	9:44:00
Forbes	What You Need To Know About Amazon Care ?€? The Company's Virtual-First Healthcare Offering	Healthcare must meet consumers where they are, and Amazon offers multiple ways for consumers to get the care they need, including virtual care delivery or in-...	https://www.forbes.com/sites/forrester/2021/03/22/what-you-need-to-know-about-amazon-care---the-companys-virtual-first-healthcare-offering/	2021/3/22	AMZN	8:30:00
Forbes	3 Reasons Why Amazon Will Likely Continue To Gain E-Commerce Market Share	It's unsurprising then that Amazon is expected to seize 50% of the entire e-commerce retail market this year. Yet there's still plenty of room for growth. E-...	https://www.forbes.com/sites/forbesbusinesscouncil/2021/03/31/3-reasons-why-amazon-will-likely-continue-to-gain-e-commerce-market-share/	2021/3/31	AMZN	7:20:00
Forbes	How Amazon’s New Grocery Chain Could Change The Future Of Grocery	Even without cashier-less technology, Amazon Fresh locations still rely heavily on technology for a convenient customer experience. Stores use digital price...	https://www.forbes.com/sites/blakemorgan/2021/03/15/how-amazons-new-grocery-chain-could-change-the-future-of-grocery/	2021/3/15	AMZN	13:14:00
Forbes	Amazon Supply Chain Innovation Continues	When I wrote about Amazon three years ago, the focus was on their large regional ecommerce distribution centers and the Whole Foods distribution centers. But in...	https://www.forbes.com/sites/stevebanker/2021/04/01/amazon-supply-chain-innovation-continues/	2021/4/1	AMZN	12:59:00
Forbes	Amazon Launches Lookout For Metrics	Amazon announced the general availability of Lookout for Metrics, a service that uses machine learning to automatically detect and diagnose anomalies in...	https://www.forbes.com/sites/ilkerkoksal/2021/03/26/amazon-launches-lookout-for-metrics/	2021/3/26	AMZN	15:52:00
Forbes	A Short History Of Amazon’s Product Review Ecosystem, And Where We Are Today	February 2017: Amazon launches the Early Reviewer Program. Brand-registered sellers in four markets could enrol new products and have Amazon incentivize...	https://www.forbes.com/sites/kirimasters/2021/03/22/a-short-history-of-amazons-product-review-ecosystem/	2021/3/22	AMZN	9:55:00
Forbes	Amazon And The Electrification Of Urban Transport	Amazon's $700 million investment in electric vehicle manufacturer Rivian in February 2019 and an agreement to buy 100,000 of its delivery vehicles is...	https://www.forbes.com/sites/enriquedans/2021/03/20/amazon-and-the-electrification-of-urban-transport/	2021/3/20	AMZN	7:58:00
Forbes	Four Ways Fulfillment By Amazon Businesses Can Dominate Their Niche	As an Amazon seller, you must do more than hope for brand exposure. It's up to you to make good things happen for your business! If you're looking forward to...	https://www.forbes.com/sites/forbesbusinessdevelopmentcouncil/2021/03/31/four-ways-fulfillment-by-amazon-businesses-can-dominate-their-niche/	2021/3/31	AMZN	8:00:00
Forbes	Amazon Gets Emergency FDA Approval For At-Home Covid-19 Test Kit	Amazon on Friday received emergency use authorization from the Food and Drug Administration for an at-home Covid-19 testing kit that it plans to use on its...	https://www.forbes.com/sites/rachelsandler/2021/03/26/amazon-gets-emergency-fda-approval-for-at-home-covid-19-test-kit/	2021/3/26	AMZN	21:18:00
Forbes	Where QVC Is Still Way Ahead Of Amazon	Amazon, Facebook, TikTok and a growing number of venture-backed startups are all seeking to replicate QVC's success selling stuff via live demos and...	https://www.forbes.com/sites/laurendebter/2021/03/29/where-qvc-is-still-way-ahead-of-amazon/	2021/3/29	AMZN	6:00:00
Forbes	Amazon Bricks-And-Mortar Juggernaut Picks Up Speed	While the news media focused on the downward death spiral of the physical retail sector, it seems Amazon was busy ramping up its roll-out of physical stores...	https://www.forbes.com/sites/gregpetro/2021/03/19/amazon-bricks-and-mortar-juggernaut-picks-up-speed/	2021/3/19	AMZN	13:18:00
Forbes	The Third Stimulus Checks Are Getting Spent On Amazon. Here's How Perch Thinks Amazon FBA Sellers Might Be Able To Profit Twice.	To understand consumer spending behavior on Amazon, I spoke with Chris Bell, Founder and CEO of Perch, a technology-driven eCommerce company that acquires and...	https://www.forbes.com/sites/garydrenik/2021/03/31/the-third-stimulus-checks-are-getting-spent-on-amazon-heres-how-perch-thinks-amazon-fba-sellers-might-be-able-to-profit-twice/	2021/3/31	AMZN	10:00:00
Forbes	Season 3 Of Amazon's ?€?The Boys' Might Be Missing A Memorable Supervillain	Aya Cash's Stormfront in season 2 of The Boys was an interesting and unusual character - a hateful Nazi using pseudo-woke rhetoric to market her problematic...	https://www.forbes.com/sites/danidiplacido/2021/03/25/season-3-of-amazons-the-boys-might-be-missing-a-memorable-supervillain/	2021/3/25	AMZN	15:12:00
Forbes	Concerned About Amazon Workers? Here's How To Really Help Them	Will a union help Amazon workers? Maybe. Will it help workers in general? Almost certainly not, for two reasons. First, other workers will be the ones who pay...	https://www.forbes.com/sites/artcarden/2021/03/04/concerned-about-amazon-workers-heres-how-to-really-help-them/	2021/3/4	AMZN	17:05:00
Forbes	Amazon Gamifies Warehouse Worker Tasks, Raising Experts' Concerns	Amazon, which has been criticized for its treatment of warehouse workers, says that it does not monitor the results of the games or penalize employees who do...	https://www.forbes.com/sites/retailwire/2021/03/23/amazon-gamifies-warehouse-worker-tasks-raising-experts-concerns/	2021/3/23	AMZN	12:41:00
Forbes	Amazon Studios Announces First Italian Original Film	Nicole Morganti, head of Amazon originals, Italy said, "We are excited to kick off our movie production with a prestigious partner such as Notorious Pictures...	https://www.forbes.com/sites/rosaescandon/2021/03/16/amazon-studios-announces-first-italian-original-film/	2021/3/16	AMZN	13:41:00
Forbes	How Amazon's Marketing Built ?€?Coming 2 America' Into A Global Streaming Hit	Eddie Murphy's 'Coming 2 America' was the top streaming feature film debut in the past 12 months. Amazon Prime Video. Coming 2 America, featuring Eddie Murphy...	https://www.forbes.com/sites/robsalkowitz/2021/03/12/how-amazons-marketing-built-coming-2-america-into-a-global-streaming-hit/	2021/3/12	AMZN	11:15:00
Forbes	Coming To The Market?€?Why The Amazon Marketplace Is Attracting U.K. Equity Investment	So what's the appeal of the Amazon market to investors and why might a successful founder be interested in a buyout offer? One relatively new acquirer is Olsam.	https://www.forbes.com/sites/trevorclawson/2021/03/26/coming-to-the-marketwhy-the-amazon-marketplace-is-attracting-uk-equity-investment/	2021/3/26	AMZN	8:34:00
Forbes	Security Researchers Probed 90,194 Amazon Alexa Skills?€?The Results Were Shocking	In response to the research, Amazon has insisted that "any offending skills we identify are blocked during certification or quickly deactivated." That the...	https://www.forbes.com/sites/daveywinder/2021/03/07/security-researchers-probed-90194-amazon-alexa-skills-the-results-were-shocking/	2021/3/7	AMZN	7:14:00
Forbes	Coupang?€?The Amazon Of South Korea?€?Just Became The Largest Foreign IPO On Wall Street Since Alibaba. Here's What You Need To Know.	South Korean e-commerce giant Coupang became the largest initial public offering this year?€?debuting today with a $35 stock price and an initial $60 billion...	https://www.forbes.com/sites/ginaheeb/2021/03/11/coupang-the-amazon-of-south-korea-just-became-the-largest-foreign-ipo-on-wall-street-since-alibaba-heres-what-you-need-to-know/	2021/3/11	AMZN	12:52:00
Forbes	Diane Von Furstenberg And Mindy Kaling Partner With Amazon To Support Female Founders This Women’s History Month	Diane von Furstenberg has partnered with Amazon for the second year to champion women-owned businesses for Women's History Month. Amazon.	https://www.forbes.com/sites/maneetahuja/2021/03/24/diane-von-furstenberg-and-mindy-kaling-partner-with-amazon-to-support-female-founders-this-womens-history-month/	2021/3/24	AMZN	6:30:00
Forbes	The Best New Movies To Stream On Netflix, Amazon, Hulu, HBO, Disney+ And Peacock This Week	Every new movie you can stream this weekend ?? Netflix ?? Amazon Prime ?? Hulu ?? HBO Max ?? Disney+ ?? Peacock.	https://www.forbes.com/sites/travisbean/2021/04/04/the-best-new-movies-to-stream-on-netflix-amazon-hulu-hbo-disney-and-peacock-this-week/	2021/4/4	AMZN	18:00:00
Forbes	Amazon Posts $108.5 Billion In Sales, Smashing Expectations In Best First Quarter Ever	Seattle-based Amazon reported revenue of $108.5 billion in the first quarter, surging 44% year over year and beating out analyst expectations of $104.5 billion.	https://www.forbes.com/sites/jonathanponciano/2021/04/29/amazon-earnings-first-quarter/	2021/4/29	AMZN	16:04:00
Forbes	Jeff Bezos Just Signaled A Huge Shift In Amazon's Mission	Amazon CEO Jeff Bezos has released his 2020 Shareholder Letter, and about a quarter of the way into the 4,000-word missive, he signaled an important shift...	https://www.forbes.com/sites/jonpicoult/2021/04/15/jeff-bezos-just-signaled-a-huge-shift-in-amazons-mission/	2021/4/15	AMZN	17:49:00
Forbes	NFL's ?€?Thursday Night Football' To Air Exclusively On Amazon Starting In 2022?€?A Year Earlier Than Expected	The full slate of the NFL's Thursday Night Football games will air exclusively on Amazon Prime Video starting with the 2022 season, the league announced Monday,...	https://www.forbes.com/sites/nicholasreimann/2021/05/03/nfls-thursday-night-football-to-air-exclusively-on-amazon-starting-in-2022-a-year-earlier-than-expected/	2021/5/3	AMZN	14:31:00
Forbes	Why Reports Of A Full-Size Checkout-Free Amazon Supermarket Should Be Taken Seriously	Amazon Fresh stores are roughly 30,000 to 40,000 square feet and operate like traditional grocery stores but with a twist. They come with Amazon return and...	https://www.forbes.com/sites/christopherwalton/2021/04/22/reports-of-a-full-size-checkout-free-amazon-supermarket-should-be-taken-as-seriously-as-a-heart-attack/	2021/4/22	AMZN	18:08:00
Forbes	Amazon Faces Similar Organizing Efforts That Department Stores Battled 8 Decades Ago	The RWDSU could have provided perfect union representation for the Bessemer Amazon workers. Amazon is today's department store, replacing the once-powerful and...	https://www.forbes.com/sites/michaellisicky/2021/04/11/amazon-faces-similar-organizing-efforts-that-department-stores-battled-and-resolved-8-decades-ago/	2021/4/11	AMZN	9:20:00
Forbes	Amazon, DAZN Or Disney+ Could Launch U.K. Sports Streaming Revolution As BT Sport Considers Sale	BT has confirmed it is in discussions with third parties about the future of its sports broadcasting division, paving the way for a major streaming giant to...	https://www.forbes.com/sites/stevemccaskill/2021/04/29/amazon-dazn-or-disney-could-launch-uk-streaming-revolution-as-bt-sport-consider-sale/	2021/4/29	AMZN	4:41:00
Forbes	Amazon Vows To Increase Numbers Of Black And Women Employees In Senior Roles As It Faces Discrimination Suits	Amazon said in a blog post on Wednesday that it plans to double the number of its U.S. Black employees in senior roles ?€? directors and vice presidents...	https://www.forbes.com/sites/palashghosh/2021/04/14/amazon-vows-to-increase-numbers-of-black-and-women-employees-in-senior-roles-as-it-faces-discrimination-suits/	2021/4/14	AMZN	15:32:00
Forbes	Amazon Delivers On Its Sustainability Commitments And Then Some	In September of 2019, Amazon co-founded The Climate Pledge?€?a pact to meet the targets of the Paris Climate Accords ten years early by achieving net-zero carbon...	https://www.forbes.com/sites/patrickmoorhead/2021/04/21/amazon-delivers-on-its-sustainability-commitments-and-then-some/	2021/4/21	AMZN	15:07:00
Forbes	Jeff Bezos Just Sold $2.5 Billion Worth Of Amazon Stock In His First Sale Of 2021	Amazon founder and outgoing CEO Jeff Bezos, the richest person in the world, sold $2.5 billion worth of Amazon shares on Monday and Tuesday, according to...	https://www.forbes.com/sites/kenrickcai/2021/05/05/jeff-bezos-just-sold-2-5-billion-worth-of-amazon-stock-in-his-first-sale-of-2021/	2021/5/5	AMZN	18:15:00
Forbes	As Microsoft Nears $2 Trillion Market Cap, Amazon Is Most Likely To Reach That Level Next	As Microsoft's market capitalization nears the storied $2 trillion mark Monday, Amazon is on pace to become the next company to follow, potentially reaching...	https://www.forbes.com/sites/palashghosh/2021/04/26/as-microsoft-nears-2-trillion-market-cap-amazon-is-most-likely-to-reach-that-level-next/	2021/4/26	AMZN	15:22:00
Forbes	An Amazon Hair Salon Is Coming To London?€?Here's Everything You Need To Know	The Amazon Salon AMZN 0.0% will be take over a two-story property in Spitalfields, one of East London's trendiest retail destinations, and include some very...	https://www.forbes.com/sites/lelalondon/2021/04/20/an-amazon-hair-salon-is-coming-to-londonheres-everything-you-need-to-know/	2021/4/20	AMZN	11:22:00
Forbes	The Paradox Of Growing A Brand On Amazon	Many brands have a tenuous relationship with Amazon AMZN -3% , the behemoth that captures an estimated 50% of all ecommerce sales. On one hand, selling on...	https://www.forbes.com/sites/kirimasters/2021/04/26/the-paradox-of-growing-a-brand-on-amazon/	2021/4/26	AMZN	10:31:00
Forbes	How Third-Party Sellers Are Changing The Product Quality Game On Amazon	We help entrepreneurs of all kinds sell great products on Amazon and build profitable businesses. Selling private labels, or creating your own product or brand...	https://www.forbes.com/sites/theyec/2021/04/16/how-third-party-sellers-are-changing-the-product-quality-game-on-amazon/	2021/4/16	AMZN	7:00:00
Forbes	Dish Network Stock Jumps 16% On Amazon Partnership Announcement	The stock which now trades at $43 outperformed the broader market (S&P 500) which increased only 1% during this period. The rise in DISH stock was driven by the...	https://www.forbes.com/sites/greatspeculations/2021/04/29/dish-network-stock-jumps-16-on-amazon-partnership-announcement/	2021/4/29	AMZN	10:00:00
Forbes	Why Amazon Is Opening A Hair Salon?€?And Other Small Business Tech News	1 ?€?Amazon is opening a hair salon in London in a bid to test new technology and sell more beauty products. ?? Why this is important for your business: ?? 2 ?€?...	https://www.forbes.com/sites/quickerbettertech/2021/04/25/why-amazon-is-opening-a-hair-salon-and-other-small-business-tech-news/	2021/4/25	AMZN	7:00:00
Forbes	Amazon's New Fire Tablet Gets Windows 10 Features For An Amazing Price	The latest Amazon Fire tablets have just been revealed. Next month, it'll release two new models and one of them comes in a bundle that includes a keyboard...	https://www.forbes.com/sites/davidphelan/2021/04/30/amazons-new-fire-tablet-gets-windows-10-features-for-an-amazing-price/	2021/4/30	AMZN	8:00:00
Forbes	Why Amazon Alexa Reciting Shakespeare Is Surprisingly Successful	But now, Amazon had taught Alexa to speak like Shakespeare. In fact, if you say, ?€?Alexa, speak like Shakespeare?€?, the Echo speaker will respond with a series of...	https://www.forbes.com/sites/davidphelan/2021/04/25/amazon-alexa-reciting-shakespeare-is-surprisingly-successful/	2021/4/25	AMZN	6:15:00
Forbes	Is Amazon Building The Next Generation Bank?	When Amazon applies those roots to financial services, it can help financial institutions process, underwrite and service loans at a lower cost than what banks...	https://www.forbes.com/sites/moorinsights/2021/04/30/is-amazon-building-the-next-generation-bank/	2021/4/30	AMZN	12:04:00
Forbes	Amazon Profit Skyrockets 224% Driven Partly By Amazon Web Services	Amazon Web Services (AWS) is a key driver of Amazon's profit accounting for 47% of operating income on 12% of total revenue. The company continues to expand AWS...	https://www.forbes.com/sites/shelleykohan/2021/04/29/amazon-profit-skyrockets-224-driven-partly-by-amazon-web-services/	2021/4/29	AMZN	18:12:00
Forbes	The Amazon Of Antitrust Breakups	Recent hearings painted Big Tech companies in a similar way ?€? as the railroad tycoons of the digital age. New York University marketing professor Scott Galloway...	https://www.forbes.com/sites/gregpetro/2021/04/09/the-amazon-of-antitrust-breakups/	2021/4/9	AMZN	14:20:00
Forbes	Amazon And The Truth About Corporate Taxes	What follows is the four key provisions of the tax law that companies use to reduce the corporate tax burden. I will discuss whether or not the law is driving...	https://www.forbes.com/sites/patrickmoorhead/2021/04/12/amazon-and-the-truth-about-corporate-taxes/	2021/4/12	AMZN	19:14:00
Forbes	Amazon Ramps Up Its Logistics Integration, Threatening To Reshape The Future Of The Industry	A good part of the problems the company encounters are related to shipments, to the moment when the package leaves an Amazon warehouse and is placed in the...	https://www.forbes.com/sites/enriquedans/2021/05/01/amazon-ramps-up-its-logistics-integration-threatening-to-reshape-the-future-of-theindustry/	2021/5/1	AMZN	5:49:00
Forbes	Building An Amazon Business: Why Learning Amazon SEO Is So Important	Essentially, the keywords in your listing let Amazon know your product is related to a customer's search, and your click-through rate, conversion rate and...	https://www.forbes.com/sites/forbesagencycouncil/2021/04/08/building-an-amazon-business-why-learning-amazon-seo-is-so-important/	2021/4/8	AMZN	7:00:00
Forbes	The Great Return: What Google, Amazon, Wells Fargo And Goldman Sachs Are Getting Right About The Office	Business people passing modern office building showing the importance of returning to the office. The office is the best bet for people and companies. getty.	https://www.forbes.com/sites/tracybrower/2021/04/05/the-great-return-what-google-amazon-wells-fargo-and-goldman-sachs-are-getting-right-about-the-office/	2021/4/5	AMZN	6:30:00
Forbes	New York Yankees' Amazon Partnership Begins Sunday With 21 Games Live On Prime Video	In a deal that was slated to begin last year but was derailed by COVID-19, Amazon was extremely excited to add the storied Yankees to its sports streaming...	https://www.forbes.com/sites/shlomosprung/2021/04/16/new-york-yankees-amazon-partnership-begins-sunday-with-21-games-live-on-prime-video/	2021/4/16	AMZN	16:00:00
Forbes	The Role Of Diversity Equity And Inclusion In Making Amazon The Best Employer On Earth	Amazon had 69 responses from Black employees, who gave it a 3.2 satisfaction score. The average rating from non-Black employees is 3.3; the overall score from...	https://www.forbes.com/sites/carolinamilanesi/2021/04/20/the-role-of-diversity-equity-and-inclusion-in-making-amazon-the-best-employer-on-earth/	2021/4/20	AMZN	3:25:00
Forbes	Amazon's Ad Frenzy: How To Stay Relevant In 2021's Hyper-Competitive Advertising Space	With more brands turning to Amazon ad spend to boost sales, marketing teams must ensure they are getting the most bang for their buck. To stay competitive,...	https://www.forbes.com/sites/forbesbusinesscouncil/2021/04/07/amazons-ad-frenzy-how-to-stay-relevant-in-2021s-hyper-competitive-advertising-space/	2021/4/7	AMZN	7:20:00
Forbes	The Amazon’s Greatest Allies Against Climate Change Are Its Indigenous Peoples And... Modern Technology	The Amazon Rainforest, spanning Brazil, Bolivia, Peru, Ecuador, Colombia, Venezuela, Guyana, Suriname and French Guiana, is the world's largest land carbon sink...	https://www.forbes.com/sites/melaniefine/2021/04/22/the-amazons-greatest-allies-against-climate-change-are-its-indigenous-peoples-and-modern-technology/	2021/4/22	AMZN	14:02:00
Forbes	SoftBank's Newest AI Unicorns Are After Far More Than Amazon And The Weeknd	As for competition, Standard doesn't consider Amazon a threat. ?€?They drive customers to us,?€? he said. ?€?Now that Amazon Go has come to the physical world in the...	https://www.forbes.com/sites/martineparis/2021/05/01/softbanks-newest-ai-unicorns-are-taking-on-more-than-just-amazon/	2021/5/1	AMZN	4:23:00
Forbes	How Japanese Artist Miyavi's Amazon Music Series Fuses Global Creativity With Technology	Now Miyavi is redefining virtual performances that have grown mainstream during the coronavirus pandemic. His most recent collaboration with Amazon Music AMZN +...	https://www.forbes.com/sites/andreazarczynski/2021/04/07/how-japanese-artist-miyavis-amazon-music-series-fuses-global-creativity-with-technology/	2021/4/7	AMZN	20:53:00
Forbes	Hundreds Of CEOs?€?Amazon, Google, Netflix Included?€?Blast ?€?Discriminatory' Voting Restriction Laws Backed By Republican States	Hundreds Of CEOs?€?Amazon, Google, Netflix Included?€?Blast 'Discriminatory' Voting Restriction Laws Backed By Republican States ?? Topline ?? Key Facts ?? Big Number.	https://www.forbes.com/sites/roberthart/2021/04/14/hundreds-of-ceos-amazon-google-netflix-included-blast-discriminatory-voting-restriction-laws-backed-by-republican-states/	2021/4/14	AMZN	8:24:00
Forbes	The Best New Movies To Stream On Netflix, Amazon, Hulu, HBO, Disney+ And Peacock This Weekend	And boy do you have quite the selection. In total, there will be 23 new movies to choose from between Netflix, Amazon Prime, Hulu, HBO Max, Disney+ and Peacock...	https://www.forbes.com/sites/travisbean/2021/04/16/the-best-new-movies-to-stream-on-netflix-amazon-hulu-hbo-disney-and-peacock-this-weekend/	2021/4/16	AMZN	18:00:00
Forbes	Exclusive: Hackers Break Into Glovo, Europe’s $2 Billion Amazon Rival	Glovo hacked in middle of pandemic. Glovo customers and couriers had their data put at risk in a cyberattack confirmed by the $2 billion Amazon rival. Evgen...	https://www.forbes.com/sites/thomasbrewster/2021/05/04/exclusive-hackers-break-into-2-billion-delivery-startup-glovo/	2021/5/4	AMZN	6:21:00
Forbes	HGTV's Breegan Jane Talks Spring Design Trends, Her Amazon Obsession, A New Television Project And More	Breegan Jane uses the Amazon Echo Show in a kitchen. Interior designer Breegan Jane uses the Amazon Echo Show. Amazon. Breegan Jane is more than just a reality...	https://www.forbes.com/sites/amandalauren/2021/04/20/hgtvs-breegan-jane-talks-spring-design-trends-her-amazon-obsession-a-new-television-project-and-more/	2021/4/20	AMZN	14:38:00
Forbes	Why Amazon Is Paying More For MGM Than Disney Did For Star Wars And Marvel	CEO Jeff Bezos told investors the acquisition of Metro-Goldwyn-Mayer could well lay the foundation for one of Amazon's next pillars ?€? alongside its marketplace,...	https://www.forbes.com/sites/dawnchmielewski/2021/05/26/why-amazon-is-paying-more-for-mgm-than-disney-did-for-star-wars-and-marvel/	2021/5/26	AMZN	22:05:00
Forbes	Amazon Now Supports Federal Cannabis Legalization	Amazon also announced that it changed its drug testing policy and the company will no longer disqualify employees for marijuana use. In a blog post published on...	https://www.forbes.com/sites/willyakowicz/2021/06/01/amazon-now-supports-federal-cannabis-legalization/	2021/6/1	AMZN	12:53:00
Forbes	Amazon Extends Moratorium On Police Use Of Facial Recognition Technology	Amazon says it will uphold a moratorium on the sale of its facial recognition technology to police departments, a decision welcomed by civil rights groups.	https://www.forbes.com/sites/davidjeans/2021/05/18/amazon-indefinitely-bans-police-use-of-facial-recognition-technology/	2021/5/18	AMZN	17:49:00
Forbes	Amazon's New CEO Will Wake Up On July 5 Fighting Wars On Multiple Fronts	Andy Jassy, who currently leads Amazon Web Services, will take over as Amazon CEO on July 5. ASSOCIATED PRESS. Andy Jassy will step into the top management role...	https://www.forbes.com/sites/davidjeans/2021/05/27/amazons-new-ceo-will-wake-up-on-july-5-fighting-wars-on-multiple-fronts/	2021/5/27	AMZN	15:19:00
Forbes	Jeff Bezos Sells Third Batch Of Amazon Shares In A Week	Last week, Bezos sold another $4.9 billion worth of Amazon shares in his first stock sales of 2021, which isn't out of the ordinary, considering he sold $10...	https://www.forbes.com/sites/rachelsandler/2021/05/11/jeff-bezos-sells-third-batch-of-amazon-shares-in-a-week/	2021/5/11	AMZN	18:59:00
Forbes	7 Genius Tricks For Saving Money On Amazon Prime Day	Get a Discount on an Amazon Prime Membership ?? Get $10 For Free When You Make Purchases With a Gift Card ?? Ask Alexa ?? Compare Deal Prices Against its Price...	https://www.forbes.com/sites/forbes-personal-shopper/2021/05/21/how-to-save-on-amazon-prime-day-2021/	2021/5/21	AMZN	13:16:00
Forbes	Amazon Targeted With Five Lawsuits From Employees Claiming Discrimination And Retaliation	Five current and former Amazon employees have filed discrimination and retaliation lawsuits against the company, including one case in which an employee...	https://www.forbes.com/sites/davidjeans/2021/05/19/amazon-five-racial-discrimination-lawsuits/	2021/5/19	AMZN	18:07:00
Forbes	Amazon Justifies A $465 Million ?€?Lord Of The Rings' Show Budget	But Amazon? It's a bit trickier for Amazon. While Amazon Prime has been around for a long while, only recently have they really seemed to start to make an...	https://www.forbes.com/sites/paultassi/2021/05/14/amazon-justifies-a-465-million-lord-of-the-rings-show-budget/	2021/5/14	AMZN	8:18:00
Forbes	Amazon's Biggest Acquisitions Have Allowed It To Become A Marketplace For Nearly Everything	An Amazon Prime deal sign at a Whole Foods Market grocery store in San Ramon, California. Getty Images. Key Facts. Amazon's largest acquisition to date was when...	https://www.forbes.com/sites/alisondurkee/2021/05/24/amazon-biggest-acquisitions-have-allowed-it-to-become-a-marketplace-for-nearly-everything-mgm-deal/	2021/5/24	AMZN	18:28:00
Forbes	What An Amazon Purchase Of MGM Means For Other Retailers	With the news that Amazon AMZN -3% is reportedly finalizing a deal to buy MGM, you may be asking yourself, why would a retailer buy a movie studio?	https://www.forbes.com/sites/richardkestenbaum/2021/05/25/what-an-amazon-purchase-of-mgm-means-for-other-retailers/	2021/5/25	AMZN	7:55:00
Forbes	Jeff Bezos Just Sold $2.5 Billion Worth Of Amazon Stock In His First Sale Of 2021	Amazon founder and outgoing CEO Jeff Bezos, the richest person in the world, sold $2.5 billion worth of Amazon shares on Monday and Tuesday, according to...	https://www.forbes.com/sites/kenrickcai/2021/05/05/jeff-bezos-just-sold-2-5-billion-worth-of-amazon-stock-in-his-first-sale-of-2021/	2021/5/5	AMZN	18:15:00
Forbes	Social Media Savaged Amazon’s New ‘Dystopian’ And ‘Black Mirror’ Wellness Zen Meditation Booths For Warehouse Workers	Katie Miller, an employee from an Amazon fulfillment center in Etna, OH, said, ?€?Self-care is important, and AmaZen gives me an opportunity to take time for...	https://www.forbes.com/sites/jackkelly/2021/05/29/social-media-savaged-amazons-new-dystopianand-black-mirror---zen-booths/	2021/5/29	AMZN	9:56:00
Forbes	Amazon's ?€?Panic' Ending: Trying To Make Sense Of The Confusing Reveals	So, first off, we start the series with two deaths from last year, two young teens in love, Jimmy Cortez, son of the sheriff, and Abby, his girlfriend. By...	https://www.forbes.com/sites/paultassi/2021/05/31/amazons-panic-ending-trying-to-make-sense-of-the-confusing-reveals/	2021/5/31	AMZN	9:13:00
Forbes	Amazon's Stock To Continue Rallying?	During the Covid-19 crisis, Amazon saw its revenue rise by 35% in the first 3 quarters of 2020 as consumers preferred online shopping to reduce the risk of...	https://www.forbes.com/sites/greatspeculations/2021/06/01/amazons-stock-to-continue-rallying/	2021/6/1	AMZN	6:00:00
Forbes	How Challenger Brands Can Find Their Niche And Win On Amazon	Ethan McAfee is CEO and Founder of Amify, the first turnkey Amazon-as-a-service provider. Young business woman working selling online.	https://www.forbes.com/sites/forbesbusinesscouncil/2021/05/17/how-challenger-brands-can-find-their-niche-and-win-on-amazon/	2021/5/17	AMZN	7:30:00
Forbes	Amazon And Walmart Beware: Shopify Partners With Google To Build Merchant Base	Shopify understands that the marketplaces offered by Amazon and Walmart generate a lot of business on-line and the new partnership should bring more business to...	https://www.forbes.com/sites/walterloeb/2021/06/01/amazon--walmart-beware-shopify-partners-with-google-to-get-ya/	2021/6/1	AMZN	7:10:00
Forbes	Amazon Marketplace Accelerator Heyday Raises $70 Million In New Funding Round	The Heyday news is the latest indicator of the strong enthusiasm tech investors have for Amazon aggregators - companies that believe they can profit by taking...	https://www.forbes.com/sites/joanverdon/2021/05/20/amazon-marketplace-accelerator-heyday-raises-70-million-in-new-funding-round/	2021/5/20	AMZN	9:00:00
Forbes	Amazon Hobbles Merchants' Prime Day Preparations With Inventory Restrictions	But Amazon has made dramatic changes to many sellers' inventory storage limits, pulling the rug under the feet of merchants who've diligently stocked up for the...	https://www.forbes.com/sites/kirimasters/2021/05/27/amazon-hobbles-merchants-prime-day-preparations-with-inventory-restrictions/	2021/5/27	AMZN	20:16:00
Forbes	Amazon's Sidewalk Unmasks Hidden Value Of Mesh Networks	Before the Amazon partnership, Tile was limited to using only an ad-hoc network of other Tile devices. However, as of mid-June most all of the Amazon Echos and...	https://www.forbes.com/sites/bobodonnell/2021/05/10/amazons-sidewalk-unmasks-hidden-value-of-mesh-networks/	2021/5/10	AMZN	8:00:00
Forbes	How Wholesale Distributors Can Compete With B2B Behemoths Like Amazon	But the stratospheric rise of Amazon Business may have still come as a surprise for many ?€? from 2018 to 2019 alone, its gross sales increased by 60%, which was...	https://www.forbes.com/sites/theyec/2021/05/14/how-wholesale-distributors-can-compete-with-b2b-behemoths-like-amazon/	2021/5/14	AMZN	7:20:00
Forbes	Amazon Prime's ?€?Panic' Is YA ?€?Saw' Without Any Teeth	News and opinion about video games, television, movies and the internet. Following. New! Follow this author to stay notified about their latest stories.	https://www.forbes.com/sites/paultassi/2021/05/30/amazon-primes-panic-is-ya-saw-without-any-teeth/	2021/5/30	AMZN	9:46:00
Forbes	How Can You Compete With Amazon?	Amazon has created a new customer expectation. It has set the bar for convenience, low friction, self-service shopping and customer service, and much more.	https://www.forbes.com/sites/shephyken/2021/05/23/how-can-you-compete-with-amazon/	2021/5/23	AMZN	7:10:00
Forbes	?€?Think, Mark, Think!': Binge ?€?Invincible' On Amazon, Not ?€?Jupiter's Legacy' On Netflix	R-rated superheroes are all the rage these days, free of the family-friendly needs of mainstream Marvel or DC projects. The Boys is probably the most...	https://www.forbes.com/sites/paultassi/2021/05/09/think-mark-think-binge-invincible-on-amazon-not-jupiters-legacy-on-netflix/	2021/5/9	AMZN	10:56:00
Forbes	Will ?€?Solos' Return For Season 2? The Folks Behind Amazon's Monologue-Driven Anthology Have Some Thoughts	With its new science fiction anthology, Solos, Amazon AMZN -1.3% plumbs the depths of human connection after a deadly virus has kept us largely apart for...	https://www.forbes.com/sites/joshweiss/2021/05/24/will-solos-return-for-season-2-the-folks-behind-amazons-monologue-driven-anthology-have-some-thoughts/	2021/5/24	AMZN	10:05:00
Forbes	Amazon Readies To Take Over The Post-Pandemic World	Amazon is already the second largest US company by number of employees globally, and one of the largest generators of employment in the UK, with a total...	https://www.forbes.com/sites/enriquedans/2021/05/15/amazon-readies-to-take-over-the-post-pandemic-world/	2021/5/15	AMZN	8:00:00
Forbes	Buying And Selling Remote Amazon FBA Businesses	Jason Kwan is the Chairman and President of Pearl West Group, a successful Amazon mergers and acquisitions (M&A) firm that has recently made some...	https://www.forbes.com/sites/mikeswigunski/2021/05/12/buying-and-selling-remote-amazon-fba-businesses/	2021/5/12	AMZN	10:20:00
Forbes	Abstracting Amazon? Fakespot Layers AI-Based Trust Over Digital Commerce	Amazon is more than a store. There are so many products, so many brands, and so many stores-within-the-store that it's essentially an abstraction layer over...	https://www.forbes.com/sites/johnkoetsier/2021/06/01/abstracting-amazon-fakespot-layers-ai-based-trust-over-digital-commerce/	2021/6/1	AMZN	13:42:00
Forbes	Amazon Hosts Event To Amplify Asian And Pacific Islander Voices	Latasha Gillespie is seen in L.A. with logos for stopaapihate.org and Amazon Studios. Latasha Gillespie on April 30, 2019 in Los Angeles, California. Photo by...	https://www.forbes.com/sites/dawnstaceyennis/2021/05/16/amazon-hosts-event-to-amplify-asian-and-pacific-islander-voices/	2021/5/16	AMZN	23:01:00
Forbes	Amazon's Money Secret: Make Everyone Pay You	When Amazon announced its first quarter results at the end of April, the numbers were impressive. Net sales were up 41% year over year to $108.5 billion,...	https://www.forbes.com/sites/zengernews/2021/05/10/amazons-money-secret-make-everyone-pay-you/	2021/5/10	AMZN	23:02:00
Forbes	Amazon's Big Pandemic Investment Spending Helped Set The Stage For Economic Recovery, Report Argues	While other companies cut back on spending as the coronavirus pandemic took hold last year, e-commerce giant Amazon boosted its domestic capital investments...	https://www.forbes.com/sites/sarahhansen/2021/06/01/amazons-big-pandemic-investment-spending-helped-set-the-stage-for-economic-recovery-report-argues/	2021/6/1	AMZN	15:33:00
Forbes	Florida Tourism Boards Produce Amazon Prime Series Premiering May 10	Premiering on May 10 on Amazon Prime, ?€?Life's Rewards?€? follows the life of Dan Kinney as he adjusts to an unexpected shift in lifestyle and circumstance. Played...	https://www.forbes.com/sites/micheleherrmann/2021/05/06/florida-tourism-boards-produce-amazon-prime-series-premiering-may-10/	2021/5/6	AMZN	8:56:00
Forbes	Coinbase Is The Amazon Of 2000	Obviously crypto crashed, is crashing, will crash some more. To most investors this is the time to focus on preserving capital and that is not a bad thing.	https://www.forbes.com/sites/investor/2021/05/25/coinbase-is-the-amazon-of-2000/	2021/5/25	AMZN	10:32:00
Forbes	Mirakl Achieves Unicorn Status By Helping Companies Become Like Amazon	Amazon has been creating and destroying businesses throughout its 30-year history, making its founder the richest man on the planet.	https://www.forbes.com/sites/brucerogers/2021/05/19/mirakl-achieves-unicorn-status-by-helping-companies-become-like-amazon/	2021/5/19	AMZN	8:00:00
Forbes	Alexa Trust Boss Beatrice Geoffrin Talks Accessibility At Amazon And How It Is ‘Everyone’s Responsibility’	Amazon, Geoffrin told me, wants to build products that delight users in addition to being approachable. A big helper in building accessible products is the fact...	https://www.forbes.com/sites/stevenaquino/2021/05/19/alexa-trust-boss-beatrice-geoffrin-talks-accessibility-at-amazon-and-how-it-is-everyones-responsibility/	2021/5/19	AMZN	16:11:00
Forbes	Amazon Gave The FBI The Shopping List Of An Anti-Fascist Activist	One suspect from the melees was Lindsey Moers, an alleged adherent of the anti-fascist Antifa movement. She was seen in an Instagram video reviewed by FBI...	https://www.forbes.com/sites/thomasbrewster/2021/05/17/amazon-gave-the-fbi-the-shopping-history-of-an-alleged-antifa-activist/	2021/5/17	AMZN	13:30:00
Forbes	How AQUA For Amazon Redshift Performs Its Queries Up To 10X Faster Than Before	Today that is true, as innovative companies like Amazon leverage silicon, software, and the cloud, to differentiate. Last year I wrote an article on how Amazon...	https://www.forbes.com/sites/patrickmoorhead/2021/05/10/how-aqua-for-amazon-redshift-performs-its-queries-up-to-10x-faster-than-before/	2021/5/10	AMZN	16:28:00
Forbes	JPMorgan Is America’s Largest Company In 2021, But Amazon Is Rising In The Ranks	JPMorgan Is America's Largest Company In 2021, But Amazon Is Rising In The Ranks ?? JPMorgan Chase CEO Jamie Dimon Speaks Virtually On Post-Covid Economy ?? Forbes...	https://www.forbes.com/sites/elizahaverstock/2021/05/13/americas-largest-public-companies-2021-jpmorgan-leads-for-third-consecutive-year-amazon-breaks-into-top-10/	2021/5/13	AMZN	6:00:00
Forbes	Softbank-Backed Health AI Startup Moves Into Clinical Care With Key Amazon Hire	A fter spending nearly three years building wearables at Amazon, cardiologist Maulik Majmudar is jumping back into the startup world as the chief medical...	https://www.forbes.com/sites/katiejennings/2021/05/10/softbank-backed-health-ai-startup-moves-into-clinical-care-with-key-amazon-hire/	2021/5/10	AMZN	8:00:00
Forbes	Amazon's ?€?New World' Says It's Only Selling Cosmetics, But Also Maybe Fast Travel And XP	I hope New World is a hit because we need more cool MMOs out there, but again, this is a very fine line Amazon is walking, and I hope they understand that.	https://www.forbes.com/sites/paultassi/2021/05/16/amazons-new-world-says-its-only-selling-cosmetics-but-also-maybe-fast-travel-and-xp/	2021/5/16	AMZN	9:54:00
Forbes	The Amazon Oasis: Understanding M&A's FBA Assets	As the managing partner at a mergers-and-acquisitions advisory firm that helps Amazon-based businesses get acquired, I've seen that some of those investors are...	https://www.forbes.com/sites/forbesbusinesscouncil/2021/05/10/the-amazon-oasis-understanding-mas-fba-assets/	2021/5/10	AMZN	8:00:00
Forbes	Amazon, Uber And America’s Biggest Delivery Companies All Fell For Basic ‘Fake Driver’ Scam	Amazon, Uber And America's Biggest Delivery Companies All Fell For Basic 'Fake Driver' Scam ... Associate editor at Forbes, covering cybercrime, privacy, security...	https://www.forbes.com/sites/thomasbrewster/2021/05/21/amazon-uber-and-americas-biggest-delivery-companies-all-fell-for-basic-fake-driver-scam/	2021/5/21	AMZN	6:30:00
Forbes	Why Amazon's New Sci-Fi Anthology ?€?Solos' Represents A ?€?Return To Form?€? For Creator David Weil	Premiering on Amazon AMZN +1.2% later this month, the new sci-fi anthology boasts an all-star cast across seven poignant stories about the human condition. But...	https://www.forbes.com/sites/joshweiss/2021/05/12/why-amazons-new-sci-fi-anthology-solos-represents-a-return-to-form-for-creator-david-weil/	2021/5/12	AMZN	9:00:00
Forbes	19 Sheet Masks On Amazon That Will Take Your Skin From Drab To Fab	K-beauty brand I Dew Care offers the best sheet mask set on Amazon for addressing a variety of skincare concerns. With this 14-piece kit, you can tackle...	https://www.forbes.com/sites/forbes-personal-shopper/2021/05/14/best-sheet-masks-on-amazon/	2021/5/14	AMZN	8:49:00
Forbes	Bank Of America, Amazon, McDonald’s And The State Of Connecticut Are Raising The Minimum Wage And Offering Bonuses To Entice Workers To Accept Jobs	Bank Of America, Amazon, McDonald's And The State Of Connecticut Are Raising The Minimum Wage And Offering Bonuses To Entice Workers To Accept Jobs ?? Share to...	https://www.forbes.com/sites/jackkelly/2021/05/19/bank-of-america-amazon-mcdonalds-and-the-state-of-connecticut-are-raising-the-minimum-wage-and-offering-bonuses-to-entice-workers-to-accept-jobs/	2021/5/19	AMZN	9:13:00
Forbes	Interview: Chatting Amazon's ?€?Them' With Shahadi Wright Joseph	Amazon's Them, from creator Little Marvin, is a harrowing story about a Black family who moves to an all-white Los Angeles neighborhood from Jim Crow North...	https://www.forbes.com/sites/jeffewing/2021/05/13/interview-chatting-amazons-them-with-shahadi-wright-joseph/	2021/5/13	AMZN	17:53:00
Forbes	Jeff Bezos And The Launch Of Amazon.Com	Note: This is an excerpt from a series on unicorn-entrepreneurs. Jeff Bezos is leaving as the CEO of Amazon.com, a company he built from an idea to one of...	https://www.forbes.com/sites/dileeprao/2021/07/05/jeff-bezos-and-the-launch-of-amazoncom/	2021/7/5	AMZN	13:21:00
Forbes	Pentagon Scraps Microsoft's $10 Billion Cloud Computing Deal After Lawsuit From Amazon	Amazon told Forbes it agrees with the DOD's decision, claiming its bid for the JEDI contract was rejected due to ?€?outside influence that has no place in...	https://www.forbes.com/sites/joewalsh/2021/07/06/pentagon-scraps-microsofts-10-billion-cloud-computing-deal-after-lawsuit-from-amazon/	2021/7/6	AMZN	13:16:00
Forbes	Amazon Prime Day 2021: Here Are The First Deals	Tip: some Amazon Prime Day deals are exclusive to Prime Day members. If you are not a member, be sure to sign up for the free 30-day trial membership which can...	https://www.forbes.com/sites/gordonkelly/2021/06/20/amazon-prime-day-2021-first-deals-echo-kindle-laptop-tv-sale/	2021/6/20	AMZN	19:10:00
Forbes	Amazon Has Gone Too Far This Time?€?	Dear Amazon: if Joe Biden decides to appoint as FTC director Lina Khan, who is obviously not somebody he found wandering along Pennsylvania Avenue, but is...	https://www.forbes.com/sites/enriquedans/2021/07/02/amazon-has-gone-too-far-thistime/	2021/7/2	AMZN	7:03:00
Forbes	Amazon And Google Face U.K. Investigation Into Fake Reviews	The Competition and Markets Authority said it had opened an investigation to determine whether Google and Amazon had broken consumer law by failing to take...	https://www.forbes.com/sites/roberthart/2021/06/25/amazon-and-google-face-uk-investigation-into-fake-reviews/	2021/6/25	AMZN	6:09:00
Forbes	Amazon Commits $300 Million To Develop Affordable Housing In Three Cities	Amazon announced a commitment today of $300 million from its Housing Equity Fund to create more than 3,000 new affordable homes near public transit for...	https://www.forbes.com/sites/brendarichardson/2021/06/16/amazon-commits-300-million-to-develop-affordable-housing-in-three--cities/	2021/6/16	AMZN	13:06:00
Forbes	7 Expert Tips For Shopping Amazon Prime Day Like A Pro	Plus, there are the various incentives Amazon offers to entice you to join in the sale. If you don't take advantage, you might be leaving money behind at the...	https://www.forbes.com/sites/forbes-personal-shopper/2021/06/07/how-to-shop-amazon-prime-day/	2021/6/7	AMZN	17:13:00
Forbes	Amazon Devices Will Soon Begin Sharing Your Internet With Neighbors?€?And Other Small Business Tech News	1 ?€?Amazon devices will soon automatically share your internet with neighbors. Beginning on June 8, Amazon devices such as Echo, Alexa, and others will be...	https://www.forbes.com/sites/quickerbettertech/2021/06/06/amazon-devices-will-soon-begin-sharing-your-internet-with-neighborsand-other-small-business-tech-news/	2021/6/6	AMZN	7:00:00
Forbes	Bipartisan House Lawmakers Target Amazon, Big Tech With New Anti-Monopoly Bill	The legislation is part of a series of bills lawmakers have circulated recently to target Big Tech companies Amazon, Google, Apple and Facebook. Forbes has...	https://www.forbes.com/sites/jackbrewster/2021/06/11/bipartisan-house-lawmakers-target-amazon-big-tech-with-new-anti-monopoly-bill/	2021/6/11	AMZN	12:34:00
Forbes	Amazon Prime Day 2021: What's The Supply Chain Deal?	Most people are familiar with Black Friday and Cyber Monday, which mark the unofficial start to the festive holiday season. But when Amazon created...	https://www.forbes.com/sites/sap/2021/06/10/amazon-prime-day-2021-whats-the-supply-chain-deal/	2021/6/10	AMZN	8:40:00
Forbes	Amazon Prime Day (2021): The Star Deals You Don’t Want To Miss	Amazon Prime Day is back and it is poised to smash the record breaking year it enjoyed in 2020 with over two million deals available.	https://www.forbes.com/sites/gordonkelly/2021/06/20/amazon-prime-day-2021-preview-best-echo-echo-dot-fire-hd-kindle-tv-deals/	2021/6/20	AMZN	10:14:00
Forbes	Here’s How Much Money Jeff Bezos Has Reaped From Selling Amazon Stock	Since Amazon's 1997 IPO, Bezos has sold off or given away more than half of his Amazon shares. He's now got enough cash to likely buy just about anything in...	https://www.forbes.com/sites/rachelsandler/2021/06/24/heres-how-much-money-jeff-bezos-has-reaped-from-selling-amazon-stock/	2021/6/24	AMZN	11:28:00
Forbes	Inside The Dystopia That Is Amazon	In many ways, an Amazon worker is a person waiting for the company to figure out how to automate their job. If you work as a picker in their warehouses, you do...	https://www.forbes.com/sites/enriquedans/2021/06/29/inside-the-dystopia-that-isamazon/	2021/6/29	AMZN	5:05:00
Forbes	GameStop Replaces CEO And CFO With Amazon Executives	Mike Recupero, a fellow Amazon executive, will become the company's CFO. Ryan Cohen, the former CEO of pet supplies store Chewy and who had criticized the...	https://www.forbes.com/sites/graisondangor/2021/06/09/gamestop-replaces-ceo-and-cfo-with-amazon-executives/	2021/6/9	AMZN	17:20:00
Forbes	18 Of The Best Headphones On Amazon For Serenity, Now	You'll find over-ear and on-ear headphone options as well as true wireless earbuds. The right choice for you depends on your lifestyle and audio preferences?€?but...	https://www.forbes.com/sites/forbes-personal-shopper/2021/06/21/best-headphones-and-earbuds-on-amazon/	2021/6/21	AMZN	16:30:00
Forbes	Who Wins The Battle Of Walmart Vs. Amazon?	Amazon and Walmart often compete for the same customers. As two of the biggest retail giants in the world, they also set the tone for other big box stores and...	https://www.forbes.com/sites/blakemorgan/2021/06/14/who-wins-the-battle-of-walmart-vs-amazon/	2021/6/14	AMZN	9:00:00
Forbes	Amazon Goes All-In On Truck Safety With Autonomous Driving Company Plus	As such, it makes sense that Amazon is playing a role in the development and deployment of the next generation of delivery vehicles, from long-haul trucks to...	https://www.forbes.com/sites/patrickmoorhead/2021/06/30/amazon-goes-all-in-on-truck-safety-with-autonomous-driving-company-plus/	2021/6/30	AMZN	11:29:00
Forbes	Amazon Forest At Extreme Risk Of Drought Due To Climate Change	The Amazon rain forests could be at higher risk of extreme drought than previously thought, according to new research published in the journal Environmental...	https://www.forbes.com/sites/dishashetty/2021/06/22/amazon-forest-at-extreme-risk-of-drought-due-to-climate-change/	2021/6/22	AMZN	8:12:00
Forbes	Amazon Signs Multi-Million Dollar Deal For ?€?SmartLess' Podcast	Amazon.com acquired exclusive rights to the podcast SmartLess, hosted by Jason Bateman, Will Arnett, and Sean Hayes, in a multi-million dollar deal,...	https://www.forbes.com/sites/jonathanberr/2021/06/30/amazon-signs-multi-million-dollar-deal-for-smartless-podcast/	2021/6/30	AMZN	10:03:00
Forbes	The Best New Movies To Stream On Netflix, Amazon, Hulu, HBO, Disney+ And Peacock This Weekend	Oh man?€?July brought with it an absolute onslaught of great movies on our favorite streaming platforms. It feels like places like Netflix, Hulu,...	https://www.forbes.com/sites/travisbean/2021/07/02/the-best-new-movies-to-stream-on-netflix-amazon-prime-hulu-hbo-max-disney-and-peacock-this-weekend/	2021/7/2	AMZN	18:00:00
Forbes	The JBL Boombox Has Wall-Shaking Sound And It's Lower Than Ever For Amazon Prime Day With $125 Off	If you could use a booming Bluetooth speaker from a time-tested brand, the JBL Boombox at $275 needs to be on your radar this Amazon Prime Day. that's a $125...	https://www.forbes.com/sites/forbes-personal-shopper/2021/06/22/jbl-boombox-amazon-prime-day-deal/	2021/6/22	AMZN	15:42:00
Forbes	Making The Grade- Amazon 2020 Sustainability Report Shows Progress Towards Environmental Goals	Amazon's Climate Pledge, essentially, is the company's initiative to achieve net-zero carbon emissions by 2040, 10 years earlier than the Paris Agreement's 2050...	https://www.forbes.com/sites/patrickmoorhead/2021/06/30/making-the-gradeamazon-2020-sustainability-report-shows-progress-towards-environmental-goals/	2021/6/30	AMZN	16:00:00
Forbes	Amazon Continues Its Bold Expansion Into Healthcare, As AWS Launches A New Healthcare Accelerator	Carter passionately explains: ?€?The goal of the AWS Healthcare Accelerator is to cultivate and promote innovative startup solutions that achieve the Quadruple...	https://www.forbes.com/sites/saibala/2021/06/22/amazon-continues-its-bold-expansion-into-healthcare-as-aws-launches-a-new-healthcare-accelerator/	2021/6/22	AMZN	11:23:00
Forbes	Amazon Warehouse Injuries Significantly Higher Than Competitors [Infographic]	There were 5.9 serious injuries per 100 Amazon warehouse workers last year that required them to miss work entirely or be placed on light or restricted duty, a...	https://www.forbes.com/sites/niallmccarthy/2021/06/08/amazon-warehouse-injuries-significantly-higher-than-competitors-infographic/	2021/6/8	AMZN	4:54:00
Forbes	Amazon Asking For Warrants From Retail Partners May Be A Good Deal For Them	Amazon asked some of its retail partners to give them warrants (a type of stock option) as part of their merchandising deals, the Wall Street Journal...	https://www.forbes.com/sites/billconerly/2021/07/01/amazon-asking-for-warrants-from-retail-partners-may-be-a-good-deal-for-them/	2021/7/1	AMZN	7:12:00
Forbes	Surprise! Amazon Officially The Number 1 Investor In America According To PPI	It is impressive that Amazon invested 34 billion dollars in American Infrastructure in 2020 alone. Keep in mind that we have been living in a COVID environment...	https://www.forbes.com/sites/patrickmoorhead/2021/06/25/surprise-amazon-officially-the-number-1-investor-in-america-according-to-ppi/	2021/6/25	AMZN	12:23:00
Forbes	These Are The 8 Products Forbes Vetted Editors Have On Their Amazon Prime Day Wish List	Amazon is the Disney World of online shopping; You practically need a tour guide to help you navigate the extensive attractions across every category.	https://www.forbes.com/sites/forbes-personal-shopper/2021/06/13/8-products-forbes-editors-want-on-amazon-prime-day/	2021/6/13	AMZN	12:22:00
Forbes	Shop These Great Nintendo Switch Prime Day Deals On Games And Accessories Before It's Too Late	This Amazon-exclusive controller features a Mario scene befitting a mural. Usually $50, this Prime Day exclusive discount drops the price down to $38. PowerA...	https://www.forbes.com/sites/forbes-personal-shopper/2021/06/22/amazon-prime-day-2021-nintendo-switch-deals/	2021/6/22	AMZN	17:55:00
Forbes	Amazon Prime Day Offers Great Sales—Here’s What Workers Suffer Through To Make This Happen	Amazon is a great American success story. You've probably seen the photo taken in the 1990s, the early days of the online retailer, of a young Jeff Bezos...	https://www.forbes.com/sites/jackkelly/2021/06/17/amazon-prime-day-offers-great-sales-heres-what-workers-suffer-through-to-make-this-happen/	2021/6/17	AMZN	19:00:00
Forbes	The Most Popular One-Piece Bathing Suit On Amazon Is Now Just $19	The Cupshe Ruffled Lace Up One-Piece Swimsuit isn't just popular as far as bathing suits go; It's actually the number one one-piece sold on Amazon. With over...	https://www.forbes.com/sites/forbes-personal-shopper/2021/06/21/cupshie-one-piece-bathing-suit-on-sale-amazon-prime-day/	2021/6/21	AMZN	21:15:00
Forbes	When Will Amazon Offer A Checking Account?	?€?Amazon abandoned its effort to create checking accounts, telling JPMorgan Chase, it was concerned it would be subject to banking regulations.?€? Really? This...	https://www.forbes.com/sites/ronshevlin/2021/06/14/when-will-amazon-offer-a-checking-account/	2021/6/14	AMZN	8:00:00
Forbes	The Risks Keep Growing For Amazon Third-Party Sellers	One of those bills, the Ending Platform Monopolies Act, would require Amazon AMZN -3% to break itself into two businesses so that it can no longer offer other...	https://www.forbes.com/sites/richardkestenbaum/2021/06/14/the-risks-keep-growing-for-amazon-third-party-sellers/	2021/6/14	AMZN	8:34:00
Forbes	Amazon's Support For Cannabis Is The Missing Link For Federal Legalization	The lobbying power of a company like Amazon not only far surpasses what the marijuana industry is currently capable of, but it goes a long way to legitimize the...	https://www.forbes.com/sites/roberthoban/2021/06/13/amazons-support-for-marijuana-is-the-missing-link-for-legalization/	2021/6/13	AMZN	7:00:00
Forbes	Legacy Lost: Why Amazon FBA Brands Are More Attractive Acquisition Targets	Clearly, Amazon-based businesses can pose immense value, and in fact, as the managing partner at a mergers-and-acquisitions advisory firm, I've observed that...	https://www.forbes.com/sites/forbesbusinesscouncil/2021/07/02/legacy-lost-why-amazon-fba-brands-are-more-attractive-acquisition-targets/	2021/7/2	AMZN	7:00:00
Forbes	Is Amazon A Threat To Existing Cannabis Companies? Nah, Execs Say	On June 2, the megalith known as Amazon announced that it was dropping employee marijuana drug tests for its 1.3 million workers and throwing its support to...	https://www.forbes.com/sites/joanoleck/2021/06/11/is-amazon-a-threat-to-existing-cannabis-companies-nah-execs-say/	2021/6/11	AMZN	12:22:00
Forbes	Why Amazon Prime Day 2021 May Be Of More ‘Prime’ Importance Than Ever	Since its inception in 2015, Amazon Prime Day (APD) has clearly grown in prominence as a retail event. In spite of predictions for a pandemic induced...	https://www.forbes.com/sites/charlesrtaylor/2021/06/10/why-amazon-prime-day-2021-may-be-of-more-prime-importance-than-ever/	2021/6/10	AMZN	14:08:00
Forbes	Microsoft Is Building Something Sony, Nintendo, Google And Amazon Can't Match	Microsoft Is Building Something Sony, Nintendo, Google And Amazon Can't Match ?? The lowest priced next gen console (Xbox Series S) ?? The most powerful next gen...	https://www.forbes.com/sites/paultassi/2021/06/11/microsoft-is-building-something-sony-nintendo-google-and-amazon-cant-match/	2021/6/11	AMZN	9:40:00
Forbes	Amazon Breaks New Ground With Flexible Shopping	A.S.: This is the first full-sized Amazon Fresh grocery store with Just Walk Out technology, which is also available in our more than 20 Amazon Go stores and at...	https://www.forbes.com/sites/lizazimmerman/2021/06/29/amazon-breaks-new-ground-with--flexible-shopping/	2021/6/29	AMZN	13:00:00
Forbes	Best Western Slashes Analytics Costs, Improves Operations Worldwide Using Amazon QuickSight	We recently moved our data analytics to AWS and adopted the Amazon QuickSight business intelligence (BI) service to help our stakeholders worldwide access...	https://www.forbes.com/sites/amazonwebservices/2021/07/06/best-western-slashes-analytics-costs-improves-operations-worldwide-using-amazon-quicksight/	2021/7/6	AMZN	10:00:00
Forbes	Automatic Dog Treats, Pool Floats, And Foodie Gear?€?15 Things Forbes Readers Bought En Masse During Prime Day	With Amazon Prime Day just entering the rear view mirror, we were curious (read: nosy) to know what Forbes Vetted readers have been stuffing their digital...	https://www.forbes.com/sites/forbes-personal-shopper/2021/06/24/amazon-prime-day-most-popular-products/	2021/6/24	AMZN	14:54:00
Forbes	10 Highly-Rated Duvet Covers On Amazon For A Great Night's Sleep	Amazon Basics Lightweight Microfiber Duvet Set ?? Set includes duvet cover and two pillow shams ?? Machine-washable polyester microfiber ?? Manufactured in an OEKO-...	https://www.forbes.com/sites/forbes-personal-shopper/2021/06/21/best-duvet-covers-amazon/	2021/6/21	AMZN	17:39:00
Forbes	Anti-Doxxing Law Could Force Tech Giants Including Amazon, Google From Hong Kong, Industry Group Warns	The Asia Internet Coalition represents the views of ?€?more than 15 members,?€? a spokesperson told Forbes. Apple, Facebook, Google, Expedia Group, Amazon, Line,...	https://www.forbes.com/sites/roberthart/2021/07/05/anti-doxxing-law-could-force-tech-giants-including-amazon-google-from-hong-kong-industry-group-warns/	2021/7/5	AMZN	10:55:00
Forbes	Search Is Already Fragmented—A Brief, Controversial Take On Neeva, Brave, Amazon, Google And DuckDuckGo	People aren't just typing in a search term on whichever main search engine they prefer?€?they're searching and consuming in context, on YouTube, Netflix, Amazon...	https://www.forbes.com/sites/daviddoty/2021/06/28/search-is-already-fragmented-a-brief-controversial-take-on-neeva-brave-amazon-google-and-duckduckgo/	2021/6/28	AMZN	14:36:00
Forbes	The Best Father's Day Gifts On Amazon Aren't Socks?€?Here Are Gifts He'll Treasure	And to help you out, we have rounded up 14 of the best Dad's Day gifts you're likely to find at Amazon or anywhere else. From earbuds and percussive massagers...	https://www.forbes.com/sites/forbes-personal-shopper/2021/06/10/the-best-fathers-day-gifts-on-amazon/	2021/6/10	AMZN	12:50:00
Forbes	Pentagon Scraps Microsoft's $10 Billion Cloud Computing Deal After Lawsuit From Amazon	Amazon told Forbes it agrees with the DOD's decision, claiming its bid for the JEDI contract was rejected due to ?€?outside influence that has no place in...	https://www.forbes.com/sites/joewalsh/2021/07/06/pentagon-scraps-microsofts-10-billion-cloud-computing-deal-after-lawsuit-from-amazon/	2021/7/6	AMZN	13:16:00
Forbes	Amazon Stock Drops 7.2% As Andy Jassy Presides Over Slower Growth	Sadly for CEO Andy Jassy, Amazon AMZN +1.2% expects its revenue growth rate to plunge in half from 27% in the second quarter ?€? a disappointing $2.4 billion...	https://www.forbes.com/sites/petercohan/2021/07/30/amazon-stock-drops-72-as-andy-jassy-forecasts-slower-growth/	2021/7/30	AMZN	9:26:00
Forbes	Amazon Bitcoin Rumors Send The Cryptocurrency Surging Towards $40,000	The crypto market seems to be finally getting out of the mid-summer doldrums. Bitcoin is 14% up from its Friday close, trading at $38,474 as of 6:48 a.m. ET...	https://www.forbes.com/sites/ninabambysheva/2021/07/26/amazon-bitcoin-rumors-send-the-cryptocurrency-surging-towards-40000/	2021/7/26	AMZN	7:50:00
Forbes	Amazon Stock Loses $130 Billion In Market Value After $885 Million Fine And Disappointing Earnings Report	Shares of Amazon fell as much as 8% Friday after the e-commerce juggernaut disclosed a massive fine from European regulators for allegedly breaking regional...	https://www.forbes.com/sites/jonathanponciano/2021/07/30/amazon-stock-loses-130-billion-in-market-value-after-885-million-fine-and-dismal-earnings-report/	2021/7/30	AMZN	11:48:00
Forbes	Large Chunk Of Amazon Rainforest Now Emits More Carbon Than It Takes In, Study Finds	The Amazon has long been considered one of the world's primary "carbon sinks" due to the large amounts of carbon dioxide that its trees suck up. Some 123...	https://www.forbes.com/sites/nicholasreimann/2021/07/14/large-chunk-of-amazon-rainforest-now-emits-more-carbon-than-it-takes-in-study-finds/	2021/7/15	AMZN	14:00:00
Forbes	Amazon Kindle: Is Yours About To Stop Working?	But the ebook reader has many other advantages, like compactness, lightness (no matter how many books are on board), search engines that outdo most book indexes...	https://www.forbes.com/sites/davidphelan/2021/07/29/amazon-kindle-is-yours-about-to-stop-working/	2021/7/29	AMZN	14:45:00
Forbes	Amazon Delays ?€?New World' Release Date For The Fourth Time	Yesterday, Amazon announced that New World will be delayed from August 31 to September 28, a short delay of just a month, in order to incorporate more feedback...	https://www.forbes.com/sites/paultassi/2021/08/05/amazon-delays-new-world-release-date-for-the-fourth-time/	2021/8/5	AMZN	8:26:00
Forbes	Amazon's Gives Its Take Of An 'Ambient' Alexa Experience	Yesterday, Amazon hosted its 3rd annual Alexa Live event for its 900,000+ developers and countless Alexa device users. Last year's Alexa Live event had many...	https://www.forbes.com/sites/patrickmoorhead/2021/07/22/amazons-gives-its-take-of-an-ambient-alexa-experience/	2021/7/22	AMZN	13:18:00
Forbes	Jeff Bezos Stepped Down As Amazon CEO This Week—And Got More Than $10 Billion Richer	Amazon stock surged 5.9% this week to new record highs, boosting Bezos' fortune by $10.6 billion, to an estimated $212.4 billion?€?far outpacing the S&P 500's 0.4...	https://www.forbes.com/sites/hanktucker/2021/07/10/jeff-bezos-stepped-down-as-amazon-ceo-this-week-and-got-more-than-10-billion-richer/	2021/7/10	AMZN	6:30:00
Forbes	After Years Of Failure, Amazon's ?€?New World' Looks Like Its First Hit	Amazon may be one the biggest companies in the world, growing large enough to help propel its billionaire CEO into space, but it has struggled endlessly...	https://www.forbes.com/sites/paultassi/2021/07/25/after-years-of-failure-amazons-new-world-looks-like-its-first-hit/	2021/7/25	AMZN	10:36:00
Forbes	Warning: Amazon's ?€?New World' Is Bricking A Specific Type Of GPU	An extremely serious warning today if you are trying out Amazon's new MMO, New World, now that it's entered a beta testing period. If you own a certain type...	https://www.forbes.com/sites/paultassi/2021/07/21/warning-amazons-new-world-is-bricking-a-specific-type-of-gpu/	2021/7/21	AMZN	8:00:00
Forbes	Electric Truckmaker Rivian’s Cash Horde Grows By $2.5 Billion, Led By Amazon	Rivian is raising a further $2.5 billion as it prepares to start building electric trucks. Rivian. Rivian, an electric truck and SUV startup backed by Amazon,...	https://www.forbes.com/sites/alanohnsman/2021/07/23/electric-truckmaker-rivian-cash-horde-grows-led-by-amazon/	2021/7/23	AMZN	16:36:00
Forbes	Walmart, Amazon And Even Dollar General See Health Care As Next Retail Battleground	From Walmart and Amazon to even Dollar General, large national retailing companies are stepping up their activities in health care, both in person and online.	https://www.forbes.com/sites/warrenshoulberg/2021/07/11/walmart-amazon-and-even-dollar-general-see-health-care-as-next-retail-battleground/	2021/7/11	AMZN	6:00:00
Forbes	Is The ?€?Amazon Effect?€? On Retail Inflation Over?	Finally, Amazon is really not a retailer but a logistics master, able to deliver orders in the blink of an eye. That was easy during a year when roads were...	https://www.forbes.com/sites/gregpetro/2021/07/09/is-the-amazon-effect-on-retail-inflation-over/	2021/7/9	AMZN	12:00:00
Forbes	Amazon Kindle Hack Needs Just One Evil Ebook To Take Over Your Ereader?€?And Maybe Your Amazon Account Too	Once the malicious book is opened, a remote hacker could delete all books on the device and could steal the authentication token used to get into an Amazon...	https://www.forbes.com/sites/thomasbrewster/2021/08/06/evil-ebook-attack-hacks-amazon-kindles/	2021/8/6	AMZN	6:00:00
Forbes	Amazon And Google Are Finally Tackling One Of Healthcare's Biggest Problems: Unstructured Health Data	Healthcare is a broad concept: clinical encounters with patients, population health data and trends, community health outcomes, pharmaceutical trials, etc.,...	https://www.forbes.com/sites/saibala/2021/07/26/amazon-and-google-are-finally-tackling-one-of-healthcares-biggest-problems-unstructured-health-data/	2021/7/26	AMZN	13:14:00
Forbes	Why Amazon's Crackdown On Fraudulent Sellers Is A Win For Everyone	Ethan McAfee is CEO and Founder of Amify, the first turnkey Amazon-as-a-service provider. Digital Composite Image Of Hands Using Laptop With Symbols.	https://www.forbes.com/sites/forbesbusinesscouncil/2021/07/07/why-amazons-crackdown-on-fraudulent-sellers-is-a-win-for-everyone/	2021/7/7	AMZN	9:20:00
Forbes	Playing ?€?New World'? Here's Amazon's Fix For 100% GPU Usage And Potential Damage	The long-gestating MMO from Amazon is a big deal for the company, which has struggled to put out a high quality release since it started making games, but New...	https://www.forbes.com/sites/paultassi/2021/07/22/playing-new-world-heres-amazons-fix-for-100-gpu-usage-and-potential-damage/	2021/7/22	AMZN	9:15:00
Forbes	An Entrepreneur's Take: Why To Start An Amazon Business Instead Of Going To College	By Greg Mercer, founder & CEO of Jungle Scout, the leading all-in-one platform for selling on Amazon. Overhead view of a man working on a laptop from his...	https://www.forbes.com/sites/theyec/2021/07/27/an-entrepreneurs-take-why-to-start-an-amazon-business-instead-of-going-to-college/	2021/7/27	AMZN	8:00:00
Forbes	Will Amazon Accept Crypto?—And Other Small Business Tech News	Yes, Amazon?€?like every major ecommerce provider?€?is regularly evaluating the pros/cons of accepting digital currencies. Yes, they're denying?€?for now. But to me...	https://www.forbes.com/sites/quickerbettertech/2021/08/01/will-amazon-accept-cryptoand-other-small-business-tech-news/	2021/8/1	AMZN	7:00:00
Forbes	Amazon Listing Optimization: Send Your Product To The Top	Most Amazon shoppers never make it past page one of the search results. So as an Amazon seller, it's critical for your product listings to rank highly in the...	https://www.forbes.com/sites/theyec/2021/07/15/amazon-listing-optimization-send-your-product-to-the-top/	2021/7/15	AMZN	7:20:00
Forbes	How To Compete For Drivers Against Walmart And Amazon	Amazon also encourages drivers to use their resources and start their own driving business, claiming that drivers can make as much as $300k per year. However,...	https://www.forbes.com/sites/louismosca/2021/07/16/how-to-compete-for-drivers-against-walmart-and-amazon/	2021/7/16	AMZN	9:27:00
Forbes	Biden Vs. Amazon	If Amazon were to the lose a lawsuit, and face a breakup, one of the most storied supply chains in the world would look very different. The Amazon supply chain,...	https://www.forbes.com/sites/stevebanker/2021/08/02/biden-vs-amazon/	2021/8/2	AMZN	8:31:00
Forbes	How Small Brands Can Compete In The Amazon Age Of E-Commerce	E-commerce engine: Companies like Amazon and Alibaba have supply chain and shipping logistics capabilities that are unparalleled and operate like a well-oiled...	https://www.forbes.com/sites/forbesbusinesscouncil/2021/07/19/how-small-brands-can-compete-in-the-amazon-age-of-e-commerce/	2021/7/19	AMZN	9:40:00
Forbes	Best Western Slashes Analytics Costs, Improves Operations Worldwide Using Amazon QuickSight	We recently moved our data analytics to AWS and adopted the Amazon QuickSight business intelligence (BI) service to help our stakeholders worldwide access...	https://www.forbes.com/sites/amazonwebservices/2021/07/06/best-western-slashes-analytics-costs-improves-operations-worldwide-using-amazon-quicksight/	2021/7/6	AMZN	10:00:00
Forbes	Amazon Shoppers Are Obsessed With This Levitating Planter That's Pure Magic	So it's no surprise that the home d??cor space has its own share of innovative products that seriously boggle the mind. Take, for example, this potted plant that...	https://www.forbes.com/sites/forbes-personal-shopper/2021/07/19/amazon-levitating-planter/	2021/7/19	AMZN	19:26:00
Forbes	The Best New Movies To Stream On Netflix, Disney+, Amazon, HBO And Peacock This Weekend	Amazon Prime isn't very active with its movie additions throughout the month. But this weekend they've got one intriguing option: the 2008 romantic comedy Miss...	https://www.forbes.com/sites/travisbean/2021/07/16/the-best-new-movies-to-stream-on-netflix-disney-amazon-hbo-and-peacock-this-weekend/	2021/7/16	AMZN	14:00:00
Forbes	Amazon's New Brick-And-Mortar Stores Are Likely To Be More Challenging Than Expected	It's not clear that Amazon has the skills to master this kind of retail store. It's one thing to open a grocery store that sells russet potatoes or sandwiches.	https://www.forbes.com/sites/richardkestenbaum/2021/08/19/amazons-new-bigger-stores-are-likely-to-be-more-challenging-than-expected/	2021/8/19	AMZN	13:13:00
Forbes	The Partnership Between Amazon And Affirm Will Be Huge	Younger consumers have shown an aversion to traditional banking. Far fewer of them have credit cards and their use of debit cards is exploding. They are less...	https://www.forbes.com/sites/richardkestenbaum/2021/08/27/the-partnership-between-amazon-and-affirm-will-be-huge/	2021/8/27	AMZN	16:50:00
Forbes	Amazon To Pay Compensation For Faulty Goods Sold By Others On Its Site	Starting September 1, Amazon said it would directly pay customers' personal injury and property damage claims up to $1,000. This accounts for more than 80% of...	https://www.forbes.com/sites/roberthart/2021/08/10/amazon-to-pay-compensation-for-faulty-goods-sold-by-others-on-its-site/	2021/8/10	AMZN	6:23:00
Forbes	Amazon's Labor Day Sale Just Got Even Better And These Are The 15 Best Deals You Can't Afford To Miss	Best Amazon Labor Day Sale Picks ?? A Brand-New Set of Kitchen Knives ?? Cuisinart 15-Piece Knife Set ?? Adidas' Popular Sneakers ?? adidas Men's Ultraboost 21 Running...	https://www.forbes.com/sites/forbes-personal-shopper/2021/09/05/amazon-labor-day-sale/	2021/9/5	AMZN	10:29:00
Forbes	11 Tech Leaders Share Valuable Lessons They've Learned From Amazon	Amazon is undoubtedly one of the titans of the tech industry, pioneering new capabilities and developing services that companies across industries rely on.	https://www.forbes.com/sites/forbestechcouncil/2021/09/02/11-tech-leaders-share-valuable-lessons-theyve-learned-from-amazon/	2021/9/2	AMZN	13:15:00
Forbes	Amazon & Affirm's BNPL Deal, And Three Predictions About What It Means For Fintech	Of course, installment loans are not new. But what Affirm, Afterpay and the broader Buy Now Pay Later (?€?BNPL?€?) space have done is make it an incredibly simple,...	https://www.forbes.com/sites/alexlazarow/2021/08/30/amazon--affirms-bnpl-deal-and-three-predictions-about-what-it-means-for-fintech/	2021/8/30	AMZN	17:00:00
Forbes	Sony Sells 'Hotel Transylvania 4' To Amazon For $100 Million	Blobby, Wanda (Molly Shannon), Wayne Steve Buscemi), Griffin the Invisible Man (David Spade), Ericka (Kathryn Hahn), Dracula (Brian Hull), Jonathan (Andy...	https://www.forbes.com/sites/scottmendelson/2021/08/16/sony-may-sell-hotel-transylvania-4-to-amazon-prime-for-over-100-million/	2021/8/16	AMZN	16:40:00
Forbes	Amazon Reportedly Outsold Walmart Last Year For The First Time	An Amazon Prime delivery van sits parked near a Walmart store on September 03, 2020 in Richmond, ... [+] California. Getty Images. Key Facts.	https://www.forbes.com/sites/carlieporterfield/2021/08/17/amazon-reportedly-outsold-walmart-last-year-for-the-first-time/	2021/8/17	AMZN	14:35:00
Forbes	British Startup Olsam Raises $165 Million To Snap Up Small Amazon Merchants	London-based startup Olsam has raised $165 million in a Series A round to buy and build Amazon businesses. The deal comes amid a rush from investors to...	https://www.forbes.com/sites/iainmartin/2021/09/01/olsam-raises-165-million-to-snap-up-small-amazon-merchants/	2021/9/1	AMZN	4:54:00
Forbes	Amazon's Back-To-School Sale Includes Major Deals On Some Of Its Most Popular Devices	Amazon Deals: Back-To-School Devices ?? A Game-Changing E-Reader ?? Kindle Paperwhite ?? This Top-Rated Kids' Tablet ?? Fire 7 Kids Tablet ?? A Kid-Friendly Smart Speaker.	https://www.forbes.com/sites/forbes-personal-shopper/2021/08/18/amazon-deals-back-to-school/	2021/8/18	AMZN	12:39:00
Forbes	Amazon Devices Launch: Astro Headlines A Compelling Story Of Our Connected Future	The event was packed full of announcements, but without a doubt, the launch of Amazon Astro, a personal in-home robot, stole the show. But beyond the product...	https://www.forbes.com/sites/danielnewman/2021/09/29/amazon-devices-launch-astro-headlines-a-compelling-story-of-our-connected-future/	2021/9/29	AMZN	9:34:00
Forbes	Amazon Is Boosting Its Average Starting Pay To $18 An Hour, Report Says	Amazon has raised its average starting wage in the U.S. to more than $18 an hour as it looks to hire more workers to handle its warehouse and transportation...	https://www.forbes.com/sites/siladityaray/2021/09/14/amazon-is-boosting-its-average-starting-pay-to-18-an-hour-report-says/	2021/9/14	AMZN	8:38:00
Forbes	Amazon Will Offer Free College To Employees, Joining Efforts By Companies And Congress To Reduce Reliance On Student Loans	Amazon AMZN +2.2% this week became the latest major national corporation to offer tuition-free college as an employee benefit. The company plans to cover...	https://www.forbes.com/sites/adamminsky/2021/09/10/amazon-will-offer-free-college-to-employees-joining-efforts-by-companies-and-congress-to-reduce-reliance-on-student-loans/	2021/9/10	AMZN	11:11:00
Forbes	Amazon Expands Retail Presence By Opening First 4-Star Store Outside The U.S.	Amazon has expanded its retail presence yet again by opening its first non-food store outside the U.S., building upon the launch of its first grocery stores...	https://www.forbes.com/sites/markfaithfull/2021/10/06/amazon-expands-retail-presence-by-opening-first-4-star-store-outside-the-us/	2021/10/6	AMZN	10:05:00
Forbes	Amazon Stretches Black Friday From One Day To Two-Month Long Event For Holiday 2021	Amazon is counting on Christmas coming early this year. It sorta tried last year when it moved Prime Day from July to October 13 and 14, hoping to kick off...	https://www.forbes.com/sites/pamdanziger/2021/10/05/amazon-stretches-black-friday-from-one-day-to-two-month-long-event-for-holiday-2021/	2021/10/5	AMZN	7:31:00
Forbes	Amazon's 'New World' Has A Massive Debut, Despite Lengthy Queue Times	Amazon has struggled to make an impact in the gaming space, short of buying Twitch, but that appears to have finally changed. After lackluster releases and...	https://www.forbes.com/sites/paultassi/2021/09/29/amazons-new-world-has-a-massive-debut-despite-lengthy-queue-times/	2021/9/29	AMZN	8:40:00
Forbes	Amazon Announces New Product Categories, Improvements, And Updates At Devices Event	Amazon Echo Show 15 has Amazon's new widgets announced at Alexa live to become what Amazon calls the family organizer. It has a new UI that combines the...	https://www.forbes.com/sites/patrickmoorhead/2021/10/02/amazon-announces-new-product-categories-improvements-and-updates-at-devices-event/	2021/10/2	AMZN	12:19:00
Forbes	Exclusive: Amazon Adds New Speech Setting To Alexa App To Help Stutterers Finish Commands, Queries	?€?Alexa is a voice-first experience, and we are always looking for ways to improve speech recognition for all speaking styles. Some customers have told us they...	https://www.forbes.com/sites/stevenaquino/2021/10/05/exclusive-amazon-adds-new-speech-setting-to-alexa-app-to-help-stutterers-finish-commands-queries/	2021/10/5	AMZN	15:00:00
Forbes	Amazon Unveils First Kindle Paperwhite For Kids	Amazon has previously released versions of the entry-level Kindle reader for Kids, but this is the first time the more advanced Paperwhite hardware has been...	https://www.forbes.com/sites/barrycollins/2021/09/22/amazon-unveils-first-kindle-paperwhite-for-kids/	2021/9/22	AMZN	6:28:00
Forbes	Here Is What Amazon's High-Tech Dressing Rooms Might Look Like	Amazon would not be not the first retailer to rethink the dressing room, but a look at what others have done offers a glimpse at what it might look like. Ralph...	https://www.forbes.com/sites/laurendebter/2021/09/22/here-is-what-amazons-high-tech-dressing-rooms-might-look-like/	2021/9/22	AMZN	13:14:00
Forbes	Amazon Has Unveiled Its First Own-Brand TVs - Leaving Rivals With Plenty To Think About	The Amazon Omni TVs promise to bring enhanced smart TV and voice recognition interaction at an ... [+] aggressive price. Photo: Amazon. The cheaper Fire...	https://www.forbes.com/sites/johnarcher/2021/09/13/amazon-has-unveiled-its-first-own-brand-tvsleaving-rivals-with-plenty-to-think-about/	2021/9/13	AMZN	18:09:00
Forbes	Eddie Murphy Inks Three Picture Deal With Amazon Studios	Eddie Murphy has signed a three-picture first-look film deal with Amazon Studios. Under the deal, the Oscar-nominated comedian will star in three films for...	https://www.forbes.com/sites/rosaescandon/2021/09/23/eddie-murphy-inks-three-picture-deal-with-amazon-studios/	2021/9/23	AMZN	15:02:00
Forbes	Amazon Announces The General Availability Of EKS Anywhere	Amazon EKS Anywhere, an official Kubernetes distribution from AWS that is designed to run on-premises based on VMware vSphere, is generally available.	https://www.forbes.com/sites/janakirammsv/2021/09/09/amazon-announces-the-general-availability-of-eks-anywhere/	2021/9/9	AMZN	7:16:00
Forbes	Project Maven: Amazon And Microsoft Scored $50 Million In Pentagon Surveillance Contracts After Google Quit	Amazon and Microsoft in Pentagon contracts for aerial surveillance. Amazon and Microsoft have taken on much of the same work Google was scheduled to do for the...	https://www.forbes.com/sites/thomasbrewster/2021/09/08/project-maven-amazon-and-microsoft-get-50-million-in-pentagon-drone-surveillance-contracts-after-google/	2021/9/8	AMZN	7:01:00
Forbes	Massive Twitch Leak Includes Creator Earnings, Source Code, Amazon's Steam Competitor	Three years of creator payouts, including monthly and yearly totals since 2019. An unreleased Steam competitor called Vapor, made by Amazon. The hacker does not...	https://www.forbes.com/sites/paultassi/2021/10/06/massive-twitch-leak-includes-creator-earnings-source-code-amazons-steam-competitor/	2021/10/6	AMZN	8:27:00
Forbes	From Side Gig To Full-Scale Acquisition: How To Optimize Amazon For Your Business Growth	CEO of Urtasker.com. Help of technology in delivery business. getty. There are 6.3 million sellers on Amazon selling products in every category imaginable.	https://www.forbes.com/sites/forbesagencycouncil/2021/09/24/from-side-gig-to-full-scale-acquisition-how-to-optimize-amazon-for-your-business-growth/	2021/9/24	AMZN	7:15:00
Forbes	Amazon Connect Makes Two New Quick And Efficient Capabilities Generally Available For Call Centers	AWS announced three new capabilities for Amazon Connect, its call center service that makes it easy for customers to build contact centers in the cloud.	https://www.forbes.com/sites/patrickmoorhead/2021/09/28/amazon-connect-makes-two-new-quick-and-efficient-capabilities-generally-available/	2021/9/28	AMZN	17:14:00
Forbes	Amazon CEO Andy Jassy's Strategy For Post-Pandemic CX	With a new CEO in Andy Jassy, a major deal with MGM, new products and government pressure on big tech companies?€?all during a global pandemic?€?Amazon has been...	https://www.forbes.com/sites/blakemorgan/2021/09/27/amazon-ceo-andy-jassys-strategy-for-post-pandemic-cx/	2021/9/27	AMZN	14:00:00
Forbes	Amazon’s Department Store Disruption: If You Can Beat Them... Why Join Them?	What does Amazon's foray into brick-and-mortar mean for the industry? Can Amazon provide enough differentiation in a saturated market to ?€?win?€? or even compete...	https://www.forbes.com/sites/gregpetro/2021/09/17/amazons-department-store-disruption-if-you-cant-beat-them-why-join-them/	2021/9/17	AMZN	10:30:00
Forbes	Nielsen's: Amazon's 'Cinderella' No Match For Disney's 'Cruella'	The buzzy (and frankly quite good) mystery comedy, starring Steve Martin, Martin Short and a game Selena Gomez as neighbors who try to turn a mysterious death...	https://www.forbes.com/sites/scottmendelson/2021/09/30/nielsens-camila-cabello-cinderella-disney-cruella-selena-gomez-addison-rae/	2021/9/30	AMZN	13:05:00
Forbes	Amazon To Hire 40,000 U.S. Workers—If They Can Get Them In The Door	To keep staffing levels healthy amid a record labor shortage, Amazon is hosting a career advice livestream event and offering hourly workers a full ride at...	https://www.forbes.com/sites/markcperna/2021/09/13/amazon-to-hire-40000-us-workers-if-they-can-get-them-in-the-door/	2021/9/13	AMZN	6:00:00
Forbes	Building A $10 Million Brand On Amazon	Jon Elder: I got into Amazon in 2014, and built up five very successful private label brands from scratch. And when I exited in 2019, I sold everything for mid-...	https://www.forbes.com/sites/jillgriffin/2021/09/20/building-a-10-million-brand-on-amazon/	2021/9/20	AMZN	17:20:00
Forbes	Amazon Is Creating A POS System To Compete With Shopify And PayPal?€?And Other Small Business Tech News	Here are five things in technology that happened this past week and how they affect your business. Did you miss them? 1 ?€? Amazon is developing a POS system...	https://www.forbes.com/sites/quickerbettertech/2021/09/12/amazon-is-creating-a-pos-system-to-compete-with-shopify-and-paypaland-other-small-business-tech-news/	2021/9/12	AMZN	7:00:00
Forbes	Amazon's Payment Service Provider Program: A Sign Of A Rapidly Maturing Ecommerce Landscape	While previously online sellers operating through Amazon could either get paid directly by the ecommerce giant or use a third party company of their choice,...	https://www.forbes.com/sites/danielwebber/2021/09/09/amazons-payment-service-provider-program-a-sign-of-a-rapidly-maturing-ecommerce-landscape/	2021/9/9	AMZN	7:55:00
Forbes	Amazon Climate Pledge: Two Years In And Going Strong	The Climate Pledge is Amazon's commitment to reaching net-zero carbon emissions by the year 2040, a decade earlier than the Paris Agreement's schedule. Not only...	https://www.forbes.com/sites/moorinsights/2021/09/20/amazon-climate-pledge-two-years-in-and-going-strong/	2021/9/20	AMZN	18:44:00
Forbes	A New Amazon? Five Considerations Before Expanding Your Marketplace Strategy	Ethan McAfee is CEO and Founder of Amify, the first turnkey Amazon-as-a-service provider. Man online shopping with mobile app on large smart phone.	https://www.forbes.com/sites/forbesbusinesscouncil/2021/09/22/a-new-amazon-five-considerations-before-expanding-your-marketplace-strategy/	2021/9/22	AMZN	9:30:00
Forbes	Google Paid Over $2 Billion For NYC Office Building, Amazon And Facebook Also Invested Heavily In Office Space: Is This A Sign That Workers Will Be Told To Return To The Office？	Google Paid Over $2 Billion For NYC Office Building, Amazon And Facebook Also Invested Heavily In Office Space: Is This A Sign That Workers Will Be Told To...	https://www.forbes.com/sites/jackkelly/2021/09/21/google-paid-over-2-billion-for-nyc-office-building-amazon-and-facebook-also-invested-heavily-in-office-space-is-this-a-sign-that-workers-will-be-told-to-return-to-the-office/	2021/9/21	AMZN	14:42:00
Forbes	Amazon FSx For NetApp ONTAP Announced	NetApp has been pursuing and expanding cloud storage partnerships over the last few years and this month AWS announced the general availability of Amazon...	https://www.forbes.com/sites/tomcoughlin/2021/09/12/amazon-fix-for-netapp-ontap-announced/	2021/9/12	AMZN	18:39:00
Forbes	Amazon And Disney Partner To Create A New Alexa Skill, Hey Disney!	The new skill will be called ?€?Hey Disney!,?€? and can be used on Amazon Echo devices. The voice assistant will work with Alexa to respond to vocal prompts in...	https://www.forbes.com/sites/megandubois/2021/10/05/amazon-and-disney-partner-to-create-a-new-alexa-skill-hey-disney/	2021/10/5	AMZN	14:00:00
Forbes	AI Startup Navina Leverages Amazon Web Services To Improve Patient Care	Ronen Lavi and Shay Perera have spent years working to develop and deploy AI in one of the most demanding environments in the world?€?the elite intelligence...	https://www.forbes.com/sites/gilpress/2021/09/20/ai-startup-navina-leverages-the-amazon-cloud-to-improve-patient-care/	2021/9/20	AMZN	9:00:00
Forbes	The Best New Movies To Stream On Netflix, Hulu, Amazon, Disney+, HBO And Peacock This Weekend	If you're like me, then you have multiple subscriptions to several different streaming platforms?€?which are all constantly adding new movies.	https://www.forbes.com/sites/travisbean/2021/09/24/the-best-new-movies-to-stream-on-netflix-hulu-amazon-disney-hbo-and-peacock-this-weekend/	2021/9/24	AMZN	16:00:00
Forbes	Why Do Amazon Workers In New York City Want To Unionize?	Chris: So, the Amazon Labor Union is a completely worker-led independent union, brand new from scratch, created by current Amazon workers. Here in Staten Island...	https://www.forbes.com/sites/errolschweizer/2021/10/25/why-do-amazon-workers-in-new-york-city-want-to-unionize/	2021/10/25	AMZN	14:23:00
Forbes	Amazon And Apple Both Fall Short Of Earnings Expectations, Citing Supply Chain Snags	Tech giants Apple and Amazon both came up short of expectations in quarterly earnings reports released after market close Thursday and warned of supply...	https://www.forbes.com/sites/dereksaul/2021/10/28/amazon-and-apple-both-fall-short-of-earnings-expectations-citing-supply-chain-snags/	2021/10/28	AMZN	18:12:00
Forbes	Amazon Reportedly Copied Products And Manipulated Search Results To Benefit Its Own Products In India	Amazon's India division allegedly leveraged data to ?€?systematically?€? copy products and tinkered search results to benefit its private label products,...	https://www.forbes.com/sites/lisakim/2021/10/13/amazon-reportedly-copied-products-and-manipulated-search-results-to-benefit-its-own-products-in-india/	2021/10/13	AMZN	15:11:00
Forbes	Amazon Acquires Exclusive U.S. Rights To TikTok Connected-TV App	Amazon announced Monday that it has acquired the exclusive U.S. rights to a connected-TV TikTok app, allowing Amazon Fire TV users to stream videos from the...	https://www.forbes.com/sites/masonbissada/2021/11/01/amazon-acquires-exclusive-us-rights-to-tiktok-connected-tv-app/	2021/11/1	AMZN	17:52:00
Forbes	In A Bold Employee-Empowering Decision, Amazon CEO Andy Jassy Gives Team Leaders The Authority To Allow People To Keep Working Remotely	Newly installed Amazon CEO Andy Jassy, who replaced Jeff Bezos in July, made a potentially game-changing decision Monday. Jassy said in a companywide memo,...	https://www.forbes.com/sites/jackkelly/2021/10/11/in-a-bold-employee-empowering-decision-amazon-ceo-andy-jassy-gives-team-leaders-the-authority-to-allow-people-to-keep-working-remotely/	2021/10/11	AMZN	17:02:00
Forbes	A Hard-Hitting Investigative Report Into Amazon Shows That Workers’ Needs Were Neglected In Favor Of Getting Goods Delivered Quickly	Sometimes, you only need one small voice to evoke change. Tara Jones is a mom with a baby. The Oklahoma Amazon warehouse worker wrote a heartfelt note to Jeff...	https://www.forbes.com/sites/jackkelly/2021/10/25/a-hard-hitting-investigative-report-into-amazon-shows-that-workers-needs-were-neglected-in-favor-of-getting-goods-delivered-quickly/	2021/10/25	AMZN	13:28:00
Forbes	Amazon's Latest Healthcare Venture: Bringing Alexa To The Patient's Bedside	Amazon is increasingly investing in the multi-trillion dollar market that entails healthcare. This is certainly within the scope of the e-commerce company,...	https://www.forbes.com/sites/saibala/2021/10/25/amazons-latest-healthcare-venture-bringing-alexa-to-the-patients-bedside/	2021/10/25	AMZN	15:09:00
Forbes	FYI: Amazon Just Added A Ton Of New Skincare And Haircare Deals To Its Holiday Beauty Haul	Our Amazon Holiday Beauty Haul Picks ?? The Brush That Broke The Internet ?? ghd Glide Hair Straightener Brush ?? This Celeb-Approved Skincare Device ?? FOREO LUNA mini...	https://www.forbes.com/sites/forbes-personal-shopper/2021/10/18/amazon-holiday-beauty-haul/	2021/10/18	AMZN	16:46:00
Forbes	British Judge Rules That Amazon Ring Cameras And Other CCTV Could Be An Invasion Of Privacy	Close-up of surveillance camera installation, male hand holds cctv camera. A court in the UK has ruled that an owner of several Amazon Ring doorbells breached...	https://www.forbes.com/sites/marksparrow/2021/10/14/british-judge-rules-that-amazon-ring-cameras-and-other-cctv-could-be-an-invasion-of-privacy/	2021/10/14	AMZN	14:03:00
Forbes	The Best New Movies To Stream On Netflix, Amazon, Hulu, HBO, Peacock And Disney+ This Weekend	If you're like me, then you have multiple subscriptions to several different streaming platforms?€?which are all constantly adding new movies.	https://www.forbes.com/sites/travisbean/2021/11/05/the-best-new-movies-to-stream-on-netflix-amazon-hulu-hbo-peacock-and-disney-this-weekend/	2021/11/5	AMZN	18:27:00
Forbes	Amazon Expands Social Safety Net For Hourly Parents And Military Spouses	Let's take a closer look at the news and what it means for Amazon employees. Project Juno pledges to help military families. Unless you or members of your...	https://www.forbes.com/sites/patrickmoorhead/2021/11/04/amazon-expands-social-safety-net-for-hourly-parents-and-military-spouses/	2021/11/4	AMZN	10:05:00
Forbes	Amazon And Third-Party Sellers: A Due Process Bar To Sales Tax?	Using Amazon as an example, to take advantage of Amazon's third-party seller's platform called ?€?Fulfilled by Amazon?€? (FBA), a vendor proposes a sales price to...	https://www.forbes.com/sites/taxnotes/2021/11/01/amazon-and-third-party-sellers-a-due-process-bar-to-sales-tax/	2021/11/1	AMZN	12:04:00
Forbes	Tesco GetGo Learns From Amazon To Debut London Shop-And-Go Store	Named GetGo, the grocery giant's move follows the debut of an Amazon Fresh payment-free store in Ealing, west London, just over six months ago and heralds an...	https://www.forbes.com/sites/markfaithfull/2021/10/21/tesco-getgo-learns-from-amazon-to-debut-london-shop-and-go-store/	2021/10/21	AMZN	8:39:00
Forbes	Amazon's ?€?The Wheel Of Time' Looks Truly Epic, But Don't Expect ?€?Game Of Thrones'	Amazon has dropped the official trailer for The Wheel Of Time, a new series based on the sprawling epic fantasy series by Robert Jordan, and it looks...	https://www.forbes.com/sites/erikkain/2021/10/30/amazons-the-wheel-of-time-looks-truly-epic-but-dont-expect-game-of-thrones/	2021/10/30	AMZN	14:48:00
Forbes	Facebook Cracks Down On People Selling ... Plots Of Land In The Amazon Rainforest	Facebook would appreciate it if users stopped selling off pieces of the Amazon on its site. The social network on Friday said it would now prohibit any such...	https://www.forbes.com/sites/abrambrown/2021/10/08/facebook-cracks-down-on-people---selling--plots-of-land-in-the-amazon-rainforest/	2021/10/8	AMZN	12:17:00
Forbes	Amazon's ?€?The Wheel Of Time' Looks Surprisingly Great In New Trailer	I'm pretty excited, actually, especially after watching the latest trailer, dubbed ?€?Moiraine's Quest.?€? Lady Moiraine is an Aes Sedai?€?a woman who can channel the...	https://www.forbes.com/sites/erikkain/2021/10/26/amazons-the-wheel-of-time-looks-surprisingly-great-in-new-trailer/	2021/10/26	AMZN	8:00:00
Forbes	Walmart Pushes Grocery Delivery On Back Of Amazon's Price Increase	On October 25, Amazon AMZN -3% .com added $9.95 to the price of grocery deliveries from its Whole Foods WFM 0.0% stores, and Walmart wanted everyone to know...	https://www.forbes.com/sites/retailwire/2021/11/04/walmart-pushes-grocery-delivery-on-back-of-amazons-price-increase/	2021/11/4	AMZN	13:03:00
Forbes	Zoox CEO Overhauling Amazon’s Robotaxi Unit Ahead Of Las Vegas Commercial Launch	Zoox, the Silicon Valley-based autonomous driving company purchased by Amazon last year, is undergoing a review and reorganization of operations,...	https://www.forbes.com/sites/alanohnsman/2021/11/01/zoox-ceo-overhauling-amazons-robotaxi-unit-ahead-of-las-vegas-commercial-launch/	2021/11/1	AMZN	17:13:00
Forbes	Intel Habana AI Accelerator Becomes Available On Amazon EC2	The Amazon EC2 DL1 instance type delivers up to 8 Gaudi accelerators with 32 GB of high bandwidth memory (HBM) per accelerator with 400 Gbps of networking...	https://www.forbes.com/sites/janakirammsv/2021/11/01/intel-habana-ai-accelerator-becomes-available-on-amazon-ec2/	2021/11/1	AMZN	1:23:00
Forbes	Amazon 1P Vs. 3P: What's The Difference?	Selling on Amazon via 3P gives you access to Seller Central, a portal that allows you to manage every aspect of your product listing and marketing. Seller...	https://www.forbes.com/sites/theyec/2021/10/19/amazon-1p-vs-3p-whats-the-difference/	2021/10/19	AMZN	7:00:00
Forbes	Why DTC Brands Continue To Lose Customers To Amazon	However, they don't love how Amazon treats its brand partners, and to make things worse, Amazon is beating them at selling their own goods. In July 2021, Cahoot...	https://www.forbes.com/sites/forbestechcouncil/2021/10/14/why-dtc-brands-continue-to-lose-customers-to-amazon/	2021/10/14	AMZN	7:15:00
Forbes	Amazon Prime’s Rapunzel Commercial Is Exactly The Fairy Tale Every Girl Needs	In Amazon's latest commercial, Rapunzel may not have a handsome prince to save her but she does have Amazon Prime; and thats all she needs to save herself.	https://www.forbes.com/sites/ravaldavis/2021/10/27/amazon-primes-rapunzel-commercial-is-exactly-the-fairytale-every-girl-needs/	2021/10/27	AMZN	11:45:00
Forbes	Mystery Huawei Fitness Watch Goes On Sale At Amazon	The Huawei Watch Fit Mini is a smaller version of the original Huawei Watch Fit, and has gone on sale at Amazon. Where's the mystery here?	https://www.forbes.com/sites/andrewwilliams/2021/10/25/mystery-huawei-fitness-watch-goes-on-sale-at-amazon/	2021/10/25	AMZN	4:54:00
Forbes	The Colombian Amazon Just Might Be The World's Best Birdwatching Destination	The In??rida River is roughly 810 miles long. Manakin Nature Tours. When it comes to bird life, Colombia is the undisputed world champion. Not only is this...	https://www.forbes.com/sites/jaredranahan/2021/10/27/the-colombian-amazon-just-might-be-the-worlds-best-birdwatching-destination/	2021/10/27	AMZN	11:06:00
Forbes	Amazon Dangles $3,000 Bonus In Battle To Hire Holiday Help	Amazon is ramping up its holiday hiring, looking to bring on 150,000 seasonal employees to help it handle a surge in online orders heading into the...	https://www.forbes.com/sites/laurendebter/2021/10/18/amazon-holiday-hiring-tough-labor-market/	2021/10/18	AMZN	10:18:00
Forbes	Amazon Pay ICICI Credit Card Review ?€? Forbes Advisor INDIA	The Amazon Pay ICICI Credit Card was launched by the ICICI Bank in collaboration with Amazon in October 2018. It is aimed at facilitating those interested...	https://www.forbes.com/advisor/in/credit-cards/reviews/amazon-pay-icici-credit-card-review/	2021/10/28	AMZN	17:49:00
Forbes	Amazon & Best Buy Suddenly Discount Samsung Galaxy, Google Pixel & OnePlus 9 Pro	Samsung's Galaxy S21 Ultra received a significant price cut on Amazon last week but it only lasted for a day. If you missed that buyers can still get $50 off...	https://www.forbes.com/sites/jaymcgregor/2021/10/25/amazon-best-buy-discount-samsung-galaxy-s21-ultra-sony-wf-1000xm4-oneplus-9-pro-google-pixel-6/	2021/10/25	AMZN	8:08:00
Forbes	Yash Raj Films, Amazon Prime Video Ink Major Deal Regarding ?€?Jayeshbhai Jordaar,' ?€?Bunty Aur Babli 2'	Under the deal, Amazon will stream four major YRF releases just four weeks after the theatrical release. Among these, Rani Mukerji-Saif Ali Khan-Siddhant...	https://www.forbes.com/sites/swetakaushal/2021/10/29/yash-raj-films-amazon-prime-video-ink-major-deal-regarding-jayeshbhai-jordaar-shamshera-bunty-aur-babli-2-prithviraj/	2021/10/29	AMZN	11:15:00
Forbes	Earlier Deals, Smaller Discounts: How Amazon Sellers Approached The Cyber 5 In 2021	Data has started flowing in for the Black Friday to Cyber Monday sales event (the ?€?Cyber 5?€? or ?€?Turkey 5?€?). I wrote a recap of Black Friday on Amazon AMZN...	https://www.forbes.com/sites/kirimasters/2021/12/01/earlier-deals-smaller-discounts-how-amazon-sellers-approached-the-cyber-5-in-2021/	2021/12/1	AMZN	4:00:00
Forbes	Black Friday Protests Against Amazon Are Staged In Several Countries	Reuters said, ?€?In Germany, the company's biggest market after the United States, the Verdi union said around 2,500 employees went on strike at Amazon shipping...	https://www.forbes.com/sites/edwardsegal/2021/11/26/black-friday-protests-are-staged-against-amazon-in-uk-and-germany/	2021/11/26	AMZN	12:20:00
Forbes	Amazon Web Services Has ?€?No ETA For Full Recovery' Of Outages Impacting Disney+, Amazon And Other Major Sites	Amazon Web Services, which provides cloud computing services for major companies like Disney, Sony and Netflix, suffered a major outage Tuesday morning?€?and...	https://www.forbes.com/sites/marisadellatto/2021/12/07/amazon-web-services-has-no-eta-for-full-recovery-of-outages-impacting-disney-amazon-and-other-major-sites/	2021/12/7	AMZN	16:07:00
Forbes	Amazon’s Next Crisis—Global Protests And Strikes On Black Friday	Amazon employees in 20 countries are preparing to strike or protest, Business Insider reported. It said the campaign includes a coalition of 70 organizations,...	https://www.forbes.com/sites/edwardsegal/2021/11/25/amazon-prepares-for-next-crisis---a-global-strike-by-workers-on-black-friday/	2021/11/25	AMZN	12:07:00
Forbes	?€?The Wheel Of Time': New Amazon TV Series Is An Ambitious Fantasy	Prime Video is releasing its new Amazon Original Series, The Wheel of Time, on November 19. Co-produced by Amazon Studios and Sony Pictures Television,...	https://www.forbes.com/sites/sheenascott/2021/11/18/the-wheel-of-time-new-amazon-tv-series-is-an-ambitious-fantasy/	2021/11/18	AMZN	13:00:00
Forbes	Amazon Makes Life More Accessible For Seniors And Their Caregivers With New Alexa Together Service	?€?Today, Amazon is launching Alexa Together, a new subscription service designed to help aging customers feel more comfortable and confident living independently...	https://www.forbes.com/sites/stevenaquino/2021/12/07/amazon-makes-life-more-accessible-for-seniors-and-their-caregivers-with-new-alexa-together-service/	2021/12/7	AMZN	11:48:00
Forbes	Starbucks Links Up With Amazon To Test Cashierless Stores	The new store concept utilizes Amazon's 'Just Walk Out' technology to let customers buy drinks, snacks and other items without waiting in line. Amazon.	https://www.forbes.com/sites/laurendebter/2021/11/18/starbucks-links-up-with-amazon-to-test-cashierless-stores/	2021/11/18	AMZN	5:00:00
Forbes	Amazon's ?€?The Wheel Of Time' Has A ?€?Tiny' Budget Compared To ?€?Lord Of The Rings' (And Deserves More)	I'm just saying give Wheel of Time more money. Amazon only has breakout streaming hits every so often in a very crowded landscape, and when they've landed one...	https://www.forbes.com/sites/paultassi/2021/12/01/amazons-the-wheel-of-time-has-a-tiny-budget-compared-to-lord-of-the-rings-and-deserves-more/	2021/12/1	AMZN	10:19:00
Forbes	Amazon Gives Millions Of Users A Reason To Quit Google Photos	Currently available only for iOS users, the new app represents a ?€?comprehensive redesign?€?, as revealed in a recent Amazon Photos Blog post. The new app includes...	https://www.forbes.com/sites/paulmonckton/2021/11/17/amazon-gives-millions-of-users-a-reason-to-quit-google-photos/	2021/11/17	AMZN	10:56:00
Forbes	This Roomba Deal From Amazon's Cyber Monday Sale Is Bound To Sell Out	iRobot's Roombas are some of the most popular robot vacuums on the market since they're known for being efficient, reliable and impressively smart.	https://www.forbes.com/sites/forbes-personal-shopper/2021/11/28/amazon-cyber-monday-roomba-deal/	2021/11/28	AMZN	19:18:00
Forbes	Amazon Echo Show 5 Cyber Monday Deal: Get The Latest Model For Almost Half Off?€?But You'll Have To Act Fast	This versatile device does the work of multiple smart devices?€?it acts as an alarm clock, camera, speaker and much more. For a limited time, you can save $40 on...	https://www.forbes.com/sites/forbes-personal-shopper/2021/11/29/amazon-cyber-monday-deal-echo-show-5/	2021/11/29	AMZN	20:34:00
Forbes	Amazon's ?€?The Wheel Of Time' Hanging In There With ?€?Hawkeye' And ?€?The Witcher' Demand	Amazon gambled big, and it appears to have paid off. A lot was riding on the much-anticipated adaptation of The Wheel of Time, based on Robert Jordan's...	https://www.forbes.com/sites/paultassi/2021/11/30/amazons-the-wheel-of-time-hanging-in-there-with-hawkeye-and-the-witcher-demand/	2021/11/30	AMZN	9:25:00
Forbes	How Target And Walmart Are Closing The Ecommerce Gap With Amazon	When the world came to a screeching halt in March 2020, it seemed plausible that the pandemic would pave the way for Amazon to wipe all its ecommerce...	https://www.forbes.com/sites/gregpetro/2021/11/19/how-target-and-walmart-are-closing-the-ecommerce-gap-with-amazon/	2021/11/19	AMZN	16:18:00
Forbes	Nushrratt Bharuccha Was The First Choice For Amazon Prime Video's ?€?Chhorii'	Amazon Prime Video's Chhorii is now streaming online and features Indian actor Nushrratt Bharuccha in the lead role. Directed by Vishal Furia, the film is a...	https://www.forbes.com/sites/swetakaushal/2021/11/27/nushrratt-bharuccha-was-the-first-choice-for-amazon-prime-videos-chhorii/	2021/11/27	AMZN	11:15:00
Forbes	Amazon SageMaker ?€? The Easiest Way To Build Artificial Intelligence Models Became Even Easier	SageMaker Studio: Makes data engineering, analytics, and machine learning workflows accessible within a universal notebook. ?? SageMaker Training Compiler: Helps...	https://www.forbes.com/sites/moorinsights/2021/12/03/amazon-sagemaker--the-easiest-way-to-build-artificial-intelligence-models-became-even-easier/	2021/12/3	AMZN	13:28:00
Forbes	Amazon Inventory Management: Solutions To Common Problems	Running a business on Amazon is also fraught with inventory management challenges ?€? both universal and unique in nature. While you need to ensure a robust...	https://www.forbes.com/sites/forbesagencycouncil/2021/11/15/amazon-inventory-management-solutions-to-common-problems/	2021/11/15	AMZN	7:15:00
Forbes	Amazon Care Inks Deal With Hilton, Yet Again Proving Its Might In Innovative Disruption	The deal entails Hilton employees being able to access Amazon's healthcare platform for on-demand medical services, upending the traditional model of employee...	https://www.forbes.com/sites/saibala/2021/11/23/amazon-care-inks-deal-with-hilton-yet-again-proving-its-might-in-innovative-disruption/	2021/11/23	AMZN	22:19:00
Forbes	Tubular Labs Is Now Able To Tie Social Video Views To Amazon Purchase Decisions	That's an eye-popping number that shows the hold that Amazon now has over the American consumer. Much of that, Wiese and guest host Sabrina Tavernise explained,...	https://www.forbes.com/sites/alanwolk/2021/12/02/tubular-labs-is-now-able-to-tie-social-video-views-to-amazon-purchase-decisions/	2021/12/2	AMZN	11:51:00
Forbes	Amazon Could Overtake Tesco By 2025, Targets Rapid Store Growth	Hundreds of just-walk-out grocery stores are being plotted by Amazon across the U.K. in the next three years, with the retailer having debuted its first Amazon...	https://www.forbes.com/sites/markfaithfull/2021/11/23/amazon-could-overtake-tesco-by-2025-targets-rapid-store-growth/	2021/11/23	AMZN	1:00:00
Forbes	This Big Box Retailer Can Go Head To Head With Amazon, Billionaire Investor Predicts	Legendary investor Charlie Munger, the vice chairman at Berkshire Hathaway and longtime business partner of Warren Buffett, predicted Friday that big-box...	https://www.forbes.com/sites/sergeiklebnikov/2021/12/03/this-big-box-retailer-can-go-head-to-head-with-amazon-billionaire-investor-predicts/	2021/12/3	AMZN	15:50:00
Forbes	The Best New Movies To Stream On Netflix, Amazon, Hulu, HBO, Peacock And Disney+ This Week	If you're like me, then you have multiple subscriptions to several different streaming platforms?€?which are all constantly adding new movies.	https://www.forbes.com/sites/travisbean/2021/12/05/the-best-new-movies-to-stream-on-netflix-amazon-hulu-hbo-peacock-and-disney-this-week/	2021/12/5	AMZN	15:10:00
Forbes	Amazon Vs. Walmart?€?Goliath Vs. Goliath	And in recent years, Amazon has moved into the physical retail space with approximately 600 stores, which includes Whole Foods Market (groceries), bookstores,...	https://www.forbes.com/sites/shephyken/2021/11/28/amazon-vs-walmart-goliath-vs-goliath/	2021/11/28	AMZN	7:30:00
Forbes	Three Successful Ways Amazon Sellers Pivoted During Covid-19	By Greg Mercer, founder and CEO of Jungle Scout, the leading all-in-one platform for selling on Amazon. Female Entrepreneur Packing Boxes At Home.	https://www.forbes.com/sites/theyec/2021/11/23/three-successful-ways-amazon-sellers-pivoted-during-covid-19/	2021/11/23	AMZN	8:00:00
Forbes	Amazon Continues Renewable Energy Push With New Solar And Wind Projects	This week, the company shared several updates to its push for renewables. These include 18 new wind and solar projects and the news that it is on target to...	https://www.forbes.com/sites/patrickmoorhead/2021/12/02/amazon-continues-renewable-energy-push-with-new-solar-and-wind-projects/	2021/12/2	AMZN	20:15:00
Forbes	Kroger Apes Amazon Prime ?€? And Why Not?	?€?The Kroger Boost program is Kroger's response to 'keep up with the Joneses' (Amazon and Walmart) and to help retain its customer base. The Kroger Boost program...	https://www.forbes.com/sites/retailwire/2021/11/09/kroger-apes-amazon-prime--and-why-not/	2021/11/9	AMZN	11:50:00
Forbes	Brands See Underwhelming Sales Growth On Amazon's Black Friday	Brands who are facing inventory challenges were even less likely to offer generous deals on their Amazon assortment. Amazon's search algorithm rewards items...	https://www.forbes.com/sites/kirimasters/2021/11/28/brands-see-underwhelming-sales-growth-on-amazons-black-friday/	2021/11/28	AMZN	22:11:00
Forbes	Berlin Brands Group Raises $100 Million Amid Fundraising Rush For Amazon Aggregators	Berlin itself has become a hub for Amazon aggregators in Europe with the German capital also home to rival outfits Razor Group and SellerX. Razor Group raised a...	https://www.forbes.com/sites/iainmartin/2021/11/19/berlin-brands-group-raises-100-million-amid-fund-raising-rush-for-amazon-aggregators/	2021/11/19	AMZN	9:34:00
Forbes	Stocks This Week: Buy Amazon And ProShares Ultra QQQ	The stocks are ranked by the percentage of time periods in which the stock rose. This has been a strong week for Amazon, having risen 88.50% of the time in this...	https://www.forbes.com/sites/greatspeculations/2021/11/21/stocks-this-week-buy-amazon-and-proshares-ultra-qqq/	2021/11/21	AMZN	9:35:00
Forbes	How This Woman Spearheaded Amazon’s Kindle Vella Platform Providing Indie Authors New Opportunities	Virginia Milner, Principal Product Manager for Kindle Direct Publishing and Head of Kindle Vella. Amazon. ?€?For me, the moment really was when I realized what...	https://www.forbes.com/sites/cherylrobinson/2021/11/29/how-this-woman-spearheaded-amazons-kindle-vella-platform-providing-indie-authors-new-opportunities/	2021/11/29	AMZN	8:15:00
Forbes	Amazon Announces Premiere Date For ?€?As We See It'	Amazon has announced a premiere date as well as a trailer for its newest comedy-drama series, As We See It. The new show will debut all eight episodes on...	https://www.forbes.com/sites/rosaescandon/2021/11/22/amazon-announces-premiere-date-for-as-we-see-it/	2021/11/22	AMZN	15:27:00
Forbes	Amazon Hit With $1.28 Billion Fine From Italian Regulators For Abusing Market Dominance	Italy's antitrust regulator on Thursday fined Amazon ???1.13 billion ($1.28 billion) for allegedly abusing its market dominance in the country, a move that...	https://www.forbes.com/sites/siladityaray/2021/12/09/amazon-hit-with-128-billion-fine-from-italian-regulators-for-abusing-market-dominance/	2021/12/9	AMZN	4:04:00
Forbes	A Crisis Is Averted After Amazon’s Alexa Tells Child About Lethal Viral Challenge	Amazon's Statement About Referral To Viral Challenge ... An Amazon spokesperson said in a statement today that, ?€?Customer trust is at the center of everything we...	https://www.forbes.com/sites/edwardsegal/2021/12/28/a-crisis-is-averted-after-amazons-alexa-tells-child-about-lethal-viral-challenge/	2021/12/28	AMZN	18:17:00
Forbes	After Deadly Warehouse Disaster, Amazon Is Asked By Members Of Congress About Policies	Nine days after a tornado killed six Amazon employees who were working in the company's warehouse in Edwardsville, Illinois, several members of Congress are...	https://www.forbes.com/sites/edwardsegal/2021/12/21/after-deadly-warehouse-disaster-amazon-is-asked-by-members-of-congress-about-policies/	2021/12/21	AMZN	8:04:00
Forbes	Amazon Confirms ?€?The Wheel Of Time' Season 2 Has A Bigger Budget	Amazon is reportedly investing a billion dollars in its Lord of the Rings series, a budget that the television landscape has essentially never seen before as it...	https://www.forbes.com/sites/paultassi/2021/12/24/amazon-confirms-the-wheel-of-time-season-2-has-a-bigger-budget/	2021/12/24	AMZN	9:26:00
Forbes	Alexa, Take Me To The Moon! Why Amazon's Voice Assistant Will Become ?€?Callisto' On NASA's Upcoming Trip Around The Moon	Amazon and Cisco has announced that the Alexa voice assistant and WebEx video calling platforms, respectively, will be built-in to the Orion capsule as an all-...	https://www.forbes.com/sites/jamiecartereurope/2022/01/05/alexa-take-me-to-the-moon-why-amazons-voice-assistant-will-become-callisto-on-nasas-upcoming-trip-around-the-moon/	2022/1/5	AMZN	22:00:00
Forbes	Amazon's Plastic Waste Mountain Grew 29% Last Year, Charity Says. But The Truth Is Hard To Find	The Amazon logo in white on black printed on crumpled plastic packaging. Plastic packaging at an Amazon fulfilment center in Sosnowiec, Poland. Ocean...	https://www.forbes.com/sites/davidrvetter/2021/12/15/amazons-plastic-waste-mountain-grew-29-last-year-charity-says-but-the-truth-is-hard-to-find/	2021/12/15	AMZN	9:32:00
Forbes	Future Group Shares Soar As Amazon India Deal Suspended	Amazon had previously warned India's antitrust body that revoking its deal with Future Group would send a negative signal to foreign investors and allow...	https://www.forbes.com/sites/markfaithfull/2021/12/23/future-group-shares-soar-as-amazon-india-deal-suspended/	2021/12/23	AMZN	9:20:00
Forbes	Predictions About Amazon's Physical Retail In 2022	Its Amazon Fresh grocery stores share the Just Walk Out technology used in Amazon Go, but they range from 25,000 to 45,000 in square feet and carry everything...	https://www.forbes.com/sites/brinsnelling/2021/12/30/predictions-for-amazons-physical-retail-in-2022/	2021/12/30	AMZN	11:00:00
Forbes	Tesla, Apple, Google, Netflix, Amazon: Which Stocks Should You Own?	There are seven stocks that investors seem to worship. In the parlance of the 1970s, they are one-decision stocks: You are supposed to buy them and never...	https://www.forbes.com/sites/johndorfman/2021/12/27/apple-google-tesla-facebook-netflix-stocks/	2021/12/27	AMZN	8:40:00
Forbes	Amazon Reinstates Mask Mandate For All Warehouse Workers	The announcement sent Tuesday stipulates that the new rules apply to all workers at Amazon operations facilities regardless of whether they are fully vaccinated...	https://www.forbes.com/sites/teakvetenadze/2021/12/22/amazon-reinstates-mask-mandate-for-all-warehouse-workers/	2021/12/22	AMZN	12:56:00
Forbes	For Amazon Prime Video, Africa Is The Next Programming Frontier	According to the deal, Amazon Prime subscribers will have access to Anthill's theatrical releases after they have completed their theatrical run in Nigeria.	https://www.forbes.com/sites/robsalkowitz/2022/01/07/for-amazon-prime-video-africa-is-the-next-programming-frontier/	2022/1/7	AMZN	17:12:00
Forbes	Why Your Brand Should Consider Being On Amazon In 2022	By Greg Mercer, founder and CEO of Jungle Scout, the leading all-in-one platform for selling on Amazon. Home shopping online keyboard.	https://www.forbes.com/sites/theyec/2021/12/27/why-your-brand-should-consider-being-on-amazon-in-2022/	2021/12/27	AMZN	7:00:00
Forbes	The Best New Movies To Stream On Netflix, Hulu, Amazon, Peacock And Disney+ This Weekend	At the end of the article, you can find a full list of all the new movies available to stream this weekend. Encounter (Amazon Prime).	https://www.forbes.com/sites/travisbean/2021/12/11/the-best-new-movies-to-stream-on-netflix-hulu-amazon-peacock-and-disney-this-weekend/	2021/12/11	AMZN	18:00:00
Forbes	Amazon Shortens Paid Leave For U.S. Workers With Covid After CDC Changes Guidance	Amazon is reducing paid leave for all U.S. employees who contract Covid-19 or need to quarantine from 10 days to 40 hours, the latest major private employer...	https://www.forbes.com/sites/lisakim/2022/01/07/amazon-shortens-paid-leave-for-us-workers-with-covid-after-cdc-changes-guidance/	2022/1/7	AMZN	17:26:00
Forbes	Zippin Targets 100 Checkout-Free Airport Stores To Rival Amazon	Zippin Targets 100 Checkout-Free Airport Stores To Rival Amazon ?? Rio store could be a blueprint for the future ?? Airport retail is embracing technology.	https://www.forbes.com/sites/kevinrozario/2021/12/31/zippin-targets-100-checkout-free-airport-stores-to-rival-amazon/	2021/12/31	AMZN	1:28:00
Forbes	OSHA Launches Investigation Into Amazon Warehouse Hit By Tornado	It did not take long for the investigative process to start. OSHA inspectors arrived at the site of the Amazon fulfillment center on Saturday, according to the...	https://www.forbes.com/sites/edwardsegal/2021/12/13/osha-launches-investigation-into-amazon-warehouse-hit-by-tornado/	2021/12/13	AMZN	19:30:00
Forbes	Amazon Halo View Review: A Wellness Junkie's Take On This Next-Gen Fitness Tracker	Amazon Halo View Review: A Wellness Junkie's Take On This Next-Gen Fitness Tracker ?? Trying it out. Having grown used to the integration of my iPhone and Apple...	https://www.forbes.com/sites/margauxlushing/2021/12/14/amazon-halo-view-review-a-wellness-junkies-take-on-this-next-gen-wellness-tracker/	2021/12/14	AMZN	15:35:00
Forbes	2021 Retail Awards - Amazon, Kroger, Nike, & More ‘Just Walk Out’ With This Year’s Hardware	2021 Retail Awards - Amazon, Kroger, Nike, & More 'Just Walk Out' With This Year's Hardware ?? Retailer of the Year ?€? Kroger ?? CEO of the Year ?€? Nike CEO John...	https://www.forbes.com/sites/christopherwalton/2021/12/27/2021-retail-awardsamazon-kroger-nike--more-just-walk-out-with-this-years-hardware/	2021/12/27	AMZN	9:55:00
Forbes	Amazon’s Carla Vernon: Taking The Business World By Storm And She’s Just Warming Up	When Carla Vernon joined Amazon as Vice President of Consumables, she could look back at a dozen milestones that made her present job possible.	https://www.forbes.com/sites/donyaeger/2021/12/23/amazons-carla-vernon-taking-the-business-world-by-storm-and-shes-just-warming-up/	2021/12/23	AMZN	14:03:00
Forbes	Amazon, Lee Child & John Grisham Win $7.8M Default Judgment In Ebook Piracy Lawsuit	Amazon Content Services, Penguin Random House, and a group of Authors Guild members that includes John Grisham and Lee Child have been awarded $7.8 million...	https://www.forbes.com/sites/adamrowe1/2021/12/31/amazon-lee-child--john-grisham-win-78m-default-judgment-in-ebook-piracy-lawsuit/	2021/12/31	AMZN	15:50:00
Forbes	Amazon AWS Outages Highlight Promise And Peril Of Public Clouds For 5G	Amazon Web Services (AWS), Microsoft Azure, and Google Cloud comprise two-thirds of the global cloud market approaching $450 billion. Such ?€?public?€? clouds allow...	https://www.forbes.com/sites/roslynlayton/2021/12/27/amazon-aws-outages-highlight-promise-and-peril-of-public-clouds-for-5g/	2021/12/27	AMZN	16:37:00
Forbes	The Best New Movies To Stream On Netflix, Amazon And Peacock This Week	For me, it helps to have all of those new movies in one place. So in this article, I'll run through the biggest new films on Netflix, Amazon Prime and Peacock...	https://www.forbes.com/sites/travisbean/2021/12/26/the-best-new-movies-to-stream-on-netflix-amazon-and-peacock-this-week/	2021/12/26	AMZN	13:00:00
Forbes	Amazon’s ‘Invincible’ Was The Best Superhero Show Of 2021, By Far	Omni-Man and his son Mark, having a heart-to-heart. Amazon Prime. In 2021, having conquered the box office, superheroes began to dominate television; Superman &...	https://www.forbes.com/sites/danidiplacido/2021/12/29/amazons-invincible-was-the-best-superhero-show-of-2021-by-far/	2021/12/29	AMZN	8:21:00
Forbes	Nab A Fitbit Sense Smartwatch For $100 Off And Start Working Towards Your 2022 Fitness Goals	The new year is often accompanied by lofty health and fitness goals, but many people find themselves falling back into old habits after a week or two.	https://www.forbes.com/sites/forbes-personal-shopper/2022/01/03/fitbit-sale/	2022/1/3	AMZN	17:45:00
Forbes	8K Association Reveals Certification Update And New Members - Including Amazon Prime Video	8K Association Reveals Certification Update And New Members - Including Amazon Prime Video ?? Share to Facebook ?? Share to Twitter ?? Share to Linkedin.	https://www.forbes.com/sites/johnarcher/2021/12/27/8k-association-reveals-certification-update-and-new-membersincluding-amazon-prime-video/	2021/12/27	AMZN	9:54:00
Forbes	How ?€?The Wheel Of Time' Took Over Times Square	When Amazon released its fantasy series The Wheel of Time, they wanted to promote the new show in style. This meant going beyond the trailers and online ads...	https://www.forbes.com/sites/erikkain/2021/12/15/how-the-wheel-of-time-took-over-times-square/	2021/12/15	AMZN	8:00:00
Forbes	How Bachan’s Turned A Family Recipe Into The Top Sauce On Amazon	How Bachan's Turned A Family Recipe Into The Top Sauce On Amazon ?? Where does the name Bachan's come from? ?? Bachan is a Japanese American term of endearment for...	https://www.forbes.com/sites/daveknox/2021/12/14/how-bachans-turned-a-family-recipe-into-the-top-sauce-on-amazon/	2021/12/14	AMZN	10:00:00
Bloomberg.com	Amazon-Berkshire-JPMorgan Health Venture Haven to Shut Next Month - Bloomberg	Amazon.com Inc., Berkshire Hathaway Inc. and JPMorgan Chase & Co. plan to shut down Haven, a joint attempt to overhaul employee health care launched with...	https://www.bloomberg.com/news/articles/2021-01-04/amazon-berkshire-jpmorgan-health-venture-to-shut-next-month	2021/1/4	AMZN	12:41:00
Bloomberg.com	Citron Reaps 155% Gain as Short-Seller Left Goes Long on Amazon - Bloomberg	?€?The logic was simple,?€? he said in Citron's 2020 investor letter dated Jan. 4. ?€?If we continue to stay at home, Amazon is a huge winner. If everything goes back...	https://www.bloomberg.com/news/articles/2021-01-04/citron-reaps-155-gain-as-short-seller-left-goes-long-on-amazon	2021/1/4	AMZN	12:39:00
Reuters	Amazon, Berkshire, JPMorgan healthcare joint venture to shut business next month | Reuters	Jan 4 (Reuters) - The healthcare joint venture of Amazon.com Inc (AMZN.O), Berkshire Hathaway Inc (BRKa.N) and JPMorgan Chase & Co (JPM.	https://www.reuters.com/business/healthcare-pharmaceuticals/amazon-berkshire-jpmorgan-healthcare-joint-venture-shut-business-next-month-2021-01-04/	2021/1/4	AMZN	12:56:00
Bloomberg.com	Amazon Makes First Aircraft Purchase to Expand Cargo Network - Bloomberg	Amazon.com Inc. is buying 11 used Boeing 767-300 planes, the first time the online retail giant has purchased, rather than leased, aircraft for its...	https://www.bloomberg.com/news/articles/2021-01-05/amazon-makes-first-aircraft-purchase-to-expand-delivery-network	2021/1/5	AMZN	9:28:00
Business Insider	Amazon passes Boeing as Washington state's largest employer	Amazon has officially surpassed Boeing to become Washington's private employer after a year of growth spurred by the pandemic. The ecommerce giant embarked on...	https://www.businessinsider.com/amazon-passes-boeing-washington-state-largest-employer-2021-1	2021/1/5	AMZN	8:07:00
Business Insider	Amazon Plans a New Sleep-Apnea Device Powered by Alexa	Amazon is working on a new Alexa-powered device that can track and detect sleep apnea, Business Insider has learned. The palm-sized device is designed to...	https://www.businessinsider.com/amazon-plans-a-new-sleep-apnea-device-powered-by-alexa-2021-1	2021/1/5	AMZN	8:42:00
Business Insider	Amazon-Backed Deliveroo 2019 Financials: Higher Revenue, Gross Profit	Amazon-backed food delivery startup Deliveroo posted higher revenue and a healthy gross margin for its full-year 2019, but it also saw its losses rise in a...	https://www.businessinsider.com/amazon-backed-deliveroo-financials-2019-2021-1	2021/1/5	AMZN	5:26:44
Business Insider	Amazon housing fund: $2 billion for 20,000 affordable homes	Amazon will create or preserve more than 20,000 affordable homes in Washington, Virginia, and Tennessee through a new $2 billion housing equity fund,...	https://www.businessinsider.com/amazon-housing-fund-affordable-washington-virginia-tennessee-housing-equity-fund-2021-1	2021/1/6	AMZN	8:54:07
Business Insider	Inside the Downfall of Haven, the Amazon-JPMorgan-Berkshire Hathaway Venture	When Haven formed in January 2018, the healthcare industry flinched. It was announced with a cryptic press release, when its founders Amazon, JPMorgan, and...	https://www.businessinsider.com/inside-haven-how-the-amazon-jpmorgan-berkshire-hathaway-venture-flopped-2021-1	2021/1/6	AMZN	10:41:36
Business Insider	4 Amazon delivery drivers share the dangers they face in the winter	Dog bites, twisted ankles, and dealing with irritable customers are all just part of the job as an Amazon delivery driver. Many employees deliver in rural areas...	https://www.businessinsider.com/amazon-delivery-drivers-share-dangers-they-face-in-winter-2021-1	2021/1/6	AMZN	9:59:01
Bloomberg.com	Amazon’s Purchase of Wondery Is a Big Bet on Podcast Advertising - Bloomberg	Amazon is well-positioned to translate Wondery's audience into advertising revenue, something the industry is still figuring out. ?€?Podcasts have huge audiences,...	https://www.bloomberg.com/news/articles/2021-01-07/amazon-s-purchase-of-wondery-is-a-big-bet-on-podcast-advertising	2021/1/7	AMZN	6:00:00
Reuters	Elon Musk leaves behind Amazon's Bezos to become world's richest person - Bloomberg News | Reuters	Jan 7 (Reuters) - Tesla Inc (TSLA.O) chief and billionaire entrepreneur Elon Musk surpassed Amazon.com Inc's (AMZN.O) top boss Jeff Bezos to become the...	https://www.reuters.com/business/autos-transportation/elon-musk-leaves-behind-amazons-bezos-become-worlds-richest-person-bloomberg-2021-01-07/	2021/1/7	AMZN	10:46:00
Business Insider	Target, Amazon, and Home Depot hit by coronavirus outbreak in LA	Over 900 workers have been infected with COVID-19 across various Target, Costco, Home Depot and Amazon stores and warehouses in Los Angeles County.	https://www.businessinsider.com/target-amazon-and-home-depot-hit-by-outbreak-2021-1	2021/1/7	AMZN	13:00:08
Business Insider	Does Amazon Prime include ComiXology? Yes, with a big perk	A ComiXology account made through Amazon Prime gives you access to ComiXology Originals ?€? comics, books, and manga exclusive to paying customers. Remember,...	https://www.businessinsider.com/guides/tech/does-amazon-prime-include-comixology	2021/1/7	AMZN	18:10:03
Business Insider	Amazon continues to sell Trump merchandise after Capitol siege	Amazon is offering hundreds of Trump-affiliated merchandise for sale as other tech firms suspend the president's accounts after Wednesday's US Capitol siege...	https://www.businessinsider.com/amazon-continues-to-sell-trump-merchandise-after-capitol-siege-2021-1	2021/1/7	AMZN	17:10:43
Business Insider	Amazon shuts down Prime Pantry in a move to simpler shopping	Since launching the program in 2014 Amazon has expanded into the household goods market, with programs like Amazon Fresh for groceries and with the company's...	https://www.businessinsider.com/amazon-shuts-down-prime-pantry-2021-1	2021/1/8	AMZN	12:18:48
Business Insider	What is the Amazon Fire HD 8 Kids Edition tablet?	Amazon Kids+. The Amazon Kids+ (formerly FreeTime Unlimited) service is the heart of the Kids Edition. It includes a comprehensive suite of parental controls...	https://www.businessinsider.com/guides/tech/what-is-amazon-fire-8-kids-tablet	2021/1/8	AMZN	16:05:37
Reuters	Apple, Amazon suspend Parler social network from App Store and web hosting service | Reuters	Amazon suspended Parler from its Amazon Web Services (AWS) unit, for violating AWS's terms of services by failing to effectively deal with a steady increase in...	https://www.reuters.com/business/apple-amazon-suspend-parler-social-network-app-store-web-hosting-service-2021-01-10/	2021/1/9	AMZN	20:58:00
Business Insider	Amazon is removing Parler from its web hosting service	Amazon Web Services said Parler violated its terms of service due to an increase in violent content shared on the website. Unless Parler is able to find an...	https://www.businessinsider.com/amazon-is-removing-parler-from-its-web-hosting-service-2021-1	2021/1/9	AMZN	22:20:19
Business Insider	Amazon makes its first aircraft purchase for 11 Boeing 767 freighters	Amazon just purchased 11 Boeing 767-300ER aircraft to be converted into cargo freighters for its Prime Air fleet. The former airliners most recently flew for...	https://www.businessinsider.com/amazon-makes-its-first-aircraft-purchase-for-11-boeing-767s-2021-1	2021/1/9	AMZN	8:02:00
Bloomberg.com	Amazon Removes Parler and Shows AWS Cloud Unit Rarely Used Power - Bloomberg	In a letter to Parler seen by Bloomberg, Amazon said the company was unable to effectively keep calls for violence off its platform. The site on Monday sued...	https://www.bloomberg.com/news/articles/2021-01-11/amazon-s-removal-of-parler-shows-cloud-unit-s-rarely-used-power	2021/1/11	AMZN	15:15:00
Reuters	Amazon to remove QAnon products from platform after U.S. Capitol siege | Reuters	QAnon backers have pushed conspiracies on social media based on web postings from the anonymous "Q," citing insider knowledge of U.S. President Donald Trump's...	https://www.reuters.com/business/media-telecom/amazon-remove-qanon-products-platform-after-us-capitol-siege-2021-01-12/	2021/1/11	AMZN	20:01:00
Business Insider	Checkout Startup Bolt Hires Former Amazon Exec As CTO	E-commerce checkout startup Bolt just hired its first CTO, former Amazon exec Maju Kuruvilla, who helped lead its global fulfillment and logistics teams.	https://www.businessinsider.com/checkout-startup-bolt-hires-former-amazon-exec-cto-fintech-2021-1	2021/1/11	AMZN	7:00:00
Business Insider	Amazon responds to Parler lawsuit, cites violent content, Section 230	Amazon responded on Tuesday to a lawsuit filed by Parler that accused the tech giant of violating antitrust laws by banning Parler from using Amazon Web...	https://www.businessinsider.com/amazon-responds-to-parler-lawsuit-cites-violent-content-section-230-2021-1	2021/1/12	AMZN	0:29:24
Business Insider	Amazon is removing QAnon clothing, products from its site	Amazon is beginning to removing items relating to far-right conspiracy theory QAnon from its site, the New York Times reported. Amazon, which booted Parler...	https://www.businessinsider.com/amazon-removes-qanon-conspiracy-theory-products-from-site-2021-1	2021/1/12	AMZN	11:40:38
Bloomberg.com	Amazon Wants to Stream Italy's Serie A League on Prime - Bloomberg	Amazon has been expanding the lineup of European soccer matches it offers to its Prime subscribers, including select matches of the U.K.'s Premier League, the...	https://www.bloomberg.com/news/articles/2021-01-13/amazon-is-said-to-plan-to-bid-for-italy-s-top-soccer-tv-rights	2021/1/13	AMZN	13:51:00
Reuters	Amazon takes on Netflix in India with cheaper mobile-only Prime Video plan | Reuters	The Amazon Prime Video plan, meant for single users and available in standard definition quality, will cost 89 rupees ($1.22) per month initially, the company...	https://www.reuters.com/world/india/amazon-takes-netflix-india-with-cheaper-mobile-only-prime-video-plan-2021-01-13/	2021/1/13	AMZN	8:50:00
Reuters	Connecticut probes Amazon’s digital books business for anti-competitive behavior | Reuters	"Connecticut has an active and ongoing antitrust investigation into Amazon regarding potentially anticompetitive terms in their e-book distribution agreements...	https://www.reuters.com/business/retail-consumer/connecticut-probes-amazons-digital-books-business-anti-competitive-behavior-2021-01-14/	2021/1/14	AMZN	13:58:00
Reuters	Amazon faces class-action lawsuit over eBook pricing	Jan 14 (Reuters) - Amazon.com Inc (AMZN.O) was slapped with a class-action lawsuit on Thursday accusing the e-commerce giant of inflating the prices of...	https://www.reuters.com/business/retail-consumer/amazon-faces-class-action-lawsuit-over-ebook-pricing-2021-01-15/	2021/1/14	AMZN	21:12:00
Business Insider	Amazon hit with antitrust lawsuit alleging e-book price-fixing	The lawsuit alleged Amazon negotiated anticompetitive deals in 2015 with the "big five" publishers ?€? Hachette, HarperCollins, Macmillan, Penguin Random House,...	https://www.businessinsider.com/amazon-hit-with-antitrust-lawsuit-alleging-ebook-price-fixing-2021-1	2021/1/14	AMZN	0:04:09
Business Insider	Facebook and Amazon Are Snapping up Rust Talent Laid Off at Mozilla	Over the last few months, programmers specializing in the Rust language have flocked to tech titans including Amazon, Facebook, Microsoft, and Google.	https://www.businessinsider.com/facebook-amazon-microsoft-rust-mozilla-layoffs-2021-1	2021/1/14	AMZN	17:24:43
Bloomberg.com	Amazon Prime Overnight Shipping Guarantees Rely on Fleet of Pricey Jets - Bloomberg	When the 11 newly purchased jets have entered service by the end of next year, Amazon Air will have a fleet of 85 planes. The expanded air-cargo operation will...	https://www.bloomberg.com/news/articles/2021-01-15/amazon-prime-overnight-shipping-guarantees-rely-on-fleet-of-pricey-jets	2021/1/15	AMZN	5:00:00
Reuters	Amazon Web Services opens first office in Greece	AWS already provides cloud computing services to companies and organisations in Greece including telecoms group Wind Hellas, PAOK FC, one of Greece's top...	https://www.reuters.com/business/retail-consumer/amazon-web-services-opens-first-office-greece-2021-01-15/	2021/1/15	AMZN	9:34:00
Business Insider	About 6,000 Amazon warehouse workers to vote on a union	Workers will receive their ballots on February 8 to vote in the mail-in election over the wishes of Amazon, which was pushing for an in-person election. Amazon...	https://www.businessinsider.com/amazon-workers-vote-on-union-2021-1	2021/1/15	AMZN	14:33:04
Business Insider	Amazon Watch Party: How to stream Prime Video with others	Amazon Watch Party allows you to watch and chat about your favorite shows and movies simultaneously with friends and family remotely.	https://www.businessinsider.com/guides/streaming/amazon-watch-party	2021/1/15	AMZN	18:46:30
Bloomberg.com	PVR Wants Bollywood Producers to Release Movies to Cinema Before Netflix, Amazon - Bloomberg	In this article ; PVRL. PVR LTD. 1,656.50 ; NFLX. NETFLIX INC. 224.36 ; AMZN. AMAZON.COM INC. 114.41.	https://www.bloomberg.com/news/articles/2021-01-18/top-india-cinema-operator-predicts-return-of-big-bang-releases	2021/1/18	AMZN	16:00:00
Business Insider	Amazon-backed Rivian closes $2.65 billion funding round	Electric vehicle startup Rivian said Tuesday it has closed a $2.65 billion funding round. ?? It has raised $8 billion since 2019 from investors including Amazon,...	https://www.businessinsider.com/amazon-rivian-electric-trucks-investment-2-65-billion-funding-round-2021-1	2021/1/19	AMZN	14:39:44
Business Insider	Amazon Employees Send Anti-Surveillance Petition to CEO Jeff Bezos	The "anti-surveillance" petition campaign, first created in October, demands Amazon's leadership to stop monitoring employee activism and labor-organization...	https://www.businessinsider.com/amazon-employees-send-anti-surveillance-petition-to-ceo-jeff-bezos-2021-1	2021/1/19	AMZN	18:02:26
Business Insider	Amazon's top picks for the best books of January 2021	The top pick, "Black Buck," is a satirical novel that Amazon editor Al Woodworth describes as "a wildly funny and exuberant page-turner, a mash-up between the...	https://www.businessinsider.com/guides/learning/amazons-best-books-january-2021	2021/1/19	AMZN	17:57:07
Reuters	Oxygen from Venezuela arrives in Amazon city for COVID-19 patients | Reuters	MANAUS, Brazil, Jan 19 (Reuters) - A convoy of five trucks carrying oxygen sent by Venezuelan President Nicolas Maduro arrived late on Tuesday night in the...	https://www.reuters.com/business/healthcare-pharmaceuticals/oxygen-venezuela-arrives-amazon-city-covid-19-patients-2021-01-20/	2021/1/20	AMZN	9:39:00
Business Insider	Paccar stock rises on deal with Amazon-backed Aurora for self-driving tech	Paccar and autonomous driving startup Aurora have entered into a strategic partnership to develop self-driving trucks. Paccar's revenue fell significantly...	https://www.businessinsider.com/paccar-shares-rise-deal-amazon-backed-aurora-autonomous-driving-tech-2021-1	2021/1/20	AMZN	9:58:30
Bloomberg.com	Supply Chains Latest: Amazon’s air fleet grows to meet need for speed. - Bloomberg	Amazon quietly started chartering its own cargo flights in 2015 and introduced its own branded jets in 2016. The operations have grown to the point where Amazon...	https://www.bloomberg.com/news/newsletters/2021-01-21/supply-chains-latest-amazon-s-air-fleet-grows-to-meet-need-for-speed	2021/1/21	AMZN	7:00:00
Business Insider	Amazon Says Parler Ban Was 'Not a Result of Employee Activism'	Last week, an internal group called Amazon Employees for Climate Justice ?€? which in the past successfully pressured Amazon to adopt some environmental policies...	https://www.businessinsider.com/amazon-web-services-parler-ban-employee-activism-2021-1	2021/1/21	AMZN	11:11:00
Business Insider	New Amazon Prime Rewards Visa Signature $100 Whole Foods sign-up bonus	There's a new, limited-time increased welcome bonus on the Amazon Prime Rewards Visa Signature Card . Until March 3, new cardholders can earn a $100...	https://www.businessinsider.com/personal-finance/amazon-prime-rewards-visa-signature-card-whole-foods-bonus-2021-1	2021/1/21	AMZN	17:24:44
Bloomberg.com	Oxygen Shortage Plunges the Amazon’s Capital Into a Covid Nightmare - Bloomberg	Brazil is one of the hardest-hit nations in the pandemic, but the situation in the Amazon region is even worse. Graves are being hastily dug in uneven rows,...	https://www.bloomberg.com/news/features/2021-01-23/oxygen-shortage-plunges-the-amazon-s-capital-into-a-covid-nightmare	2021/1/23	AMZN	7:00:00
Business Insider	Amazon Employees Say They're Happy With Jobs, Pay, and Leadership	In a recent survey, Insider asked Amazon employees a number of questions covering their job satisfaction level, across work, compensation, leadership, and work-...	https://www.businessinsider.com/amazon-employees-say-theyre-happy-with-jobs-pay-and-leadership-2021-1	2021/1/23	AMZN	8:20:00
Reuters	European lenders exit Amazon oil trade after scrutiny by campaigners | Reuters	"The banks' commitment is a milestone," Marlon Vargas, president of the Confederation of Indigenous Nationalities of the Ecuadorian Amazon, told Reuters. "The...	https://www.reuters.com/business/energy/european-lenders-exit-amazon-oil-trade-after-scrutiny-by-campaigners-2021-01-25/	2021/1/24	AMZN	23:04:00
Business Insider	Facebook and Amazon spent the most on lobbying efforts in 2020: Report	Facebook and Amazon were the top spenders in lobbying efforts in 2020: Report ?? Alphabet Inc. ?? The expenditures are only part of the efforts by the tech giants...	https://www.businessinsider.com/facebook-and-amazon-spent-the-most-on-lobbying-in-2020-2021-1	2021/1/24	AMZN	14:49:31
Business Insider	Elastic CEO on Taking on Amazon With Open Source License Changes	Earlier this month, $15 billion Elastic made a change to the licensing terms of its free search engine software for businesses, in a move intended to make a...	https://www.businessinsider.com/elastic-open-source-licenses-amazon-elasticsearch-kibana-2021-1	2021/1/25	AMZN	16:59:08
Bloomberg.com	Amazon (AMZN) Extends Its Boston Footprint With Seaport Office Lease - Bloomberg	Amazon.com Inc. is taking more office space in Boston's Seaport district. The e-commerce giant signed a lease for 630,000 square feet (58,500 square meters)...	https://www.bloomberg.com/news/articles/2021-01-26/amazon-extends-its-boston-footprint-with-seaport-office-lease	2021/1/26	AMZN	4:00:00
Business Insider	Amazon to add 3,000 jobs in Boston including HR, finance, AI roles	Amazon, already the second-largest employer in America, is expanding its workforce by hiring 3,000 corporate and tech employees in Boston, it announced Tuesday.	https://www.businessinsider.com/amazon-jobs-hiring-boston-hr-finance-ai-vacancies-jeff-bezos-2021-1	2021/1/26	AMZN	5:44:56
Business Insider	Amazon VP Jay Carney pens letter to support $15 minimum wage	Amazon SVP of global corporate affairs Jay Carney penned a letter in support of a $15 federal minimum wage. ?? Top Democrats introduced a bill on Tuesday to raise...	https://www.businessinsider.com/amazon-vp-jay-carney-letter-support-raise-minimum-wage-2021-1	2021/1/26	AMZN	16:56:13
Business Insider	Amazon is officially America's favorite grocery store	Amazon bested both H-E-B and Trader Joe's to take the top spot in the Dunnhumby Retailer Preference Index. Participants in the study cited Amazon's speed...	https://www.businessinsider.com/amazon-top-grocery-story-in-america-2020-2021-1	2021/1/26	AMZN	10:59:58
Bloomberg.com	Amazon Enters Poland in Direct Threat to Allgero for Online Shopping - Bloomberg	Amazon has 10 logistics centers in Poland that help process European deliveries, but until now hasn't been focused on the country's online market. Its move...	https://www.bloomberg.com/news/articles/2021-01-27/battle-for-polish-e-commerce-begins-for-real-with-amazon-entry	2021/1/27	AMZN	6:08:00
Business Insider	Elon Musk: Amazon trying to 'hamstring' SpaceX's Starlink	Amazon is protesting an FCC request from Starlink to bring its satellites into lower orbit. The tech giant said Musk's SpaceX was trying to "smother competition...	https://www.businessinsider.com/elon-musk-amazon-spacex-starlink-fcc-spat-2021-1	2021/1/27	AMZN	6:24:26
Business Insider	Apple surpasses Amazon as world's most valuable brand	For the first time in five years, the Apple brand is the most valuable in the world at $263.4 billion, surpassing Amazon and Google, according to a ranking...	https://www.businessinsider.com/apple-surpasses-amazon-as-worlds-most-valuable-brand-2021-1	2021/1/27	AMZN	10:00:06
Business Insider	A Former Marine on How He Franchised His Amazon Delivery Company	Jos?? Mercado runs his own Amazon DSP company in Camden, NJ. ?? He recruited a group of loyal and reliable drivers through referrals and community partnerships.	https://www.businessinsider.com/former-marine-amazon-dsp-started-franchise-logistics-delivery-company	2021/1/28	AMZN	10:37:31
Business Insider	Capitol siege: Google, Amazon, Walmart, halt some GOP donations	Google is the latest corporate giant to halt donations to Republican lawmakers who voted against Biden's certification as president, joining Amazon and Walmart.	https://www.businessinsider.com/marriott-suspends-donations-gop-lawmakers-objected-biden-win-2021-1	2021/1/28	AMZN	4:54:23
Bloomberg.com	Amazon Game Studios Struggles to Find a Hit - Bloomberg	Mike Frazzini had never made a video game when he helped start Amazon Game Studios. Eight years later, he has released two duds, withdrew both from stores after...	https://www.bloomberg.com/news/features/2021-01-29/amazon-game-studios-struggles-to-find-a-hit	2021/1/29	AMZN	10:00:00
Business Insider	Amazon's Jeff Wilke retiring with about $158 million in Amazon stock	Amazon's consumer boss, Jeff Wilke, is leaving the company before the end of the first quarter, and he'll retire with roughly $158 million in Amazon shares.	https://www.businessinsider.com/amazons-jeff-wilke-retiring-with-amazon-stock-worth-158-million-2021-1	2021/1/29	AMZN	11:36:26
Business Insider	These 5 Amazon patents show what future deliveries might look like	Amazon files dozens of patents every year at the United States Patent and Trademark Office. Many of them paint a futuristic picture of Amazon's delivery...	https://www.businessinsider.com/amazon-patent-file-future-delivery-prime-home-parcel-package-order-online-transport	2021/1/29	AMZN	11:51:57
Business Insider	Over 40% of Amazon Employees Support Unionization Insider Survey Shows	The results show how some of the company's employees may feel about next month's union election at an Amazon warehouse in Bessemer, Alabama.	https://www.businessinsider.com/over-40-of-amazon-employees-support-unionization-insider-survey-shows-2021-1	2021/1/29	AMZN	12:09:00
Business Insider	Here's How Much Amazon Pays Its Boston-Based Employees	Amazon is adding 3,000 jobs in Boston. Here's what the tech giant currently pays its workers in Beantown. Maddy Simpson. Jan 29, 2021, 8...	https://www.businessinsider.com/heres-how-much-amazon-pays-its-boston-based-employees-2021-1	2021/1/29	AMZN	11:49:53
Business Insider	Amazon and Walmart mail-in COVID-19 testing kits compared	Walmart and Amazon are selling mail-in COVID-19 test kits by MyLab Box and DxTerity, respectively. ?? I tried both tests and found that Amazon's DxTerity kit was...	https://www.businessinsider.com/amazon-walmart-mail-in-covid-19-testing-kits-compared-2021-1	2021/1/31	AMZN	8:37:00
Bloomberg.com	InPost Inks Amazon Deal to Tighten Grip on Polish E-Commerce - Bloomberg	Parcel locker company InPost SA has clinched a five-year deal with Amazon Inc. as the U.S. giant enters Poland's revved up $19 billion e-commerce market.	https://www.bloomberg.com/news/articles/2021-02-01/inpost-snags-amazon-deal-to-tighten-grip-on-polish-e-commerce	2021/2/1	AMZN	23:00:00
Bloomberg.com	InPost Inks Amazon Deal to Tighten Grip on Polish E-Commerce - Bloomberg	Parcel locker company InPost SA has clinched a five-year deal with Amazon Inc. as the U.S. giant enters Poland's revved up $19 billion e-commerce market.	https://www.bloomberg.com/news/articles/2021-02-01/inpost-snags-amazon-deal-to-tighten-grip-on-polish-e-commerce	2021/2/1	AMZN	23:00:00
Bloomberg.com	Scott Ruffin, Who Transformed Amazon, Wants to Solve the Middle Mile - Bloomberg	Long before the pandemic overloaded U.S. delivery infrastructure, Scott Ruffin was trying to make Amazon.com Inc. a shipping powerhouse. He spent five years...	https://www.bloomberg.com/news/articles/2021-02-02/scott-ruffin-who-transformed-amazon-wants-to-solve-the-middle-mile	2021/2/2	AMZN	6:00:00
Bloomberg.com	UPS’s E-Commerce Bonanza Amps Up Dependence on Amazon - Bloomberg	Revenue from the retail behemoth jumped 31% to $11.3 billion. Amazon accounted for 13.3% of UPS's total sales, up from 11.6% in 2019. The relationship, said UPS...	https://www.bloomberg.com/news/articles/2021-02-02/ups-s-e-commerce-bonanza-amps-up-courier-s-dependence-on-amazon	2021/2/2	AMZN	13:12:00
Bloomberg.com	What to Watch for in Amazon, Alphabet Results	Error: Could not download required scripts. Please update your browser or turn off ad blocker to continue to watch.	https://www.bloomberg.com/news/videos/2021-02-02/what-to-watch-for-in-amazon-alphabet-results-video	2021/2/2	AMZN	12:23:00
Reuters	Amazon scores Indian win as court freezes Future's $3.4 billion retail deal | Reuters	Amazon said it welcomed the order. Future said it would explore all legal remedies to pursue the deal. Reliance did not respond to requests for comment. LEGAL...	https://www.reuters.com/world/india/amazon-scores-indian-win-court-freezes-futures-34-billion-retail-deal-2021-02-02/	2021/2/2	AMZN	8:15:00
Business Insider	Amazon's Jeff Bezos will still help make major decisions in new role	Bezos will hand over day-to-day management of Amazon to AWS CEO Andy Jassy. Get the latest tech news & scoops ?€? delivered daily to your inbox.	https://www.businessinsider.com/amazons-jeff-bezos-new-role-decision-making-2021-2	2021/2/2	AMZN	20:07:54
Business Insider	Amazon HQ2 in Arlington, Virginia designs unveiled: the Helix	Amazon has unveiled the design for HQ2, its futuristic new campus in northern Virginia. The new headquarters will be home to 2.8 million square feet of office...	https://www.businessinsider.com/amazon-hq2-designs-helix-arlington-virginia-2021-2	2021/2/2	AMZN	11:57:32
Business Insider	Amazon pays $61.7 million over charges it withheld driver tips	Amazon will pay nearly $62 million to settle federal charges that it withheld tips from delivery drivers. The Federal Trade Commission said Amazon didn't...	https://www.businessinsider.com/amazon-flex-delivery-drivers-settlement-withholding-tips-ftc-charges-2021-2	2021/2/2	AMZN	11:19:03
Business Insider	Incoming Amazon CEO Andy Jassy leadership style and meetings	There's a conference room outside Amazon Web Services CEO Andy Jassy's Seattle office where he makes the decisions that guide Amazon's $40 billion-a-year cloud...	https://www.businessinsider.com/andy-jassy-amazon-web-services-ceo-chop-2021-2	2021/2/2	AMZN	8:15:00
Business Insider	Amazon doubles down on hand-scanning biometric payments	Amazon is bringing its hand-scan payment technology to more Amazon Go stores as it looks to drum up interest for its biometric payment tech.	https://www.businessinsider.com/amazon-doubles-down-on-hand-scanning-biometric-payments-2021-2	2021/2/2	AMZN	9:24:06
Business Insider	Amazon Beats Q4 Expectations; Bezos to Hand Over CEO Role to Andy Jassy	Additionally, Amazon announced founder Jeff Bezos would transition to the executive chairman role this summer. AWS CEO Andy Jassy will replace Bezos as Amazon's...	https://www.businessinsider.com/amazon-set-to-report-q4-earnings-after-the-closing-bell-2021-2	2021/2/2	AMZN	15:38:02
Business Insider	Amazon's best books of February 2021	Here are Amazon's top 12 books of February 2021: ?? 'The Four Winds' by Kristin Hannah ?? 'How The One-Armed Sister Sweeps Her House' by Cherie Jones ?? 'The Paris...	https://www.businessinsider.com/guides/learning/amazon-best-books-february-2021	2021/2/2	AMZN	13:12:25
Bloomberg.com	Jeff Bezos Steps Down as CEO, Heralding New Era for Amazon - Bloomberg	Stepping through what's almost certainly a one-way door on Tuesday, Bezos said he will resign as chief executive officer of Amazon.com Inc. and become executive...	https://www.bloomberg.com/news/articles/2021-02-03/jeff-bezos-steps-down-heralding-new-era-for-amazon	2021/2/3	AMZN	22:43:00
Bloomberg.com	Amazon (AMZN) Starts Road Testing Rivian Automotive Electric Vans in Los Angeles - Bloomberg	Amazon.com Inc. began testing the first lot of its Rivian Automotive Inc. electric delivery vans in Los Angeles as it works to fulfill a pledge to meet the...	https://www.bloomberg.com/news/articles/2021-02-03/amazon-starts-road-testing-rivian-electric-vans-in-los-angeles	2021/2/3	AMZN	7:23:00
Bloomberg.com	Amazon’s Helix Is a Twist on the Pandemic Office - Bloomberg	On the same day that Amazon founder and erstwhile wealthiest human on earth Jeff Bezos gave notice that he is stepping down as chief executive, the company...	https://www.bloomberg.com/news/articles/2021-02-03/amazon-s-helix-is-a-twist-on-the-pandemic-office	2021/2/3	AMZN	15:54:00
Bloomberg.com	Harley CEO Says Company No Longer Selling Merchandise on Amazon - Bloomberg	Most retailers fight for greater visibility on Amazon.com Inc.'s dominant platform. Harley-Davidson Inc. wants to get off of it. The motorcycle maker is no...	https://www.bloomberg.com/news/articles/2021-02-03/harley-ceo-says-company-no-longer-selling-merchandise-on-amazon	2021/2/3	AMZN	8:10:00
Reuters	'We've lost so many': Brazil starts vaccinating Amazon river dwellers | Reuters	MANACAPURU, Brazil, Feb 3 (Reuters) - Health workers sped along the Amazon river this week to start vaccinating riverside communities, bringing hope to a...	https://www.reuters.com/business/healthcare-pharmaceuticals/weve-lost-so-many-brazil-starts-vaccinating-amazon-river-dwellers-2021-02-03/	2021/2/3	AMZN	11:13:00
Business Insider	Amazon plans to track delivery drivers with AI cameras	Amazon is rolling out AI-powered cameras in its delivery vehicles so it can keep closer tabs on drivers. The four-camera system will use machine learning to...	https://www.businessinsider.com/amazon-plans-ai-cameras-surveil-delivery-drivers-netradyne-2021-2	2021/2/3	AMZN	17:40:49
Business Insider	Amazon debuts Alexa Super Bowl ad starring Michael B. Jordan	The ad, titled "Alexa's New Body," features Jordan filling in for the Echo smart speaker. Past Amazon Super Bowl commercials have featured Alec Baldwin, Cardi B...	https://www.businessinsider.com/amazon-alexa-super-bowl-ad-stars-michael-b-jordan-2021-2	2021/2/3	AMZN	11:47:44
Business Insider	Amazon posted anti-union messages in Alabama bathroom stall: report	Amazon has posted anti-union messaging in bathroom stalls in its Bessemer, Alabama, warehouse, where employees are next week set to begin voting on...	https://www.businessinsider.com/amazon-posted-anti-union-messages-in-alabama-bathroom-stall-report-2021-2	2021/2/3	AMZN	9:25:05
Business Insider	GameStop just hired an Amazon vet as its new chief technology officer	GameStop is attempting a transition from brick-and-mortar retail to Amazon-like e-commerce giant. Former AWS engineering lead Matt Francis will oversee "e-...	https://www.businessinsider.com/gamestop-hires-former-amazon-aws-leader-as-cto-2021-2	2021/2/3	AMZN	10:21:16
Bloomberg.com	Amazon’s Stock Halo Slips on ‘FANG Fatigue’ and Vaccine Fervor - Bloomberg	For Amazon.com Inc., blowout growth is no longer enough. Tuesday's news of surging sales and profit elicited shrugs from Wall Street, with the shares...	https://www.bloomberg.com/news/articles/2021-02-05/amazon-s-stock-halo-slips-on-fang-fatigue-and-vaccine-fervor	2021/2/5	AMZN	14:59:00
Reuters	EXCLUSIVE Amazon orders hundreds of trucks that run on natural gas | Reuters	"Amazon is excited about introducing new sustainable solutions for freight transportation and is working on testing a number of new vehicle types including...	https://www.reuters.com/business/environment/exclusive-amazon-orders-hundreds-trucks-that-run-natural-gas-2021-02-05/	2021/2/5	AMZN	16:07:00
Business Insider	Amazon wants to double its exclusive delivery fleet in 2021: Report	Amazon is planning to launch an "Amazon Freight Partners" program to help train delivery upstarts that would, in turn, join Amazon's fleet of exclusive...	https://www.businessinsider.com/amazon-double-delivery-fleet-exclusive-incubator-freight-2021-2	2021/2/5	AMZN	12:14:01
Business Insider	Insider Energy: Big oil's big loss, Amazon's hydrogen bet	Hydrogen-powered flight inches closer to reality as Amazon and Gates' cleantech fund back fuel-cell startup ZeroAvia ?? Want to get Insider Energy in your inbox...	https://www.businessinsider.com/insider-energy-big-oils-big-loss-amazons-hydrogen-bet-2021-2	2021/2/5	AMZN	12:48:05
Business Insider	Why Andy Jassy should spin off AWS from Amazon: Former AWS exec	Jeff Bezos' successor as Amazon CEO, Andy Jassy, made his mark on the company by building its hugely successful cloud computing service Amazon Web Services...	https://www.businessinsider.com/andy-jassy-aws-amazon-spin-off-break-up-tim-bray-2021-2	2021/2/7	AMZN	7:00:00
Business Insider	Amazon will use hundreds of trucks that run on natural gas: Report	Amazon reportedly upgrading its truck fleet with hundreds of vehicles that run on natural gas ?? Amazon ordered over 700 compressed natural gas trucks, according...	https://www.businessinsider.com/amazon-will-use-hundreds-of-trucks-that-use-natural-gas-2021-2	2021/2/7	AMZN	11:37:02
Bloomberg.com	Carrefour Signs Onto Brazil’s Grand Plan to Protect the Amazon - Bloomberg	Brazil's environment minister has reached an agreement with the local unit of Carrefour SA to sponsor a chunk of the Amazon rainforest as part of a new...	https://www.bloomberg.com/news/articles/2021-02-08/carrefour-signs-onto-brazil-s-grand-plan-to-protect-the-amazon	2021/2/8	AMZN	4:00:00
Reuters	Shell enters supply deal with Amazon to provide renewable energy | Reuters	Feb 8 (Reuters) - A unit of oil major Royal Dutch Shell (RDSa.L) said on Monday it has agreed to supply Amazon.com Inc (AMZN.O) with renewable energy,...	https://www.reuters.com/business/sustainable-business/shell-enters-supply-deal-with-amazon-provide-renewable-energy-2021-02-08/	2021/2/8	AMZN	3:09:00
Business Insider	Westport Fuel stock price spikes on Amazon order for natural-gas engines	Shares of Westport Fuel Systems soared as high as 50% on Monday after the company agreed to supply natural-gas truck engines to Amazon.	https://www.businessinsider.com/westport-fuel-stock-price-spikes-amazon-order-natural-gas-engines-2021-2	2021/2/8	AMZN	12:35:43
Business Insider	Why Jeff Bezos' Departure Letter to Amazon Employees Is Effective	Las week, Amazon announced CEO Jeff Bezos would step down later this year. Bezos will become executive chairman and Amazon Web Services head Andy Jassy will...	https://www.businessinsider.com/why-jeff-bezos-departure-letter-to-amazon-employees-is-effective-2021-2	2021/2/8	AMZN	11:12:26
Bloomberg.com	Amazon.com (AMZN) Plans Wall-Mounted Echo as Smart Home Command Center - Bloomberg	Amazon.com Inc. is developing a new Echo device with a large touchscreen that attaches to the wall and serves as a smart home control panel,...	https://www.bloomberg.com/news/articles/2021-02-09/amazon-plans-wall-mounted-echo-as-smart-home-command-center	2021/2/9	AMZN	7:00:00
Business Insider	Amazon investors tell firm to stop interfering in union vote: FT	Alabama warehouse workers are currently voting on whether to form the firm's first-ever union. Amazon reportedly posted anti-union messaging in the bathrooms of...	https://www.businessinsider.com/amazon-investors-tell-company-stop-interfere-union-vote-2021-2	2021/2/9	AMZN	14:20:58
Business Insider	Amazon's next Echo is a wall-mounted smart home hub: Bloomberg	Amazon is working on a wall-mounted Echo display, Bloomberg reports. The device would work as a smart home command center, controlling lights, locks, and music.	https://www.businessinsider.com/amazon-next-echo-wall-mounted-smart-home-display-report-2021-2	2021/2/9	AMZN	10:50:34
Business Insider	Amazon's Eternal Logistics Buildout Is Key to 1-Day Shipping	Amazon raced to meet skyrocketing demand with new logistics facilities in 2020, building late into Q4, a time when construction usually slows before the...	https://www.businessinsider.com/amazon-logistics-buildout-one-day-prime-shipping-2021-2	2021/2/9	AMZN	6:09:00
Bloomberg.com	Amazon-Backed Rivian Plans Electric-Vehicle Plant in Europe - Bloomberg	Locations in U.K., Germany and Hungary are under consideration ?? Factory likely would make delivery vans for Amazon initially.	https://www.bloomberg.com/news/articles/2021-02-10/amazon-backed-rivian-plans-europe-factory-for-battery-cars-vans	2021/2/10	AMZN	14:49:00
Bloomberg.com	Amazon.com (AMZN) Boxes Piling Up Is Becoming a Problem for Packaging Firms - Bloomberg	The pandemic-fueled online retail boom has provided a demand boost for boxmakers, but it's also squeezing margins as recyclable packaging from vendors like...	https://www.bloomberg.com/news/articles/2021-02-10/amazon-boxes-piling-up-is-becoming-a-problem-for-packaging-firms	2021/2/10	AMZN	7:21:00
Reuters	Amazon takes battle with Future Group to India's top court, fearing "irreparable harm" | Reuters	NEW DELHI, Feb 11 (Reuters) - Amazon.com Inc (AMZN.O) took its legal challenge against partner Future Group's $3.4 billion retail assets sale to India's...	https://www.reuters.com/world/india/amazon-takes-battle-with-future-group-indias-top-court-fearing-irreparable-harm-2021-02-11/	2021/2/10	AMZN	22:35:00
Business Insider	Samsung Galaxy S21 price drops by up to $200 on Amazon	Samsung's new Galaxy S21 phones are already on sale for up to $200 off at Amazon and other retailers ?? Samsung's Galaxy S21, S21 Plus, and S21 Ultra are already...	https://www.businessinsider.com/guides/tech/samsung-galaxy-s21-price-drop-amazon-deals-2021-2	2021/2/10	AMZN	16:41:13
Bloomberg.com	Amazon Hires Founders of Covid-19 Testing Startup to Curb Spread - Bloomberg	The pair, along with several other startup employees, are working on a project codenamed Artemis. It's unclear whether Amazon acquired Caspr Biotech. In a...	https://www.bloomberg.com/news/articles/2021-02-11/amazon-hires-founders-of-covid-19-testing-startup-to-curb-spread	2021/2/11	AMZN	16:08:00
Bloomberg.com	Amazon Spends Billions on R&D. Just Don't Call It That. - Bloomberg	Technology and content is the line item in the company's consolidated statement of operations that encompasses research and development, and Amazon's spending...	https://www.bloomberg.com/opinion/articles/2021-02-11/amazon-spends-billions-on-r-d-just-don-t-call-it-that	2021/2/11	AMZN	6:30:00
Business Insider	How to cancel a Starz subscription on Amazon	You can cancel Starz on Amazon by logging into your Amazon account and then managing your subscriptions through Prime Video Channels. A Starz subscription...	https://www.businessinsider.com/guides/streaming/how-to-cancel-starz-on-amazon	2021/2/11	AMZN	14:42:46
Business Insider	How Amazon and Microsoft Stand Out in 'Locked up' Federal Cloud Market	Amazon and Microsoft have the $7 billion-plus federal cloud market so 'locked up,' analysts say the real challenge will be standing out from each other ; A...	https://www.businessinsider.com/amazon-microsoft-google-compete-government-cloud-deals-2021-2	2021/2/11	AMZN	13:36:45
Bloomberg.com	Amazon's (AMZN) Andy Jassy Will Take Over Jeff Bezos's Moonshot Businesses - Bloomberg	When Jeff Bezos steps down as chief executive officer of Amazon.com Inc., he'll leave his successor, Andy Jassy, a sprawling empire of giant businesses and...	https://www.bloomberg.com/news/articles/2021-02-12/amazon-s-amzn-andy-jassy-will-take-over-jeff-bezos-s-moonshot-businesses	2021/2/12	AMZN	6:00:00
Reuters	Amazon sues New York attorney general to preempt a state COVID lawsuit | Reuters	Feb 12 (Reuters) - Amazon.com Inc on Friday sued New York's attorney general to stop the state from taking legal action over its early COVID-19 response,...	https://www.reuters.com/technology/amazon-sues-new-york-attorney-general-preempt-state-covid-lawsuit-2021-02-12/	2021/2/12	AMZN	7:13:00
Business Insider	Former Amazon VP Shares 13 Things He Learned From Jeff Bezos	I'm a former Amazon VP who was there for 12 years and also served as Jeff Bezos' chief of staff. Here are the top insights I personally learned from him that...	https://www.businessinsider.com/jeff-bezos-amazon-colin-bryar-vp-what-i-learned-2021-2	2021/2/12	AMZN	11:55:44
Reuters	France’s BNP to stop financing firms farming deforested land in the Amazon | Reuters	Some scientists warn the Amazon forest, which spans nine countries, is hurtling towards a death spiral as deforestation continues apace. An area of Amazon...	https://www.reuters.com/business/sustainable-business/frances-bnp-stop-financing-firms-farming-deforested-land-amazon-2021-02-15/	2021/2/15	AMZN	8:12:00
Bloomberg.com	Amazon to Make Fire TV Sticks in First India Manufacturing Push - Bloomberg	Amazon.com Inc. will begin making devices in India for the first time, joining a flock of technology companies setting up manufacturing operations in the...	https://www.bloomberg.com/news/articles/2021-02-16/amazon-to-make-fire-tv-sticks-in-first-india-manufacturing-push	2021/2/16	AMZN	3:45:00
Bloomberg.com	Amazon and UPS Are Kingmakers in Electric Vehicle Bubble - Bloomberg	Amazon.com Inc., United Parcel Service Inc., FedEx Corp. ?€? and even the U.S. Postal Service ?€? are the automotive kingmakers now. It's easy to see why logistics...	https://www.bloomberg.com/opinion/articles/2021-02-16/amazon-and-ups-are-kingmakers-in-electric-vehicle-bubble	2021/2/16	AMZN	7:00:00
Bloomberg.com	Amazon Has Acquired Australia-based Shopify Competitor Selz - Bloomberg	Amazon.com Inc. has acquired Selz, a Sydney-based e-commerce platform that helps small businesses create their own websites much the way Shopify Inc. does.	https://www.bloomberg.com/news/articles/2021-02-16/amazon-has-acquired-australia-based-shopify-competitor-selz	2021/2/16	AMZN	13:48:00
Business Insider	Amazon sued by NY AG for failing to protect workers from COVID-19	New York attorney general Letitia James sued Amazon on Tuesday over the company's COVID-19 response. She said in a filing that Amazon "repeatedly and...	https://www.businessinsider.com/amazon-sued-by-new-york-attorney-general-letitia-james-covid-2021-2	2021/2/16	AMZN	0:23:10
Business Insider	Websites sell fake Amazon reviews to merchants, $18 each: Which	Websites are selling fake reviews to Amazon merchants who want to boost their products' ratings, an investigation by UK consumer-rights group Which found. One...	https://www.businessinsider.com/fake-amazon-reviews-for-sale-buy-merchants-amazons-choice-2021-2	2021/2/16	AMZN	7:24:31
Business Insider	Tech giants like Google, Amazon struggle to upend healthcare	Whether it's funding startups, building wearables, or powering research on the cloud, giants like Amazon, Google, and Microsoft are already making their mark.	https://www.businessinsider.com/tech-giants-like-google-amazon-struggle-to-upend-healthcare-2021-2	2021/2/16	AMZN	11:28:02
Bloomberg.com	Amazon Go Rival Bets Pandemic Made Case for Cashierless Stores - Bloomberg	A startup selling Amazon Go-like checkout technology to retailers has raised money from investors at a $1 billion valuation, minting a new unicorn a year into a...	https://www.bloomberg.com/news/articles/2021-02-17/amazon-go-rival-bets-pandemic-bolstered-case-for-cashierless-shopping	2021/2/17	AMZN	8:00:00
Business Insider	Amazon Air Growth Means 1-Day Shipping for 95% of the	Amazon Air's overall capacity will get a boost this spring as new and converted planes come online in the growing air freight network.	https://www.businessinsider.com/amazon-air-plane-purchase-shipping-1-one-day-us-2021-2	2021/2/17	AMZN	11:13:28
Reuters	India’s Enforcement Directorate to examine findings in Reuters report on Amazon-agency source | Reuters	NEW DELHI, Feb 18 (Reuters) - India's federal financial crime-fighting agency will examine findings in a Reuters report, which revealed that Amazon.com Inc...	https://www.reuters.com/business/retail-consumer/indias-enforcement-directorate-examine-findings-reuters-report-amazon-agency-2021-02-18/	2021/2/18	AMZN	8:25:00
Business Insider	Walmart, Amazon, Kroger snipe over who pays a $15 minimum wage	Walmart said this week that it will raise many workers' wages, but does not pay a $15 minimum wage. Amazon, Costco, and Target all pay workers at least $15 per...	https://www.businessinsider.com/walmart-amazon-kroger-pay-15-minimum-wage-taking-shots-2021-2	2021/2/20	AMZN	8:37:00
Business Insider	Big Tech in Healthcare: Amazon, Apple, Google & Microsoft	The Big Four tech companies ?€? Alphabet, Amazon, Apple, and Microsoft ?€? are accelerating their pursuit of the healthcare market, and they're starting to hone...	https://www.businessinsider.com/2-21-2021-big-tech-in-healthcare-report	2021/2/21	AMZN	5:00:00
Bloomberg.com	Roku is $60 Billion of Amazon Defiance But Faces Challenges - Bloomberg	The streaming platform has managed to go head-to-head with Amazon, Apple, HBO and Netflix, but its future is based on a lot of "ifs.".	https://www.bloomberg.com/opinion/articles/2021-02-22/roku-is-60-billion-of-amazon-defiance-but-faces-challenges	2021/2/22	AMZN	10:00:00
Bloomberg.com	Russia’s Amazon (AMZN) Rival Wildberries Expands After Beating Local Competitors - Bloomberg	Wildberries is the country's dominant web store, and now the billionaire founder is targeting western Europe. Tatyana Bakalchuk, chief executive officer of...	https://www.bloomberg.com/news/articles/2021-02-24/russia-s-amazon-amzn-rival-wildberries-expands-after-beating-local-competitors	2021/2/23	AMZN	0:01:00
Reuters	Amazon SVP Jeff Blackburn is departing the company Tuesday	His departure further paves the way for incoming Amazon CEO Andy Jassy to reshape the company's executive ranks when he succeeds founder and current chief Jeff...	https://www.reuters.com/technology/amazon-svp-jeff-blackburn-is-departing-company-tuesday-2021-02-23/	2021/2/23	AMZN	14:49:00
Business Insider	Pulumi Poaches Three New Executives Who Previously Worked at Amazon	Seattle-based cloud startup Pulumi has poached three former Amazon Web Services executives for its team over the past few months.	https://www.businessinsider.com/pulumi-poaches-three-executives-amazon-2021-2	2021/2/23	AMZN	9:30:00
Business Insider	Amazon Echo Show 10 review: A screen that can follow you	Amazon's new Echo Show 10 has a screen that follows you, making Alexa more useful but sometimes more frustrating ?? Amazon Echo Show 10 specifications ?? A display...	https://www.businessinsider.com/guides/tech/amazon-echo-show-10-review	2021/2/24	AMZN	8:02:26
Business Insider	Jeff Blackburn leaving Amazon, one of Jeff Bezos' top advisors	Amazon SVP Jeff Blackburn, one of CEO Jeff Bezos' top advisors, is leaving the company. Blackburn has been at Amazon for 22 years, and has led its Prime Video...	https://www.businessinsider.com/jeff-blackburn-amazon-prime-svp-steps-down-jeff-bezos-leaving-2021-2	2021/2/24	AMZN	4:59:24
Business Insider	Amazon $15 minimum wage lobbying offers new advantage against Walmart	Experts say that a federal $15 minimum wage would be a blow to Amazon competitors such as Walmart. Meanwhile, a $15 federal minimum wage would only help...	https://www.businessinsider.com/amazon-15-minimum-wage-lobbying-offers-new-advantage-against-walmart-2021-2	2021/2/24	AMZN	11:48:47
Business Insider	Amazon Offers COVID Testing for Lab126 Employees After Safety Concerns	Amazon has rolled out on-site COVID-19 testing to workers at its California Lab126 devices unit, the first-known use of its in-house testing program for...	https://www.businessinsider.com/amazon-offers-covid-testing-for-lab126-employees-after-safety-concerns-2021-2	2021/2/24	AMZN	12:46:26
Business Insider	How TLC Lions Is Advising Companies Like Amazon, Marriott on Culture	In 2015, Gian Power's father was murdered while on a work trip in India. At the time, he was 23 years old, working a demanding senior associate job at PwC.	https://www.businessinsider.com/how-tlc-lions-advising-companies-amazon-marriott-workplace-culture-2021-2	2021/2/24	AMZN	14:46:51
Bloomberg.com	The U.S. Should Push Brazil to Protect the Amazon Rainforest - Bloomberg	In his push to combat climate change, President Joe Biden has vowed to take action to protect the Amazon rainforest. That means getting Brazil's populist...	https://www.bloomberg.com/opinion/articles/2021-02-25/the-u-s-should-push-brazil-to-protect-the-amazon-rainforest	2021/2/25	AMZN	8:00:00
Business Insider	Watch Amazon's anti-union ads that Twitch is removing	Amazon ads on Twitch, shared by More Perfect Union, discouraged Alabama workers from voting to unionize. Twitch told Insider in a statement that it does not...	https://www.businessinsider.com/amazon-anti-union-ads-removed-by-twitch-alabama-warehouse-2021-2	2021/2/25	AMZN	14:18:39
Business Insider	Amazon's Reshuffle Continues: Alexa Exec Leads Luna	Whitten, previously the chief product officer of Sonos, left Amazon this month to join game development company Unity Technologies. Amazon's smart home chief...	https://www.businessinsider.com/amazons-reshuffle-continues-alexa-exec-leads-luna-2021-2	2021/2/25	AMZN	16:48:11
Business Insider	Amazon Pharmacy VP Nader Kabbani to Lead COVID-19 Vaccination Effort	Amazon has named a 16-year company veteran, Nader Kabbani, to run its new COVID-19 employee vaccination program, Insider has learned.	https://www.businessinsider.com/amazon-pharmacy-vp-nader-kabbani-to-lead-covid-vaccination-effort-2021-2	2021/2/26	AMZN	11:47:42
Business Insider	Amazon workers say systemic issues harm black employees: Recode	According to Recode, Amazon employees witnessed systematic disadvantages for Black workers. Workers told the outlet underrepresented people were sometimes hired...	https://www.businessinsider.com/amazon-workers-say-systemic-issues-harm-black-employees-recode-2021-2	2021/2/27	AMZN	5:53:03
Business Insider	How passenger planes get converted into freight airliners for Amazon	Desperate for more planes, cargo airlines are buying up aging passenger jets. Here's how they're converted to fly Amazon packages instead of people. Thomas...	https://www.businessinsider.com/how-passenger-airliners-are-converted-into-freighter-planes-2021-2	2021/2/27	AMZN	7:15:00
Reuters	Biden urges workers to 'make your voice heard' as Amazon employees vote on union | Reuters	Amazon, America's second-biggest private employer, has no unionized labor in the United States, and workers at its fulfillment center in Bessemer, Alabama,...	https://www.reuters.com/business/retail-consumer/biden-urges-workers-make-your-voice-heard-amazon-employees-vote-union-2021-03-01/	2021/2/28	AMZN	22:17:00
Business Insider	Amazon's $15 minimum wage push is a strategic business decision	Amazon Founder and CEO Jeff Bezos addresses the audience during a keynote session at the Amazon. Amazon CEO Jeff Bezos has said higher pay is a good business...	https://www.businessinsider.com/amazons-15-minimum-wage-push-is-a-strategic-business-decision-2021-2	2021/2/28	AMZN	8:00:00
Business Insider	What is Rivian? The Amazon-backed EV startup turned Tesla challenger	EV startup Rivian could go public this fall with a valuation of $50 billion, Bloomberg reported. The firm has been developing EVs since 2009 and may have...	https://www.businessinsider.com/what-is-rivian-ev-startup-amazon-backed-tesla-challenger-2021-2	2021/2/28	AMZN	9:24:13
Bloomberg.com	Amazon Union Alabama: How Will Vote Go? It's a Tough Sell at Bessemer Plant - Bloomberg	Supporters say the campaign in Bessemer, Alabama, is the best chance yet to breach the company's anti-union defenses, but workers remain wary.	https://www.bloomberg.com/news/features/2021-03-01/will-amazon-workers-unionize-it-s-a-tough-sell-at-bessemer-alabama-plant	2021/3/1	AMZN	5:00:00
Bloomberg.com	Amazon Sued for Alleged Race, Gender Bias in Corporate Hires - Bloomberg	Amazon.com Inc. was sued for allegedly discriminating against Black and female workers in hiring employees for its corporate offices.	https://www.bloomberg.com/news/articles/2021-03-01/amazon-is-sued-for-alleged-racial-and-gender-discrimination	2021/3/1	AMZN	13:46:00
Business Insider	Biden supports Amazon union vote in Alabama, demands 'no intimidation'	Biden lent his support to Amazon workers in Alabama who have organized a historic unionization vote. Biden did not name Amazon, but said employers should...	https://www.businessinsider.com/amazon-union-vote-alabama-union-bessemer-warehouse-joe-biden-unionization-2021-3	2021/3/1	AMZN	5:43:07
Business Insider	The best books of March 2021, according to Amazon's editors	March is here, along with 10 must-read books from Amazon, including new works from Viet Thanh Nguyen, Walter Isaacson, and Kazuo Ishiguro.	https://www.businessinsider.com/guides/learning/amazon-best-books-march-2021	2021/3/1	AMZN	11:45:25
Business Insider	Amazon Retail CEO Dave Clark's Direct Reports Show His Priorities	As part of the move, Clark also brought on a longtime Amazon executive, Nader Kabbani, as one of his direct reports to lead the vaccination efforts, as Insider...	https://www.businessinsider.com/amazon-retail-ceo-dave-clarks-direct-reports-show-his-priorities-2021-3	2021/3/1	AMZN	17:11:42
Reuters	Amazon Prime Video apologises for offending Hindu beliefs in Indian political show | Reuters	NEW DELHI, March 2 (Reuters) - Amazon.com Inc's (AMZN.O) Prime Video streaming service on Tuesday issued a rare apology to its Indian viewers for some...	https://www.reuters.com/world/india/amazon-prime-video-apologises-offending-hindu-beliefs-indian-political-show-2021-03-02/	2021/3/2	AMZN	10:10:00
Business Insider	Kohl's Amazon helped drawn in 2 million new shoppers	Kohl's partnership with Amazon is drawing in younger shoppers, the company said. ?? Amazon customers can return items to Kohl's stores through the partnership.	https://www.businessinsider.com/kohls-amazon-partnership-2-million-new-shoppers-millennials-2021-3	2021/3/2	AMZN	11:24:53
Business Insider	Amazon alters app icon after some saw Hitler's mustache	The former Amazon app icon was a simple white box, and the redesign is an effort to brand the company with its distinctive brown box and blue tape formula.	https://www.businessinsider.com/amazon-app-icon-updated-after-people-saw-hitler-mustache-2021-3	2021/3/2	AMZN	12:20:10
Bloomberg.com	Amazon Grocery Store London: Cashierless Store to Open in Ealing - Bloomberg	Amazon.com Inc. is opening a cashierless convenience store in the U.K., the first expansion of the company's automated checkout technology outside the U.S..	https://www.bloomberg.com/news/articles/2021-03-04/amazon-opening-cashierless-store-in-london-first-outside-u-s	2021/3/3	AMZN	21:22:00
Bloomberg.com	Amazon Merchant Kicked Off Website Spent $200,000 to Get Justice - Bloomberg	Amazon suspended the seller's account after suspecting him of hawking counterfeit electronics, according to arbitration documents reviewed by Bloomberg. Then...	https://www.bloomberg.com/news/articles/2021-03-03/amazon-merchant-kicked-off-website-spent-200-000-to-get-justice	2021/3/3	AMZN	5:00:00
Bloomberg.com	Amazon, Facebook, Google, Visa Vie for Piece of India's Digital Payments Market - Bloomberg	Technology giants Facebook Inc., Amazon.com Inc. and Google and credit-card providers Visa Inc. and Mastercard Inc. are among those vying for unprecedented...	https://www.bloomberg.com/news/articles/2021-03-03/amazon-google-vie-for-piece-of-india-s-digital-payments-market	2021/3/3	AMZN	5:50:00
Reuters	Emerging Europe.com bolsters defences as Amazon enters Poland | Reuters	Amazon launched its Polish website on Tuesday, entering a fast-growing e-commerce market with a proven playbook and global reach that have already secured...	https://www.reuters.com/world/europe/emerging-europecom-bolsters-defences-amazon-enters-poland-2021-03-03/	2021/3/3	AMZN	6:06:00
Business Insider	Amazon Basics bag accused of being a knock-off by smaller design firm	The company said its bag has "bells and whistles" like a lifetime warranty and recycled materials. Shoe brand Allbirds previously slammed Amazon for selling a...	https://www.businessinsider.com/amazon-basics-everyday-sling-bag-ripoff-pushback-ad-peak-design-2021-3	2021/3/3	AMZN	14:02:00
Business Insider	Polish Amazon Has Launched. What Does It Offer Polish Customers on the First Day of Sales?	On Amazon.pl you can buy cosmetics, food products, well-known Amazon devices such as Amazon Echo or Kindle, and millions of other products.	https://www.businessinsider.com/companies-strategies-amazonpl-wystartowal-what-can-you-buy-poland-2021-3	2021/3/3	AMZN	8:42:21
Business Insider	Parler claims it was valued at $1 billion before Amazon took it offline	Parler has dropped its federal lawsuit against former web host AWS but filed another one in state court. ?? In the new lawsuit, Parler says the app had just been...	https://www.businessinsider.com/parler-amazon-lawsuit-dropped-aws-antitrust-web-host-2021-3	2021/3/3	AMZN	13:06:25
Business Insider	Target Follows Amazon With E-Commerce Logistics Investment	Red shopping carts sit inside a Target store. Target executives said sortation will raise the ceiling and up the speed of store-fulfilled e-commerce ?€? which COO...	https://www.businessinsider.com/target-follows-amazon-with-e-commerce-logistics-investment-2021-3	2021/3/3	AMZN	6:33:00
Business Insider	Attabotics Uses Robotics Fulfillment to Help Retailers Compete With Amazon	The CEO of a hot fulfillment startup breaks down how it raised $82.7 million in VC funding for 85% smaller and more efficient warehouses that let retailers take...	https://www.businessinsider.com/attabotics-robots-can-help-retailers-compete-with-amazon-2021-2	2021/3/3	AMZN	9:28:09
Business Insider	How to watch 'Coming 2 America' on Amazon Prime Video	Eddie Murphy and Arsenio Hall reprise their roles from the original film. The movie is exclusive to Prime Video, which is included with an Amazon Prime...	https://www.businessinsider.com/guides/streaming/how-to-watch-coming-2-america	2021/3/4	AMZN	15:45:20
Business Insider	Dr. Seuss books top Amazon charts after 6 titles canceled over racism	Dr. Seuss books are topping Amazon's bestseller charts, after his estate pulled 6 books over racist imagery and right-wingers fumed at 'cancel culture'. Grace...	https://www.businessinsider.com/dr-seuss-books-for-sale-amazon-cancel-culture-canceled-racist-2021-3	2021/3/4	AMZN	7:49:18
Business Insider	Amazon Names New Fashion Boss and Promotes Christine Beauchamp	Beauchamp's official new title is head of consumer categories. Her responsibilities include managing almost every product category sold in the North American...	https://www.businessinsider.com/amazon-names-new-fashion-boss-and-promotes-christine-beauchamp-2021-3	2021/3/4	AMZN	8:47:39
Business Insider	How to watch 'Coming 2 America' on Amazon Prime Video	Eddie Murphy and Arsenio Hall reprise their roles from the original film. The movie is exclusive to Prime Video, which is included with an Amazon Prime...	https://www.businessinsider.com/guides/streaming/how-to-watch-coming-2-america	2021/3/4	AMZN	15:45:20
Business Insider	Dr. Seuss books top Amazon charts after 6 titles canceled over racism	Dr. Seuss books are topping Amazon's bestseller charts, after his estate pulled 6 books over racist imagery and right-wingers fumed at 'cancel culture'. Grace...	https://www.businessinsider.com/dr-seuss-books-for-sale-amazon-cancel-culture-canceled-racist-2021-3	2021/3/4	AMZN	7:49:18
Business Insider	Amazon Names New Fashion Boss and Promotes Christine Beauchamp	Beauchamp's official new title is head of consumer categories. Her responsibilities include managing almost every product category sold in the North American...	https://www.businessinsider.com/amazon-names-new-fashion-boss-and-promotes-christine-beauchamp-2021-3	2021/3/4	AMZN	8:47:39
Bloomberg.com	Microsoft (MSFT) $10 Billion Pentagon Deal at Risk Amid Amazon (AMZN) Fight - Bloomberg	The U.S. Defense Department said it will reconsider the controversial procurement if a federal judge declines to dismiss Amazon.com Inc.'s allegations that...	https://www.bloomberg.com/news/articles/2021-03-05/microsoft-s-10-billion-pentagon-deal-at-risk-amid-amazon-fight	2021/3/5	AMZN	4:00:00
Business Insider	Amazon will add more delivery stations in New York City in 2021	Delivering from a city-based facility is at least 22% more cost-effective, according to a Deloitte report. Each delivery station will offer around 100 to 150...	https://www.businessinsider.com/amazon-to-add-more-delivery-stations-in-new-york-city-2021-3	2021/3/6	AMZN	9:26:32
Bloomberg.com	Amazon Spends $131 Million for Stake in Cargo Airline ATSG - Bloomberg	Amazon spent $131 million to acquire about 13.5 million shares of Air Transport Services Group Inc., the air cargo operator said in a securities filing on...	https://www.bloomberg.com/news/articles/2021-03-08/amazon-spends-131-million-for-stake-in-cargo-airline-atsg	2021/3/8	AMZN	11:14:00
Business Insider	Amazon, delivery partner fined $6 million for wage theft in California	California's labor commissioner fined Amazon and Green Messengers, a contractor used by Amazon to deliver packages, $6.4 million for stealing wages from 718...	https://www.businessinsider.com/amazon-6-million-fine-wage-theft-california-labor-commissioner-drivers-2021-3	2021/3/8	AMZN	21:10:09
Bloomberg.com	Amazon-Backed Rivian Seeks 3-in-a-Row EV Debuts, Defying History - Bloomberg	Amazon-Backed Rivian Seeks 3-in-a-Row EV Debuts, Defying History ?? Electric truck startup to roll out pickup, SUV, van this year ?? Risks are 'stacked' as newcomer...	https://www.bloomberg.com/news/articles/2021-03-09/amazon-backed-rivian-seeks-3-in-a-row-ev-debuts-defying-history	2021/3/9	AMZN	6:00:00
Business Insider	1,000 Amazon staff ask about unionization after Alabama union vote	Workers at an Amazon warehouse in Bessemer, Alabama are taking part in a unionization vote. Get the latest tech news & scoops ?€? delivered daily to your inbox.	https://www.businessinsider.com/alabama-amazon-union-vote-other-staff-unionization-rwdsu-2021-3	2021/3/9	AMZN	8:14:33
Business Insider	Amazon's Secretive Vesta Project Grows, but Insiders Are Concerned	Amazon has put a gigantic ?€? and growing ?€? team behind its secretive home-robot project, Insider has learned. But production delays and concerns about market...	https://www.businessinsider.com/amazons-lab126-vesta-project-grows-but-insiders-are-concerned-2021-3	2021/3/9	AMZN	15:24:31
Business Insider	How Influencers Are Using Amazon Live to Earn Money From Commissions	Some YouTube creators are turning to an unlikely place to kickstart growth and earn money: Amazon. Carla Stevenn?? is a full-time influencer who got her start on...	https://www.businessinsider.com/how-influencers-use-amazon-live-to-earn-money-from-commissions-2021-3	2021/3/9	AMZN	11:52:03
Business Insider	Amazon launches mass coronavirus tests at Spanish logistics centers	Amazon has announced it will launch mass testing for employees at its Spanish logistics centers. This will cut the chain of infections both in and outside...	https://www.businessinsider.com/amazon-jeff-bezos-pandemic-workers-protests-health-pcr-infection-billion-2021-3	2021/3/10	AMZN	10:30:47
Bloomberg.com	Amazon (AMZN) Grocery Store Chain Being Quietly Built During Covid, Pandemic - Bloomberg	The company has opened 11 Amazon Fresh stores around the U.S., with plans for at least 28 more, as it tries to lure mainstream shoppers.	https://www.bloomberg.com/news/articles/2021-03-11/amazon-quietly-began-building-a-grocery-chain-during-pandemic	2021/3/11	AMZN	5:00:00
Business Insider	Amazon is opening more grocery stores with prices to rival Walmart	Amazon plans to massively expand its new grocery store concept with competitive prices that rival Walmart ?? Amazon has opened 11 grocery stores since September...	https://www.businessinsider.com/amazon-fresh-more-grocery-stores-affordable-prices-rival-walmart-2021-3	2021/3/11	AMZN	11:45:50
Business Insider	Amazon, Crossover Health open 17 employee health clinics nationwide	Amazon is adding new employee healthcare centers in Michigan and California as part of its larger effort make accessing healthcare easier for its workers.	https://www.businessinsider.com/amazon-employee-healthcare-clinics-opening-crossover-health-2021-3	2021/3/11	AMZN	10:31:44
Business Insider	Amazon won't sell e-books audiobooks to libraries due to policies	Amazon has published thousands of e-books since 2009. Public libraries are a way for Americans to access books and media, some of which are paywalled by Amazon.	https://www.businessinsider.com/amazon-wont-sell-e-books-audiobooks-to-libraries-2021-3	2021/3/11	AMZN	10:56:45
Business Insider	How to Ace 2 Key Interview Questions at Amazon's Self-Driving Startup	The autonomous-vehicle industry is crowded with companies looking to cash in on what could be a $50 billion market by 2030. Zoox, which Amazon acquired last...	https://www.businessinsider.com/how-to-answer-interview-questions-amazon-zoox-2021-3	2021/3/11	AMZN	9:35:49
Business Insider	Coupang IPO: VC Explains Bullish Investment Case for "Amazon of Korea"	The largest foreign IPO in the US since Chinese e-commerce giant Alibaba's public debut in 2014 is coincidentally the so-called "Amazon of South Korea"...	https://www.businessinsider.com/coupang-ipo-korean-amazon-investment-case-ex-board-member-explains-2021-3	2021/3/12	AMZN	9:13:13
Bloomberg.com	India’s Move to Deter Digital Monopolies May Hit Amazon, Walmart - Bloomberg	India's draft e-commerce rules to prevent creation of ?€?digital monopolies?€? and aid local startups may raise costs and stymie expansion plans at companies...	https://www.bloomberg.com/news/articles/2021-03-13/india-s-move-to-deter-digital-monopolies-may-hit-amazon-walmart	2021/3/13	AMZN	9:23:00
Business Insider	Take a look inside the first Amazon Fresh store in the UK	The UK's first Amazon Fresh store is located in Ealing Broadway shopping centre, West London. ?? To get into the store, you have to scan the QR code on the Amazon...	https://www.businessinsider.com/take-a-look-first-amazon-fresh-store-uk-shoplifter-2021-3	2021/3/13	AMZN	4:30:00
Business Insider	Walmart presentation outlines plan to fight Amazon	A secret presentation from Walmart said 'we fail our customers today.' Here's its plan to fight back in the war against Amazon. ?? Walmart's secret initiative in...	https://www.businessinsider.com/walmart-presentation-outlines-plan-to-fight-amazon-2021-3	2021/3/14	AMZN	13:37:11
Bloomberg.com	The Strange Saga of Amazon's Virginia Real Estate Deals - Bloomberg	At the time, two Amazon employees, Carl Nelson and Casey Kirschner, were helping to identify real estate for the buildout. They were dealing with a Colorado-...	https://www.bloomberg.com/news/newsletters/2021-03-15/the-strange-saga-of-amazon-s-virginia-real-estate-deals	2021/3/15	AMZN	6:45:00
Bloomberg.com	Amazon-Backed Electric Truck Maker Bringing Showroom to Brooklyn - Bloomberg	Rivian Automotive Inc., the electric truck startup backed by Amazon.com Inc., has signed a lease in Brooklyn for its first New York City retail store.	https://www.bloomberg.com/news/articles/2021-03-15/amazon-backed-electric-truck-maker-bringing-showroom-to-brooklyn	2021/3/15	AMZN	11:51:00
Bloomberg.com	Poland's Allegro Holders to Sell up to $1.3 Billion Stake as Amazon Plans Entry - Bloomberg	The offering comes as Amazon.com Inc. this year announced plans to enter Poland in a bid to get a share of the eastern European country's flourishing $19...	https://www.bloomberg.com/news/articles/2021-03-16/allegro-holders-sell-up-to-1-3-billion-stake-in-share-placement	2021/3/16	AMZN	12:42:00
Business Insider	Amazon's B2B Marketplace, on Pace to $80 Billion, Hosts Conference	Amazon announced this week that its business-to-business marketplace, called Amazon Business, had reached $25 billion in worldwide annualized sales. That amount...	https://www.businessinsider.com/amazons-b2b-marketplace-on-pace-to-80-billion-hosts-conference-2021-3	2021/3/16	AMZN	15:23:00
Bloomberg.com	Amazon’s New Grocery Store Chain Is More Traditional Than It Looks - Bloomberg	At Amazon Fresh stores, professional shoppers in branded shirts roam the aisles grabbing items for customers, who can pick them up from a dedicated window. The...	https://www.bloomberg.com/news/newsletters/2021-03-17/amazon-s-new-grocery-store-chain-is-more-traditional-than-it-looks	2021/3/17	AMZN	6:45:00
Business Insider	Amazon launches its medical care business nationally	Amazon is launching its medical care business for its employees and other companies across the US ?? Amazon Care grew out of Bezos' frustration with healthcare...	https://www.businessinsider.com/amazon-launches-its-telehealth-medical-service-nationally-2021-3	2021/3/17	AMZN	9:49:25
Business Insider	Sanders criticizes Jeff Bezos for trying to stop Amazon union	At a hearing on Wednesday morning, Sen. Bernie Sanders spoke critically about Amazon CEO Jeff Bezos, who declined Sanders' invitation to testify, and Elon Musk,...	https://www.businessinsider.com/bernie-sanders-criticizes-jeff-bezos-net-worth-increase-opposition-amazon-union-2021-3	2021/3/17	AMZN	17:01:26
Business Insider	Amazon reportedly surpassed Walmart as top apparel retailer in the US	Amazon surpassed Walmart as the country's top apparel retailer in 2020, CNBC reported. Amazon had 20-25% more apparel sales than Walmart, according to a Wells...	https://www.businessinsider.com/amazon-reportedly-surpassed-walmart-as-top-apparel-retailer-us2021-3	2021/3/17	AMZN	13:14:18
Bloomberg.com	NFL Signs $105 Billion TV Deal, With Amazon Taking Thursdays - Bloomberg	The National Football League announced a new series of long-term TV deals valued at an estimated $105 billion, including a historic contract giving Amazon.com...	https://www.bloomberg.com/news/articles/2021-03-18/nfl-signs-historic-tv-deal-with-amazon-taking-thursday-rights	2021/3/18	AMZN	16:17:00
Bloomberg.com	Who Helps Pay Amazon, Walmart and McDonald's Workers? You Do - Bloomberg	Taxpayers pick up the tab for employees at big companies whose paychecks won't cover basic necessities. Many Amazon warehouse workers in Bessemer, Alabama,...	https://www.bloomberg.com/opinion/articles/2021-03-18/who-helps-pay-amazon-walmart-and-mcdonald-s-workers-you-do	2021/3/18	AMZN	6:00:00
Business Insider	Amazon settles $8.2 million wage theft lawsuit with delivery drivers	Contract delivery drivers alleged Amazon was to blame for drivers not receiving legally required breaks and overtime. Amazon has faced similar legal challenges...	https://www.businessinsider.com/amazon-settles-8-million-wage-theft-lawsuit-contract-delivery-drivers-2021-3	2021/3/19	AMZN	20:56:09
Business Insider	Amazon driver quits, saying final straw was new truck cameras	The Thomson Reuters Foundation spoke with an Amazon driver who quit the company. ?? He said he left after Amazon installed AI-powered cameras in delivery vehicles...	https://www.businessinsider.com/amazon-ai-camera-delivery-tracking-tech-bezos-2021-3	2021/3/19	AMZN	12:41:40
Business Insider	Amazon Business Going After $50 Billion Government Spending	A major change is coming to how the federal government buys commercial goods, and it's a big win for Amazon ?€? but trade groups representing smaller sellers and...	https://www.businessinsider.com/amazon-selling-directly-to-government-for-its-6-billion-market-2021-3	2021/3/20	AMZN	8:25:00
Bloomberg.com	Amazon Digs Deep in India in Its Battle With Ambani’s Reliance Industries - Bloomberg	The e-commerce giant is going hyper-local to reach the remote corners of the only one billion-plus consumer market it can access. Amazon India's IHS partner...	https://www.bloomberg.com/opinion/articles/2021-03-21/amazon-digs-deep-in-india-in-its-battle-with-ambani-s-reliance-industries	2021/3/21	AMZN	19:00:00
Business Insider	Amazon Might Head to Your Neighborhood Next. That Should Worry You.	This historic growth should serve as a clear warning: Amazon's rapid expansion is about building up its ability to crush anyone who stands in their way ?€? and is...	https://www.businessinsider.com/amazon-growth-has-burdened-local-communities-your-neighborhood-2021-3	2021/3/21	AMZN	8:03:00
Business Insider	Amazon pulls in over 3K new independent sellers a day	Amazon has added 3,700 new sellers a day this year, as independent merchants become an increasingly important part of the retail giant's growth ?? Research firm...	https://www.businessinsider.com/amazon-pulls-in-thousands-new-independent-sellers-a-day-2021-3	2021/3/22	AMZN	14:59:17
Business Insider	Labor board charges Amazon for retaliation against striking worker: Vice	The National Labor Relations Board charged Amazon with illegal labor practices, Vice reported. Amazon management "intimidated and threatened" a worker who...	https://www.businessinsider.com/amazon-union-retaliation-nlrb-charges-settlement-vice-report-2021-3	2021/3/22	AMZN	13:26:37
Business Insider	How Amazon AI-Equipped Cameras Monitor Drivers in Delivery Vehicles	Amazon has installed AI-equipped camera systems in all of its delivery vehicles. ?? The Netradyne system can be triggered by a yawn or a speeding. ?? The new system...	https://www.businessinsider.com/amazon-delivery-driver-camera-ai-bezos-2021-3	2021/3/22	AMZN	16:13:00
Bloomberg.com	Deliveroo IPO: Amazon to Sell Deliveroo Stake Worth Up to $148 Million in IPO - Bloomberg	Amazon to cut food-delivery startup stake to 11.5% from 15.8% ?? Deliveroo CEO to hold 57.5% of voting rights after listing.	https://www.bloomberg.com/news/articles/2021-03-23/amazon-to-sell-deliveroo-stake-worth-up-to-148-million-in-ipo	2021/3/23	AMZN	4:43:00
Business Insider	Amazon names Adam Selipsky its incoming cloud CEO	Amazon named Adam Selipsky, a former executive and the CEO of Tableau Software, the incoming head of its cloud business. The current Amazon Web Services CEO...	https://www.businessinsider.com/amazon-aws-names-adam-selipsky-as-its-incoming-cloud-ceo-2021-3	2021/3/23	AMZN	16:32:49
Business Insider	Amazon drivers must give 'biometric consent' or lose job: Report	Amazon delivery drivers will reportedly lose their jobs if they don't give the company permission. The form would allow Amazon to collect biometric data, like...	https://www.businessinsider.com/amazon-ai-camera-driver-biometric-tracking-consent-deliver-packages-report-2021-3	2021/3/23	AMZN	16:50:24
Business Insider	GameStop names Jenna Owens COO, is second Amazon alum to join c-suite	GameStop named an ex-Amazon fulfillment director as its new COO as the company continues its 'transformation' under Chewy cofounder Ryan Cohen ?? Jenna Owens,...	https://www.businessinsider.com/gamestop-coo-amazon-fulfillment-jenna-owens-2021-3	2021/3/23	AMZN	17:57:55
Business Insider	Amazon Signals Prime Day's Return to Normal Mid-July Launch Date	Amazon is hinting at the return of the Prime Day shopping extravaganza to its usual mid-July launch date, after delaying it to October last year because of...	https://www.businessinsider.com/amazon-signals-prime-days-return-normal-mid-july-launch-date-2021-3	2021/3/23	AMZN	16:09:19
Bloomberg.com	What Amazon Really Delivered to America's Cities - Bloomberg	One Nation, Under Amazon ... In his new book Fulfillment, investigative journalist Alec MacGillis chronicles the seismic economic impact that the e-commerce giant...	https://www.bloomberg.com/news/articles/2021-03-24/what-amazon-really-delivered-to-america-s-cities	2021/3/24	AMZN	12:08:00
Reuters	Top Amazon official swipes at Bernie Sanders over planned Alabama visit | Reuters	The union election has drawn attention from labor leaders and politicians. If successful, it would be the first time employees of Amazon, America's second-...	https://www.reuters.com/business/retail-consumer/top-amazon-official-swipes-bernie-sanders-over-planned-alabama-visit-2021-03-25/	2021/3/24	AMZN	20:15:00
Reuters	In Amazon union election, votes cast by some ineligible ex-employees could swing outcome | Reuters	March 24 (Reuters) - Although Emily Stone's employment at an Amazon.com Inc warehouse ended on Feb. 1, she still received a ballot for her former company's...	https://www.reuters.com/business/retail-consumer/amazon-union-election-votes-cast-by-some-ineligible-ex-employees-could-swing-2021-03-24/	2021/3/24	AMZN	6:07:00
Business Insider	10 Things in Politics: Amazon union fight draws lawmaker support	1. A HISTORIC FIGHT: President Biden and lawmakers on both sides of the aisle say they are closely watching whether 6,000 Amazon warehouse workers in Alabama...	https://www.businessinsider.com/10-things-in-politics-amazon-union-biden-democrats	2021/3/24	AMZN	6:00:33
Business Insider	New Amazon Web Services CEO Adam Selipsky Is Close Andy Jassy Ally	Insiders say incoming Amazon CEO Andy Jassy picked a close ally when he hired Adam Selipsky to run its $51 billion cloud business ?€? and it could make all the...	https://www.businessinsider.com/amazon-web-services-ceo-adam-selipsky-andy-jassy-2021-3	2021/3/24	AMZN	19:31:33
Bloomberg.com	Illegal Gold Rush in the Amazon Raises Risk to Indigenous People - Bloomberg	Illegal gold and diamond mining is proliferating in Brazil's Amazon rain forest and threatening South America's largest group of native people who still...	https://www.bloomberg.com/news/articles/2021-03-25/amazon-s-illegal-gold-rush-heightens-threat-to-indigenous-people	2021/3/25	AMZN	0:00:00
Business Insider	Facebook and Amazon are country's top lobbying spenders: report	Amazon increased its lobbying spending by 30% during the period from 2018 to 2020, the report said. Get the latest tech news & scoops ?€? delivered daily to your...	https://www.businessinsider.com/facebook-and-amazon-are-countrys-top-lobbying-spenders-report-2021-3	2021/3/25	AMZN	13:23:21
Business Insider	How Ryan Cohen is transforming GameStop into the Amazon of video games	Wall Street darling Ryan Cohen is clearing house at GameStop, bringing in e-commerce experts to transform it into the Amazon of gaming ?? Chewy cofounder and...	https://www.businessinsider.com/gamestop-ryan-cohen-amazon-chewy-revitalization-e-commerce-2021-3	2021/3/25	AMZN	17:01:50
Business Insider	Insider Retail: VCs hospitality, Taco Bell bellhops, Amazon union	Insider Retail: VCs bet on hospitality ?€? Taco Bell's "bellhops" ?€? Amazon union fight ?? The nine new restaurant SPACs you need to know. ?? Regal Cinemas is...	https://www.businessinsider.com/insider-retail-vc-invest-taco-bell-amazon-union-2021-3	2021/3/25	AMZN	5:49:00
Business Insider	DigitalOcean IPO: Amazon Web Services Rival Saw Its Stock Sink	Upstart Amazon cloud rival DigitalOcean's stock fell in its first day as a public company, as its CEO says the company is ready for its 'next phase'. Rosalie...	https://www.businessinsider.com/digitalocean-ipo-amazon-web-services-rival-stock-2021-3	2021/3/25	AMZN	17:12:09
Bloomberg.com	Disney+, Netflix, Amazon: Streaming Costs Now Rival Cable TV Bills - Bloomberg	If you put together the flagship streaming services from the biggest media and tech companies, including Amazon.com Inc., AT&T Inc., Netflix Inc. and Walt...	https://www.bloomberg.com/news/articles/2021-03-26/disney-netflix-hikes-bring-cost-of-cord-cutter-package-to-92	2021/3/26	AMZN	7:00:00
Business Insider	Amazon drivers say they pooped in bags, struggled with pads	Amazon delivery drivers say peeing in bottles and pooping in bags is common on the job. ?? The company's time constraints can make it hard to find time to use the...	https://www.businessinsider.com/amazon-drivers-say-pooped-in-bags-changed-pads-pee-bottles-2021-3	2021/3/26	AMZN	13:10:00
Business Insider	Warren clashes with Amazon over taxes, unionization, 'snotty tweets'	Warren also said Amazon exploited tax loopholes and "heckled" senators with "snotty tweets." "You make the tax laws @SenWarren; we just follow them," Amazon...	https://www.businessinsider.com/elizabeth-warren-amazon-twitter-taxes-unionization-alabama-union-bezos-2021-3	2021/3/26	AMZN	8:40:47
Business Insider	Amazon uses combative PR strategy to fight workers union	Amazon accuses critics of spreading 'alternative facts' and picks fights with politicians in combative new PR strategy ?? Amazon is playing offense, not defense,...	https://www.businessinsider.com/amazon-takes-page-out-of-trump-playbook-anti-union-strategy-2021-3	2021/3/26	AMZN	16:40:56
Business Insider	Amazon hit with lawsuit over claims it did not provide lunch breaks	A lawsuit against Amazon that claimed workers did not receive adequate lunch breaks at a California fulfilment center is moving ahead.	https://www.businessinsider.com/amazon-hit-with-lawsuit-over-claims-did-not-provide-lunch-breaks-2021-3	2021/3/28	AMZN	6:28:04
Business Insider	What is a union and why is Amazon fighting it in Alabama?	Amazon workers in Alabama have a few hours left to vote on whether to join a union. Here's how unions work and why many companies oppose labor organizers. Avery...	https://www.businessinsider.com/union-definition-why-companies-amazon-oppose-labor-organizing-workers-rights-2021-3	2021/3/29	AMZN	11:35:37
Business Insider	How to Get a Job at Zoox, Amazon's Self-Driving Startup	Amazon bought the self-driving startup Zoox in 2020. ?? Insider asked Zoox's director of hiring what she looked for in job applications and interviews. ?? She said...	https://www.businessinsider.com/how-to-get-a-job-at-zoox-amazon-interview-2021-3	2021/3/29	AMZN	10:49:24
Reuters	Ballot review in watershed Amazon union election to stretch into Wednesday | Reuters	Amazon has mounted its own campaign, sending text messages urging current and also former workers to vote against forming a union and telling them that they...	https://www.reuters.com/business/retail-consumer/amazon-union-vote-enters-final-stretch-watershed-moment-us-labor-2021-03-30/	2021/3/30	AMZN	6:12:00
Business Insider	Complaints Amazon infringed on workers' union rights triples: report	The National Labor Review Board has seen more than three times the number of complaints against Amazon in the past year since the start of the COVID-19...	https://www.businessinsider.com/complaints-amazon-infringed-workers-union-rights-triples-nlrb-report-2021-3	2021/3/30	AMZN	11:32:43
Business Insider	Amazon Recruited Twitter Army in Secret Project 'Veritas': Report	Amazon is facing a fresh round of scrutiny over the army of warehouse workers it enlisted to defend the company and CEO Jeff Bezos on Twitter against...	https://www.businessinsider.com/amazon-recruited-twitter-army-secret-project-veritas-report-2021-3	2021/3/30	AMZN	22:56:37
Business Insider	GameStop makes third hire from Amazon for executive team	GameStop just made its third hire from Amazon as the game retailer continues poaching new executives from the tech giant ?? GameStop is reshaping its executive...	https://www.businessinsider.com/gamestop-announces-third-hire-from-amazon-for-executive-team-2021-3	2021/3/30	AMZN	10:37:08
Business Insider	Amazon US office workers will return to office by fall	Amazon plans start bringing employees back to its offices on June 30, with most US workers returning by early fall. In a Tuesday blog post, Amazon said that...	https://www.businessinsider.com/amazon-office-workers-to-return-june-fall-30-europe-vaccine-2021-3	2021/3/31	AMZN	14:25:26
Business Insider	An Amazon delivery driver shares his working conditions	I started driving in July, in the middle of the pandemic, in a classic Amazon van, but I've enjoyed being in a customer-facing role compared with the...	https://www.businessinsider.com/amazon-delivery-driver-warehouse-employee-working-conditions-van-cameras-2021-3	2021/3/31	AMZN	8:01:00
Business Insider	A new lawsuit could change how Amazon does business forever	Texas mom Morgan McMillan wants to sue Amazon over a defective Chinese product. ?? But courts across the US have issued mixed rulings about whether Amazon is a "...	https://www.businessinsider.com/amazon-texas-lawsuit-third-party-sellers-2021-3	2021/3/31	AMZN	10:07:51
Business Insider	How Amazon Web Services Expanded Cloud Empire Beyond Infrastructure	Amazon Web Services, the retail giant's cloud business, is known for the strength and profitability of its core infrastructure platform ?€? essentially...	https://www.businessinsider.com/how-amazon-web-services-expanded-cloud-empire-beyond-infrastructure-2021-3	2021/3/31	AMZN	12:36:35
Bloomberg.com	Amazon Explored Opening Home Goods, Electronics Discount Stores - Bloomberg	Amazon.com Inc. has explored opening discount retail stores selling a mix of home goods and electronics, a potentially significant expansion of the company's...	https://www.bloomberg.com/news/articles/2021-04-01/amazon-explored-opening-home-goods-electronics-discount-store	2021/4/1	AMZN	9:44:00
Bloomberg.com	Amazon Brand Startup Thrasio Poaches CFO Bill Wafford From Ailing JCPenney - Bloomberg	Thrasio, a startup that rolls up popular brands sold on Amazon.com Inc.'s marketplace, has poached JCPenney's chief financial officer.	https://www.bloomberg.com/news/articles/2021-04-01/amazon-brand-startup-thrasio-poaches-cfo-from-ailing-jcpenney	2021/4/1	AMZN	8:00:00
Bloomberg.com	KKR Buys Seattle Building Leased to Amazon for $580 Million - Bloomberg	KKR & Co. is buying a redeveloped former department store in downtown Seattle that's been converted to offices for Amazon.com Inc.	https://www.bloomberg.com/news/articles/2021-04-01/kkr-buys-seattle-building-leased-to-amazon-for-580-million	2021/4/1	AMZN	16:30:00
Business Insider	Amazon discussed discount electronics, home goods stores: report	If Amazon opened the store, it could pose a threat to other electronic stores like Best Buy. Sign up for our newsletter to receive our top stories based on your...	https://www.businessinsider.com/amazon-discussed-discount-electronics-home-goods-stores-report-2021-4	2021/4/1	AMZN	12:45:47
Business Insider	The best books of April 2021, according to Amazon's editors	12 new books to read in April, according to Amazon's book editors ; 'Broken (in the best possible way)' by Jenny Lawson. 1 Amazon books Broken 4x3 ?? $14.99 from...	https://www.businessinsider.com/guides/learning/amazon-best-books-april-2021	2021/4/1	AMZN	12:04:29
Business Insider	An Entrepreneur Sold Her Amazon Brand for $2.35 Million — Here's How	Lori Barzvi had tried her hand at a lot of different roles before she founded Love, Lori LLC in 2014 ?€? a footcare brand she built to seven figures in sales...	https://www.businessinsider.com/how-entrepreneur-sold-amazon-brand-2-million-aggregator-goja-2021-3	2021/4/1	AMZN	10:40:17
Business Insider	Amazon apologizes for tweet, acknowledged drivers do pee in bottles	Amazon apologized for a snarky tweet and acknowledged its delivery drivers do pee in bottles ?? Amazon issued an apology Friday to Rep. ?? In the tweet, Amazon...	https://www.businessinsider.com/amazon-apologizes-for-tweet-acknowledged-drivers-do-pee-in-bottles-2021-4	2021/4/2	AMZN	2:38:37
Business Insider	Jeff Bezos: People who don't love Amazon's logo 'won't like puppies'	When Amazon CEO Jeff Bezos saw the company's potential new smile logo in 1999, he knew that was the one. He was beaming, expressing how much he loved it:...	https://www.businessinsider.com/jeff-bezos-loved-new-amazon-logo-said-haters-dislike-puppies-2021-3	2021/4/2	AMZN	12:13:06
Business Insider	Chewy's Autoship Success Could Give It a Leg up on Amazon	Chewy CEO Sumit Singh is seen outside the New York Stock Exchange (NYSE) ahead. Along with extra stability, Chewy's strategy could give it a leg up on Amazon.	https://www.businessinsider.com/chewys-autoship-success-gives-it-a-leg-up-on-amazon-2021-4	2021/4/2	AMZN	12:48:33
Business Insider	Amazon said it supports voting rights. Its money says otherwise.	Amazon said in a statement Tuesday that it supports efforts to "protect and expand" voting rights. ?? But the company spent more than $500,000 last election cycle...	https://www.businessinsider.com/amazon-voting-rights-statement-pac-lobbying-money-voter-suppression-2021-4	2021/4/3	AMZN	13:11:00
Reuters	Amazon illegally fired employees critical of work conditions, labor board finds | Reuters	The online retailer last year terminated the employment of Emily Cunningham and Maren Costa, who accused the company of enforcing policies in a discriminatory...	https://www.reuters.com/business/retail-consumer/labor-board-finds-amazon-illegally-fired-activist-workers-nyt-2021-04-05/	2021/4/5	AMZN	5:34:00
Business Insider	How Amazon tracks workers, from cameras to a spy agency	5 ways Amazon monitors its employees, from AI cameras to hiring a spy agency ?? Amazon has come under fire for some workplace practices in the past and amid a...	https://www.businessinsider.com/how-amazon-monitors-employees-ai-cameras-union-surveillance-spy-agency-2021-4	2021/4/5	AMZN	16:54:23
Bloomberg.com	Amazon’s Jeff Bezos Supports Infrastructure Bill, Corporate Tax Hike - Bloomberg	Amazon CEO supports hike to fund infrastructure investments ?? Bezos stops short of endorsing $2.25 trillion Biden proposal.	https://www.bloomberg.com/news/articles/2021-04-06/amazon-s-bezos-supports-infrastructure-bill-corporate-tax-hike	2021/4/6	AMZN	16:33:00
Reuters	Amazon CEO Bezos, stung by wide criticism, endorses U.S. corporate tax hike | Reuters	WASHINGTON, April 6 (Reuters) - Amazon.com Inc (AMZN.O) supports a hike in the U.S. corporate tax rate as part of an infrastructure overhaul, Jeff Bezos,...	https://www.reuters.com/business/retail-consumer/amazon-ceo-bezos-stung-by-wide-criticism-endorses-us-corporate-tax-hike-2021-04-06/	2021/4/6	AMZN	18:51:00
Business Insider	Jeff Bezos: Amazon supports tax hike under Biden infrastructure plan	Amazon CEO Jeff Bezos has come out in support of President Joe Biden's $2 trillion infrastructure plan, including the corporate-tax hike.	https://www.businessinsider.com/amazon-supports-corporate-tax-hike-biden-infrastructure-plan-bezos-says-2021-4	2021/4/6	AMZN	16:43:05
Business Insider	An Amazon delivery driver on driving 'scores,' strict rules	This as-told-to essay comes from a conversation with a part-time driver delivering packages for Amazon in rural Michigan since 2019.	https://www.businessinsider.com/amazon-delivery-driver-rules-tracking-app-pee-bottles-2021-4	2021/4/6	AMZN	9:46:21
Business Insider	Amazon CEO Jeff Bezos Responds to Employee Questions About His New Job	Jeff Bezos wants Amazon employees to know that he's not leaving the company when he steps down as CEO later this year ?€? and that the retailer's culture is...	https://www.businessinsider.com/amazon-ceo-jeff-bezos-responds-to-employee-questions-about-new-job-2021-4	2021/4/6	AMZN	17:23:58
Business Insider	Amazon CEO Jeff Bezos Responds to Employee Questions About His New Job	Jeff Bezos wants Amazon employees to know that he's not leaving the company when he steps down as CEO later this year ?€? and that the retailer's culture is...	https://www.businessinsider.com/amazon-ceo-jeff-bezos-responds-to-employee-questions-about-new-job-2021-4	2021/4/6	AMZN	17:23:58
Bloomberg.com	Best Buy (BBY) Starts Paid Membership Program to Rival Amazon, Walmart - Bloomberg	The electronics retailer said the pilot, dubbed Best Buy Beta and available in about 60 stores by the end of the month, will also include exclusive pricing, up...	https://www.bloomberg.com/news/articles/2021-04-07/best-buy-starts-paid-membership-program-to-rival-amazon-walmart	2021/4/7	AMZN	12:48:00
Bloomberg.com	Best Buy (BBY) Starts Paid Membership Program to Rival Amazon, Walmart - Bloomberg	The electronics retailer said the pilot, dubbed Best Buy Beta and available in about 60 stores by the end of the month, will also include exclusive pricing, up...	https://www.bloomberg.com/news/articles/2021-04-07/best-buy-starts-paid-membership-program-to-rival-amazon-walmart	2021/4/7	AMZN	12:48:00
Business Insider	3,215 Amazon employees cast ballots in Bessemer union vote	The NLRB has counted 3,215 votes in Amazon employees' historic union vote in Bessemer, Alabama. RWDSU, the union under which employees would unionize, said...	https://www.businessinsider.com/amazon-bessemer-union-vote-thousands-of-ballots-cast-whats-next-2021-4	2021/4/7	AMZN	21:08:20
Business Insider	Best Buy targets Amazon Prime with $200 membership	Best Buy targets Amazon Prime with a $200 membership offering discounts, free installation, and unlimited tech support ?? On Wednesday, Best Buy announced its new...	https://www.businessinsider.com/best-buy-amazon-prime-competitor-membership-discounts-free-installation-support-2021-4	2021/4/7	AMZN	14:51:40
Business Insider	100,000 people urge Walmart, Amazon to pull MyPillow products	MyPillow CEO Mike Lindell, a Trump ally, continues to push voter-fraud conspiracy theories. At least 22 retailers have already cut ties with the company,...	https://www.businessinsider.com/mypillow-mike-lindell-walmart-amazon-retailer-pillow-petition-trump-2021-4	2021/4/7	AMZN	6:07:36
Business Insider	Leaked Documents Show How Amazon Rates Employees in Annual Reviews	Internal Amazon documents show the company has a five-tiered ranking system for employee performance reviews and expects managers to rank 20% of employees...	https://www.businessinsider.com/amazon-employees-annual-reviews-rating-2021-4	2021/4/7	AMZN	14:37:37
Business Insider	Amazon Prime Day to be held in June 2021, not July: Report	Amazon is holding its Prime Day shopping event in June 2021 instead of July, Recode reports. The company delayed Prime Day in 2020 multiple times due to the...	https://www.businessinsider.com/amazon-prime-day-june-report-2021-4	2021/4/8	AMZN	13:59:48
Reuters	Analysis: Amazon's win in union fight shows harsh realities facing labor movement | Reuters	April 9 (Reuters) - Amazon.com Inc's (AMZN.O) fierce resistance to unionization, skepticism among workers that organizing could get them a better deal and...	https://www.reuters.com/technology/amazons-win-union-fight-shows-harsh-realities-facing-labor-movement-2021-04-09/	2021/4/9	AMZN	13:11:00
Reuters	Judge hands Amazon a setback in New York lawsuit over COVID-19 shortfalls | Reuters	James sued Amazon on Feb. 16, four days after Amazon sued her. Amazon then moved James' lawsuit to federal court. Register now for FREE unlimited access to...	https://www.reuters.com/business/retail-consumer/judge-rules-against-amazon-new-york-lawsuit-over-covid-19-shortfalls-2021-04-09/	2021/4/9	AMZN	17:42:00
Reuters	Brazil's Amazon deforestation data mixed ahead of Biden Earth Day summit | Reuters	Bolsonaro has been invited to Biden's April 22 Earth Day summit with world leaders, as the two sides attempt to negotiate a deal to protect the Amazon. Biden...	https://www.reuters.com/business/environment/brazils-amazon-deforestation-data-mixed-ahead-biden-earth-day-summit-2021-04-09/	2021/4/9	AMZN	16:00:00
Reuters	Explainer: Fight over Amazon U.S. union could continue after the vote | Reuters	April 9 (Reuters) - Officials with the National Labor Relations Board (NLRB) will continue counting ballots on Friday in the closely watched union election...	https://www.reuters.com/business/retail-consumer/fight-over-amazon-us-union-could-continue-after-vote-2021-04-09/	2021/4/9	AMZN	7:25:00
Business Insider	Amazon's Return-to-Office Policy Raises Concerns Among Employees	One Amazon employee, now considering changing roles to stay remote, told Insider they received a recruiting email from Facebook the day after the announcement.	https://www.businessinsider.com/amazons-return-to-office-policy-raises-concerns-among-employees-2021-4	2021/4/9	AMZN	13:55:49
Bloomberg.com	What Amazon Can Learn from a Bruising Victory in Bessemer, Alabama - Bloomberg	Like a lot of other states, Alabama wanted Amazon and its jobs in a time of widespread economic anxiety. Employees seemed to get that voting for a union and...	https://www.bloomberg.com/news/articles/2021-04-10/what-amazon-can-learn-from-a-bruising-victory-in-bessemer-alabama	2021/4/10	AMZN	9:33:00
Bloomberg.com	Berlin Brands Group Raises $240 Million to Hunt Amazon Sellers - Bloomberg	E-commerce firm Berlin Brands Group has raised $240 million in debt to fund acquisitions of retailers selling on Amazon.com Inc., part of a growing trend as...	https://www.bloomberg.com/news/articles/2021-04-13/berlin-brands-raises-240-million-in-debt-to-hunt-amazon-sellers	2021/4/12	AMZN	1:00:00
Reuters	Breakingviews - China's Alibaba slap offers clues to hit Amazon	Even that isn't simple. Last year, Bezos told Congress that his company competes in the overall retail market, where it has less than 4% market share in the...	https://www.reuters.com/breakingviews/chinas-alibaba-slap-offers-clues-hit-amazon-2021-04-12/	2021/4/12	AMZN	16:45:00
Business Insider	Mike Lindell says he's launching MyStore, Amazon's 'patriotic' rival	MyPillow CEO Mike Lindell wants to launch an e-commerce platform, MyStore, to rival Amazon. ?? He announced the coming launch on Steve Bannon's "War Room:...	https://www.businessinsider.com/mike-lindell-is-launching-mystore-amazons-patriotic-rival-2021-4	2021/4/12	AMZN	0:10:22
Business Insider	Amazon drivers reveal paranoia of working with surveillance cameras	Amazon drivers now have multiple cameras constantly filming them as part of the Driveri system. Drivers told Insider they're worried about privacy,...	https://www.businessinsider.com/amazon-delivery-cameras-tech-track-drivers-bezos-2021-4	2021/4/12	AMZN	14:50:48
Business Insider	What is Amazon Fresh? The grocery service, explained	Amazon Fresh is a grocery pickup and delivery service available to Prime members in major cities in the US and some select cities worldwide.	https://www.businessinsider.com/guides/tech/what-is-amazon-fresh	2021/4/13	AMZN	10:54:12
Business Insider	Amazon driver safety cameras could hurt productivity: expert	AI-powered cameras could help ?€? but only if Amazon prioritizes safety over productivity, an expert told Insider. Get the latest tech news & scoops ?€? delivered...	https://www.businessinsider.com/amazon-flex-driver-safety-cameras-netradyne-artificial-intelligence-productivity-2021-4	2021/4/13	AMZN	19:47:39
Business Insider	How Microsoft, Google, Apple, Amazon are investing in healthcare	Microsoft recently agreed to buy AI firm Nuance for $19.7B to bolster healthcare tech. Amazon has made investments in a variety of spaces, while Google Health...	https://www.businessinsider.com/how-microsoft-google-apple-amazon-are-investing-in-healthcare-2021-4	2021/4/13	AMZN	8:37:39
Business Insider	10 products on Amazon that will make your home office feel a lot more comfortable	A cushion to make long hours in an office chair more bearable ?? A simple laptop stand ?? An ergonomic mouse ?? A unique leaning seat ?? A simple and sophisticated desk...	https://www.businessinsider.com/guides/gifts/better-comfort-home-office-products-amazon	2021/4/13	AMZN	17:10:04
Business Insider	Millennials reveal their 105 favorite brands, from Gucci to Amazon	Marketing firm Moosylvania surveyed 1,000 millennials to find their favorite brands. Amazon, Nike, and Amazon have topped the list for years. Brands associated...	https://www.businessinsider.com/millennials-reveal-their-100-favorite-brands-amazon-apple-nike-ford-2021-4	2021/4/13	AMZN	12:28:55
Bloomberg.com	Amazon Pledges to Promote More Women, Black Employees - Bloomberg	Second-largest private U.S. employer outlines hiring goals ?? Amazon more diverse in warehouses than office ranks, data show.	https://www.bloomberg.com/news/articles/2021-04-14/amazon-pledges-to-promote-more-women-black-employees	2021/4/14	AMZN	14:05:00
Reuters	Amazon aims to double U.S. Black employees in leadership this year | Reuters	April 14 (Reuters) - Amazon.com (AMZN.O) said on Wednesday it was aiming to double the number of Black employees in senior leadership roles and hire 30%...	https://www.reuters.com/business/amazon-aims-double-us-black-employees-leadership-this-year-2021-04-14/	2021/4/14	AMZN	12:14:00
Reuters	How the pandemic helped Walmart battle Amazon Marketplace for sellers | Reuters	Amazon, which declined to verify these numbers, dwarfs Walmart's marketplace and is estimated to have more than 3 million sellers on its U.S. third-party store...	https://www.reuters.com/business/retail-consumer/how-pandemic-helped-walmart-battle-amazon-marketplace-sellers-2021-04-14/	2021/4/14	AMZN	6:10:00
[truncated: 1,422 more rows]
