# Supplementary material for: Stock trend prediction using sentiment analysis
Source: PeerJ Comput Sci. 2023 Mar 20;9:e1293. doi: 10.7717/peerj-cs.1293 (PMC10403218; doi:10.7717/peerj-cs.1293)
Supplement: Supplemental Information 1 [file peerj-cs-09-1293-s001.zip › News/MSFT_news.csv]

Publisher	Title	Abstract	Website	Time	Complete_Title	Stock	Exact_Time
TheStreet	Microsoft Stock: What Bulls And Bears Are Saying	After looking at FAAMG powerhouse Amazon, the Apple Maven turns to Microsoft. Is there an opportunity to own shares of the software giant, even though the stock...	https://www.thestreet.com/apple/news/microsoft-stock-what-bulls-and-bears-are-saying	2021/3/10	Microsoft Stock: What Bulls And Bears Are Saying	MSFT	9:37:00
TheStreet	Here's How Microsoft Stock Can Hit New Highs	Tech has been the talk of the town and in that discussion Microsoft (MSFT) inevitably comes up. With its $1.78 trillion market cap, Microsoft sits only...	https://www.thestreet.com/investing/microsoft-msft-stock-new-all-time-highs-trading-032221	2021/3/22	Here's How Microsoft Stock Can Hit New Highs	MSFT	12:29:00
TheStreet	A Look At Big Tech Earnings This Week: Apple, Amazon and Microsoft	Microsoft Earnings: Outstanding results ≠ strength in stock ... Microsoft ($MSFT) delivered revenues of $41.7 billion vs. consensus $40.85 billion, and adjusted...	https://www.thestreet.com/apple/news/apple-stock-a-look-at-big-tech-earnings-this-week	2021/4/30	A Look At Big Tech Earnings This Week: Apple, Amazon and Microsoft	MSFT	16:26:00
TheStreet	Binance Lists Apple, Microsoft and MicroStrategy Stock Tokens	The three new tokenized versions of the stocks will be made available slowly over the next week. The exchange describes the tokens as "tokens of stocks (i.e.,...	https://www.thestreet.com/crypto/news/binance-lists-apple-microsoft-microstrategy-stock-tokens	2021/4/30	Binance Lists Apple, Microsoft and MicroStrategy Stock Tokens	MSFT	9:31:00
TheStreet	Microsoft Stock: Expect Another Killer Quarter Ahead	Could Microsoft stock finally reach the $2 trillion valuation? It could happen on Tuesday, April 27, when Microsoft reports fiscal third quarter results. Here...	https://www.thestreet.com/apple/news/microsoft-stock-expect-another-killer-quarter-ahead	2021/4/22	Microsoft Stock: Expect Another Killer Quarter Ahead	MSFT	15:08:00
TheStreet	Microsoft Stock To Join Apple In $2 Trillion Club	Catching the updraft is Microsoft stock. Shares of the cloud and software company have gained a whopping 7% this month, adding to its already strong year-to-...	https://www.thestreet.com/apple/news/microsoft-stock-to-join-apple-in-2-trillion-club	2021/4/9	Microsoft Stock To Join Apple In $2 Trillion Club	MSFT	7:10:00
TheStreet	Watch: Bill Gates' Top 5 Books For Summer Reading	Microsoft (MSFT) co-founder Bill Gates announced his annual summer reading list on June 14 via a blog post on GatesNotes. Bill Gates.	https://www.thestreet.com/video/bill-gates-summer-reading	2021/6/18	Watch: Bill Gates' Top 5 Books For Summer Reading	MSFT	1:02:00
TheStreet	Cramer's Mad Money Recap: Amazon, Microsoft, Apple	Cramer's Mad Money Recap: Amazon, Microsoft, Apple ... Don't let a selloff scare you out of the market, says Jim Cramer. Falling prices are great buying...	https://www.thestreet.com/jim-cramer/cramers-mad-money-july-6-2021	2021/7/6	Cramer's Mad Money Recap: Amazon, Microsoft, Apple	MSFT	18:56:00
TheStreet	Tech on Top as Nvidia, Apple, Amazon and Microsoft Outpace	Amazon, Apple, Microsoft, Nvidia and Tesla are the new market leaders amid a post-pandemic growth acceleration that is driving investors back to big tech.	https://www.thestreet.com/investing/big-tech-back-on-top-as-amazon-apple-microsoft-nvidia-outpace	2021/7/12	Tech on Top as Nvidia, Apple, Amazon and Microsoft Outpace	MSFT	7:03:00
TheStreet	Where to Buy Microsoft as Tech Stocks Correct	Microsoft (MSFT) may have been lost in the shuffle on Monday, but the software giant had investors' attention early in the session.	https://www.thestreet.com/investing/how-to-trade-microsoft-as-tech-stocks-correct-july-2021	2021/7/19	Where to Buy Microsoft as Tech Stocks Correct	MSFT	13:14:00
TheStreet	Cramer's Mad Money Recap: Amazon, Microsoft, Apple	Cramer's Mad Money Recap: Amazon, Microsoft, Apple ... Don't let a selloff scare you out of the market, says Jim Cramer. Falling prices are great buying...	https://www.thestreet.com/jim-cramer/cramers-mad-money-july-6-2021	2021/7/6	Cramer's Mad Money Recap: Amazon, Microsoft, Apple	MSFT	18:56:00
TheStreet	Microsoft Stock Hits Record High, $2.3 Trillion Market Value, With Apple in Sight	Microsoft (MSFT) shares hit a fresh all-time high Friday, extending their year-to-date gain to around 40%, as it continues to chase Apple (AAPL) as the...	https://www.thestreet.com/investing/microsoft-stock-hits-record-high-2-3-trillion-market-value	2021/8/20	Microsoft Stock Hits Record High, $2.3 Trillion Market Value, With Apple in Sight	MSFT	10:24:00
TheStreet	Microsoft is Launching Tools to Build Metaverse for Businesses	Microsoft (MSFT) on Tuesday launched a set of tools to enable businesses to create immersive spaces with augmented and virtual reality where workers can...	https://www.thestreet.com/investing/microsoft-is-launching-tools-to-build-metaverse-for-businesses	2021/11/2	Microsoft is Launching Tools to Build Metaverse for Businesses	MSFT	16:08:00
TheStreet	Microsoft CEO Dumps Half of Shares Ahead of Capital Gains Tax Change	Microsoft (MSFT) CEO Satya Nadella sold about half of his shares in the company last week, according to a federal securities filing, ahead of a change in...	https://www.thestreet.com/investing/microsoft-ceo-dumps-about-half-of-stock	2021/11/30	Microsoft CEO Dumps Half of Shares Ahead of Capital Gains Tax Change	MSFT	9:00:00
TheStreet	Microsoft Adds a Cheaper Teams to Take Down Zoom	Microsoft (MSFT) has released Teams Essentials, a standalone version of its popular videoconferencing software. Previously customers could only subscribe to...	https://www.thestreet.com/personal-finance/microsoft-adds-a-cheaper-teams-to-take-down-zoom	2021/12/1	Microsoft Adds a Cheaper Teams to Take Down Zoom	MSFT	19:56:00
TheStreet	Jefferies Likes Facebook, Apple, Microsoft as Metaverse Plays	Jefferies has compiled a list of stocks that will benefit from metaverse development, including Meta Platforms (Facebook) FB, Apple AAPL, Microsoft MSFT,...	https://www.thestreet.com/investing/jefferies-facebook-apple-microsoft-metaverse	2021/12/6	Jefferies Likes Facebook, Apple, Microsoft as Metaverse Plays	MSFT	16:21:00
TheStreet	Microsoft Stock Slides, Leading Big Cap Tech Names Lower, As Fed Meeting Looms	Microsoft (MSFT) shares slumped lower Tuesday, on pace for their biggest one-day decline of the year, as investors dump big cap tech stocks ahead of...	https://www.thestreet.com/markets/microsoft-stock-slides-leading-big-tech-lower-as-fed-risk-looms	2021/12/14	Microsoft Stock Slides, Leading Big Cap Tech Names Lower, As Fed Meeting Looms	MSFT	12:18:00
TheStreet	Alphabet, Microsoft Invest In Their Cloud Customers	That's what Alphabet's GOOGL and Microsoft MSFT are doing to boost business for their cloud services, as they seek to catch up with market leader Amazon AMZN,...	https://www.thestreet.com/investing/alphabet-microsoft-invest-cloud-customers	2021/12/29	Alphabet, Microsoft Invest In Their Cloud Customers	MSFT	12:33:00
CNBC	Microsoft is investing and partnering with GM's Cruise on self-driving cars	Microsoft has entered into a long-term strategic relationship with GM and Cruise to accelerate the commercialization of self-driving vehicles.	https://www.cnbc.com/2021/01/19/microsoft-invests-partners-with-gms-cruise-on-self-driving-cars.html	2021/1/19	Microsoft is investing and partnering with GM's Cruise on self-driving cars	MSFT	9:02:00
CNBC	Microsoft puts political contributions on hold after Capitol siege	Satya Nadella speaking at the 2016 World Economic Forum in Davos, Switzerland. David A. Grogan | CNBC. Microsoft said Monday it has put political contributions...	https://www.cnbc.com/2021/01/11/microsoft-puts-political-contributions-on-hold-after-capitol-siege.html	2021/1/11	Microsoft puts political contributions on hold after Capitol siege	MSFT	12:13:00
CNBC	SolarWinds hackers accessed Microsoft source code, the company says	Silhouettes of mobile users are seen next to a screen projection of Microsoft logo. Dado Ruvic | Reuters. The hacking group behind the SolarWinds...	https://www.cnbc.com/2021/01/01/solarwinds-hackers-accessed-microsoft-source-code-the-company-says.html	2021/1/1	SolarWinds hackers accessed Microsoft source code, the company says	MSFT	10:28:00
CNBC	As Google eyes Australia exit, Microsoft talks Bing with prime minister	Microsoft is confident its search product Bing can fill the gap in Australia if Google pulls its search over required payments to media outlets,...	https://www.cnbc.com/2021/02/01/as-google-eyes-australia-exit-microsoft-talks-bing-with-prime-minister.html	2021/1/31	As Google eyes Australia exit, Microsoft talks Bing with prime minister	MSFT	23:37:00
CNBC	Microsoft's cloud will now help power a project co-created by Google sister company Verily	Terra is a cloud service for biomedical research co-created by Verily, the Google sister company focused on health tech, and the Broad Institute,...	https://www.cnbc.com/2021/01/11/microsoft-azure-coming-to-terra-co-created-by-alphabet-verily.html	2021/1/11	Microsoft's cloud will now help power a project co-created by Google sister company Verily	MSFT	9:00:00
CNBC	Microsoft releases Surface Pro tablet for business and education	The device is available with an LTE modem and up to 32GB of RAM, along with new chips and more battery life than the Surface Pro 7 from 2019.	https://www.cnbc.com/2021/01/11/microsoft-surface-pro-7-plus-for-business-price-release-date.html	2021/1/11	Microsoft releases Surface Pro tablet for business and education	MSFT	9:00:00
CNBC	Azure cloud will pass Office to become Microsoft's biggest business next year, says analyst	Estimates suggest that Azure is already bigger than Windows and commercial subscriptions to Office 365 productivity applications. The Azure business has...	https://www.cnbc.com/2021/01/28/microsoft-azure-will-pass-office-in-revenue-mid-2022-piper-sandler.html	2021/1/28	Azure cloud will pass Office to become Microsoft's biggest business next year, says analyst	MSFT	12:16:00
CNBC	Microsoft employees question donations to senators who support Trump's attempt to overturn election	Some Microsoft employees don't agree with the company's financial contributions to political candidates. It's an ongoing issue that's getting fresh...	https://www.cnbc.com/2021/01/05/microsoft-workers-question-mspac-donations-to-trump-supporting-senators.html	2021/1/5	Microsoft employees question donations to senators who support Trump's attempt to overturn election	MSFT	17:04:00
CNBC	Microsoft, Salesforce and Oracle back plan to develop a digital Covid vaccination passport	A digital Covid vaccination passport is being jointly developed by a group of health and technology companies who anticipate that governments, airlines and...	https://www.cnbc.com/2021/01/14/microsoft-salesforce-and-oracle-working-on-covid-vaccination-passport.html	2021/1/14	Microsoft, Salesforce and Oracle back plan to develop a digital Covid vaccination passport	MSFT	10:38:00
CNBC	Microsoft President Brad Smith explains how political contributions really work	Brad Smith, Microsoft's president, said the company needs the Microsoft Political Action Committee. The company is looking at whether to stop giving money...	https://www.cnbc.com/2021/01/22/microsoft-president-brad-smith-defends-mspac-to-employees.html	2021/1/22	Microsoft President Brad Smith explains how political contributions really work	MSFT	15:22:00
CNBC	Alphabet and Facebook rise after Microsoft reports surprisingly strong advertising revenue	Facebook and Google were among the companies whose shares rose in extended trading after Microsoft reported fourth-quarter results.	https://www.cnbc.com/2021/01/26/alphabet-facebook-rise-as-microsoft-ad-units-do-better-than-predicted.html	2021/1/26	Alphabet and Facebook rise after Microsoft reports surprisingly strong advertising revenue	MSFT	19:58:00
CNBC	Stocks making the biggest moves midday: GameStop, AMC Entertainment, Microsoft and more	Microsoft — Shares rose 2% but ended the day up 0.25% following the tech giant's strong quarterly earnings. Microsoft revenue grew 17% on an annualized basis...	https://www.cnbc.com/2021/01/27/stocks-making-the-biggest-moves-midday-gamestop-amc-entertainment-microsoft-and-more.html	2021/1/27	Stocks making the biggest moves midday: GameStop, AMC Entertainment, Microsoft and more	MSFT	12:20:00
CNBC	Stocks making the biggest moves after hours: Microsoft, GameStop, Starbucks & more	Check out the companies making headlines after the bell: Microsoft — Shares of the software giant popped more than 5% in after-hours trading after the...	https://www.cnbc.com/2021/01/26/stocks-making-the-biggest-moves-after-hours-microsoft-gamestop-starbucks-more.html	2021/1/26	Stocks making the biggest moves after hours: Microsoft, GameStop, Starbucks & more	MSFT	17:12:00
CNBC	Microsoft is a buy into earnings even as it nears all-time high, two traders say	Analysts have gone mad for Microsoft. Goldman Sachs, Evercore ISI and Morgan Stanley secured Microsoft's place in Wall Street's good graces last week,...	https://www.cnbc.com/2021/01/25/microsoft-is-a-buy-into-earnings-even-as-it-nears-all-time-high-traders.html	2021/1/25	Microsoft is a buy into earnings even as it nears all-time high, two traders say	MSFT	9:25:00
CNBC	Microsoft says it would never ‘threaten to leave' Australia after Google said it could withdraw search engine	Google made the threat last month after the Australian government proposed a new law that would force the tech giant to pay news publishers for the right to...	https://www.cnbc.com/2021/02/03/microsoft-backs-australia-after-google-threatened-to-withdraw-search-.html	2021/2/3	Microsoft says it would never ‘threaten to leave' Australia after Google said it could withdraw search engine	MSFT	6:32:00
CNBC	Microsoft says Chinese hackers targeted groups via its server software	A China-linked cyber-espionage group has been remotely plundering email inboxes using freshly discovered flaws in Microsoft mail server software,...	https://www.cnbc.com/2021/03/03/microsoft-says-chinese-hackers-targeted-groups-via-its-server-software.html	2021/3/3	Microsoft says Chinese hackers targeted groups via its server software	MSFT	6:57:00
CNBC	Microsoft president: The only reason we know about SolarWinds hack is because FireEye told us	Microsoft president Brad Smith takes part in a roundtable discussion with US President Donald Trump and industry executives on reopening the country, in the...	https://www.cnbc.com/2021/02/23/microsoft-exec-brad-smith-praises-fireeye-in-solarwinds-hack-testimony.html	2021/2/23	Microsoft president: The only reason we know about SolarWinds hack is because FireEye told us	MSFT	14:30:00
CNBC	Microsoft beefs up Teams with learning tools as companies prepare to reopen offices	Viva draws on existing Microsoft properties, such as SharePoint and Organizational Analytics. The software can show learning materials from outside sources,...	https://www.cnbc.com/2021/02/04/microsoft-launches-viva-software-coming-first-to-teams.html	2021/2/4	Microsoft beefs up Teams with learning tools as companies prepare to reopen offices	MSFT	9:00:00
CNBC	Microsoft shows off its vision for future meetings, with your colleagues as holograms floating in space	The company assembled a sample app that people can use in its HoloLens augmented reality headset, but the idea is people would be able to participate through...	https://www.cnbc.com/2021/03/02/microsoft-launches-mesh-service-for-augmented-reality-collaboration.html	2021/3/2	Microsoft shows off its vision for future meetings, with your colleagues as holograms floating in space	MSFT	11:40:00
CNBC	Microsoft says it won't give money to Congress members who voted against Electoral College confirmation	The changes come after Microsoft employees protested contributions to members of Congress who voted against the Electoral College confirmation.	https://www.cnbc.com/2021/02/05/microsoft-wont-back-lawmakers-who-opposed-electoral-college-count.html	2021/2/5	Microsoft says it won't give money to Congress members who voted against Electoral College confirmation	MSFT	14:20:00
CNBC	Microsoft CEO Satya Nadella: Saying 'my team is great and everyone else sucks' is not leadership	The Microsoft CEO made the comments during a conversation with former Microsoft executive Jeff Raikes. Satya Nadella's take on leadership stands out from...	https://www.cnbc.com/2021/03/03/microsoft-ceo-nadella-saying-everyone-else-sucks-is-not-leadership.html	2021/3/3	Microsoft CEO Satya Nadella: Saying 'my team is great and everyone else sucks' is not leadership	MSFT	18:59:00
CNBC	The tech industry is looking to replace the smartphone — and everybody is waiting to see what Apple comes up with	They seem to have settled upon augmented reality -- a face-worn computer or glasses that superimposes computer-generated objects on the real world. Apple's...	https://www.cnbc.com/2021/02/20/apple-facebook-microsoft-battle-to-replace-smartphone-with-ar.html	2021/2/20	The tech industry is looking to replace the smartphone — and everybody is waiting to see what Apple comes up with	MSFT	9:00:00
CNBC	Big Tech's road to underperformance and why its dominance is waning	Over the last 10 years, technology stocks have been the undisputed winner. Whether it's Apple, Amazon, Microsoft or any of the mega-cap tech names,...	https://www.cnbc.com/2021/02/04/big-tech-stocks-whats-next-for-apple-microsoft-alphabet-shares.html	2021/2/4	Big Tech's road to underperformance and why its dominance is waning	MSFT	18:30:00
CNBC	Microsoft's big email hack: What happened, who did it, and why it matters	On March 2, Microsoft said there were vulnerabilities in its Exchange Server mail and calendar software for corporate and government data centers.	https://www.cnbc.com/2021/03/09/microsoft-exchange-hack-explained.html	2021/3/9	Microsoft's big email hack: What happened, who did it, and why it matters	MSFT	18:20:00
CNBC	Microsoft to reopen its headquarters to more employees on March 29	Microsoft said it will allow employees who work at its Redmond, Washington, sites and nearby campuses to choose between returning to work full time,...	https://www.cnbc.com/2021/03/22/microsoft-to-reopen-its-headquarters-to-more-employees-on-march-29.html	2021/3/22	Microsoft to reopen its headquarters to more employees on March 29	MSFT	9:39:00
CNBC	Microsoft investigating issues with Microsoft 365 services and features	Outage tracking website Downdetector showed over 8,000 incidents of people reporting issues with Teams, an app heavily relied on by people for remote work...	https://www.cnbc.com/2021/04/01/microsoft-investigating-issues-with-microsoft-365-services-and-features.html	2021/4/1	Microsoft investigating issues with Microsoft 365 services and features	MSFT	18:34:00
CNBC	DigitalOcean emphasizes simplicity in IPO filing as it prepares to battle cloud giants like Amazon	Buying shares of Amazon -- or Alibaba, Google, IBM, Microsoft or Oracle -- has meant getting a small percentage of exposure to the public cloud. DigitalOcean is...	https://www.cnbc.com/2021/03/15/digitalocean-ipo-filing-plays-up-ease-of-use-vs-amazon-microsoft.html	2021/3/15	DigitalOcean emphasizes simplicity in IPO filing as it prepares to battle cloud giants like Amazon	MSFT	17:39:00
CNBC	At least 30,000 organizations newly hacked via Microsoft ...	Eamon Javers reports that as many as 30,000 entities were impacted by a new Microsoft cybersecurity threat. The Chinese hacking group has seized control of...	https://www.cnbc.com/video/2021/03/05/at-least-30000-organizations-newly-hacked-via-microsoft-email-flaw.html	2021/3/5	At least 30,000 organizations newly hacked via Microsoft email flaw	MSFT	17:05:00
CNBC	Microsoft takes advantage of antitrust spotlight on rivals to go hunting for large acquisitions	Microsoft has held talks to acquire a number of large technology companies in the past year. Microsoft is paying $16 billion ($19.7 billion with net debt)...	https://www.cnbc.com/2021/04/12/microsoft-hunts-for-big-acquisitions-as-antitrust-spotlight-on-rivals.html	2021/4/12	Microsoft takes advantage of antitrust spotlight on rivals to go hunting for large acquisitions	MSFT	14:00:00
CNBC	Microsoft (MSFT) earnings Q3 2021	Microsoft shares moved 3% lower in extended trading Tuesday after the software maker announced fiscal third-quarter earnings and quarterly revenue guidance...	https://www.cnbc.com/2021/04/27/microsoft-msft-earnings-q3-2021.html	2021/4/27	Microsoft (MSFT) earnings Q3 2021	MSFT	15:31:00
CNBC	Messaging platform Discord reportedly ends sale talks with Microsoft	Discord has ended deal talks with Microsoft and plans to focus on expanding the business as a standalone company, sources familiar with the matter told...	https://www.cnbc.com/2021/04/21/messaging-platform-discord-reportedly-ends-sale-talks-with-microsoft.html	2021/4/21	Messaging platform Discord reportedly ends sale talks with Microsoft	MSFT	5:56:00
CNBC	Microsoft's 'Netflix-for-gaming' service launches on iPhone and PC this week	Microsoft's Xbox Cloud Gaming service, previously known as xCloud, will begin rolling out in beta to iPhones, iPads and PCs this week.	https://www.cnbc.com/2021/04/19/microsoft-xbox-cloud-gaming-for-iphone-and-pc-rolls-out-this-week.html	2021/4/19	Microsoft's 'Netflix-for-gaming' service launches on iPhone and PC this week	MSFT	10:31:00
CNBC	Microsoft will match Epic and share more money with video game makers	Microsoft's app store will take the same percentage of video game sales as Epic Games' growing store. The change comes after a report that Microsoft plans...	https://www.cnbc.com/2021/04/29/microsoft-will-match-epic-and-share-more-money-with-video-game-makers.html	2021/4/29	Microsoft will match Epic and share more money with video game makers	MSFT	15:28:00
CNBC	Microsoft is sharing previously secret information to help cloud customers save energy	But this year, Microsoft began sharing info about power usage effectiveness for Azure data center "regions" -- groups of data centers located near each other --...	https://www.cnbc.com/2021/04/20/microsoft-tells-cloud-customers-about-data-center-energy-efficiency.html	2021/4/20	Microsoft is sharing previously secret information to help cloud customers save energy	MSFT	9:00:00
CNBC	Microsoft studied worker brains during endless meetings. The results are stressful	New Microsoft research indicates that even small breaks between work meetings, such as the video meetings of the pandemic era, can reduce brain stress.	https://www.cnbc.com/2021/04/20/microsofts-new-outlook-fix-to-end-brain-drain-of-work-meetings.html	2021/4/20	Microsoft studied worker brains during endless meetings. The results are stressful	MSFT	11:00:00
CNBC	Microsoft is rolling out a new default font to 1.2 billion Office users after 14 years — and the designer of the old one is surprised	This week Microsoft revealed five fonts it commissioned to pick a successor to Calibri as the default font. The decision to move to a new standard is probably...	https://www.cnbc.com/2021/05/03/microsoft-calibri-font-designer-luc-de-groot-on-its-replacement.html	2021/5/3	Microsoft is rolling out a new default font to 1.2 billion Office users after 14 years — and the designer of the old one is surprised	MSFT	13:38:00
CNBC	Microsoft says LinkedIn topped $3 billion in ad revenue in the last year, outpacing Snap and Pinterest	Microsoft said Tuesday that LinkedIn Marketing Solutions has brought in more than $3 billion in revenue in the past 12 months.	https://www.cnbc.com/2021/04/27/microsoft-linkedin-topped-3-billion-in-ad-revenue-in-last-year.html	2021/4/27	Microsoft says LinkedIn topped $3 billion in ad revenue in the last year, outpacing Snap and Pinterest	MSFT	19:58:00
CNBC	Stock market cage match: Traders on whether Apple or Microsoft is the better buy	Sanchez said Microsoft is trading around 20% above its long-term valuations, high but justified given her outlook for its sales growth trends. JC O'Hara, chief...	https://www.cnbc.com/2021/04/08/stock-market-today-traders-on-whether-apple-or-microsoft-is-better.html	2021/4/8	Stock market cage match: Traders on whether Apple or Microsoft is the better buy	MSFT	17:57:00
CNBC	Facebook, Alphabet and Microsoft shares soar to all-time highs	Shares of Facebook, Alphabet and Microsoft each hit all-time highs Monday as investors rotated away from cyclical stocks and poured back into growth.	https://www.cnbc.com/2021/04/05/facebook-alphabet-and-microsoft-shares-soar-to-all-time-highs.html	2021/4/5	Facebook, Alphabet and Microsoft shares soar to all-time highs	MSFT	10:57:00
CNBC	Stocks making the biggest moves after the bell: Microsoft, Starbucks, Alphabet, Pinterest & more	Stocks making the biggest moves after the bell: Microsoft, Starbucks, Alphabet, Pinterest & more · Microsoft — Shares of the technology giant slipped 3.5%...	https://www.cnbc.com/2021/04/27/stocks-making-the-biggest-moves-after-the-bell-microsoft-starbucks-alphabet.html	2021/4/27	Stocks making the biggest moves after the bell: Microsoft, Starbucks, Alphabet, Pinterest & more	MSFT	17:03:00
CNBC	Longtime venture capitalist Ann Winblad says this is the tech ...	Longtime tech investor Ann Winblad told CNBC on Thursday she believes Microsoft should be a critical component of any long-term stock portfolio.	https://www.cnbc.com/2021/04/29/investor-ann-winblad-says-microsoft-is-the-stock-to-own-long-term.html	2021/4/29	Longtime venture capitalist Ann Winblad says this is the tech stock to own long term	MSFT	9:14:00
CNBC	Sony launches PlayStation 5 console in China ahead of Microsoft's Xbox	Sony officially launched its PlayStation 5 console in China on Thursday ahead of its rival Microsoft. The disc version of the PS5 will retail at 3,899 yuan...	https://www.cnbc.com/2021/04/29/sony-playstation-5-launch-china-ahead-of-microsofts-xbox.html	2021/4/29	Sony launches PlayStation 5 console in China ahead of Microsoft's Xbox	MSFT	2:27:00
CNBC	CNBC Exclusive: CNBC Transcript: Microsoft CEO Satya Nadella and Nuance Communications CEO Mark Benjamin Speak with CNBC's “Squawk on the Street” Today	WHEN: Today, Monday, April 12th. WHERE: CNBC's “Squawk on the Street”. Following is the unofficial transcript of a CNBC exclusive interview with Microsoft...	https://www.cnbc.com/2021/04/12/cnbc-exclusive-cnbc-transcript-microsoft-ceo-satya-nadella-and-nuance-communications-ceo-mark-benjamin-speak-with-cnbcs-squawk-on-the-street-today.html	2021/4/12	CNBC Exclusive: CNBC Transcript: Microsoft CEO Satya Nadella and Nuance Communications CEO Mark Benjamin Speak with CNBC's “Squawk on the Street” Today	MSFT	11:13:00
CNBC	Microsoft reportedly investigated Bill Gates for a prior romantic relationship before he left the board	The board had been investigating the billionaire's prior romantic relationship with a female Microsoft employee that was deemed inappropriate. Earlier Sunday,...	https://www.cnbc.com/2021/05/17/microsoft-reportedly-investigated-bill-gates-before-he-left-the-board-.html	2021/5/17	Microsoft reportedly investigated Bill Gates for a prior romantic relationship before he left the board	MSFT	4:58:00
CNBC	Microsoft to unveil new version of Windows on June 24	The next version of Windows will bring enhancements for software developers and creators, Microsoft CEO Satya Nadella said last week.	https://www.cnbc.com/2021/06/02/microsoft-to-unveil-new-version-of-windows-on-june-24.html	2021/6/2	Microsoft to unveil new version of Windows on June 24	MSFT	12:32:00
CNBC	Microsoft starts to roll out Windows 10 update focused on quality	Microsoft said Tuesday that it's starting to roll out the latest update to its Windows 10 operating system. Windows 10 remains the dominant PC operating...	https://www.cnbc.com/2021/05/18/microsoft-starts-to-roll-out-windows-10-version-21h1.html	2021/5/18	Microsoft starts to roll out Windows 10 update focused on quality	MSFT	13:23:00
CNBC	Microsoft CEO Nadella says power in the workplace is not to ...	Microsoft CEO Satya Nadella said he believed the company has had a policy restricting improper behavior among executives since 2006. The comments come after...	https://www.cnbc.com/2021/05/21/microsoft-ceo-nadella-says-power-in-the-workplace-is-not-to-be-abused.html	2021/5/21	Microsoft CEO Nadella says power in the workplace is not to be abused	MSFT	14:33:00
CNBC	Russian hackers launch major cyberattack through U.S. aid agency's email system, Microsoft says	The Russian hackers thought to be behind the catastrophic SolarWinds attack last year have launched another major cyberattack, Microsoft warned.	https://www.cnbc.com/2021/05/28/russias-nobelium-using-usaids-email-system-for-hack-microsoft-says.html	2021/5/28	Russian hackers launch major cyberattack through U.S. aid agency's email system, Microsoft says	MSFT	5:58:00
CNBC	Microsoft CEO Satya Nadella teases big Windows update at Build	Microsoft CEO Satya Nadella teases big Windows update at Build · CEO Satya Nadella teased “one of the most significant updates of Windows of the past decade” in...	https://www.cnbc.com/2021/05/25/microsoft-build-nadella-teases-windows-update-teams-azure-improved.html	2021/5/25	Microsoft CEO Satya Nadella teases big Windows update at Build	MSFT	14:40:00
CNBC	Microsoft reveals changes it's made to enable its employees to work both at home and in the office	Microsoft reveals changes it's made to enable its employees to work both at home and in the office · Microsoft has been updating conference rooms, evaluating...	https://www.cnbc.com/2021/05/24/microsoft-reveals-changes-to-enable-hybrid-work.html	2021/5/24	Microsoft reveals changes it's made to enable its employees to work both at home and in the office	MSFT	15:16:00
CNBC	Microsoft's cloud boss says the company doesn't want to ...	Microsoft expects the Nuance deal to expand its market opportunity in health care. Nuance's CEO will report to Microsoft cloud chief Scott Guthrie, who says...	https://www.cnbc.com/2021/05/25/microsoft-doesnt-want-to-compete-with-doctors-scott-guthrie-says.html	2021/5/25	Microsoft's cloud boss says the company doesn't want to compete with doctors	MSFT	11:00:00
CNBC	Discord CEO on reported Microsoft bid: 'We did receive a lot of offers.'	Microsoft reportedly made a $10 billion bid for Discord, and while Discord CEO and co-founder Jason Citron can't talk about it, he tells CNBC that the company...	https://www.cnbc.com/2021/05/25/discord-ceo-on-microsoft-bid-we-did-receive-a-lot-of-offers.html	2021/5/25	Discord CEO on reported Microsoft bid: 'We did receive a lot of offers.'	MSFT	12:41:00
CNBC	Microsoft pushes into the growing grocery tech market with a new deal in China	BEIJING — Microsoft's China arm announced Thursday a strategic partnership with Chinese retail tech company Hanshow to collaborate on cloud-based software for...	https://www.cnbc.com/2021/05/21/microsoft-pushes-into-grocery-tech-market-in-deal-with-chinas-hanshow.html	2021/5/20	Microsoft pushes into the growing grocery tech market with a new deal in China	MSFT	23:02:00
CNBC	Former Microsoft executive Kevin Turner resigns as CEO of crypto mining company Core Scientific	Kevin Turner has stepped down as CEO of crypto mining start-up Core Scientific, the company confirmed to CNBC Wednesday. He will continue on as an adviser...	https://www.cnbc.com/2021/05/19/former-microsoft-exec-kevin-turner-resigns-as-core-scientific-ceo.html	2021/5/19	Former Microsoft executive Kevin Turner resigns as CEO of crypto mining company Core Scientific	MSFT	10:10:00
CNBC	Microsoft portrays itself as the anti-Apple: 'The world needs a more open platform'	Microsoft CEO Satya Nadella positioned his company as the anti-Apple on Thursday, claiming “the world needs a more open platform.” The comments come after...	https://www.cnbc.com/2021/06/24/microsoft-portrays-itself-as-the-anti-apple-during-windows-11-event.html	2021/6/24	Microsoft portrays itself as the anti-Apple: 'The world needs a more open platform'	MSFT	13:12:00
CNBC	Microsoft is developing new hardware to bring its 'Netflix for games' service to TVs	Microsoft is developing streaming devices that people will be able to plug into their TVs to use its Netflix-like cloud gaming service.	https://www.cnbc.com/2021/06/10/e3-microsoft-xbox-cloud-gaming-tv.html	2021/6/10	Microsoft is developing new hardware to bring its 'Netflix for games' service to TVs	MSFT	9:00:00
CNBC	Microsoft CEO Satya Nadella named chairman of the board	Satya Nadella, Microsoft's CEO, is becoming the software company's chair, after running the company for seven years, when he replaced Steve Ballmer.	https://www.cnbc.com/2021/06/16/microsoft-ceo-satya-nadella-will-also-become-chairman-of-the-board.html	2021/6/16	Microsoft CEO Satya Nadella named chairman of the board	MSFT	18:27:00
CNBC	Microsoft vs. Apple: Traders debate which $2 trillion stock is the better bet	Microsoft joined Apple this week as one of the only U.S. publicly traded companies with a market cap above $2 trillion. CNBC's “Trading Nation” asked its...	https://www.cnbc.com/2021/06/24/microsoft-vs-apple-traders-debate-which-2-trillion-stock-is-better.html	2021/6/24	Microsoft vs. Apple: Traders debate which $2 trillion stock is the better bet	MSFT	7:00:00
CNBC	Top Judiciary Republican takes aim at Microsoft as Congress considers new antitrust bills	Rep. Jim Jordan, the top Republican on the House Judiciary Committee, is looking at Microsoft as the panel prepares to mark up antitrust bills based on a...	https://www.cnbc.com/2021/06/21/jim-jordan-takes-aim-at-microsoft-under-new-crop-of-antitrust-bills.html	2021/6/21	Top Judiciary Republican takes aim at Microsoft as Congress considers new antitrust bills	MSFT	10:00:00
CNBC	Microsoft and OpenAI have a new A.I. tool that will give coding suggestions to software developers	GitHub, GitHub's parent company Microsoft and OpenAI have teamed up to deliver a tool that comes up with source code for programmers to use as they work.	https://www.cnbc.com/2021/06/29/microsoft-github-copilot-ai-offers-coding-suggestions.html	2021/6/29	Microsoft and OpenAI have a new A.I. tool that will give coding suggestions to software developers	MSFT	9:00:00
CNBC	At E3 gaming event, Microsoft teases sci-fi epic Starfield while Ubisoft shows off new Avatar title	At E3 gaming event, Microsoft teases sci-fi epic Starfield while Ubisoft shows off new Avatar title · The E3 gaming expo was packed with big announcements from...	https://www.cnbc.com/2021/06/14/e3-2021-games-microsoft-bethesda-starfield-ubisoft-avatar.html	2021/6/14	At E3 gaming event, Microsoft teases sci-fi epic Starfield while Ubisoft shows off new Avatar title	MSFT	2:40:00
CNBC	Microsoft employees slept in data centers during pandemic lockdown, exec says	Microsoft employees slept in the software company's data centers during the height of the coronavirus pandemic, an executive said on Wednesday. While many top...	https://www.cnbc.com/2021/06/13/microsoft-executive-says-workers-slept-in-data-centers-during-lockdown.html	2021/6/13	Microsoft employees slept in data centers during pandemic lockdown, exec says	MSFT	10:30:00
CNBC	Microsoft's gaming head on video game ecosystem	Phil Spencer, Microsoft gaming chief and Xbox head, joins 'Tech Check' to discuss his vision for mainstream gaming five years from now, the changing video game...	https://www.cnbc.com/video/2021/06/14/microsofts-gaming-head-on-video-game-ecosystem.html	2021/6/14	Microsoft's gaming head on video game ecosystem	MSFT	11:55:00
CNBC	U.S., NATO and EU to blame China for cyberattack on Microsoft Exchange servers	The group will publicly blame China's Ministry of State Security for a massive cyberattack on Microsoft Exchange email servers earlier this year. In this...	https://www.cnbc.com/2021/07/19/nato-and-eu-launch-a-cyber-security-alliance-to-confront-chinese-cyberattacks.html	2021/7/19	U.S., NATO and EU to blame China for cyberattack on Microsoft Exchange servers	MSFT	7:00:00
CNBC	Microsoft will require vaccinations for U.S. workers, vendors and office visitors	Microsoft said Tuesday it will require employees to be vaccinated against the coronavirus in order to enter its U.S. offices, starting in September. The...	https://www.cnbc.com/2021/08/03/microsoft-will-require-vaccines-for-us-workers-vendors-visitors.html	2021/8/3	Microsoft will require vaccinations for U.S. workers, vendors and office visitors	MSFT	11:43:00
CNBC	How Microsoft has kept Windows on top for two decades	Microsoft Windows has held a commanding lead in PC operating system market for two decades. Some Windows versions, including Windows 8, have not been well...	https://www.cnbc.com/2021/07/10/how-microsoft-has-kept-windows-on-top-for-two-decades.html	2021/7/10	How Microsoft has kept Windows on top for two decades	MSFT	9:00:00
CNBC	Microsoft agrees to buy security software provider RiskIQ	Microsoft said Monday it has agreed to acquire RiskIQ, a cybersecurity start-up, for undisclosed terms. The deal could help Microsoft expand its security...	https://www.cnbc.com/2021/07/12/microsoft-acquires-riskiq-a-security-software-provider.html	2021/7/12	Microsoft agrees to buy security software provider RiskIQ	MSFT	12:05:00
CNBC	Stocks making the biggest moves after hours: Alphabet, Microsoft, Apple and more	Microsoft — Microsoft shares fell more than 2% despite a better-than-expected quarterly earnings report. The tech company posted earnings of $2.17 per share,...	https://www.cnbc.com/2021/07/27/stocks-making-the-biggest-moves-after-hours-alphabet-microsoft-apple-and-more.html	2021/7/27	Stocks making the biggest moves after hours: Alphabet, Microsoft, Apple and more	MSFT	16:59:00
CNBC	Microsoft rolls out Windows 11 update with Teams chat built in	Initially, only individual chats and group chats will be available. Calling support will come later. Other people don't need to be on Microsoft Teams in order...	https://www.cnbc.com/2021/07/20/microsoft-starts-rolling-out-windows-11-update-with-teams-chat.html	2021/7/20	Microsoft rolls out Windows 11 update with Teams chat built in	MSFT	14:05:00
CNBC	Microsoft is in talks to invest in Indian budget hotel start-up Oyo	It was not known how big of a check the tech giant will cut for the SoftBank-backed hotel start-up, which is valued at about $9 billion.	https://www.cnbc.com/2021/07/30/microsoft-is-in-talks-to-invest-in-indian-budget-hotel-start-up-oyo.html	2021/7/30	Microsoft is in talks to invest in Indian budget hotel start-up Oyo	MSFT	1:43:00
CNBC	Microsoft gets new Street-high price target from Citi. Why one trader says 'it's a staple within your portfolio'	Microsoft stock jumped to an all-time high after Citi bestowed it a Street-high price target of $378 per share. The firm called the tech titan the “best” in...	https://www.cnbc.com/2021/07/23/microsoft-gets-new-street-high-price-target-why-its-a-staple.html	2021/7/23	Microsoft gets new Street-high price target from Citi. Why one trader says 'it's a staple within your portfolio'	MSFT	7:33:00
CNBC	YouTubers are making a living on videos about Microsoft software	On the video service owned by arch-rival Google, a former Microsoft employee named Kevin Stratvert published a video on Presenter Mode to his more than 800,000...	https://www.cnbc.com/2021/07/10/former-microsoft-employee-makes-better-living-making-youtube-videos.html	2021/7/10	YouTubers are making a living on videos about Microsoft software	MSFT	13:59:00
CNBC	Microsoft's lead director says CEO Satya Nadella 'earned the right' to be chairman, too	Microsoft CEO Satya Nadella “earned the right” to also become chairman of the board, the company's former chairman, John Thompson, told CNBC on Wednesday.	https://www.cnbc.com/2021/07/07/microsoft-lead-director-ceo-satya-nadella-earned-right-to-be-chair.html	2021/7/7	Microsoft's lead director says CEO Satya Nadella 'earned the right' to be chairman, too	MSFT	13:39:00
CNBC	Microsoft ad airing during Tokyo Olympics shows Teams is more than a business app	A new ad for Microsoft Teams unveiled on Tuesday imagines what it might have been like to travel for the Tokyo Olympics. The spot, part of a campaign called...	https://www.cnbc.com/2021/07/20/microsofts-2020-tokyo-olympics-ad-aims-to-show-teams-isnt-just-a-business-app.html	2021/7/20	Microsoft ad airing during Tokyo Olympics shows Teams is more than a business app	MSFT	10:00:00
CNBC	How Microsoft Windows came to dominate PC operating ...	Microsoft Windows debuted in 1985, and for the past two decades has been the dominant PC operating system worldwide. In 2020, Windows had almost 83% market...	https://www.cnbc.com/video/2021/07/10/how-windows-came-to-dominate-pc-operating-systems.html	2021/7/10	How Microsoft Windows came to dominate PC operating systems	MSFT	10:15:00
CNBC	Apple, Microsoft or Alphabet: Traders on which is the best ever megacap	The three largest S&P 500 companies by market cap — Apple, Microsoft and Alphabet — have led the markets higher this month. All have rallied more than 5% in...	https://www.cnbc.com/2021/07/29/apple-microsoft-alphabet-shares-which-stock-is-best-ever-post-earnings.html	2021/7/29	Apple, Microsoft or Alphabet: Traders on which is the best ever megacap	MSFT	7:11:00
CNBC	Google, Microsoft plan to spend billions on cybersecurity after meeting with Biden	The meeting follows a wave of cyberattacks that have brought added urgency to security issues. Big Tech companies including Google and Microsoft committed to...	https://www.cnbc.com/2021/08/25/google-microsoft-plan-to-spend-billions-on-cybersecurity-after-meeting-with-biden.html	2021/8/25	Google, Microsoft plan to spend billions on cybersecurity after meeting with Biden	MSFT	17:49:00
CNBC	Following complaints, Microsoft will make Windows 11 compatible with more PC chips	A program for checking compatibility also faced criticism, and now it's been revamped to be informative. Microsoft...	https://www.cnbc.com/2021/08/27/microsoft-windows-11-will-be-compatible-with-more-pc-chips.html	2021/8/27	Following complaints, Microsoft will make Windows 11 compatible with more PC chips	MSFT	13:00:00
CNBC	Microsoft warns thousands of cloud customers of exposed databases, email shows	The vulnerability is in Microsoft Azure's flagship Cosmos database. A research team at security company Wiz discovered it was able to access keys that control...	https://www.cnbc.com/2021/08/26/microsoft-warns-thousands-of-cloud-customers-of-exposed-databases-email-shows.html	2021/8/26	Microsoft warns thousands of cloud customers of exposed databases, email shows	MSFT	19:48:00
CNBC	Microsoft to launch cloud gaming service on Xbox consoles	Though Microsoft is still investing heavily in Xbox hardware, it's also putting a great deal of focus into Xbox Game Pass, a subscription service that gives...	https://www.cnbc.com/2021/08/24/microsoft-to-launch-cloud-gaming-service-on-xbox-consoles.html	2021/8/24	Microsoft to launch cloud gaming service on Xbox consoles	MSFT	13:31:00
CNBC	How Microsoft made its Windows 11 system sounds less nerve-racking	Microsoft set out to make new system sounds for Windows 11 that might calm people down, not make them jumpy. Many of the new sounds are not as high-pitched...	https://www.cnbc.com/2021/08/22/microsoft-delivers-calm-system-sounds-in-windows-11.html	2021/8/22	How Microsoft made its Windows 11 system sounds less nerve-racking	MSFT	8:18:00
CNBC	Microsoft hires former Amazon cloud executive Charlie Bell	Microsoft hires former Amazon cloud executive Charlie Bell · Charlie Bell is listed as a corporate vice president under Kathleen Hogan, Microsoft's human-...	https://www.cnbc.com/2021/08/25/microsoft-hires-charlie-bell-former-amazon-cloud-exec.html	2021/8/25	Microsoft hires former Amazon cloud executive Charlie Bell	MSFT	20:11:00
CNBC	Microsoft stock hits fresh record after announcing Office 365 price hikes	Microsoft stands to grow Azure and Windows revenue as a result of the increased price of one bundle. In this article. MSFT...	https://www.cnbc.com/2021/08/23/microsoft-stock-hits-new-record-after-office-price-hike-announcement.html	2021/8/23	Microsoft stock hits fresh record after announcing Office 365 price hikes	MSFT	16:07:00
CNBC	SoftBank dumps Microsoft, Facebook, Alphabet and Netflix ...	SoftBank offloaded billions of dollars of stock in U.S. tech giants in the three months between March and June. The Tokyo-headquartered conglomerate invests...	https://www.cnbc.com/2021/08/10/softbank-dumps-microsoft-facebook-alphabet-and-netflix-shares.html	2021/8/10	SoftBank unit behind risky multibillion-dollar tech bets dumps Microsoft, Facebook, Alphabet and Netflix shares	MSFT	6:19:00
CNBC	A new Microsoft solar project shows how climate and racial equity are getting connected	Microsoft's partnership with Volt Energy will bring the technology giant closer to its goal of using 100% renewable energy by 2025. But it also shows how...	https://www.cnbc.com/2021/08/11/new-microsoft-solar-project-shows-climate-racial-equity-are-connected.html	2021/8/11	A new Microsoft solar project shows how climate and racial equity are getting connected	MSFT	10:08:00
CNBC	Top Wall Street analysts think these stocks still have major upside after earnings	Here are five stocks that Wall Street's best-performing analysts think still have major upside potential after earnings. Microsoft. Companies have been...	https://www.cnbc.com/2021/08/29/wall-street-analysts-see-stocks-like-target-microsoft-with-upside.html	2021/8/29	Top Wall Street analysts think these stocks still have major upside after earnings	MSFT	8:40:00
CNBC	The crypto market topped $2 trillion for the first time since May, and 6 other key things that happened in crypto this past week	Bitcoin topped $48,000 on Saturday, which lifted the value of the entire cryptocurrency market above $2 trillion for the first time since May. Altcoins, like...	https://www.cnbc.com/2021/08/16/crypto-news-btc-doge-rally-microsoft-may-use-ethereum-for-antipiracy.html	2021/8/16	The crypto market topped $2 trillion for the first time since May, and 6 other key things that happened in crypto this past week	MSFT	17:35:00
CNBC	Microsoft exec Panos Panay explains how the company keeps PC makers happy while also competing with them	Microsoft exec Panos Panay is in charge of making Microsoft's Surface computers successful, while also pleasing the other Windows computer makers that...	https://www.cnbc.com/2021/10/05/microsofts-panos-panay-explains-balancing-surface-keeping-oems-happy.html	2021/10/5	Microsoft exec Panos Panay explains how the company keeps PC makers happy while also competing with them	MSFT	14:57:00
CNBC	Microsoft unveils four Surface computers and a new folding phone	Microsoft unveils four Surface computers and a new folding phone · Microsoft announced five new Surface products on Wednesday, including the Surface Duo 2 phone,...	https://www.cnbc.com/2021/09/22/microsoft-surface-pro-8-laptop-studio-duo-2-pro-x-go-3-announced.html	2021/9/22	Microsoft unveils four Surface computers and a new folding phone	MSFT	12:00:00
CNBC	The Microsoft Surface Pro 8 is more laptop than tablet — buy the keyboard with it	It's a big update to the Surface Pro 7 in every way, with newer processors, a larger screen and better pen input. But it really works better as a laptop, which...	https://www.cnbc.com/2021/10/05/microsoft-surface-pro-8-review-a-fine-laptop-if-you-buy-the-keyboard.html	2021/10/5	The Microsoft Surface Pro 8 is more laptop than tablet — buy the keyboard with it	MSFT	9:00:00
CNBC	Microsoft makes top lawyer Brad Smith its vice chair	Microsoft said Tuesday its board approved the appointment of its president, Brad Smith, to the position of vice chair. The move comes months after Satya...	https://www.cnbc.com/2021/09/14/microsoft-makes-top-lawyer-brad-smith-its-vice-chair.html	2021/9/14	Microsoft makes top lawyer Brad Smith its vice chair	MSFT	19:39:00
CNBC	Microsoft CEO Satya Nadella calls Trump-driven Tiktok deal 'strangest thing' he's ever worked on	Microsoft chief executive officer Satya Nadella talks at a Microsoft news conference in New York. Don Emmert | AFP | Getty Images. Microsoft's failed attempt to...	https://www.cnbc.com/2021/09/27/microsoft-ceo-calls-trump-tiktok-deal-strangest-thing-worked-on.html	2021/9/27	Microsoft CEO Satya Nadella calls Trump-driven Tiktok deal 'strangest thing' he's ever worked on	MSFT	22:59:00
CNBC	Microsoft acquires video-editing software start-up Clipchamp	Microsoft is buying Clipchamp, whose video-editing app has over 17 million registered users. The deal comes weeks after Adobe said it was buying...	https://www.cnbc.com/2021/09/07/microsoft-acquires-video-editing-software-start-up-clipchamp.html	2021/9/7	Microsoft acquires video-editing software start-up Clipchamp	MSFT	18:35:00
CNBC	Microsoft acquires Ally.io as productivity software gains importance in era of remote work	Ally.io's software will join Viva, which Microsoft introduced this year as part of its Teams communications app. In this article.	https://www.cnbc.com/2021/10/07/microsoft-acquires-allyio-will-add-it-to-viva.html	2021/10/7	Microsoft acquires Ally.io as productivity software gains importance in era of remote work	MSFT	13:15:00
CNBC	Microsoft acquires learning marketplace start-up TakeLessons	Microsoft has acquired TakeLessons, a start-up with a website where people book paid online and in-person classes on a variety of subjects, a Microsoft...	https://www.cnbc.com/2021/09/10/microsoft-acquires-learning-marketplace-start-up-takelessons.html	2021/9/10	Microsoft acquires learning marketplace start-up TakeLessons	MSFT	15:47:00
CNBC	Microsoft launches new phone features for Teams in latest challenge to Zoom	Some existing Zoom Phone features are also coming to Teams. Slack CEO Stewart Butterfield said last week that Microsoft now has a “preoccupation with killing...	https://www.cnbc.com/2021/09/27/microsoft-launches-teams-phone-features-as-zoom-rivalry-continues.html	2021/9/27	Microsoft launches new phone features for Teams in latest challenge to Zoom	MSFT	11:00:00
CNBC	Bill Gates secures hundreds of millions from U.S. firms for climate fight	Breakthrough Energy, a non-profit founded by Gates in 2016, announced Monday that it has secured investments from Microsoft, BlackRock, General Motors,...	https://www.cnbc.com/2021/09/20/bill-gates-secures-cash-from-microsoft-blackrock-for-climate-fight-.html	2021/9/20	Bill Gates secures hundreds of millions from U.S. firms for climate fight	MSFT	7:35:00
CNBC	Microsoft's Satya Nadella says companies forcing employees back to the office amid rise in Covid delta cases are 'shortsighted'	Microsoft CEO Satya Nadella told CNBC on Thursday that companies should use data to determine when and how employees return to work.	https://www.cnbc.com/2021/09/09/microsoft-ceo-says-companies-should-use-data-to-determine-when-employees-return-to-work.html	2021/9/9	Microsoft's Satya Nadella says companies forcing employees back to the office amid rise in Covid delta cases are 'shortsighted'	MSFT	12:33:00
CNBC	Microsoft has a $20 billion hacking plan, but cybersecurity has a big spending problem	Microsoft has a $20 billion hacking plan, but cybersecurity has a big spending problem · The cyber labor shortage as a threat · Microsoft focuses on government...	https://www.cnbc.com/2021/09/08/microsofts-20-billion-and-cybersecuritys-big-spending-problem.html	2021/9/8	Microsoft has a $20 billion hacking plan, but cybersecurity has a big spending problem	MSFT	10:04:00
CNBC	FDIC teams up with Microsoft and Truist to create fund to invest in minority-owned banks	Microsoft and Truist Financial are so-called anchor investors in the fund, each putting in tens of millions of dollars to help it launch. FDIC Chairman Jelena...	https://www.cnbc.com/2021/09/15/fdic-microsoft-truist-to-create-fund-to-invest-in-minority-owned-banks.html	2021/9/15	FDIC teams up with Microsoft and Truist to create fund to invest in minority-owned banks	MSFT	16:29:00
CNBC	Stocks making the biggest moves premarket: Weber, Microsoft, Canadian National Railway and more	Stocks making the biggest moves premarket: Weber, Microsoft, Canadian National Railway and more ... Check out the companies making headlines before the bell:.	https://www.cnbc.com/2021/09/15/stocks-making-the-biggest-moves-premarket-weber-microsoft-canadian-national-railway-and-more.html	2021/9/15	Stocks making the biggest moves premarket: Weber, Microsoft, Canadian National Railway and more	MSFT	7:53:00
CNBC	Biden touts employer vaccine mandates at meeting with top execs from Microsoft, Walgreens and others	President Joe Biden discussed the effectiveness of employer vaccine mandates with top executives from companies including Disney, Microsoft and Walgreens...	https://www.cnbc.com/2021/09/15/biden-to-push-vaccine-mandates-in-meeting-with-top-execs-from-microsoft-walgreens-others.html	2021/9/15	Biden touts employer vaccine mandates at meeting with top execs from Microsoft, Walgreens and others	MSFT	9:47:00
CNBC	Microsoft climate head says planting trees won't be enough to remove CO2 from the air	Microsoft climate head says planting trees won't be enough to remove CO2 from the air.	https://www.cnbc.com/2021/09/30/microsoft-calls-for-more-investment-in-carbon-capture-technology.html	2021/9/30	Microsoft climate head says planting trees won't be enough to remove CO2 from the air	MSFT	14:12:00
CNBC	Cramer says investors have a 'huge buying opportunity' in Microsoft, but be cautious with Facebook	CNBC's Jim Cramer said Tuesday he believes the recent weakness in Microsoft shares has created a favorable situation for investors. · However, the “Mad Money”...	https://www.cnbc.com/2021/10/05/cramer-says-investors-have-a-huge-buying-opportunity-in-microsoft-but-be-cautious-with-facebook.html	2021/10/5	Cramer says investors have a 'huge buying opportunity' in Microsoft, but be cautious with Facebook	MSFT	19:30:00
CNBC	Solarwinds hackers are targeting the global IT supply chain, Microsoft says	Nobelium, as the hacking group is known, has “been attempting to replicate the approach it has used in past attacks by targeting organizations integral to...	https://www.cnbc.com/2021/10/25/solarwinds-hackers-targeting-global-it-supply-chain-microsoft-says.html	2021/10/25	Solarwinds hackers are targeting the global IT supply chain, Microsoft says	MSFT	7:46:00
CNBC	Microsoft to shut down LinkedIn website in China as internet censorship increases in the country	Microsoft will shut down LinkedIn in China as it faces harsher internet censorship in the country. The company will launch a China-specific version of...	https://www.cnbc.com/2021/10/14/microsoft-to-shut-down-linkedin-in-china.html	2021/10/14	Microsoft to shut down LinkedIn website in China as internet censorship increases in the country	MSFT	10:04:00
CNBC	Microsoft launches Loop, an Office app for helping workers stay on top of projects	Microsoft said at its online-only Ignite conference on Tuesday that it will release a new Office application called Loop that people can use to collaborate on...	https://www.cnbc.com/2021/11/02/microsoft-launches-loop-office-app-for-real-time-collaboration.html	2021/11/2	Microsoft launches Loop, an Office app for helping workers stay on top of projects	MSFT	11:00:00
CNBC	Microsoft's new $1,500 folding phone is a huge improvement from last year	Microsoft doesn't make a lot of money off of hardware, and it has a poor track record with phones. While the Windows Mobile operating system was popular before...	https://www.cnbc.com/2021/10/21/microsoft-surface-duo-2-review-a-huge-improvement-from-last-year.html	2021/10/21	Microsoft's new $1,500 folding phone is a huge improvement from last year	MSFT	9:00:00
CNBC	Microsoft acquires Ally.io as productivity software gains importance in era of remote work	Ally.io's software will join Viva, which Microsoft introduced this year as part of its Teams communications app. In this article.	https://www.cnbc.com/2021/10/07/microsoft-acquires-allyio-will-add-it-to-viva.html	2021/10/7	Microsoft acquires Ally.io as productivity software gains importance in era of remote work	MSFT	13:15:00
CNBC	Microsoft announces plan to cut cybersecurity workforce shortage in half by 2025	Microsoft will partner with community colleges across the U.S. and provide free resources in an attempt to help end a shortage in cybersecurity workers,...	https://www.cnbc.com/2021/10/28/microsoft-aims-to-cut-cybersecurity-workforce-shortage-in-half-by-2025.html	2021/10/28	Microsoft announces plan to cut cybersecurity workforce shortage in half by 2025	MSFT	11:34:00
CNBC	Microsoft president Brad Smith: Climate tech race like JFK ...	The race to build new climate tech is like the mammoth effort of putting the first man on the moon, Microsoft President Brad Smith told CNBC.	https://www.cnbc.com/2021/11/03/microsoft-president-brad-smith-climate-tech-race-like-jfk-moon-plan.html	2021/11/3	Microsoft president says race to build new climate tech is like JFK’s plan to go to the moon	MSFT	6:41:00
CNBC	Microsoft's GitHub CEO Nat Friedman is stepping down, product chief Thomas Dohmke will replace him	Microsoft acquired GitHub for $7.5 billion in 2018 and tapped Nat Friedman to lead the unit. Now Friedman's replacement, Thomas Dohmke, will report to the...	https://www.cnbc.com/2021/11/03/microsoft-github-ceo-nat-friedman-replaced-by-thomas-dohmke.html	2021/11/3	Microsoft's GitHub CEO Nat Friedman is stepping down, product chief Thomas Dohmke will replace him	MSFT	11:31:00
CNBC	GitLab grew up in GitHub's shadow — now it's worth twice what Microsoft paid for its chief rival	Microsoft acquired its larger rival GitHub in 2018 for $7.5 billion, which at the time was a high-priced deal in subscription software. GitLab CEO Sid...	https://www.cnbc.com/2021/10/17/gitlab-now-worth-twice-what-microsoft-paid-for-github.html	2021/10/17	GitLab grew up in GitHub's shadow — now it's worth twice what Microsoft paid for its chief rival	MSFT	11:05:00
CNBC	Alphabet and Microsoft rise to records after quarterly earnings beat estimates	Analysts raised price targets on Microsoft, helping the company's market capitalization close in on Apple, the most valuable public company.	https://www.cnbc.com/2021/10/27/alphabet-and-microsoft-rise-to-records-after-q3-2021-earnings.html	2021/10/27	Alphabet and Microsoft rise to records after quarterly earnings beat estimates	MSFT	13:26:00
CNBC	Stocks making the biggest moves in the premarket: Robinhood, McDonald's, Microsoft & more	Microsoft (MSFT) — Microsoft beat estimates by 20 cents with adjusted quarterly earnings of $2.27 per share, with revenue above estimates as well. Microsoft...	https://www.cnbc.com/2021/10/27/stocks-making-the-biggest-moves-in-the-premarket-robinhood-mcdonalds-microsoft-more.html	2021/10/27	Stocks making the biggest moves in the premarket: Robinhood, McDonald's, Microsoft & more	MSFT	8:07:00
CNBC	Cramer: Microsoft dethrones Apple as most valuable due to ...	Microsoft on Friday topped Apple as the world's most valuable company because it's having fewer supply chain problems than its Big Tech peers,...	https://www.cnbc.com/2021/10/29/cramer-microsoft-dethrones-apple-as-most-valuable-due-to-fewer-supply-problems.html	2021/10/29	Cramer says there's one reason Microsoft dethroned Apple as most valuable company	MSFT	11:01:00
CNBC	Wall Street analysts say buy Bank of America, Microsoft and ...	The logo of Alphabet Inc's Google outside the company's office in Beijing, China, August 8, 2018. Thomas Peter | Reuters. Earning season is winding down and...	https://www.cnbc.com/2021/11/06/wall-street-analysts-say-buy-bank-of-america-microsoft-and-alphabet.html	2021/11/6	Wall Street analysts are doubling down on these stocks after earnings	MSFT	8:58:00
CNBC	Microsoft moves to annual updates for Windows 10, halving the number of yearly upgrades for its users	On Tuesday, Microsoft started to release the Windows 10 November 2021 Update, also known as Windows 10, version 21H2. “We continue to listen to customer...	https://www.cnbc.com/2021/11/16/microsoft-releases-windows-10-november-2021-update-version-21h2.html	2021/11/16	Microsoft moves to annual updates for Windows 10, halving the number of yearly upgrades for its users	MSFT	13:33:00
CNBC	Microsoft announces $249 Surface laptop that runs a new version of Windows 11 for schools	Microsoft announces $249 Surface laptop that runs a new version of Windows 11 for schools · Microsoft's Surface Laptop SE computer will start at $249. · It runs a...	https://www.cnbc.com/2021/11/09/microsoft-surface-laptop-se-with-windows-11-se-costs-249.html	2021/11/9	Microsoft announces $249 Surface laptop that runs a new version of Windows 11 for schools	MSFT	12:00:00
CNBC	Microsoft Office prices going up 20% for some business clients unless they move from monthly to annual subscriptions	Microsoft Office prices going up 20% for some business clients unless they move from monthly to annual subscriptions ... Microsoft CEO Satya Nadella speaks during...	https://www.cnbc.com/2021/12/06/microsoft-will-charge-more-for-office-customers-paying-month-to-month.html	2021/12/6	Microsoft Office prices going up 20% for some business clients unless they move from monthly to annual subscriptions	MSFT	14:00:00
CNBC	Pentagon asks Amazon, Google, Microsoft and Oracle for bids on new cloud contracts	The new push comes after the Pentagon scrapped its plans for a single-vendor cloud contract for Microsoft worth up to $10 billion over a decade.	https://www.cnbc.com/2021/11/19/pentagon-asks-amazon-google-microsoft-oracle-for-cloud-bids.html	2021/11/19	Pentagon asks Amazon, Google, Microsoft and Oracle for bids on new cloud contracts	MSFT	11:58:00
CNBC	Microsoft will change hiring practices after DOJ said company discriminated against immigrants	The Department of Justice said on Tuesday that Microsoft demanded more information than was necessary from permanent residents during the hiring process.	https://www.cnbc.com/2021/12/07/microsoft-will-change-hiring-practices-after-doj-labor-settlement.html	2021/12/7	Microsoft will change hiring practices after DOJ said company discriminated against immigrants	MSFT	19:07:00
CNBC	Zoom vs. Microsoft: 'I don't see why you would choose Zoom' at these levels, trader says	Microsoft, whose Teams product competes directly with Zoom's product, can offer investors a better bang for their buck, said Sanchez, also chief market...	https://www.cnbc.com/2021/11/29/microsoft-is-a-better-bet-than-zoom-at-these-levels-trader-says.html	2021/11/29	Zoom vs. Microsoft: 'I don't see why you would choose Zoom' at these levels, trader says	MSFT	7:00:00
CNBC	Tesla, Nvidia and Microsoft are 'way ahead of themselves,' trader warns	Three hot stocks have gone too far, too fast, Miller Tabak's Matt Maley said. The firm's chief market strategist told CNBC's “Trading Nation” on Friday that...	https://www.cnbc.com/2021/11/15/tesla-nvidia-and-microsoft-are-way-ahead-of-themselves-trader.html	2021/11/15	Tesla, Nvidia and Microsoft are 'way ahead of themselves,' trader warns	MSFT	9:13:00
CNBC	Invest in innovative companies like Apple and Microsoft, says ...	Joe Terranova, senior managing director for Virtus Investment Partners, joins the 'Halftime Report' to discuss where investors should put their money in the...	https://www.cnbc.com/video/2021/12/06/invest-in-innovative-companies-like-apple-and-microsoft-says-joe-terranova.html	2021/12/6	Invest in innovative companies like Apple and Microsoft, says Joe Terranova	MSFT	12:24:00
CNBC	Microsoft's Bing says it suspended auto suggest function in China at government's behest	In October, Microsoft said it would shut down its professional social networking platform LinkedIn in China, citing “a significantly more challenging operating...	https://www.cnbc.com/2021/12/17/microsofts-bing-suspends-auto-suggest-function-in-china.html	2021/12/17	Microsoft's Bing says it suspended auto suggest function in China at government's behest	MSFT	0:52:00
CNBC	Jim Cramer says buy FAANG stocks and Microsoft as Covid omicron fears hit markets	CNBC's Jim Cramer on Monday advised viewers to buy shares of Microsoft and the five FAANG stocks. “As they get hit by the omicron weakness, you've got my...	https://www.cnbc.com/2021/12/20/jim-cramer-buy-faang-plus-microsoft-as-covid-omicron-fears-hit-stocks.html	2021/12/20	Jim Cramer says buy FAANG stocks and Microsoft as Covid omicron fears hit markets	MSFT	19:02:00
CNBC	Watch a young Bill Gates discuss Microsoft and Apple's rises in a 1994 employee orientation video	In 1995, Microsoft president Bill Gates demonstrated Microsoft's Windows 95 program from his automobile prior to a press conference in Paris 04 September.	https://www.cnbc.com/2022/01/02/watch-bill-gates-in-a-1994-orientation-video-for-new-microsoft-workers.html	2022/1/2	Watch a young Bill Gates discuss Microsoft and Apple's rises in a 1994 employee orientation video	MSFT	9:00:00
Forbes	Microsoft Is Increasing Xbox Series X+S Production To Handle Shortage	While the PS5 is making all the headlines when it comes to stock shortages here in the early days of the console war, the Xbox Series X hasn't exactly been...	https://www.forbes.com/sites/davidthier/2021/01/05/microsoft-is-increasing-xbox-series-x-s-production-to-handle-shortage/	2021/1/5	Microsoft Is Increasing Xbox Series X+S Production To Handle Shortage	MSFT	11:20:00
Forbes	What Was Microsoft Trying To Pull With Its Insta-Killed Xbox Live Gold Price Hike?	On Friday, Microsoft announced that for effectively no real reason, it was doubling the price of Xbox Live Gold from $60 a year to $120 a year. Immediately,...	https://www.forbes.com/sites/paultassi/2021/01/24/what-was-microsoft-trying-to-pull-with-its-insta-killed-xbox-live-gold-price-hike/	2021/1/24	What Was Microsoft Trying To Pull With Its Insta-Killed Xbox Live Gold Price Hike?	MSFT	9:12:00
Forbes	Microsoft Partners With GM-Backed Cruise On Robotaxi Tech, Leads $2 Billion Funding Round	The tech giant is leading a new $2 billion funding round for Cruise, which also includes backing from GM, Honda and institutional investors, and is making its...	https://www.forbes.com/sites/alanohnsman/2021/01/19/microsoft-partners-with-gm-backed-cruise-on-robotaxi-tech-joins-2-billion-funding-round/	2021/1/19	Microsoft Partners With GM-Backed Cruise On Robotaxi Tech, Leads $2 Billion Funding Round	MSFT	9:08:00
Forbes	Microsoft Reverses Xbox Live Gold Price Increase Following Backlash	On Friday, Microsoft and the Xbox team broke a long record of doing right by gamers when they announced a massive price hike for Xbox Live Gold,...	https://www.forbes.com/sites/erikkain/2021/01/23/microsoft-reverses-xbox-live-gold-price-hike-after-fan-outcry/	2021/1/23	Microsoft Reverses Xbox Live Gold Price Increase Following Backlash	MSFT	1:21:00
Forbes	Microsoft's Surface Pro 7 Just Got A Major Upgrade - But You Probably Can't Buy It	The Microsoft Surface Pro 7+ with pink-coloured Surface Type keyboard and mouse. The Microsoft Surface Pro 7+ will be available in the US, Canada and Europe...	https://www.forbes.com/sites/carlypage/2021/01/11/microsofts-surface-pro-7-just-got-a-major-upgradebut-you-probably-cant-buy-it/	2021/1/11	Microsoft's Surface Pro 7 Just Got A Major Upgrade - But You Probably Can't Buy It	MSFT	12:14:00
Forbes	Microsoft's AI Chatbot Patent Resembles A Particularly Disturbing Episode Of ‘Black Mirror'	While Microsoft does not specifically state that the chatbot would be used to digitally resurrect the dead, it certainly implies it: “The specific person may...	https://www.forbes.com/sites/danidiplacido/2021/01/22/microsofts-ai-chatbot-patent-resembles-a-particularly-disturbing-episode-of-black-mirror/	2021/1/22	Microsoft's AI Chatbot Patent Resembles A Particularly Disturbing Episode Of ‘Black Mirror'	MSFT	16:40:00
Forbes	Microsoft Could Bring You Back From The Dead... As A Chat Bot	Instead of using the conventional method of training chat bots using conversations and material from a wide sample of users, Microsoft's patent - as spotted by...	https://www.forbes.com/sites/barrycollins/2021/01/04/microsoft-could-bring-you-back-from-the-dead-as-a-chat-bot/	2021/1/4	Microsoft Could Bring You Back From The Dead... As A Chat Bot	MSFT	4:38:00
Forbes	Former Google And Microsoft Executive Joins CloudSphere ...	On January 26, CloudSphere (a cloud governance platform) announced that former Google and Microsoft executive, Jane Gilson, is their new CEO.	https://www.forbes.com/sites/jenniferpalumbo/2021/01/26/former-google-and-microsoft-executive-joins-cloudsphere-to-become-their-first-female-ceo/	2021/1/26	Former Google And Microsoft Executive Joins CloudSphere To Become Their First Female CEO	MSFT	8:14:00
Forbes	If Microsoft Can Be Hacked, What About Your Company? How ...	Microsoft recently acknowledged Russian hackers successfully cyberattacked them. If hackers can penetrate their internal systems, what are the chances your...	https://www.forbes.com/sites/glenngow/2021/01/03/if-microsoft-can-be-hacked-what-about-your-company-how-ai-is-transforming-cybersecurity/	2021/1/3	If Microsoft Can Be Hacked, What About Your Company? How AI Is Transforming Cybersecurity	MSFT	6:00:00
Forbes	Microsoft's First Xbox Series X Exclusive Just Got A Terrifying New Trailer	It's not coming to PlayStation 4 or 5 and it's not releasing on Xbox One, either. Finally a reason to buy an Xbox Series X! Unless you have a gaming PC! (Just...	https://www.forbes.com/sites/erikkain/2021/01/14/microsofts-first-xbox-series-x-exclusive-just-got-a-terrifying-new-trailer/	2021/1/14	Microsoft's First Xbox Series X Exclusive Just Got A Terrifying New Trailer	MSFT	15:29:00
Forbes	Microsoft's Mesh Platform For Mixed Reality Puts Microsoft At The Forefront Of XR Collaboration	Moor Insights & Strategy has long considered Microsoft as one of the major platform players in the XR space with its HoloLens AR headset and Windows MR VR...	https://www.forbes.com/sites/moorinsights/2021/03/03/microsofts-mesh-platform-for-mixed-reality-puts-microsoft-at-the-forefront-of-xr-collaboration/	2021/3/3	Microsoft's Mesh Platform For Mixed Reality Puts Microsoft At The Forefront Of XR Collaboration	MSFT	17:07:00
Forbes	Microsoft May Have Just Slayed The Employee Experience ...	For far too long, pundits in both the IT and HR spaces have been clamoring for an improved employee experience. Microsoft may have just slayed that dragon.	https://www.forbes.com/sites/danpontefract/2021/02/04/microsoft-may-have-just-slayed-the-employee-experience-dragon/	2021/2/4	Microsoft May Have Just Slayed The Employee Experience Dragon	MSFT	19:16:00
Forbes	Microsoft Reportedly Tried To Buy Pinterest For $51 Billion	The deal, which would have been Microsoft's largest acquisition to date, confirms that the tech giant is continuing to pursue an acquisition strategy aimed at...	https://www.forbes.com/sites/carlypage/2021/02/11/microsoft-reportedly-tried-to-buy-pinterest-for-51-billion/	2021/2/11	Microsoft Reportedly Tried To Buy Pinterest For $51 Billion	MSFT	4:52:00
Forbes	Microsoft Suspends Political Donations To Republicans Who Objected To Biden's Win	Microsoft is joining a growing number of major companies that have cut off donations to Republican lawmakers who voted against certifying Biden's win after the...	https://www.forbes.com/sites/rachelsandler/2021/02/05/microsoft-suspends-political-donations-to-republicans-who-objected-to-bidens-win/	2021/2/5	Microsoft Suspends Political Donations To Republicans Who Objected To Biden's Win	MSFT	14:39:00
Forbes	Microsoft's Most Impactful Announcements At Ignite 2021	Microsoft also shared that when and if a webinar swells past the 1,000 attendee cap, Teams will “seamlessly scale” up to a 10,000 person experience (view-only).	https://www.forbes.com/sites/patrickmoorhead/2021/03/04/microsofts-most-impactful-announcements-at-ignite-2021/	2021/3/4	Microsoft's Most Impactful Announcements At Ignite 2021	MSFT	16:43:00
Forbes	Microsoft Issues Critical Update Warning As Chinese Hackers Attack Exchange Servers	Microsoft has confirmed that hackers, attributed to state-sponsored Chinese operatives, are currently attacking Microsoft Exchange Server installations...	https://www.forbes.com/sites/daveywinder/2021/03/03/microsoft-issues-critical-update-warning-as-chinese-hackers-attack-exchange-servers/	2021/3/3	Microsoft Issues Critical Update Warning As Chinese Hackers Attack Exchange Servers	MSFT	6:33:00
Forbes	Microsoft Is Rapidly Expanding Its Presence In Healthcare	I write about clinical medicine, innovation in healthcare, and health policy. Following. New! Follow this author to stay notified about their latest stories.	https://www.forbes.com/sites/saibala/2021/02/27/microsoft-is-rapidly-expanding-its-presence-in-healthcare/	2021/2/27	Microsoft Is Rapidly Expanding Its Presence In Healthcare	MSFT	14:43:00
Forbes	Will Your PC Run The Next Version Of Windows 10? Microsoft Reveals All	Microsoft has revealed the hardware requirements for the forthcoming update to Windows 10 - and there's good news for those who are clinging to older PCs.	https://www.forbes.com/sites/barrycollins/2021/02/18/will-your-pc-run-the-next-version-of-windows-10-microsoft-reveals-all/	2021/2/18	Will Your PC Run The Next Version Of Windows 10? Microsoft Reveals All	MSFT	5:32:00
Forbes	Microsoft Sparks Anger With Hotmail And Outlook Announcements…And Other Small Business Tech News	1 — Microsoft has sparked anger by charging Hotmail and Outlook users to keep their old emails. · Why this is important for your business:.	https://www.forbes.com/sites/quickerbettertech/2021/02/07/microsoft-sparks-anger-with-hotmail-and-outlook-announcementsand-other-small-business-tech-news/	2021/2/7	Microsoft Sparks Anger With Hotmail And Outlook Announcements…And Other Small Business Tech News	MSFT	7:00:00
Forbes	Are You Ready For Microsoft's Future Workplace?	3) Publish ambitious and detailed environmental goals: Microsoft intends to meet the needs of frontline workers and also the needs of our Planet. Nadella...	https://www.forbes.com/sites/laurarittenhouse/2021/02/24/are-you-ready-for-microsofts-future-workplace/	2021/2/24	Are You Ready For Microsoft's Future Workplace?	MSFT	16:31:00
Forbes	Google Stadia Just Handed The Streaming War To Microsoft And xCloud	There is one clear winner here, and that is Microsoft, Xbox and xCloud. Not that Stadia was some massive industry force or anything, but a lack of confidence in...	https://www.forbes.com/sites/paultassi/2021/02/02/google-stadia-just-handed-the-streaming-war-to-microsoft-and-xcloud/	2021/2/2	Google Stadia Just Handed The Streaming War To Microsoft And xCloud	MSFT	8:07:00
Forbes	Game Changer: Microsoft PlayFab Levels-Up For Developers	Acquired by Microsoft in January 2018, PlayFab is a backend platform and software tools provider of services to build, launch and grow cloud-connected games.	https://www.forbes.com/sites/adrianbridgwater/2021/02/02/game-changer-microsoft-playfab-levels-up-for-developers/	2021/2/2	Game Changer: Microsoft PlayFab Levels-Up For Developers	MSFT	14:45:00
Forbes	Microsoft Wins $22 Billion Army Contract For Augmented Reality Headsets	Microsoft has won a government contract to build augmented reality headsets for the U.S. military, the company and the Army separately announced Wednesday,...	https://www.forbes.com/sites/ginaheeb/2021/03/31/microsoft-wins-22-billion-army-contract-for-augmented-reality-headsets/	2021/3/31	Microsoft Wins $22 Billion Army Contract For Augmented Reality Headsets	MSFT	16:12:00
Forbes	Warning: ‘Hundreds Of Thousands' Of Microsoft Servers Hacked In Ongoing Attack	The Microsoft Exchange attacks could be a lot worse than initially thought, as reports suggest 'hundreds of thousands' servers have now been hacked globally...	https://www.forbes.com/sites/daveywinder/2021/03/06/warning-hundreds-of-thousands-of-microsoft-servers-hacked-in-ongoing-attack/	2021/3/6	Warning: ‘Hundreds Of Thousands' Of Microsoft Servers Hacked In Ongoing Attack	MSFT	9:27:00
Forbes	Why Wouldn't Microsoft Make Bethesda Games Xbox Exclusive?	And that has led to the return of a common question, what is Microsoft going to do with new Bethesda games once they arrive? Namely, are they going to be Xbox (...	https://www.forbes.com/sites/paultassi/2021/03/09/why-wouldnt-microsoft-make-bethesda-games-xbox-exclusive/	2021/3/9	Why Wouldn't Microsoft Make Bethesda Games Xbox Exclusive?	MSFT	9:01:00
Forbes	RIP Cortana: Microsoft Silences Digital Assistant On iOS And Android	Microsoft has officially discontinued its Cortana mobile app, which no longer works on iOS and Android. From today, the Cortana mobile app - which was...	https://www.forbes.com/sites/carlypage/2021/04/01/rip-cortana-microsoft-silences-digital-assistant-on-ios-and-android/	2021/4/1	RIP Cortana: Microsoft Silences Digital Assistant On iOS And Android	MSFT	9:24:00
Forbes	Microsoft's Remote Trend Index Draws From 2020 For A Better ...	Jared Spataro, Corporate Vice President for Microsoft 365, encapsulates the study's results in one key warning: hybrid work should not be seen as business as...	https://www.forbes.com/sites/carolinamilanesi/2021/03/22/microsofts-remote-trend-index-draws-from-2020-for-a-better-future-of-work/	2021/3/22	Microsoft's Remote Trend Index Draws From 2020 For A Better Future Of Work	MSFT	13:51:00
Forbes	Microsoft Teams For Mac Might Be About To Get A Lot Faster	Microsoft has confirmed that it's working to boost the performance of its Microsoft Teams client for Apple MacBooks after users complained that the app was...	https://www.forbes.com/sites/carlypage/2021/03/29/microsoft-teams-for-mac-might-be-about-to-get-a-lot-faster/	2021/3/29	Microsoft Teams For Mac Might Be About To Get A Lot Faster	MSFT	8:27:00
Forbes	Intel And Microsoft Collaborate On DARPA Program That Pioneers A New Frontier Of Ultra-Secure Computing	Say what? You can change something in encrypted data without first decrypting it? Yes, and this technology, called Homomorphic Encryption, will underpin a new...	https://www.forbes.com/sites/davealtavilla/2021/03/08/intel-and-microsoft-collaborate-on-darpa-program-that-pioneers-a-new-frontier-of-ultra-secure-computing/	2021/3/8	Intel And Microsoft Collaborate On DARPA Program That Pioneers A New Frontier Of Ultra-Secure Computing	MSFT	14:08:00
Forbes	Microsoft's Most Impactful Announcements At Ignite 2021	Microsoft also shared that when and if a webinar swells past the 1,000 attendee cap, Teams will “seamlessly scale” up to a 10,000 person experience (view-only).	https://www.forbes.com/sites/patrickmoorhead/2021/03/04/microsofts-most-impactful-announcements-at-ignite-2021/	2021/3/4	Microsoft's Most Impactful Announcements At Ignite 2021	MSFT	16:43:00
Forbes	Microsoft Mesh: A New “Holoportation” & Mixed Reality Platform That May Disrupt Healthcare	Microsoft Mesh: A New “Holoportation” & Mixed Reality Platform That May Disrupt Healthcare · “Feel Presence: Connect with new depth and dimension. · “Experience...	https://www.forbes.com/sites/saibala/2021/03/07/microsoft-mesh-a-new-holoportation--mixed-reality-platform-that-may-disrupt-healthcare/	2021/3/7	Microsoft Mesh: A New “Holoportation” & Mixed Reality Platform That May Disrupt Healthcare	MSFT	19:47:00
Forbes	Facebook, Microsoft, Uber: Major Tech Companies Make Plans To Soon Reopen Offices	Uber and Microsoft announced this week they will reopen their headquarters on March 29, with Uber saying employees can come back on a voluntary basis until the...	https://www.forbes.com/sites/rachelsandler/2021/03/26/facebook-microsoft-uber-major-tech-companies-make-plans-to-soon-reopen-offices/	2021/3/26	Facebook, Microsoft, Uber: Major Tech Companies Make Plans To Soon Reopen Offices	MSFT	16:55:00
Forbes	Will Microsoft Viva Help Solve Our Productivity Problem?	The Microsoft Teams application is at the heart of Viva, providing the mechanisms to connect these tools as an employee experience portal utilizing the power of...	https://www.forbes.com/sites/brucerogers/2021/03/18/will-microsoft-viva-help-solve-our-productivity-problem/	2021/3/18	Will Microsoft Viva Help Solve Our Productivity Problem?	MSFT	14:40:00
Forbes	Azure Arc Becomes The Foundation For Microsoft's Hybrid And Multi-Cloud Strategy	Microsoft continues to expand Azure Arc's capabilities to transform it into a hybrid cloud and multi-cloud platform. At the recent Spring Ignite conference,...	https://www.forbes.com/sites/janakirammsv/2021/03/15/azure-arc-becomes-the-foundation-for-microsofts-hybrid-and-multi-cloud-strategy/	2021/3/15	Azure Arc Becomes The Foundation For Microsoft's Hybrid And Multi-Cloud Strategy	MSFT	2:56:00
Forbes	Discord And Microsoft: How Do You Create Momentum?	But Discord never gained that momentum, or was only able to generate it in a specific community, that of video game fans. A community that is undoubtedly...	https://www.forbes.com/sites/enriquedans/2021/03/27/discord-and-microsoft-how-do-you-create-momentum/	2021/3/27	Discord And Microsoft: How Do You Create Momentum?	MSFT	14:14:00
Forbes	Microsoft's Percept Precept: Industrial IoT Shifts From ...	Azure Percept, a new family of AI-enabled edge hardware and services, was the most significant IoT announcement at Microsoft Ignite 2021.	https://www.forbes.com/sites/moorinsights/2021/03/16/microsofts-percept-precept-industrial-iot-shifts-from-solutions-to-platforms/	2021/3/16	Microsoft’s Percept Precept: Industrial IoT Shifts From Solutions To Platforms	MSFT	15:27:00
Forbes	This New Wireless Headset Is A Comfortable Listen And ...	The EPOS ADAPT 360 is relatively affordable and certified for use with Microsoft Teams. It can be used wirelessly with the ANC (active noise-cancellation)...	https://www.forbes.com/sites/marksparrow/2021/03/10/this-new-wireless-headset-is-a-comfortable-listen-and-microsoft-teams-certified/	2021/3/10	This New Wireless Headset Is A Comfortable Listen And Microsoft Teams Certified	MSFT	5:00:00
Forbes	Microsoft, Other Bidders Pursue An Acquisition Of Discord As The App's Founders Near Billionaire Status	Stan Vishnevskiy and Jason Citron founded Discord in 2015. Gabriela Hasbun/The Forbes Collection. Microsoft MSFT +0.5% is hoping to buy Discord, a popular chat...	https://www.forbes.com/sites/abrambrown/2021/03/23/microsoft-other-bidders-pursue-an-acquisition-of-discord-as-the-apps-founders-near-billionaire-status/	2021/3/23	Microsoft, Other Bidders Pursue An Acquisition Of Discord As The App's Founders Near Billionaire Status	MSFT	15:56:00
Forbes	Learn Excel With This Online Course Bundle, Which Is Currently 97% Off	If you've never worked with spreadsheets before, just opening Microsoft Excel can feel intimidating. The program has so many different functions,...	https://www.forbes.com/sites/forbes-personal-shopper/2021/03/30/excel-training-course-bundle-deal/	2021/3/30	Learn Excel With This Online Course Bundle, Which Is Currently 97% Off	MSFT	16:30:00
Forbes	Microsoft's 'Warpath': The $19.7 Billion Buyout Of Nuance ...	Satya Nadella, CEO of Microsoft. Getty Images. Microsoft's $19.7 billion acquisition of artificial intelligence speech recognition company Nuance Communications...	https://www.forbes.com/sites/angelauyeung/2021/04/13/microsofts-warpath-the-197-billion-buyout-of-nuance-communications-could-be-the-start-of-an-acquisition-spree/	2021/4/13	Microsoft’s ‘Warpath’: The $19.7 Billion Buyout Of Nuance Communications Could Be The Start Of An Acquisition Spree	MSFT	6:30:00
Forbes	Microsoft Adopts Epic's 88-12 Revenue Split On PC In An Indirect Move Against Apple	Microsoft has announced today that games sold on its Windows Store will now have an 88%-12% split in favor of developers, an increase from the 70%-30% it...	https://www.forbes.com/sites/paultassi/2021/04/29/microsoft-adopts-epics-88-12-revenue-split-on-pc-in-an-indirect-move-against-apple/	2021/4/29	Microsoft Adopts Epic's 88-12 Revenue Split On PC In An Indirect Move Against Apple	MSFT	9:41:00
Forbes	Square Enix Denies Microsoft Or Sony Are Trying To Buy Them [Update]	That would be Microsoft, which has been on a buying spree of studios small and large, its biggest being a $7.5 billion deal for Zenimax/Bethesda which added a...	https://www.forbes.com/sites/paultassi/2021/04/16/report-someone-wants-to-buy-square-enix-could-microsoft-and-sony-be-circling/	2021/4/16	Square Enix Denies Microsoft Or Sony Are Trying To Buy Them [Update]	MSFT	8:44:00
Forbes	Microsoft Nears $2 Trillion Market Value—Second Only To Apple In The U.S.	Microsoft cofounder and former chair Bill Gates is now one of the world's richest people. WireImage. Key Facts. Microsoft shares are virtually flat Monday after...	https://www.forbes.com/sites/jonathanponciano/2021/04/26/microsoft-nears-2-trillion-market-value-second-only-to-apple-in-the-us/	2021/4/26	Microsoft Nears $2 Trillion Market Value—Second Only To Apple In The U.S.	MSFT	12:19:00
Forbes	Microsoft Announces 'Doubling Down' On Prioritizing ...	First, spurring development of accessible technology across the industry and economy. Second, utilizing said assistive technology to generate more opportunities...	https://www.forbes.com/sites/stevenaquino/2021/04/28/microsoft-announces-doubling-down-on-prioritizing-accessibility-and-narrowing-the-disability-gap/	2021/4/28	Microsoft Announces ‘Doubling Down’ On Prioritizing Accessibility And Narrowing The Disability Gap	MSFT	21:06:00
Forbes	British Reseller Sues Microsoft For £270m Over ‘Illegal' Software Licences	UK-based software reseller ValueLicensing is suing Microsoft for £270 million due to the company's alleged stifling of competition in the software market.	https://www.forbes.com/sites/carlypage/2021/04/08/british-reseller-sues-microsoft-for-270m-over-illegal-software-licences/	2021/4/8	British Reseller Sues Microsoft For £270m Over ‘Illegal' Software Licences	MSFT	10:12:00
Forbes	Microsoft's Acquisition Of Nuance Seen Setting Tone Ahead Of Fiscal Q3 Earnings Report	Nuance may help Microsoft establish a stronger footing in the healthcare industry and the still-emerging field of artificial intelligence applications; This...	https://www.forbes.com/sites/jjkinahan/2021/04/26/microsofts-acquisition-of-nuance-seen-setting-tone-ahead-of-fiscal-q3-earnings-report/	2021/4/26	Microsoft's Acquisition Of Nuance Seen Setting Tone Ahead Of Fiscal Q3 Earnings Report	MSFT	10:20:00
Forbes	Microsoft Word: Which Of These Will Be The New Default Font?	Calibri has been Word's default font since 2007, when it replaced Times New Roman. Now it's being kicked to the kerb for one of five new custom fonts that...	https://www.forbes.com/sites/barrycollins/2021/04/28/microsoft-word-which-of-these-will-be-the-new-default-font/	2021/4/28	Microsoft Word: Which Of These Will Be The New Default Font?	MSFT	12:26:00
Forbes	Microsoft Teams And Zoom Hacked In $1 Million Competition	Both Microsoft Teams and Zoom have been exposed as vulnerable by benevolent hackers taking part in the annual Pwn2Own competition.	https://www.forbes.com/sites/thomasbrewster/2021/04/08/microsoft-teams-and-zoom-hacked-in-1-million-competition/	2021/4/8	Microsoft Teams And Zoom Hacked In $1 Million Competition	MSFT	9:58:00
Forbes	Microsoft Announces Acquisition Of Nuance; Targets ...	The transaction has been unanimously approved by the Boards of Directors of both Nuance and Microsoft. The deal is intended to close by the end of this calendar...	https://www.forbes.com/sites/joecornell/2021/04/20/microsoft-announces-acquisition-of-nuance-targets-completion-in-2021/	2021/4/20	Microsoft Announces Acquisition Of Nuance; Targets Completion In 2021	MSFT	11:47:00
Forbes	Why Microsoft Won The $22 Billion Army Hololens 2 AR Deal	That same year, Microsoft also announced its Mixed Reality VR headsets for Windows. As some may remember, 2016 was a peak hype year for VR. The momentum behind...	https://www.forbes.com/sites/moorinsights/2021/04/06/why-microsoft-won-the-22-billion-army-hololens-2-ar-deal/	2021/4/6	Why Microsoft Won The $22 Billion Army Hololens 2 AR Deal	MSFT	17:47:00
Forbes	Microsoft Edge Gets Cool New Features And Fixes An Annoying Bug	But for me, the biggest news was the fix for an annoying bug in the one Edge feature that converted me from using Chrome on my Macs and Windows PCs. As I wrote...	https://www.forbes.com/sites/dwightsilverman/2021/04/16/microsoft-edge-gets-cool-new-features-and-fixes-an-annoying-bug/	2021/4/16	Microsoft Edge Gets Cool New Features And Fixes An Annoying Bug	MSFT	11:57:00
Forbes	New Microsoft Leak Promises Powerful Surface Pro	Previous generations of Qualcomm's Snapdragon 8cx processor have been found in Windows 10 devices running on ARM, while Microsoft is using a variant of the...	https://www.forbes.com/sites/ewanspence/2021/04/28/microsoft-surface-pro-windows-10-arm-qualcomm-snapdragon-8cx-benchmark-leak/	2021/4/28	New Microsoft Leak Promises Powerful Surface Pro	MSFT	17:09:00
Forbes	Microsoft Unveils ‘Reading Progress' To Mark Teacher Appreciation Day	But I digress. Microsoft is honoring Teacher Appreciation Day as well, with the announcement of a groundbreaking new tool that may change how schools teach—...	https://www.forbes.com/sites/tonybradley/2021/05/04/microsoft-unveils-reading-progress-to-mark-teacher-appreciation-day/	2021/5/4	Microsoft Unveils ‘Reading Progress' To Mark Teacher Appreciation Day	MSFT	9:00:00
Forbes	Microsoft Surface Laptop 4: Fresh Leaks Claim To Show Price, Configs	Intel Core i5-1035G7 (13.5-inch); Intel Core i7-1065G7 (13.5-inch). Why not AMD Ryzen 5000? Microsoft is rarely at the cutting edge of processor...	https://www.forbes.com/sites/brookecrothers/2021/04/10/microsoft-surface-laptop-4-vs-surface-laptop-3---fresh-leaks-show-specs-price-release-date/	2021/4/10	Microsoft Surface Laptop 4: Fresh Leaks Claim To Show Price, Configs	MSFT	18:32:00
Forbes	Microsoft's Acquisition Of Nuance Reaffirms Its Interest In Dominating The $11+ Trillion Healthcare Market	Satya Nadella, CEO of Microsoft, commented on Nuance's potential impact in healthcare, especially with regards to artificial intelligence (AI): “Nuance provides...	https://www.forbes.com/sites/saibala/2021/04/19/microsofts-acquisition-of-nuance-reaffirms-its-interest-in-dominating-the-11-trillion-healthcare-market/	2021/4/19	Microsoft's Acquisition Of Nuance Reaffirms Its Interest In Dominating The $11+ Trillion Healthcare Market	MSFT	23:13:00
Forbes	On CRM: Whatever Happened To LinkedIn's Integration With Microsoft Dynamics?	When Microsoft first purchased the professional social media site LinkedIn back in 2016 I remember the excitement amongst my Microsoft Dynamics clients.	https://www.forbes.com/sites/quickerbettertech/2021/04/05/on-crm-whatever-happened-to-linkedins-integration-with-microsoft-dynamics/	2021/4/5	On CRM: Whatever Happened To LinkedIn's Integration With Microsoft Dynamics?	MSFT	7:42:00
Forbes	Google Stock To Outpace Microsoft's In Post Pandemic Economy	Microsoft's revenue growth is speeding up. Its three year average revenue growth rate is about 14%. In its fiscal third quarter, Microsoft revenues increased 19...	https://www.forbes.com/sites/petercohan/2021/04/28/google-stock-to-outpace-microsofts-in-post-pandemic-economy/	2021/4/28	Google Stock To Outpace Microsoft's In Post Pandemic Economy	MSFT	8:38:00
Forbes	Microsoft's Latest Move To Catch Apple In Windows 10 vs MacOS Fight	Now Microsoft and Qualcomm are leveraging one of Apple's advantages in the race to catch up. Microsoft...	https://www.forbes.com/sites/ewanspence/2021/05/02/microsoft-windows-10-arm-qualcomm-8cx-apple-silicon-m1-macos-bigsur/	2021/5/2	Microsoft's Latest Move To Catch Apple In Windows 10 vs MacOS Fight	MSFT	19:16:00
Forbes	Texas Business Leaders And Major Corporations—Including Microsoft, HP—Blast State's ‘Voter Suppression' Bills	The companies who signed the open letter include American Airlines, Microsoft, HP, Etsy, Salesforce, Unilever, Patagonia, REI Co-op, Warby Parker, Sodexo and...	https://www.forbes.com/sites/alisondurkee/2021/05/04/texas-business-leaders-and-major-corporations-including-microsoft-hp-blast-states-voter-suppression-bills/	2021/5/4	Texas Business Leaders And Major Corporations—Including Microsoft, HP—Blast State's ‘Voter Suppression' Bills	MSFT	14:38:00
Forbes	Microsoft Is Finally Killing Off Internet Explorer After 25 Years	Microsoft has announced that, after 25 years, it's finally retiring its ageing Internet Explorer in 2022. The much-maligned web browser, which originally...	https://www.forbes.com/sites/carlypage/2021/05/20/microsoft-is-finally-killing-off-internet-explorerin-2022/	2021/5/20	Microsoft Is Finally Killing Off Internet Explorer After 25 Years	MSFT	5:56:00
Forbes	Microsoft Build And Power Platform - Navigating Change, And The Role Power Technology Can Play	The Microsoft Power Platform allows a non-technical user to immediately create, automate and analyze data themselves without coding knowledge. Power Platform...	https://www.forbes.com/sites/patrickmoorhead/2021/05/25/microsoft-build-and-power-platformnavigating-change-and-the-role-power-technology-can-play/	2021/5/25	Microsoft Build And Power Platform - Navigating Change, And The Role Power Technology Can Play	MSFT	11:18:00
Forbes	Microsoft Board Reportedly Investigated Bill Gates' Alleged Relationship With Female Staffer Before His Exit	Microsoft Board Reportedly Investigated Bill Gates' Alleged Relationship With Female Staffer Before His Exit ... Covering breaking news and tech policy stories at...	https://www.forbes.com/sites/siladityaray/2021/05/17/microsoft-board-reportedly-investigated-bill-gates-alleged-relationship-with-female-staffer-before-his-exit/	2021/5/17	Microsoft Board Reportedly Investigated Bill Gates' Alleged Relationship With Female Staffer Before His Exit	MSFT	2:14:00
Forbes	M & M: Mars Teams Up With Microsoft To Reimagine Digital Transformation	There are multiple elements to the Mars and Microsoft relationship. Mars will leverage Microsoft's Azure AI (artificial intelligence) and IoT (internet-of-...	https://www.forbes.com/sites/tonybradley/2021/05/13/m--m-mars-teams-up-with-microsoft-to-reimagine-digital-transformation/	2021/5/13	M & M: Mars Teams Up With Microsoft To Reimagine Digital Transformation	MSFT	19:03:00
Forbes	Windows 11 Features: What Microsoft Must Deliver	Despite promising Windows 10 would be the final desktop operating system it would ever release, Microsoft looks set to deliver Windows 11 at the end of this...	https://www.forbes.com/sites/barrycollins/2021/06/05/windows-11-features-what-microsoft-must-deliver/	2021/6/5	Windows 11 Features: What Microsoft Must Deliver	MSFT	6:00:00
Forbes	How Microsoft Advertising's MJ DePalma Is Helping ...	Microsoft Advertising has launched the Marketing with Purpose Playbook and course, based on their deep dive into consumer research about the impact of...	https://www.forbes.com/sites/afdhelaziz/2021/05/26/how-microsoft-advertings-mj-depalma-is-helping-companies-market-with-purpose/	2021/5/26	How Microsoft Advertising’s MJ DePalma Is Helping Companies Market With Purpose	MSFT	12:00:00
Forbes	Customer Stories Showcase Traction For Microsoft's Business Apps Division	Business is booming for Microsoft and its business apps team. The company shared that Dynamics 365 had a breakthrough quarter with revenue increasing 45%...	https://www.forbes.com/sites/maribellopez/2021/05/10/customer-stories-showcase-traction-for-microsofts-business-apps-division/	2021/5/10	Customer Stories Showcase Traction For Microsoft's Business Apps Division	MSFT	16:26:00
Forbes	Zoom Switches On Dazzling Feature To Beat Google Meet & Microsoft Teams	Zoom today announced a new feature in its blog, with support for Center Stage on iPad Pro. This means it has beaten rivals Google Meet and Microsoft Teams...	https://www.forbes.com/sites/davidphelan/2021/05/26/zoom-beats-google-meet--microsoft-teams-to-dazzling-new-ipad-pro-features/	2021/5/26	Zoom Switches On Dazzling Feature To Beat Google Meet & Microsoft Teams	MSFT	12:00:00
Forbes	Pentagon Scraps Microsoft's $10 Billion Cloud Computing Deal After Lawsuit From Amazon	The Department of Defense is canceling a $10 billion cloud computing contract with Microsoft, the military announced Tuesday, ending years of legal battles...	https://www.forbes.com/sites/joewalsh/2021/07/06/pentagon-scraps-microsofts-10-billion-cloud-computing-deal-after-lawsuit-from-amazon/	2021/7/6	Pentagon Scraps Microsoft's $10 Billion Cloud Computing Deal After Lawsuit From Amazon	MSFT	13:16:00
Forbes	Microsoft Is Already Building The Next Xbox Consoles And Streaming-Only Game Pass Hardware	Today, the contents of a pre-recorded E3 Xbox panel came to light as we heard from Microsoft execs on their plans for what is now effectively known as the...	https://www.forbes.com/sites/paultassi/2021/06/10/microsoft-is-already-building-the-next-xbox-consoles-and-streaming-only-game-pass-hardware/	2021/6/10	Microsoft Is Already Building The Next Xbox Consoles And Streaming-Only Game Pass Hardware	MSFT	9:16:00
Forbes	Why You Need To Start Worrying About Microsoft Windows 11 Now	When Microsoft announced the advent of its new version of Windows on June 24, 2021, it seemed fairly innocuous. The interface will be beautiful,...	https://www.forbes.com/sites/waynerash/2021/06/26/why-you-need-to-start-worrying-about-microsoft-windows-11-now/	2021/6/26	Why You Need To Start Worrying About Microsoft Windows 11 Now	MSFT	9:10:00
Forbes	Microsoft In Surprise Move To Kill Windows 10 In 2025: New Version Coming Soon	It also has a big announcement on 24th June where we can 'see what's next for Windows', which suggests Microsoft is indeed planning a new version - possibly...	https://www.forbes.com/sites/antonyleather/2021/06/14/microsoft-in-surprise-move-to-kill-windows-10-in-2025-new-version-coming-soon/	2021/6/14	Microsoft In Surprise Move To Kill Windows 10 In 2025: New Version Coming Soon	MSFT	7:20:00
Forbes	Microsoft Withdraws Windows 11 Compatibility Checker, Issues Clarification	The Windows 11 Widget screen, showing the centered start button. Microsoft. The Microsoft Windows team has removed the Windows PC Health Check app from its...	https://www.forbes.com/sites/waynerash/2021/06/29/microsoft-withdraws-windows-11-compatibility-checker-issues-clarification/	2021/6/29	Microsoft Withdraws Windows 11 Compatibility Checker, Issues Clarification	MSFT	18:51:00
Forbes	Nadella's Appointment As Microsoft Chair Bucks Governance ...	Microsoft's move to add the role of board chairman to CEO Satya Nadella's duties at the technology giant bucks a growing trend of companies separating the...	https://www.forbes.com/sites/aayushipratap/2021/06/19/nadellas-appointment-as-microsoft-chair-bucks-governance-trend/	2021/6/19	Nadella’s Appointment As Microsoft Chair Bucks Governance Trend	MSFT	10:55:00
Forbes	Microsoft-Owned GitHub Is Trying To Read Software ...	GitHub, a code-sharing service, has announced a new product called GitHub Copilot that's an AI-powered assistant for software developers.	https://www.forbes.com/sites/martingiles/2021/06/29/microsoft-github-reading-developers-minds-with-ai/	2021/6/29	Microsoft-Owned GitHub Is Trying To Read Software Developers’ Minds With AI	MSFT	18:47:00
Forbes	Microsoft Should Buy The ‘Metal Gear Solid' Franchise	Over at GamesBeat, Jeff Grubb reports that Metal Gear Solid and Death Stranding developer Hideo Kojima has signed a “letter of intent” with Microsoft to...	https://www.forbes.com/sites/erikkain/2021/07/03/microsoft-should-buy-the-metal-gear-solid-franchise/	2021/7/3	Microsoft Should Buy The ‘Metal Gear Solid' Franchise	MSFT	12:40:00
Forbes	Windows 11 Features: What Microsoft Must Deliver	Despite promising Windows 10 would be the final desktop operating system it would ever release, Microsoft looks set to deliver Windows 11 at the end of this...	https://www.forbes.com/sites/barrycollins/2021/06/05/windows-11-features-what-microsoft-must-deliver/	2021/6/5	Windows 11 Features: What Microsoft Must Deliver	MSFT	6:00:00
Forbes	Microsoft's Xbox E3 2021 Show: When And Where To Watch, What To Expect	E3 day one yesterday was…not the greatest, between an underwhelming Ubisoft show, a flat-out bizarre Gearbox presentation and it was up to Devolver,...	https://www.forbes.com/sites/paultassi/2021/06/13/microsofts-xbox-e3-2021-show-when-and-where-to-watch-what-to-expect/	2021/6/13	Microsoft's Xbox E3 2021 Show: When And Where To Watch, What To Expect	MSFT	8:45:00
Forbes	Windows 11 Security Stink Reveals Massive Microsoft Ransomware Red Herring	Microsoft is also beating the Windows 11 security drum and beating it hard by talking up how it features the strongest protection against malware yet. However,...	https://www.forbes.com/sites/daveywinder/2021/07/03/windows-11-security-stink-reveals-massive-microsoft-ransomware-red-herring/	2021/7/3	Windows 11 Security Stink Reveals Massive Microsoft Ransomware Red Herring	MSFT	6:43:00
Forbes	The Microsoft And Sony First Party Arms Race Has Dueling Strategies	This week, Sony acquired Housemarque, maker of Returnal, and may have leaked they're about to acquire Bluepoint too. This comes in the wake of their...	https://www.forbes.com/sites/paultassi/2021/07/01/the-microsoft-and-sony-first-party-arms-race-has-dueling-strategies/	2021/7/1	The Microsoft And Sony First Party Arms Race Has Dueling Strategies	MSFT	10:25:00
Forbes	Learning From Microsoft's Imagine Cup Youth 2021	Microsoft Imagine Cup Youth 2021 winners were spotlighted in June. The winners are amazingly creative students aged 13 to 18 (Gen Z—born 1997 to 2012)...	https://www.forbes.com/sites/stephenibaraki/2021/06/28/learning-from-microsofts-imagine-cup-youth-2021/	2021/6/28	Learning From Microsoft's Imagine Cup Youth 2021	MSFT	17:58:00
Forbes	NSA And FBI Blame Russia For Massive ‘Brute Force' Attacks On Microsoft 365	American intelligence and law enforcement agencies have pointed the finger at a Kremlin-backed hacking crew for a two-year campaign to break into Microsoft...	https://www.forbes.com/sites/thomasbrewster/2021/07/01/nsa-and-fbi-blame-russia-for-massive-brute-force-attacks-on-microsoft-365/	2021/7/1	NSA And FBI Blame Russia For Massive ‘Brute Force' Attacks On Microsoft 365	MSFT	11:00:00
Forbes	Microsoft And Netflix Among Today's Trending Stocks	Friday was a great day for the stock market, with the S&P 500 trading up to record highs and the Nasdaq closing up 0.5% for the week.	https://www.forbes.com/sites/qai/2021/06/07/microsoft-and-netflix-among-todays-trending-stocks/	2021/6/7	Microsoft And Netflix Among Today's Trending Stocks	MSFT	10:39:00
Forbes	PyTorch Gains Momentum With Push From Facebook And Microsoft	Machine learning engineers use it to create computer vision, conversational AI, and personalization and recommendation systems. Microsoft has partnered with...	https://www.forbes.com/sites/janakirammsv/2021/06/27/pytorch-gains-momentum-with-push-from-facebook-and-microsoft/	2021/6/27	PyTorch Gains Momentum With Push From Facebook And Microsoft	MSFT	2:09:00
Forbes	Building Games In The Cloud, Microsoft Azure Developers ...	Having spent over 12-years at Microsoft, Chen has worked on building game development platforms for all kinds of mediums from the web, to portable devices, back...	https://www.forbes.com/sites/adrianbridgwater/2021/06/11/building-games-in-the-cloud-microsoft-azure-developers-level-up/	2021/6/11	Building Games In The Cloud, Microsoft Azure Developers Level Up	MSFT	6:26:00
Forbes	Microsoft Issues A Major Warning For ‘Cyberpunk 2077' Xbox Players	Both Sony and Microsoft began issuing refunds, expanding their policies to better cater to upset gamers. The game still sold well, but there was an extra layer...	https://www.forbes.com/sites/erikkain/2021/06/26/microsoft-issues-a-major-warning-for-cyberpunk-2077-xbox-players/	2021/6/26	Microsoft Issues A Major Warning For ‘Cyberpunk 2077' Xbox Players	MSFT	8:00:00
Forbes	Pentagon Scraps Microsoft's $10 Billion Cloud Computing Deal After Lawsuit From Amazon	The Department of Defense is canceling a $10 billion cloud computing contract with Microsoft, the military announced Tuesday, ending years of legal battles...	https://www.forbes.com/sites/joewalsh/2021/07/06/pentagon-scraps-microsofts-10-billion-cloud-computing-deal-after-lawsuit-from-amazon/	2021/7/6	Pentagon Scraps Microsoft's $10 Billion Cloud Computing Deal After Lawsuit From Amazon	MSFT	13:16:00
Forbes	U.S., NATO And Allies Accuse China Of Hacking Microsoft	This includes building an intelligence network using hired criminal hackers who also “conduct unsanctioned cyber operations worldwide,” including ransomware...	https://www.forbes.com/sites/roberthart/2021/07/19/us-nato-and-allies-accuse-china-of-hacking-microsoft/	2021/7/19	U.S., NATO And Allies Accuse China Of Hacking Microsoft	MSFT	7:25:00
Forbes	Microsoft Supercharged The PC Industry. Now It Could Kill It.	This week Microsoft announced Windows 365, a new service that will allow businesses to access virtual Windows 10 or 11 PCs through any web browser. It doesn't...	https://www.forbes.com/sites/barrycollins/2021/07/18/microsoft-supercharged-the-pc-industrynow-it-could-kill-it/	2021/7/18	Microsoft Supercharged The PC Industry. Now It Could Kill It.	MSFT	5:27:00
Forbes	Microsoft Confirms New Windows 10 Login Bypass Threat: Here's The Fix	The latest batch of 'Patch Tuesday' security updates from Microsoft has landed with a hefty thump. With 116 vulnerabilities fixed, 12 of which were rated as...	https://www.forbes.com/sites/daveywinder/2021/07/16/microsoft-confirms-new-windows-10-login-bypass-threat-heres-the-fix/	2021/7/16	Microsoft Confirms New Windows 10 Login Bypass Threat: Here's The Fix	MSFT	6:00:00
Forbes	Microsoft Releases ‘Critical' PrintNightmare Update For All Windows Versions	Now Microsoft has issued a series of fixes which, while flawed, are essential updates for all Windows users. 07/09 Update: Microsoft's urgency to patch the...	https://www.forbes.com/sites/gordonkelly/2021/07/09/microsoft-windows-10-security-warning-printnightmare-fix-patch-free-windows-10-upgrade/	2021/7/9	Microsoft Releases ‘Critical' PrintNightmare Update For All Windows Versions	MSFT	12:39:00
Forbes	Microsoft Announces Windows 365 Cloud Desktop At Its Inspire Partner Event	Microsoft recently held its annual partner event, Inspire, where it announced new features to its 365 suites. Many of these new changes are solutions to how...	https://www.forbes.com/sites/patrickmoorhead/2021/07/23/microsoft-announces-windows-365-cloud-desktop-at-its-inspire-partner-event/	2021/7/23	Microsoft Announces Windows 365 Cloud Desktop At Its Inspire Partner Event	MSFT	11:07:00
Forbes	Thoughts On Microsoft Windows 11 Preview Edition	Last month Microsoft announced its new Windows 11 operating system, which surprised many after Microsoft indicated Windows 10 would be the last.	https://www.forbes.com/sites/patrickmoorhead/2021/07/08/thoughts-on-microsoft-windows-11-preview-edition/	2021/7/8	Thoughts On Microsoft Windows 11 Preview Edition	MSFT	12:17:00
Forbes	Security Researchers Issue New Windows 11 Warning	That changed July 29 when Microsoft released the first beta build of Windows 11. So now you can get hold of what will, hopefully, be a slightly less buggy...	https://www.forbes.com/sites/daveywinder/2021/07/30/security-researchers-issue-new-windows-11-warning/	2021/7/30	Security Researchers Issue New Windows 11 Warning	MSFT	8:00:00
Forbes	Microsoft Accessibility Boss Jenny Lay-Flurrie Reflects On ...	This week marked the 31st anniversary of the passage of the Americans with Disabilities Act, colloquially known as the ADA. President George H.W. Bush...	https://www.forbes.com/sites/stevenaquino/2021/07/28/microsoft-accessibility-boss-jenny-lay-flurrie-reflects-on-three-decades-of-the-landmark-americans-with-disabilities-act/	2021/7/28	Microsoft Accessibility Boss Jenny Lay-Flurrie Reflects On Three Decades Of The ‘Landmark’ Americans With Disabilities Act	MSFT	13:59:00
Forbes	Google, Facebook And Microsoft Are Working On AI Ethics ...	AI-based systems are often faced with making decisions that were not built into their models—decisions representing ethical dilemmas. For example, suppose a...	https://www.forbes.com/sites/glenngow/2021/07/11/google-facebook-and-microsoft-are-working-on-ai-ethics-heres-what-your-company-should-be-doing/	2021/7/11	Google, Facebook And Microsoft Are Working On AI Ethics—Here’s What Your Company Should Be Doing	MSFT	6:00:00
Forbes	Forget The Apple Macbook, Or Microsoft Surface, Say Goodbye To The Perfect Laptop	Google's Chromebook Pixel 2015 is the best laptop I've used in a long, long time. Janhoi McGregor. The oldest, longest-lasting piece of technology in my...	https://www.forbes.com/sites/jaymcgregor/2021/07/10/apple-macbook-pro-vs-microsoft-surface-vs-chromebook/	2021/7/10	Forget The Apple Macbook, Or Microsoft Surface, Say Goodbye To The Perfect Laptop	MSFT	9:31:00
Forbes	Microsoft Has Only One Question To Answer At The Xbox's Gamescom Showcase	Update: The show came and went and Microsoft did not announce the Halo Infinite release date, causing everyone to speculate that it's coming either at Geoff...	https://www.forbes.com/sites/paultassi/2021/08/24/microsoft-has-only-one-question-to-answer-at-the-xboxs-gamescom-showcase/	2021/8/24	Microsoft Has Only One Question To Answer At The Xbox's Gamescom Showcase	MSFT	9:46:00
Forbes	Windows 11 Release Date: Microsoft Tweet Drops A Big Hint	Microsoft has dropped a strong clue about the Windows 11 release date, with a new tweet subtly suggesting the operating system will arrive on October 20.	https://www.forbes.com/sites/barrycollins/2021/08/24/windows-11-release-date-microsoft-tweet-drops-a-big-hint/	2021/8/24	Windows 11 Release Date: Microsoft Tweet Drops A Big Hint	MSFT	5:25:00
Forbes	Warning: 'Extremely Serious' Microsoft Vulnerabilities Hacked ...	A former Microsoft security staffer has warned that cybercriminals are exploiting vulnerabilities in Microsoft Exchange email servers en masse because...	https://www.forbes.com/sites/thomasbrewster/2021/08/23/microsoft-exchange-vulnerabilities-hacked-by-proxyshell-ransomware-criminals/	2021/8/23	Warning: ‘Extremely Serious’ Microsoft Vulnerabilities Hacked By Ransomware Criminals	MSFT	6:33:00
Forbes	Microsoft Is Running Out Of Ways To Say ‘Starfield' Is An Xbox Exclusive Not Coming To PlayStation	It's why Starfield is Xbox/Game Pass exclusive. It's why almost certainly Elder Scrolls 6 will be. It's why most, if not all future Bethesda games will be. The...	https://www.forbes.com/sites/paultassi/2021/08/31/microsoft-is-running-out-of-ways-to-say-starfield-is-an-xbox-exclusive-not-coming-to-playstation/	2021/8/31	Microsoft Is Running Out Of Ways To Say ‘Starfield' Is An Xbox Exclusive Not Coming To PlayStation	MSFT	8:01:00
Forbes	Microsoft Is Raising Office 365 Prices By As Much As 25%—And Other Small Business Tech News	Microsoft this week announced the below price increases for all of its Office 365 products, effective March 1, 2022. Microsoft 365 Business Basic is going from...	https://www.forbes.com/sites/quickerbettertech/2021/08/22/microsoft-is-raising-office-365-prices-by-as-much-as-25-percentand-other-small-business-tech-news/	2021/8/22	Microsoft Is Raising Office 365 Prices By As Much As 25%—And Other Small Business Tech News	MSFT	7:00:00
Forbes	What It Super Secure Mode In The Microsoft Edge Web Browser?	Microsoft's Edge web browser is already very secure, which has a lot to do with Edge being built upon the the same Chromium code base that powers Google...	https://www.forbes.com/sites/leemathews/2021/08/08/what-it-super-secure-mode-in-the-microsoft-edge-web-browser/	2021/8/8	What It Super Secure Mode In The Microsoft Edge Web Browser?	MSFT	15:01:00
Forbes	Microsoft's Desktop Hinge Technology Coming To The Surface Book	And Microsoft has another Surface product that covers the laptop base that was originally the sole domain of the Surface Book. The Surface Laptop (and the...	https://www.forbes.com/sites/ewanspence/2021/08/15/microsoft-surface-book-4-laptop-hine-surface-studio-tilt-lift/	2021/8/15	Microsoft's Desktop Hinge Technology Coming To The Surface Book	MSFT	19:58:00
Forbes	So What's Up With ‘Destiny 2' And Microsoft This Year?	Missing from both the Xbox showcase and the Bungie show was any indication that The Witch Queen, like Beyond Light, would be coming to Xbox Game Pass. Past that...	https://www.forbes.com/sites/paultassi/2021/09/03/so-whats-up-with-destiny-2-and-microsoft-this-year/	2021/9/3	So What's Up With ‘Destiny 2' And Microsoft This Year?	MSFT	9:28:00
Forbes	Visibility Is The Key To Managing Microsoft 365 For Enterprises	Large businesses adopted Microsoft 365 (M365) en masse to ensure their employees were productive and engaged while working from home. Organizations' risk...	https://www.forbes.com/sites/forbestechcouncil/2021/08/12/visibility-is-the-key-to-managing-microsoft-365-for-enterprises/	2021/8/12	Visibility Is The Key To Managing Microsoft 365 For Enterprises	MSFT	8:30:00
Forbes	Microsoft Unveils The Latest Surface Devices	Microsoft hosted an event this morning to share the latest devices in the Surface lineup. With both the imminent launch of Windows 11 and the holiday...	https://www.forbes.com/sites/tonybradley/2021/09/22/microsoft-unveils-the-latest-surface-devices/	2021/9/22	Microsoft Unveils The Latest Surface Devices	MSFT	12:00:00
Forbes	Windows 11 And Microsoft's Evolution Of Touch Based Computing	Microsoft has been moving this way for some time. Look at the Surface hardware. That started with the Surface RT tablet, which included an attachable keyboard...	https://www.forbes.com/sites/ewanspence/2021/10/04/microsoft-windows-11-interview-panos-panay-touch-pen-computing/	2021/10/4	Windows 11 And Microsoft's Evolution Of Touch Based Computing	MSFT	21:49:00
Forbes	Four New Microsoft Surface Computers Plus A Folding Phone ...	Here are five things in technology that happened this past week and how they affect your business. Did you miss them? 1 —Microsoft unveiled four Surface...	https://www.forbes.com/sites/quickerbettertech/2021/09/26/four-new-microsoft-surface-computers-plus-a-folding-phoneand-other-small-business-tech-news/	2021/9/26	Four New Microsoft Surface Computers Plus A Folding Phone—And Other Small Business Tech News	MSFT	6:59:00
Forbes	Microsoft Takes First Steps To Finally Kill The Password	log in box. Microsoft announced that users will soon be able to remove passwords from their Microsoft accounts. getty ; Mickey Boodaei Transmit Security. Mickey...	https://www.forbes.com/sites/tonybradley/2021/09/20/microsoft-takes-first-steps-to-finally-kill-the-password/	2021/9/20	Microsoft Takes First Steps To Finally Kill The Password	MSFT	17:38:00
Forbes	Microsoft, CISA, Confirm Windows 10 Zero-Day Attack: Can You Stop It?	Microsoft has warned Windows 10 users that a previously unknown, and therefore unpatched, security vulnerability is being exploited by cybercriminals.	https://www.forbes.com/sites/daveywinder/2021/09/09/warning-microsoft-confirms-new-windows-10-attack-heres-the-fix/	2021/9/9	Microsoft, CISA, Confirm Windows 10 Zero-Day Attack: Can You Stop It?	MSFT	6:33:00
Forbes	Crystal Dynamics Is On Loan To Microsoft For ‘Perfect Dark' Now	The Initiative is a first party Microsoft studio that was specifically created to build giant, AAA games like Perfect Dark. Crystal Dynamics is a third party...	https://www.forbes.com/sites/paultassi/2021/09/24/crystal-dynamics-is-on-loan-to-microsoft-for-perfect-dark-now/	2021/9/24	Crystal Dynamics Is On Loan To Microsoft For ‘Perfect Dark' Now	MSFT	7:58:00
Forbes	New Microsoft Leak Reveals Stunning Surface Pro Upgrade	The first is the use of a removable SSD. Starting with the 2019 Surface Laptop and the Surface Pro X, this external hatch pops open to reveal an m.2 SSD held in...	https://www.forbes.com/sites/ewanspence/2021/09/20/microsoft-surface-pro-8-leak-rumor-update-upgrade-specs-launch-date/	2021/9/20	New Microsoft Leak Reveals Stunning Surface Pro Upgrade	MSFT	17:45:00
Forbes	Why You Should Be Skeptical Of The Microsoft Study Saying ...	Why You Should Be Skeptical Of The Microsoft Study Saying Remote Work 'Siloed' Employees And Made The Company Less 'Dynamic'. Jack Kelly. Senior Contributor.	https://www.forbes.com/sites/jackkelly/2021/09/13/why-you-should-be-skeptical-of-the-microsoft-study-saying-remote-work-siloed-employees-and-made-the-company-less-dynamic/	2021/9/13	Why You Should Be Skeptical Of The Microsoft Study Saying Remote Work ‘Siloed’ Employees And Made The Company Less ‘Dynamic’	MSFT	13:42:00
Forbes	Microsoft Pushes PC Boundaries With Surface Laptop Studio	The next generation of Surface devices is available. While there are a number of awesome devices in the Surface lineup, one stands out as truly unique—the...	https://www.forbes.com/sites/tonybradley/2021/10/05/microsoft-pushes-pc-boundaries-with-surface-laptop-studio/	2021/10/5	Microsoft Pushes PC Boundaries With Surface Laptop Studio	MSFT	9:00:00
Forbes	Microsoft Says You Can Install Windows 11—Here's Why You Shouldn't	The Verge has reported that Microsoft concedes it won't "block you from installing Windows 11 on a PC with an older CPU," if you do so using a clean install...	https://www.forbes.com/sites/daveywinder/2021/09/12/why-windows-11-could-be-less-secure-than-windows-10/	2021/9/12	Microsoft Says You Can Install Windows 11—Here's Why You Shouldn't	MSFT	6:00:00
Forbes	Project Maven: Amazon And Microsoft Scored $50 Million In ...	Amazon and Microsoft in Pentagon contracts for aerial surveillance. Amazon and Microsoft have taken on much of the same work Google was scheduled to do for the...	https://www.forbes.com/sites/thomasbrewster/2021/09/08/project-maven-amazon-and-microsoft-get-50-million-in-pentagon-drone-surveillance-contracts-after-google/	2021/9/8	Project Maven: Amazon And Microsoft Scored $50 Million In Pentagon Surveillance Contracts After Google Quit	MSFT	7:01:00
Forbes	Microsoft Surface Laptop 4: A Wonderfully Competent Computer	One of the surprises is the option for an AMD Ryzen processor. For the 13.5 inch laptop, consumers can choose from the expected intel Core i5 or i7 options, or...	https://www.forbes.com/sites/ewanspence/2021/09/08/microsoft-surface-laptop-4-review-windows-10-ryzen-versus-intel/	2021/9/8	Microsoft Surface Laptop 4: A Wonderfully Competent Computer	MSFT	10:17:00
Forbes	Microsoft's LinkedIn Leaves China Following Charges Of Censorship	Microsoft-owned LinkedIn announced in a statement Thursday morning that it will shut down its social media service in China due to a “significantly more...	https://www.forbes.com/sites/dereksaul/2021/10/14/linkedin-leaves-china-following-charges-of-censorship/	2021/10/14	Microsoft's LinkedIn Leaves China Following Charges Of Censorship	MSFT	11:29:00
Forbes	This Week In XR: Microsoft's Mesh Metaverse, Digilens, Sandbox, Haul In Big Rounds	Microsoft Mesh Teams could smother Meta's Workrooms in the cradle. Microsoft is a trusted network with robust security features and 250 million users. Gizmodo...	https://www.forbes.com/sites/charliefink/2021/11/04/this-week-in-xr-microsofts-mesh-metaverse-digilens-sandbox-haul-in-big-rounds/	2021/11/4	This Week In XR: Microsoft's Mesh Metaverse, Digilens, Sandbox, Haul In Big Rounds	MSFT	22:08:00
Forbes	Russia-Linked Hackers Are Targeting U.S. Computer Networks In Massive Operation, Microsoft Warns	According to a blog published by Microsoft, NOBELIUM—the group behind the Solar Winds attack—has been targeting multiple cloud service providers and other IT...	https://www.forbes.com/sites/siladityaray/2021/10/25/russia-linked-hackers-are-targeting-us-computer-networks-in-massive-operation-microsoft-warns/	2021/10/25	Russia-Linked Hackers Are Targeting U.S. Computer Networks In Massive Operation, Microsoft Warns	MSFT	7:47:00
Forbes	Microsoft Missed Its Xbox Game Pass Targets, Here's Why	This week, Microsoft surprised a few investors when it revealed that it had missed its projected Xbox Game Pass growth targets for the year.	https://www.forbes.com/sites/paultassi/2021/10/20/microsoft-missed-its-xbox-game-pass-targets-heres-why/	2021/10/20	Microsoft Missed Its Xbox Game Pass Targets, Here's Why	MSFT	10:11:00
Forbes	New Microsoft Leak Reveals Exciting Surface Hardware	Microsoft may not be finished with new Surface devices in 2021. A new Surface Laptop is rumored, with specifications that suggest Redmond is preparing to...	https://www.forbes.com/sites/ewanspence/2021/10/28/microsoft-surface-laptop-go-chromebook-windows-11-se/	2021/10/28	New Microsoft Leak Reveals Exciting Surface Hardware	MSFT	19:01:00
Forbes	Microsoft Warns Of ‘Moving Target' Password Attacks—Here's How To Stop Them	Microsoft has been busy issuing security warnings this last week or two, and for a change, they aren't about Windows 10 zero-days like the Mystery Snail.	https://www.forbes.com/sites/daveywinder/2021/11/07/microsoft-confirms-rising-tide-of-moving-target-password-attacks-heres-how-to-stop-them/	2021/11/7	Microsoft Warns Of ‘Moving Target' Password Attacks—Here's How To Stop Them	MSFT	7:00:00
Forbes	On CRM: Why Is Microsoft Ignoring Small Business CRM?	Remember Microsoft CRM? That product changed its named a few times so that now it's identified as a subset under the company's Dynamics' product line. During...	https://www.forbes.com/sites/quickerbettertech/2021/10/20/on-crm-why-is-microsoft-ignoring-small-business-crm/	2021/10/20	On CRM: Why Is Microsoft Ignoring Small Business CRM?	MSFT	9:28:00
Forbes	Microsoft's Surface Pro X Delay Hides This Exciting Upgrade	The software may be ready, but the next generation of Microsoft's SQx line of ARM-powered processors are not. Microsoft will want to launch the next Surface Pro...	https://www.forbes.com/sites/ewanspence/2021/10/10/microsoft-surface-pro-x-sq3-windows-11-on-arm-qualcomm-snapdragon-8cx/	2021/10/10	Microsoft's Surface Pro X Delay Hides This Exciting Upgrade	MSFT	17:57:00
Forbes	Microsoft Launches ‘Halo Infinite' Multiplayer Three Weeks Early For Xbox Anniversary	The only rumor that didn't pan out was rumblings of a playable campaign demo launching at the same time, but multiplayer is certainly enough to make this a...	https://www.forbes.com/sites/paultassi/2021/11/15/microsoft-launches-halo-infinite-multiplayer-three-weeks-early-for-xbox-anniversary/	2021/11/15	Microsoft Launches ‘Halo Infinite' Multiplayer Three Weeks Early For Xbox Anniversary	MSFT	13:44:00
Forbes	Failed Microsoft Patch Leaves All Windows Versions Open To Zero-Day Hack	Moreover, the new hack applies to all the latest versions of Windows, including Windows 11, Windows 10 and Windows Server 2022. 11/29 Update: in a remarkable...	https://www.forbes.com/sites/gordonkelly/2021/11/29/microsoft-windows-10-windows-11-warning-zero-day-hack-new-attack-update-windows/	2021/11/29	Failed Microsoft Patch Leaves All Windows Versions Open To Zero-Day Hack	MSFT	17:44:00
Forbes	Microsoft Confirms Significant Windows MSI Problems, Windows 11 Driver BSOD	First, Microsoft has confirmed that a recent update released across all supported Windows versions (Windows 7, Windows 8.1, Windows 10, Windows 11 and Windows...	https://www.forbes.com/sites/gordonkelly/2021/11/22/microsoft-windows-10-windows-11-upgrade-warning-bsod-driver-installer-windows-problem/	2021/11/22	Microsoft Confirms Significant Windows MSI Problems, Windows 11 Driver BSOD	MSFT	9:54:00
Forbes	Microsoft Launches Privacy, Security And Trust Attacks On Chrome Browser	Despite having over 2 billion users worldwide, Chrome has had a tough year and in July, Google confirmed it had seen more successful browser hacks by mid-2021...	https://www.forbes.com/sites/gordonkelly/2021/12/05/google-chrome-upgrade-warning-microsoft-warns-against-chrome-upgrade/	2021/12/5	Microsoft Launches Privacy, Security And Trust Attacks On Chrome Browser	MSFT	19:01:00
Forbes	Microsoft's Answer To The Student Chromebook Is The New Surface Laptop SE	The Surface Laptop SE is expected to be joined by education focused hardware from Microsoft partners (the launch details noted the inclusion of Acer, ASUS, Dell...	https://www.forbes.com/sites/ewanspence/2021/11/10/microsoft-surface-laptop-se-windows-11-se-education-k8/	2021/11/10	Microsoft's Answer To The Student Chromebook Is The New Surface Laptop SE	MSFT	7:50:00
Forbes	To Understand The Future Of Diversification, Compare ...	To Understand The Future Of Diversification, Compare Microsoft And IBM · Will diversification create or destroy value? · How will scope affect scale? · The future...	https://www.forbes.com/sites/christianstadler/2021/11/15/to-understand-the-future-of-diversification-compare-microsoft-and-ibm/	2021/11/15	To Understand The Future Of Diversification, Compare Microsoft And IBM	MSFT	7:51:00
Forbes	As Nadella, Musk, And Bezos Sell To Pay Less Tax, Buy Microsoft Stock	The NASDAQ Composite has lost 7% of its value since peaking at 16,212. This drop has accompanied big stock sales by Microsoft CEO Satya Nadella,...	https://www.forbes.com/sites/petercohan/2021/12/04/as-nadella-musk-and-bezos-sell-to-pay-less-tax-buy-microsoft-stock/	2021/12/4	As Nadella, Musk, And Bezos Sell To Pay Less Tax, Buy Microsoft Stock	MSFT	14:24:00
Forbes	FAANG-Leader Microsoft Is Banking On 4 Key Trends	Microsoft has taken the coveted top spot as the world's largest company by market capitalization – passing even stock market darling Apple.	https://www.forbes.com/sites/bethkindig/2021/11/11/faang-leader-microsoft-is-banking-on-4-key-trends/	2021/11/11	FAANG-Leader Microsoft Is Banking On 4 Key Trends	MSFT	23:32:00
Forbes	Microsoft Warns Of ‘Moving Target' Password Attacks—Here's How To Stop Them	Microsoft has been busy issuing security warnings this last week or two, and for a change, they aren't about Windows 10 zero-days like the Mystery Snail.	https://www.forbes.com/sites/daveywinder/2021/11/07/microsoft-confirms-rising-tide-of-moving-target-password-attacks-heres-how-to-stop-them/	2021/11/7	Microsoft Warns Of ‘Moving Target' Password Attacks—Here's How To Stop Them	MSFT	7:00:00
Forbes	‘Desperate' Microsoft Making It Harder To Switch Windows 11 Browser	Microsoft has been accused of deliberately making it harder to switch the default browser away from Edge in Windows 11. In Windows 10, users were allowed to...	https://www.forbes.com/sites/barrycollins/2021/11/11/desperate-microsoft-making-it-harder-to-switch-windows-11-browser/	2021/11/11	‘Desperate' Microsoft Making It Harder To Switch Windows 11 Browser	MSFT	6:15:00
Forbes	Microsoft Wants To Control VMware Infrastructure With Azure Arc	With Azure Arc-enabled VMware vSphere service, Microsoft is making it possible to treat VMware virtual machines like Azure VMs running in the cloud. This choice...	https://www.forbes.com/sites/janakirammsv/2021/11/08/microsoft-wants-to-control-vmware-infrastructure-with-azure-arc/	2021/11/8	Microsoft Wants To Control VMware Infrastructure With Azure Arc	MSFT	1:53:00
Forbes	Microsoft's Modern Work Vision Removes Collaboration Woes ...	Jared Spataro, CVP Modern Work at Microsoft, speaking at Microsoft Ignite about the future or work. Micosoft. Every company faces significant decisions on how...	https://www.forbes.com/sites/maribellopez/2021/11/23/microsoft-modern-work-vision-removes-collaboration-woes-and-enters-the-metaverse/	2021/11/23	Microsoft’s Modern Work Vision Removes Collaboration Woes And Enters The Metaverse	MSFT	11:29:00
Forbes	Microsoft's Incumbent Advantage Creates A Large Moat	Microsoft is also seeing the effects of the tight labor market, which has driven more revenue from its LinkedIn business. LinkedIn's fiscal 1Q22 revenue rose 42...	https://www.forbes.com/sites/greatspeculations/2021/11/15/microsofts-incumbent-advantage-creates-a-large-moat/	2021/11/15	Microsoft's Incumbent Advantage Creates A Large Moat	MSFT	9:05:00
Forbes	If You Want To Be Innovative, Microsoft's CEO Says You've ...	In a recent interview with Harvard Business Review, Microsoft CEO Satya Nadella was asked, "What do you think is the biggest source of innovation?".	https://www.forbes.com/sites/markmurphy/2021/11/16/if-you-want-to-be-innovative-microsofts-ceo-says-youve-got-to-have-this-psychological-trait/	2021/11/16	If You Want To Be Innovative, Microsoft’s CEO Says You've Got To Have This Psychological Trait	MSFT	8:30:00
Forbes	A Serious Game: Microsoft Azure Champions ‘User Generated Content'	User Generated Content (UGC) is a key route to commercial game monetization. Sprinklr Publishing. Gaming is a serious business. Over and above the fact that the...	https://www.forbes.com/sites/adrianbridgwater/2021/12/06/a-serious-game-microsoft-azure-champions-user-generated-content/	2021/12/6	A Serious Game: Microsoft Azure Champions ‘User Generated Content'	MSFT	13:18:00
Forbes	Microsoft Reveals Massive ‘Forza Horizon 5' Launch Numbers	In this example, Sony and Microsoft could release the exact same game, but a Sony Forza would cost $70 and only be released on console on day one. Players would...	https://www.forbes.com/sites/paultassi/2021/11/10/microsoft-reveals-massive-forza-horizon-5-launch-numbers/	2021/11/10	Microsoft Reveals Massive ‘Forza Horizon 5' Launch Numbers	MSFT	7:50:00
Forbes	Would Sony Or Microsoft Ever Refuse To Sell Activision Blizzard Games?	And yet I'd argue that it would be easier to get one person, ie. Jim Ryan or Phil Spencer, to decree that they're not selling Activision Blizzard games until...	https://www.forbes.com/sites/paultassi/2021/11/18/would-sony-or-microsoft-ever-refuse-to-sell-activision-blizzard-games/	2021/11/18	Would Sony Or Microsoft Ever Refuse To Sell Activision Blizzard Games?	MSFT	8:58:00
Forbes	Activision Blizzard's New ‘Solution' Must Spur Actual Action From Sony, Microsoft And Nintendo	That would be Microsoft, Sony and Nintendo, all three of which have written internal emails to staff expressing dismay with Activision Blizzard's behavior and...	https://www.forbes.com/sites/paultassi/2021/11/23/activision-blizzards-new-solution-must-spur-actual-action-from-sony-microsoft-and-nintendo/	2021/11/23	Activision Blizzard's New ‘Solution' Must Spur Actual Action From Sony, Microsoft And Nintendo	MSFT	8:39:00
Forbes	Microsoft Reveals Critical New Security Flaws In Windows 7 To 11	Microsoft revealed the vulnerabilities in its latest Patch Day (via gHacks) and warned users of Windows 7, Windows 8, Windows 10 and Windows 11 — as well as all...	https://www.forbes.com/sites/gordonkelly/2021/12/18/microsoft-windows-10-windows-11-windows-server-security-warning-new-hack-update-windows-now/	2021/12/18	Microsoft Reveals Critical New Security Flaws In Windows 7 To 11	MSFT	10:32:00
Forbes	Microsoft Edge: 5 Features To Turn Off Right Now	Microsoft Edge is growing in popularity, not least because Microsoft bundles it with Windows and continues to shove it down users' throats at every given...	https://www.forbes.com/sites/barrycollins/2021/12/11/microsoft-edge-5-features-to-turn-off-right-now/	2021/12/11	Microsoft Edge: 5 Features To Turn Off Right Now	MSFT	5:45:00
Forbes	Is Microsoft's Stock A Better Pick Over This Tech Company?	Does this gap in the companies' valuations make sense? We believe so. Microsoft has recorded revenue growth despite the pandemic and a better growth in...	https://www.forbes.com/sites/greatspeculations/2021/12/22/is-microsofts-stock-a-better-pick-over-this-tech-company/	2021/12/22	Is Microsoft's Stock A Better Pick Over This Tech Company?	MSFT	6:30:00
Forbes	Free Microsoft Word Is A Real Thing	Microsoft Word is arguably still the top player for word processing. Google Docs has been steadily gaining market share, but for many hardcore document...	https://www.forbes.com/sites/tjmccue/2021/12/28/free-microsoft-word-is-a-real-thing/	2021/12/28	Free Microsoft Word Is A Real Thing	MSFT	23:55:00
Forbes	Microsoft Has Become One Of The Most Powerful Forces In Healthcare, With No Signs Of Slowing Down	In a groundbreaking statement, the technology and innovation giant announced a partnership with renowned pharmaceutical company CVS Health to “reimagine...	https://www.forbes.com/sites/saibala/2021/12/30/microsoft-has-become-one-of-the-most-powerful-forces-in-healthcare-with-no-signs-of-slowing-down/	2021/12/30	Microsoft Has Become One Of The Most Powerful Forces In Healthcare, With No Signs Of Slowing Down	MSFT	16:29:00
Forbes	Microsoft Windows 10—Update Now Warning For Millions As Attackers Strike	Microsoft has confirmed that exploitation is already ongoing: "Microsoft is aware of attacks that attempt to exploit this vulnerability by using specially...	https://www.forbes.com/sites/daveywinder/2021/12/17/microsoft-windows-10-update-now-warning-for-millions-as-attackers-strike/	2021/12/17	Microsoft Windows 10—Update Now Warning For Millions As Attackers Strike	MSFT	5:00:00
Forbes	Microsoft And Walmart Are Among The New Members Of ...	If there was an official Crisis Management Hall of Fame, the list of those who should be enshrined for how they responded to or managed a crisis in 2021...	https://www.forbes.com/sites/edwardsegal/2021/12/20/meet-the-11-new-members-of-the-crisis-management-hall-of-fame/	2021/12/20	Microsoft And Walmart Are Among The New Members Of Crisis Management Hall Of Fame	MSFT	6:27:00
Bloomberg.com	Microsoft Backs Development of Smart Cane for Visually ...	Canes for visually impaired can be more than 'just a stick' · WeWalk comes equipped with GPS, taxi booking, voice assistant.	https://www.bloomberg.com/news/articles/2021-01-06/intelligent-walking-cane-maker-wewalk-gets-microsoft-backing	2021/1/5	Microsoft (MSFT) Backs WeWalk, Maker of Smart Cane for Visually Impaired - Bloomberg	MSFT	0:01:00
Business Insider	What is Microsoft Authenticator? Here's what you need to know	Microsoft Authenticator is a two-factor authentication program that provides added security to your online accounts in the form of an app.	https://www.businessinsider.com/guides/tech/what-is-microsoft-authenticator	2021/1/7	What is Microsoft Authenticator? Here's what you need to know	MSFT	12:29:28
Business Insider	Business leaders condemn Capitol siege: Apple, Google, Microsoft, Ford	Apple CEO Tim Cook, Microsoft President Brad Smith, PayPal CEO Dan Schulman, and other business leaders condemn the insurrection at the US Capitol: 'sad and...	https://www.businessinsider.com/us-capitol-siege-business-leaders-react-jamie-dimon-alexis-ohanian-2021-1	2021/1/7	Business leaders condemn Capitol siege: Apple, Google, Microsoft, Ford	MSFT	16:09:52
Business Insider	JPMorgan, Google, Microsoft, Facebook pause all political donations	Google, Facebook, JPMorgan, and Microsoft are pausing all political donations after the Capitol siege. Here's every company suspending donations to both...	https://www.businessinsider.com/jpmorgan-citi-microsoft-facebook-pause-political-donations-capitol-siege-2021-1	2021/1/11	JPMorgan, Google, Microsoft, Facebook pause all political donations	MSFT	13:12:46
Business Insider	Microsoft, Citadel, and Other Firms Near Deals on Miami Offices	Demand from big-name tech and finance firms looking for pricey, newly built office space in South Florida is igniting a commercial real estate boom.	https://www.businessinsider.com/miami-florida-office-space-demand-leasing-microsoft-citadel-elliott-management-2021-1	2021/1/12	Microsoft, Citadel, and Other Firms Near Deals on Miami Offices	MSFT	12:38:30
Business Insider	Microsoft Employees Debating Whether to Kick Parler Off ...	Publicly viewable records showed Parler was using Microsoft's Exchange Online as an email provider as of Wednesday morning. Microsoft and Parler did not return...	https://www.businessinsider.com/microsoft-office-365-parler-azure-cloud-2021-1	2021/1/13	Microsoft Employees Debating Whether to Kick Parler Off Office 365	MSFT	13:54:06
Bloomberg.com	GM Jumps as Microsoft Joins $2 Billion Self-Driving Venture	General Motors Co. and Microsoft Corp. are leading a $2 billion investment round in self-driving car startup Cruise LLC in a deal that will bring the...	https://www.bloomberg.com/news/articles/2021-01-19/gm-microsoft-lead-2-billion-in-funding-for-driverless-startup	2021/1/19	GM Jumps as Microsoft Joins $2 Billion Self-Driving Venture - Bloomberg	MSFT	9:00:00
Business Insider	Microsoft invests in self-driving firm Cruise alongside General Motors	The software giant will contribute to a $2 billion funding round for Cruise, which brings its valuation to $30 billion. As part of the deal, Cruise and GM will...	https://www.businessinsider.com/microsoft-gm-cruise-self-driving-cars-30-billion-valuation-2021-1	2021/1/19	Microsoft invests in self-driving firm Cruise alongside General Motors	MSFT	11:23:55
Reuters	Commerzbank deepens partnership with Microsoft amid revamp	"Cloud computing is a key technology for the digital transformation of Commerzbank," the bank said. Register now for FREE unlimited access to Reuters.com.	https://www.reuters.com/technology/commerzbank-deepens-partnership-with-microsoft-2021-01-20/	2021/1/20	Commerzbank deepens partnership with Microsoft amid revamp	MSFT	5:21:00
Business Insider	Microsoft doubles Xbox Live Gold subscription to $120 per year	Microsoft is raising prices for Xbox Live Gold memberships in certain markets in an apparent effort to convert more users to its Xbox Game Pass Ulimate,...	https://www.businessinsider.com/microsoft-raises-xbox-live-gold-subscription-price-120-per-year-2021-1	2021/1/22	Microsoft doubles Xbox Live Gold subscription to $120 per year	MSFT	18:40:45
Business Insider	Microsoft patents a chatbot that could imitate a deceased loved one	Microsoft has been issued a sci-fi-sounding patent for a chatbot that could take on another person's personality and likeness.	https://www.businessinsider.com/microsoft-patents-a-chatbot-to-imitate-real-people-2021-1	2021/1/22	Microsoft patents a chatbot that could imitate a deceased loved one	MSFT	15:30:38
Business Insider	Microsoft president Brad Smith defends political contributions: report	Microsoft paused donations amid criticism of its gifts to GOP lawmakers who objected to election results. But Smith said donations are vital for getting...	https://www.businessinsider.com/microsoft-president-brad-smith-defends-political-contributions-report-2021-1	2021/1/22	Microsoft president Brad Smith defends political contributions: report	MSFT	2:48:58
Business Insider	Microsoft reverses Xbox Live Gold price hike after fan backlash	Microsoft is scrapping a planned price hike for its Xbox Live Gold gaming membership. It had planned to double the annual price of a subscription, required for...	https://www.businessinsider.com/microsoft-xbox-live-gold-cost-membership-subscription-price-hike-free-2021-1	2021/1/25	Microsoft reverses Xbox Live Gold price hike after fan backlash	MSFT	5:05:45
Business Insider	How to delete or hide chat messages in Microsoft Teams	You can delete chat messages In Microsoft Teams after you've sent them. While you can't delete other users' messages, you can hide or mute conversations so...	https://www.businessinsider.com/guides/tech/how-to-delete-chat-in-microsoft-teams	2021/1/25	How to delete or hide chat messages in Microsoft Teams	MSFT	17:26:56
Bloomberg.com	Microsoft (MSFT) Sales Top Projections, Lifted by Robust ...	Growth in the company's Azure cloud-computing division jumped 50%. Microsoft has benefited as many corporate clients have accelerated a shift to the cloud,...	https://www.bloomberg.com/news/articles/2021-01-26/microsoft-sales-top-projections-lifted-by-robust-cloud-demand	2021/1/26	Microsoft (MSFT) Sales Top Projections, Lifted by Robust Cloud Demand - Bloomberg	MSFT	16:11:00
Business Insider	Microsoft's Cybersecurity Exec on Growth Strategies	On Tuesday, Microsoft CEO Satya Nadella announced that as part of the firm's strong Q2 earnings it recorded $10 billion in cybersecurity revenue over the...	https://www.businessinsider.com/microsofts-cybersecurity-exec-vasu-jakkal-growth-cloud-iot-2021-1	2021/1/27	Microsoft's Cybersecurity Exec on Growth Strategies	MSFT	14:27:39
Bloomberg.com	Microsoft Climate Fund Backs Climeworks Effort to Suck Up ...	Microsoft Corp. said its climate fund will invest in Swiss carbon-removal startup Climeworks AG, and that the company will base executive pay partially on...	https://www.bloomberg.com/news/articles/2021-01-28/microsoft-climate-fund-backs-climeworks-effort-to-suck-up-carbon	2021/1/28	Microsoft Climate Fund Backs Climeworks Effort to Suck Up Carbon - Bloomberg	MSFT	3:01:00
Business Insider	Microsoft Teams Has 100 Million Student Users, Competing ...	Microsoft Education boss Eran Megiddo told employees at an companywide all-hands meeting last week that more than 100 million students now use its Teams...	https://www.businessinsider.com/microsoft-education-google-chromebooks-teams-2021-1	2021/1/28	Microsoft Teams Has 100 Million Student Users, Competing With Google	MSFT	16:41:29
Bloomberg.com	Google Snags Ford Cloud Partnership in Coup Over Microsoft	Google signed a six-year deal with Ford Motor Co. that will bring Android technology to the automaker's cars and cloud services to its factory floor,...	https://www.bloomberg.com/news/articles/2021-02-01/google-snags-ford-cloud-partnership-in-coup-over-microsoft	2021/2/1	Google Snags Ford Cloud Partnership in Coup Over Microsoft - Bloomberg	MSFT	11:00:00
Bloomberg.com	Google Snags Ford Cloud Partnership in Coup Over Microsoft	Google signed a six-year deal with Ford Motor Co. that will bring Android technology to the automaker's cars and cloud services to its factory floor,...	https://www.bloomberg.com/news/articles/2021-02-01/google-snags-ford-cloud-partnership-in-coup-over-microsoft	2021/2/1	Google Snags Ford Cloud Partnership in Coup Over Microsoft - Bloomberg	MSFT	11:00:00
Reuters	As Google eyes Australia exit, Microsoft talks Bing with PM	Microsoft CEO Satya Nadella has since spoken with Morrison about the new rules, the tech company told Reuters, and on Monday, Morrison said the software company...	https://www.reuters.com/business/media-telecom/google-eyes-australia-exit-microsoft-talks-bing-with-pm-2021-02-01/	2021/2/1	As Google eyes Australia exit, Microsoft talks Bing with PM	MSFT	5:41:00
Business Insider	Some Microsoft Ex-Retail Employees Worry About Keeping Jobs	When Microsoft last June announced plans to permanently close its retail stores, the company said that it would avoid layoffs by letting employees...	https://www.businessinsider.com/microsoft-retail-store-closures-employees-relocate-leaked-discussions-2021-2	2021/2/3	Some Microsoft Ex-Retail Employees Worry About Keeping Jobs	MSFT	13:00:07
Bloomberg.com	Microsoft Targets Better Experiences for Work-at-Home ...	Microsoft Corp. is combining its videoconferencing and learning programs with work-life balance tools the software maker has been rolling out over the past...	https://www.bloomberg.com/news/articles/2021-02-04/microsoft-targets-better-experiences-for-work-at-home-employees-in-new-product	2021/2/4	Microsoft Targets Better Experiences for Work-at-Home Employees in New Product - Bloomberg	MSFT	9:00:00
Bloomberg.com	Robert A. Altman, Who Sold ZeniMax Game Studio to ...	Robert A. Altman, the entrepreneur who recovered from a banking scandal to lead a popular video-game maker and sell it to Microsoft Corp., has died.	https://www.bloomberg.com/news/articles/2021-02-04/altman-zenimax-ceo-who-sold-company-to-microsoft-dies	2021/2/4	Robert A. Altman, Who Sold Game Studios to Microsoft, Dies - Bloomberg	MSFT	13:04:00
Bloomberg.com	Land O'Lakes Set for $2 Million Carbon Credit Sale to Microsoft	Land O'Lakes Inc., one of the biggest U.S. farm cooperatives, has found a way for its farmers to cash in on carbon dioxide trapped in soil. · Microsoft Corp.	https://www.bloomberg.com/news/articles/2021-02-04/land-o-lakes-set-for-2-million-carbon-credit-sale-to-microsoft	2021/2/4	Land O’Lakes Set for $2 Million Carbon Credit Sale to Microsoft - Bloomberg	MSFT	9:00:00
Business Insider	How to save articles with Microsoft OneNote Web Clipper	You can save articles with the Microsoft OneNote Web Clipper extension to organize your web-based research more efficiently. You'll need to download Web...	https://www.businessinsider.com/guides/tech/how-to-save-articles-with-microsoft-onenote	2021/2/4	How to save articles with Microsoft OneNote Web Clipper	MSFT	12:21:42
Business Insider	How to draw on Microsoft Word to customize documents	If you have a Windows computer with Microsoft 365 or Office 2019: · 1. Open an existing document or create a blank document in Word. · 2. The "Draw" tab may be...	https://www.businessinsider.com/guides/tech/how-to-draw-on-microsoft-word	2021/2/5	How to draw on Microsoft Word to customize documents	MSFT	18:33:55
Business Insider	Everything to know about the Microsoft Silverlight plugin	Almost no major web browser still uses Silverlight, and it will be fully shut down in October 2021. Microsoft Silverlight is a component in many web browsers...	https://www.businessinsider.com/guides/tech/what-is-microsoft-silverlight	2021/2/8	Everything to know about the Microsoft Silverlight plugin	MSFT	12:39:27
Bloomberg.com	Microsoft (MSFT) CEO Satya Nadella Says Tech Needs ...	Microsoft Corp. Chief Executive Officer Satya Nadella said social-media services like Facebook, Twitter and YouTube need clearer laws and rules to govern...	https://www.bloomberg.com/news/articles/2021-02-10/microsoft-ceo-says-big-tech-needs-clearer-laws-on-online-speech	2021/2/10	Microsoft (MSFT) CEO Satya Nadella Says Tech Needs Clearer Law on Online Speech - Bloomberg	MSFT	6:00:00
Bloomberg.com	VW, Microsoft Extend Collaboration to Self-Driving Car Software	Volkswagen AG and Microsoft Corp. are expanding their cooperation involving the U.S. software giant's cloud technology to include speeding up development of...	https://www.bloomberg.com/news/articles/2021-02-11/vw-microsoft-extend-collaboration-to-self-driving-car-software	2021/2/10	VW, Microsoft Extend Collaboration to Self-Driving Car Software - Bloomberg	MSFT	1:02:00
Business Insider	Microsoft's Satya Nadella: US tech firms should welcome competition	Microsoft CEO Satya Nadella is calling for more competition in the tech world — and urging US tech companies to pay close attention to their rivals around...	https://www.businessinsider.com/microsoft-satya-nadella-us-tech-firms-should-welcome-competition-2021-2	2021/2/10	Microsoft's Satya Nadella: US tech firms should welcome competition	MSFT	11:42:40
Business Insider	What is Microsoft Exchange? Here's what you need to know	Microsoft Exchange is an email server that runs on Windows Server operating systems. Exchange works with web-based mail clients like Microsoft Outlook,...	https://www.businessinsider.com/guides/tech/what-is-microsoft-exchange	2021/2/10	What is Microsoft Exchange? Here's what you need to know	MSFT	11:03:22
Business Insider	How to make a Microsoft account in a few simple steps	You can use a pre-existing email address for your Microsoft account or create a new one. If you're interested in using Outlook as your email client or want to...	https://www.businessinsider.com/guides/tech/how-to-make-a-microsoft-account	2021/2/10	How to make a Microsoft account in a few simple steps	MSFT	11:24:42
Reuters	Volkswagen taps Microsoft's cloud to develop self-driving ...	Volkswagen in 2018 inked a deal with Microsoft to connect its cars to Microsoft's Azure cloud computing service. The Thursday deal means that the software...	https://www.reuters.com/business/autos-transportation/volkswagen-taps-microsofts-cloud-develop-self-driving-software-2021-02-11/	2021/2/11	Volkswagen taps Microsoft's cloud to develop self-driving software | Reuters	MSFT	3:56:00
Business Insider	Microsoft tried to buy Pinterest valued at $51 billion, FT reports	Microsoft recently considered a deal with Pinterest, sources told The Financial Times. The acquisition of the $51 billion social media firm would have been...	https://www.businessinsider.com/microsoft-tried-buy-interest-billion-tech-biggest-deal-report-2021-2	2021/2/11	Microsoft tried to buy Pinterest valued at $51 billion, FT reports	MSFT	5:39:37
Business Insider	How Amazon and Microsoft Stand Out in 'Locked up' Federal ...	Amazon and Microsoft have the $7 billion-plus federal cloud market so 'locked up,' analysts say the real challenge will be standing out from each other ; A...	https://www.businessinsider.com/amazon-microsoft-google-compete-government-cloud-deals-2021-2	2021/2/11	How Amazon and Microsoft Stand Out in 'Locked up' Federal Cloud Market	MSFT	13:36:45
Business Insider	How to delete a page in Microsoft Word in 2 different ways	If you have a page with no text that won't go away, make sure there aren't any invisible formatting marks on it. If you're working on...	https://www.businessinsider.com/guides/tech/how-to-delete-a-page-in-microsoft-word	2021/2/11	How to delete a page in Microsoft Word in 2 different ways	MSFT	14:16:27
Business Insider	How to encrypt a Microsoft Word document on PC or Mac	One way you can protect your files and yourself is to encrypt any Microsoft Word documents that contain privileged information. Word's encryption feature makes...	https://www.businessinsider.com/guides/tech/how-to-encrypt-a-word-document	2021/2/11	How to encrypt a Microsoft Word document on PC or Mac	MSFT	11:19:15
Business Insider	How to split cells into columns in Microsoft Excel	Microsoft Excel has lots of features that can help you manage your data. For example, say you have a hundred cells, which are each filled with a first and last...	https://www.businessinsider.com/guides/tech/how-to-split-excel-cells-into-columns	2021/2/11	How to split cells into columns in Microsoft Excel	MSFT	13:37:03
Bloomberg.com	Google, Microsoft, Qualcomm Protest Nvidia's Acquisition of ...	Alphabet Inc.'s Google, Microsoft Corp. and Qualcomm Inc. are among companies worried about the $40 billion deal and are urging antitrust officials to intervene...	https://www.bloomberg.com/news/articles/2021-02-12/google-microsoft-qualcomm-protest-nvidia-s-arm-acquisition	2021/2/12	Google, Microsoft, Qualcomm Protest Nvidia’s Arm Acquisition - Bloomberg	MSFT	12:51:00
Bloomberg.com	Microsoft System Blamed for N.J. Vaccine-Booking Glitches	Five weeks of stumbles by Microsoft Corp. on New Jersey's Covid-19 vaccine-booking software have left the state pushing for daily fixes on almost every part...	https://www.bloomberg.com/news/articles/2021-02-12/microsoft-system-blamed-for-n-j-vaccine-booking-glitches	2021/2/12	Microsoft (MSFT) System Blamed for N.J. Vaccine-Booking Glitches - Bloomberg	MSFT	6:00:00
Business Insider	What is Microsoft Access? What you should know	Microsoft Access is a database management system (DBMS) used to store and manage data. · Access is part of the Microsoft 365 suite, and is made for business and...	https://www.businessinsider.com/guides/tech/what-is-microsoft-access	2021/2/17	What is Microsoft Access? What you should know	MSFT	14:37:57
Business Insider	What is Microsoft Stream? The video platform, explained	Microsoft Stream is a business-focused video storage, sharing, and collaboration platform. There's a new version of Stream that integrates video content...	https://www.businessinsider.com/guides/tech/what-is-microsoft-stream	2021/2/19	What is Microsoft Stream? The video platform, explained	MSFT	16:28:48
Business Insider	Big Tech in Healthcare: Amazon, Apple, Google & Microsoft	The Big Four tech companies — Alphabet, Amazon, Apple, and Microsoft — are accelerating their pursuit of the healthcare market, and they're starting to hone...	https://www.businessinsider.com/2-21-2021-big-tech-in-healthcare-report	2021/2/21	Big Tech in Healthcare: Amazon, Apple, Google & Microsoft	MSFT	5:00:00
Business Insider	9 Microsoft OneNote tips for better productivity	Microsoft OneNote is a note-taking app that makes it easy to access notes, images, and more across your devices. Lesser-known OneNote features include the...	https://www.businessinsider.com/guides/tech/microsoft-onenote-tips-tricks	2021/2/22	9 Microsoft OneNote tips for better productivity	MSFT	10:25:19
Business Insider	Microsoft President Brad Smith Talks Australia News Ban	Microsoft President Brad Smith said that he hopes the US and Europe take a similar approach to Australia's move to require tech companies to pay news...	https://www.businessinsider.com/microsoft-president-brad-smith-talks-australia-news-ban-2021-2	2021/2/22	Microsoft President Brad Smith Talks Australia News Ban	MSFT	16:47:37
Business Insider	US Senate grilled SolarWinds, Microsoft over cyberattack	SolarWinds, Microsoft, FireEye, and CrowdStrike all testified, while Amazon declined to attend. Microsoft's president said evidence points to Russia, where...	https://www.businessinsider.com/watch-live-senate-hearing-solarwinds-microsoft-fireeye-crowdstrike-cyberattack-2021-2	2021/2/23	US Senate grilled SolarWinds, Microsoft over cyberattack	MSFT	14:32:06
Business Insider	What is Microsoft 365? Here's what you need to know	Microsoft 365 is a subscription-based evolution of Microsoft Office, featuring familiar programs, like Word and Excel, but with additional features.	https://www.businessinsider.com/guides/tech/what-is-microsoft-365	2021/2/23	What is Microsoft 365? Here's what you need to know	MSFT	12:23:49
Reuters	Microsoft failed to shore up defenses that could have limited ...	“The federal government spends billions on Microsoft software,” Wyden told Reuters ahead of a SolarWinds hearing on Friday in the House of Representatives. “It...	https://www.reuters.com/business/microsoft-failed-shore-up-defenses-that-could-have-limited-solarwinds-hack-us-2021-02-25/	2021/2/25	Microsoft failed to shore up defenses that could have limited SolarWinds hack -U.S. senator | Reuters	MSFT	16:42:00
Business Insider	Google's Sundar Pichai and Microsoft's Satya Nadella among the most overpaid CEOs	Pichai is being paid an excess of $266,698,263, according to As You Sow. Another tech giant, Microsoft, also made the list in 24th place. Satya Nadella, the...	https://www.businessinsider.com/google-sundar-pichai-microsoft-satya-nadella-overpaid-ceo-2021-2	2021/2/25	Google's Sundar Pichai and Microsoft's Satya Nadella among the most overpaid CEOs	MSFT	9:02:29
Business Insider	What is Yammer? Microsoft's social network, explained	Yammer is a social network for businesses built into the enterprise editions of Microsoft 365. · Like a closed version of Facebook, Yammer lets co-workers chat,...	https://www.businessinsider.com/guides/tech/what-is-yammer-app	2021/2/26	What is Yammer? Microsoft's social network, explained	MSFT	16:37:31
Bloomberg.com	Microsoft Steps Up Push to Bring Virtual Reality to the Masses	Microsoft Corp. unveiled software tools designed to make it easier and less expensive for people to access virtual reality and augmented reality content,...	https://www.bloomberg.com/news/articles/2021-03-02/microsoft-steps-up-push-to-bring-virtual-reality-to-the-masses	2021/3/2	Microsoft Steps Up Push to Bring Virtual Reality to the Masses - Bloomberg	MSFT	11:40:00
Business Insider	15 Microsoft Word tips and tricks that will help any user	Other features, like a built-in Resume Assistant and a document-signing tool, can aid on professional documents. It's easy to take Microsoft Word for granted,...	https://www.businessinsider.com/guides/tech/microsoft-word-tips-and-tricks	2021/3/2	15 Microsoft Word tips and tricks that will help any user	MSFT	9:08:10
Business Insider	Microsoft says China hacked Exchange email product	Microsoft said that its Exchange email product had been compromised by Chinese hackers. The company said it believes the group, which it named "Hafnium," was...	https://www.businessinsider.com/microsoft-accuses-china-exchange-email-hack-2021-3	2021/3/3	Microsoft says China hacked Exchange email product	MSFT	4:25:55
Reuters	White House says closely tracking Microsoft's emergency patch	WASHINGTON, March 4 (Reuters) - The White House is closely tracking an emergency patch Microsoft Corp (MSFT.O) has released, U.S. national security adviser...	https://www.reuters.com/technology/white-house-says-closely-tracking-microsofts-emergency-patch-2021-03-05/	2021/3/4	White House says closely tracking Microsoft's emergency patch	MSFT	21:47:00
Bloomberg.com	Microsoft's $10 Billion Pentagon Deal at Risk Amid Amazon ...	Microsoft Corp. is in danger of losing a contract to provide $10 billion of cloud computing services to the Pentagon, a deal the government has threatened...	https://www.bloomberg.com/news/articles/2021-03-05/microsoft-s-10-billion-pentagon-deal-at-risk-amid-amazon-fight	2021/3/5	Microsoft (MSFT) $10 Billion Pentagon Deal at Risk Amid Amazon (AMZN) Fight - Bloomberg	MSFT	4:00:00
Business Insider	At least 30,000 US organizations victims of Microsoft Exchange hack: Krebs	The purported Chinese hacking group is responsible for seizing control over hundreds of thousands of Microsoft Exchange servers worldwide, two anonymous...	https://www.businessinsider.com/microsoft-exchange-hack-us-organizations-krebs-thousands-2021-3	2021/3/6	At least 30,000 US organizations victims of Microsoft Exchange hack: Krebs	MSFT	15:45:18
Business Insider	How to organize notes with Microsoft OneNote	OneNote lets you create multiple notebooks, pages, and sections to organize your notes in. OneNote is a Microsoft program that's like a virtual planner, legal...	https://www.businessinsider.com/guides/tech/how-to-organize-notes-with-microsoft-onenote	2021/3/9	How to organize notes with Microsoft OneNote	MSFT	17:00:12
Reuters	Up to 60000 computer systems exposed in Germany to ...	In a 14-page report on the Microsoft vulnerability, the BSI said the behaviour of hackers exploiting it had changed sharply since it was publicly revealed.	https://www.reuters.com/technology/up-60000-computer-systems-exposed-germany-microsoft-flaw-bsi-2021-03-10/	2021/3/10	Up to 60,000 computer systems exposed in Germany to Microsoft flaw - BSI | Reuters	MSFT	12:05:00
Business Insider	How to integrate Google Drive with Microsoft Office	You can also open Office documents in Google Drive apps, where multiple people can collaborate simultaneously. While Microsoft makes it easy to use its OneDrive...	https://www.businessinsider.com/guides/tech/how-to-integrate-google-drive-with-microsoft-office	2021/3/10	How to integrate Google Drive with Microsoft Office	MSFT	13:40:46
Business Insider	Microsoft Exchange server hack: why the cyberattack matters	On March 3, Microsoft announced Hafnium, a Chinese-sponsored hacker group, exploited vulnerabilities in its Exchange email servers. Microsoft said hackers left...	https://www.businessinsider.com/microsoft-exchange-server-hack-why-cyberattack-matters-2021-3	2021/3/11	Microsoft Exchange server hack: why the cyberattack matters	MSFT	17:05:35
Business Insider	Microsoft Org Chart Shows 175 Top Execs Under CEO Satya ...	Microsoft's official internal organizational chart reveals the 175 top executives and staff members who help CEO Satya Nadella run the $1.7 trillion company...	https://www.businessinsider.com/microsoft-org-chart-175-top-execs-satya-nadella-cloud-xbox-2021-3	2021/3/11	Microsoft Org Chart Shows 175 Top Execs Under CEO Satya Nadella	MSFT	17:47:21
Bloomberg.com	Hackers Rushed in as Microsoft Raced to Avert Cyber-Attack	It was late February, and Microsoft Corp. engineers had been working for weeks on a handful of alarming weaknesses in the company's popular Exchange email...	https://www.bloomberg.com/news/articles/2021-03-12/hackers-rushed-in-as-microsoft-raced-to-avert-mass-cyber-attack	2021/3/12	Hackers Rushed in as Microsoft (MSFT) Raced to Avert Mass Cyber-Attack - Bloomberg	MSFT	6:00:00
Business Insider	Google said Microsoft diverted attention away from Exchange hack	Microsoft president Brad Smith took aim at Google ahead of an House hearing on antitrust. A Chinese-sponsored hacking group attacked Microsoft Exchange servers...	https://www.businessinsider.com/google-said-microsoft-diverted-attention-away-from-exchange-hack-2021-3	2021/3/12	Google said Microsoft diverted attention away from Exchange hack	MSFT	13:39:13
Business Insider	What is Microsoft Sway? The presentation app explained	Microsoft Sway is a presentation program that lets you create slideshows, newsletters, resumes, blogs, and more. You can also share your Microsoft Sway...	https://www.businessinsider.com/guides/tech/what-is-microsoft-sway	2021/3/12	What is Microsoft Sway? The presentation app explained	MSFT	14:56:54
Business Insider	Polish Company Will Create a Vaccine Distribution Platform ...	Netwise is the only Polish company chosen by Microsoft to work on an IT system streamlining the vaccination process. The system has already been used in...	https://www.businessinsider.com/polish-vaccine-microsoft-vaccine-coronavirus-pandemic-covid-distribution-2021-3	2021/3/17	Polish Company Will Create a Vaccine Distribution Platform With Microsoft	MSFT	10:17:55
Business Insider	Microsoft to open its US headquarters to more employees on March 29	Employees will be able to return to the office some or all the time, or continue working remotely. Microsoft is one of several major tech companies considering...	https://www.businessinsider.com/microsoft-headquarters-opening-to-more-employees-march-29-2021-3	2021/3/22	Microsoft to open its US headquarters to more employees on March 29	MSFT	13:43:38
Bloomberg.com	Microsoft Said to Discuss Discord Bid for Over $10 Billion	Microsoft Corp. is in talks to acquire Discord Inc., a video-game chat community, for more than $10 billion, according to people familiar with the matter.	https://www.bloomberg.com/news/articles/2021-03-23/microsoft-said-to-be-in-talks-to-buy-discord-for-more-than-10b	2021/3/23	Microsoft Said to Discuss Discord Bid for Over $10 Billion - Bloomberg	MSFT	21:41:00
Business Insider	Microsoft could buy Discord for $10 billion: Bloomberg, NYT	Microsoft is considering buying Discord, the voice-chat and messaging app that has boomed in popularity during the pandemic, for more than $10 billion,...	https://www.businessinsider.com/microsoft-discord-acquisition-talks-sale-10-billion-chat-app-gaming-2021-3	2021/3/23	Microsoft could buy Discord for $10 billion: Bloomberg, NYT	MSFT	6:42:39
Business Insider	ORG CHART: 30 Most Powerful People in Microsoft Cloud Biz	Led by longtime executive VP Scott Guthrie, Microsoft's Cloud + AI group includes the Microsoft Azure public cloud computing business, cloud-based products such...	https://www.businessinsider.com/microsoft-cloud-artificial-intellignorg-chart-satya-nadella-2021-3	2021/3/23	ORG CHART: 30 Most Powerful People in Microsoft Cloud Biz	MSFT	13:13:59
Bloomberg.com	Bitcoin (BTC USD) Cryptocurrency Price: Microsoft's Smith ...	Microsoft Corp. President Brad Smith cast doubt on whether financial technology companies should issue currencies, saying governments are still best-placed...	https://www.bloomberg.com/news/articles/2021-03-24/microsoft-president-smith-is-no-fan-of-private-digital-currency	2021/3/24	Bitcoin (BTC USD) Cryptocurrency Price: Microsoft's Smith Doubts Private Crypto - Bloomberg	MSFT	7:30:00
Business Insider	Leaked Audio: Microsoft Exec on Status of Former Retail ...	It has been about a year since Microsoft closed its retail stores because of the pandemic. It later announced plans to keep them closed permanently and...	https://www.businessinsider.com/microsoft-chris-capossela-retail-store-closures-2021-3	2021/3/25	Leaked Audio: Microsoft Exec on Status of Former Retail Workers	MSFT	16:03:26
Bloomberg.com	What Discord Is, and Why Microsoft Covets It	Jason Citron and Stan Vishnevskiy, programmers and entrepreneurs, founded San Francisco-based Discord in 2015 as a platform for people to chat while playing...	https://www.bloomberg.com/news/articles/2021-03-27/what-discord-is-and-why-microsoft-covets-it-quicktake	2021/3/26	What Discord Is, and Why Microsoft Covets It: QuickTake - Bloomberg	MSFT	0:00:00
Business Insider	Microsoft CEO, Gaming Chief's Comments Help Explain ...	The company has yet to confirm a pending deal, but recent comments from executives help shed light on why exactly Microsoft might want to acquire a chat...	https://www.businessinsider.com/microsoft-ceo-satya-nadella-phil-spencer-discord-strategy-creators-2021-3	2021/3/27	Microsoft CEO, Gaming Chief's Comments Help Explain Discord Strategy	MSFT	9:25:00
Business Insider	Back to the '90s with Microsoft and Intel	Intel will double down on chip manufacturing, pouring $20 billion to build two new fabs in Arizona. The fabs will produce the most advanced chips for Intel, and...	https://www.businessinsider.com/insider-tech-microsoft-intel-2021-3	2021/3/27	Back to the '90s with Microsoft and Intel	MSFT	8:51:00
Reuters	Microsoft targets 50000 jobs with LinkedIn 're-skilling' effort	Microsoft, which said it found that digital training courses work best when supported by local nonprofit groups who help people learning new skills, said it...	https://www.reuters.com/business/microsoft-targets-50000-jobs-with-linkedin-re-skilling-effort-2021-03-30/	2021/3/30	Microsoft targets 50000 jobs with LinkedIn 're-skilling' effort	MSFT	11:23:00
Bloomberg.com	Microsoft $22 Billion U.S. Army Deal for HoloLens Advances	Microsoft Corp.'s multibillion-dollar deal to build customized versions of its HoloLens goggles for the U.S. Army is moving forward, one year after the...	https://www.bloomberg.com/news/articles/2021-03-31/microsoft-22-billion-u-s-army-deal-for-hololens-moves-forward	2021/3/31	Microsoft $22 Billion U.S. Army Deal for HoloLens Advances - Bloomberg	MSFT	15:00:00
Reuters	Microsoft says an outage with Microsoft 365 services resolved	Earlier, outage tracking website Downdetector showed over 8,000 incidents of people reporting issues with its widely-used Teams workplace messaging app.	https://www.reuters.com/business/microsoft-says-investigating-issues-with-microsoft-365-services-features-2021-04-01/	2021/4/1	Microsoft says an outage with Microsoft 365 services resolved	MSFT	18:15:00
Business Insider	Microsoft contracts with US army to make mixed-reality headsets	Microsoft will adapt its existing HoloLens headset for the new prototype, which is called the Integrated Visual Augmentation System (IVAS), the company said in...	https://www.businessinsider.com/microsoft-us-army-contract-mixed-reality-hololens-headsets-2021-4	2021/4/1	Microsoft contracts with US army to make mixed-reality headsets	MSFT	6:11:25
Business Insider	How to start a newsletter with Microsoft Outlook	Once you've made your first newsletter, you should save an Outlook template that contains the fonts, styles, and format. Sending the Outlook newsletter is as...	https://www.businessinsider.com/guides/tech/newsletter-microsoft-outlook	2021/4/2	How to start a newsletter with Microsoft Outlook	MSFT	13:33:29
Business Insider	How to use Microsoft Family Safety for parental controls	Microsoft Family Safety is a parental control app that lets you manage your kids' screen time and app usage, among other features. Family Safety is free but...	https://www.businessinsider.com/guides/tech/microsoft-family-safety	2021/4/8	How to use Microsoft Family Safety for parental controls	MSFT	13:14:41
Business Insider	How to double space in Microsoft Word	Double spacing increases the amount of space between lines of text and can be helpful to a teacher or editor in marking the document or adding comments. Double...	https://www.businessinsider.com/guides/tech/how-to-double-space-in-word	2021/4/9	How to double space in Microsoft Word	MSFT	18:21:32
Business Insider	Elon Musk posts Bill Gates anti-vaxx cartoon featuring Microsoft Zune	Tesla CEO Elon Musk used an anti-vaccine political cartoon to take a swipe at Bill Gates and the Microsoft Zune. Musk tweeted an edited cartoon,...	https://www.businessinsider.com/elon-musk-bill-gates-anti-vaxx-cartoon-microsoft-zune-plan-2021-4	2021/4/10	Elon Musk posts Bill Gates anti-vaxx cartoon featuring Microsoft Zune	MSFT	6:04:51
Bloomberg.com	Microsoft (MSFT) Is in Talks to Buy Nuance (NUAN)	Microsoft Corp. is in advanced talks to buy artificial intelligence and speech technology company Nuance Communications Inc., according to people familiar with...	https://www.bloomberg.com/news/articles/2021-04-11/microsoft-is-said-to-be-in-talks-to-buy-nuance-communications	2021/4/11	Microsoft (MSFT) Is in Talks to Buy Nuance (NUAN) - Bloomberg	MSFT	11:19:00
Bloomberg.com	Evercore Having Big M&A Week With Grab, Microsoft Deals	on its sale to Microsoft Corp., according to a press release. That deal, with an equity value of $19.6 billion, was led out of Evercore's New York office, and...	https://www.bloomberg.com/news/articles/2021-04-13/evercore-having-big-m-a-week-with-grab-microsoft-deals	2021/4/13	Evercore Having Big M&A Week With Grab, Microsoft Deals - Bloomberg	MSFT	19:29:00
Business Insider	How Microsoft, Google, Apple, Amazon are investing in healthcare	Microsoft recently agreed to buy AI firm Nuance for $19.7B to bolster healthcare tech. Amazon has made investments in a variety of spaces, while Google Health...	https://www.businessinsider.com/how-microsoft-google-apple-amazon-are-investing-in-healthcare-2021-4	2021/4/13	How Microsoft, Google, Apple, Amazon are investing in healthcare	MSFT	8:37:39
Business Insider	Microsoft's Nuance Acquisition the Beginning of M&a	This week, Microsoft committed to paying as much as $19.7 billion for Nuance Communications, a company that once upon a time provided voice-to-text software...	https://www.businessinsider.com/microsoft-nuance-acquisition-discord-strategy-satya-nadella-2021-4	2021/4/13	Microsoft's Nuance Acquisition the Beginning of M&a	MSFT	20:27:02
Business Insider	Leaked Microsoft Poll Shows How 132,000 Employees Feel ...	Microsoft employees in an internal companywide poll were overwhelmingly positive in their responses to questions about inclusion and "work group health" — a...	https://www.businessinsider.com/leaked-microsoft-poll-results-ms-poll-2021-4	2021/4/14	Leaked Microsoft Poll Shows How 132,000 Employees Feel About Working There	MSFT	15:35:49
Reuters	Microsoft to test Xbox cloud gaming on PCs, Apple mobile ...	April 19 (Reuters) - Microsoft Corp's (MSFT.O) gaming division Xbox will roll out a beta version of its cloud gaming service on web browsers of Windows 10...	https://www.reuters.com/technology/microsoft-test-xbox-cloud-gaming-pcs-apple-mobile-devices-2021-04-19/	2021/4/19	Microsoft to test Xbox cloud gaming on PCs, Apple mobile devices | Reuters	MSFT	12:45:00
Reuters	Microsoft to invest $1 bln in Malaysia to set up data centres ...	KUALA LUMPUR, April 19 (Reuters) - Microsoft Corporation (MSFT.O) will invest $1 billion over the next five years in Malaysia as part of a new partnership...	https://www.reuters.com/technology/microsoft-invest-1-bln-malaysia-set-up-data-centres-malaysian-pm-2021-04-19/	2021/4/19	Microsoft to invest $1 bln in Malaysia to set up data centres - Malaysian PM | Reuters	MSFT	3:44:00
Business Insider	How to use Microsoft Forms to create a poll, survey, or quiz	Microsoft Forms got its start as an online application for educators to easily create quizzes and tests, but it has evolved into a more comprehensive form-...	https://www.businessinsider.com/guides/tech/microsoft-forms	2021/4/19	How to use Microsoft Forms to create a poll, survey, or quiz	MSFT	14:18:00
Bloomberg.com	Discord Is Said to Reject Microsoft's $12 Billion Offer	Microsoft Corp. and video-game chat company Discord Inc. have ended takeover talks after Discord rejected a $12 billion bid, according to people familiar...	https://www.bloomberg.com/news/articles/2021-04-20/chat-app-discord-is-said-to-end-takeover-talks-with-microsoft	2021/4/20	Discord Is Said to Reject Microsoft’s $12 Billion Offer - Bloomberg	MSFT	13:53:00
Reuters	Discord ends sale talks with Microsoft - sources	April 20 (Reuters) - Messaging platform Discord Inc has ended deal talks with Microsoft Inc (MSFT.O) and plans to focus on expanding the business as a...	https://www.reuters.com/business/discord-terminates-buyout-talks-with-microsoft-wsj-2021-04-20/	2021/4/20	Discord ends sale talks with Microsoft - sources	MSFT	15:32:00
Business Insider	Microsoft data: Back-to-back video calls make you stressed, distracted	Microsoft research found that endless video calls without breaks can trigger stress and reduce focus. The research suggested short breaks helps your brain...	https://www.businessinsider.com/microsoft-teams-meeting-research-virtual-meetings-stressed-brain-pandemic-2021-4	2021/4/21	Microsoft data: Back-to-back video calls make you stressed, distracted	MSFT	8:35:12
Business Insider	How to use Track Changes in Microsoft Word	Track Changes is a feature built into Microsoft Word that keeps track of all the edits made to your document and lets you make comments. When Track Changes is...	https://www.businessinsider.com/guides/tech/track-changes-in-word	2021/4/21	How to use Track Changes in Microsoft Word	MSFT	13:42:40
Bloomberg.com	Hack Pushes Microsoft to Rethink How It Discloses Coding ...	Microsoft Corp. may revise a program that shares coding flaws in its products with other companies after a suspected leak led to a sprawling cyber-attack...	https://www.bloomberg.com/news/articles/2021-04-27/microsoft-weighs-revamping-flaw-disclosures-after-suspected-leak	2021/4/27	Hack Pushes Microsoft to Rethink How It Discloses Coding Flaws - Bloomberg	MSFT	6:00:00
Reuters	Microsoft sales grow on cloud strength, shares dip on ...	"That is the danger of trading on the kind of valuation Microsoft enjoys, 32.8 times next year's earnings. Disappoint even a little and the market will be...	https://www.reuters.com/technology/microsoft-beats-quarterly-revenue-expectations-2021-04-27/	2021/4/27	Microsoft sales grow on cloud strength, shares dip on heightened valuation | Reuters	MSFT	17:04:00
Business Insider	Microsoft Teams is back online after outage worldwide	Reports of outages on Microsoft Teams started around 6 a.m. Eastern Time on Tuesday morning. · The company confirmed it was a global outage, though not all users...	https://www.businessinsider.com/microsoft-teams-has-worldwide-outage-2021-4	2021/4/27	Microsoft Teams is back online after outage worldwide	MSFT	9:29:49
Business Insider	How to use Microsoft 365 remote collaboration tools	A Microsoft 365 subscription lets you collaborate remotely with almost anyone who has a computer. Microsoft also has a communication app called Teams that lets...	https://www.businessinsider.com/guides/tech/microsoft-365-remote-collaboration-tools	2021/4/27	How to use Microsoft 365 remote collaboration tools	MSFT	12:14:54
Business Insider	Microsoft wants you to choose the new default font for Word docs	The team commissioned designers to make 5 new choices: Tenorite, Bierstadt, Skeena, Seaford, and Grandview. The classic Times New Roman is not an option, and...	https://www.businessinsider.com/choose-new-font-for-microsoft-word-docs-2021-4	2021/4/28	Microsoft wants you to choose the new default font for Word docs	MSFT	12:17:02
Business Insider	Microsoft Could Acquire These 21 Companies After the ...	Seattle-based AI and machine learning startup Algorithmia would be a good acquisition target for Microsoft, Lopez Research analyst Maribel Lopez told Insider.	https://www.businessinsider.com/microsoft-companies-could-buy-acquisitions-nuance-startups-2021-4	2021/4/28	Microsoft Could Acquire These 21 Companies After the Nuance Deal	MSFT	13:31:58
Business Insider	What is Cortana? A guide to Microsoft's virtual assistant	Nowadays, Cortana's focus puts it in a different space than other voice-enabled AI assistants. Cortana primarily connects Microsoft 365 users to every element...	https://www.businessinsider.com/guides/tech/what-is-cortana	2021/4/29	What is Cortana? A guide to Microsoft's virtual assistant	MSFT	12:29:36
Business Insider	How to remove a page break in Microsoft Word	You can remove page breaks in a Microsoft Word document by deleting it, or through the Line and Page Breaks menu. Clicking Word's "Show/Hide ¶" option will...	https://www.businessinsider.com/guides/tech/how-to-remove-a-page-break-in-word	2021/4/29	How to remove a page break in Microsoft Word	MSFT	16:11:20
Business Insider	How to get a character count in Microsoft Word	On occasion, you may need to ensure your document has a particular number of words. Microsoft Word makes it easy to keep track of your word count two different...	https://www.businessinsider.com/guides/tech/character-count-in-word	2021/4/30	How to get a character count in Microsoft Word	MSFT	13:49:45
Business Insider	How to spell check in Microsoft Word on a Mac or PC	The latest version of Microsoft 365 adds a new Editor pane to Word for enhanced spelling and grammar checking. Microsoft Word's ability to check spelling and...	https://www.businessinsider.com/guides/tech/spell-check-in-word	2021/4/30	How to spell check in Microsoft Word on a Mac or PC	MSFT	16:23:57
Business Insider	Superhuman Planning Android App, Microsoft Office Integration	Superhuman, the hot startup that charges $30/month for smarter email, is betting on an upcoming Android app and Microsoft Office integrations to expand its...	https://www.businessinsider.com/superhuman-email-startup-expanding-microsoft-users-calendar-zoom-2021-5	2021/5/5	Superhuman Planning Android App, Microsoft Office Integration	MSFT	13:00:00
Business Insider	Xbox consoles have never been profitable on their own, Microsoft says	Despite selling Xbox consoles for nearly two decades, Microsoft loses money on every console sold. · Microsoft VP of Xbox business development Lori Wright said...	https://www.businessinsider.com/xbox-consoles-not-profitable-microsoft-says-2021-5	2021/5/6	Xbox consoles have never been profitable on their own, Microsoft says	MSFT	10:38:03
Reuters	Microsoft earnings rise as pandemic boosts cloud computing ...	(Reuters) - Microsoft Corp on Tuesday reported its Azure cloud computing services grew 50%, the second quarter of acceleration in a business that had begun...	https://www.reuters.com/article/us-microsoft-results-idUSKBN29V2IN	2021/1/26	Microsoft earnings rise as pandemic boosts cloud computing, Xbox sales | Reuters	MSFT	16:09:00
Bloomberg.com	Microsoft's LinkedIn Accused by Noted China Critic of ...	A prominent critic of China based in the U.K. said Microsoft Corp.'s LinkedIn froze his account and removed content criticizing the country's government,...	https://www.bloomberg.com/news/articles/2021-05-12/microsoft-s-linkedin-accused-by-noted-china-critic-of-censorship	2021/5/11	Microsoft’s LinkedIn Accused by Noted China Critic of Censorship - Bloomberg	MSFT	20:11:00
Reuters	Cruise, GM partner with Microsoft to ramp up self-driving ...	(Reuters) - Self-driving car maker Cruise and majority shareholder General Motors Co said on Tuesday they would partner with Microsoft Corp to accelerate...	https://www.reuters.com/article/us-gm-microsoft-autonomous-idUSKBN29O1MO	2021/1/19	Cruise, GM partner with Microsoft to ramp up self-driving vehicles | Reuters	MSFT	9:05:00
Reuters	Microsoft, Cigna form coalition for digital records of COVID-19 ...	(Reuters) - Microsoft Corp, health insurer Cigna Corp and Mayo Clinic are part of a coalition pushing for digital records of people who get vaccinated...	https://www.reuters.com/article/us-health-coronavirus-vaccines-records-idUSKBN29J1OH	2021/1/14	Microsoft, Cigna form coalition for digital records of COVID-19 vaccination | Reuters	MSFT	8:24:00
Bloomberg.com	Discord to Monetize Live Events After Microsoft Sale Talks ...	Discord Inc., a social network favored by gamers, is testing a program to let users sell tickets to virtual events, a move that could open up a new revenue...	https://www.bloomberg.com/news/articles/2021-05-13/discord-to-let-users-sell-tickets-for-virtual-events	2021/5/13	Discord to Monetize Live Events After Microsoft Sale Talks Ended - Bloomberg	MSFT	11:00:00
Reuters	Microsoft says Chinese hackers targeted groups via server ...	WASHINGTON (Reuters) - A China-linked cyber-espionage group has been remotely plundering email inboxes using freshly discovered flaws in Microsoft mail...	https://www.reuters.com/article/us-usa-cyber-microsoft-idUSKCN2AU2MF	2021/3/2	Microsoft says Chinese hackers targeted groups via server software | Reuters	MSFT	16:25:00
Reuters	SolarWinds, Microsoft, FireEye, CrowdStrike defend actions in ...	WASHINGTON (Reuters) - Top executives at Texas-based software company SolarWinds Corp, Microsoft Corp and cybersecurity firms FireEye Inc and CrowdStrike...	https://www.reuters.com/article/us-cyber-solarwinds-idUSKBN2AN1Q4	2021/2/23	SolarWinds, Microsoft, FireEye, CrowdStrike defend actions in major hack - U.S. Senate hearing | Reuters	MSFT	10:41:00
Reuters	SolarWinds hack was 'largest and most sophisticated attack ...	“When we analyzed everything that we saw at Microsoft, we asked ourselves how many engineers have probably worked on these attacks. And the answer we came to...	https://www.reuters.com/article/us-cyber-solarwinds-microsoft-idUSKBN2AF03R	2021/2/14	SolarWinds hack was 'largest and most sophisticated attack' ever: Microsoft president | Reuters	MSFT	20:50:00
Reuters	SolarWinds hackers studied Microsoft source code for ...	Some of the code was downloaded, the company said, which would have allowed the hackers even more freedom to hunt for security vulnerabilities, create copies...	https://www.reuters.com/article/us-cyber-solarwinds-microsoft-idUSKBN2AI2Q0	2021/2/18	SolarWinds hackers studied Microsoft source code for authentication and email | Reuters	MSFT	14:25:00
Reuters	Microsoft approached Pinterest in recent months about ...	(Reuters) - Microsoft Corp approached Pinterest Inc in recent months about a potential deal to acquire the $51 billion social media company, the Financial...	https://www.reuters.com/article/us-pinterest-m-a-microsoft-idUSKBN2AB05C	2021/2/10	Microsoft approached Pinterest in recent months about potential deal: FT | Reuters	MSFT	21:06:00
Reuters	Microsoft halts donations through 2022 to lawmakers who ...	WASHINGTON (Reuters) - Microsoft Corp said on Friday it will suspend all donations by its political action committee (PAC) through 2022 to all U.S....	https://www.reuters.com/article/us-microsoft-donations-idUSKBN2A52IT	2021/2/5	Microsoft halts donations through 2022 to lawmakers who opposed Biden certification | Reuters	MSFT	14:49:00
Bloomberg.com	Inside Apple and Microsoft's Renewed Rivalry over Gaming ...	Apple recently made it easier to use Xbox game controllers on Apple devices, while Microsoft made its products compatible with such new Apple features as the...	https://www.bloomberg.com/news/articles/2021-05-14/inside-apple-and-microsoft-s-renewed-rivalry-over-gaming-epic-cloud-devices	2021/5/14	Inside Apple and Microsoft's Renewed Rivalry over Gaming, Epic, Cloud, Devices - Bloomberg	MSFT	6:00:00
Reuters	Chevron to build California carbon capture plant with Microsoft ...	(Reuters) - Chevron Corp is partnering with Microsoft Corp, oilfield services firm Schlumberger NV and privately held Clean Energy Systems to build a carbon...	https://www.reuters.com/article/us-chevron-renewables-mendota-idUSKBN2AW1UB	2021/3/4	Chevron to build California carbon capture plant with Microsoft, Schlumberger | Reuters	MSFT	9:13:00
Reuters	Bosch, Microsoft join forces to develop vehicle software platform	The technology is based on Microsoft Azure and includes software modules from Bosch, it said, adding that they plan to use the software platform in vehicle...	https://www.reuters.com/article/us-bosch-mircosoft-idUSKBN2AI1R4	2021/2/18	Bosch, Microsoft join forces to develop vehicle software platform	MSFT	8:07:00
Reuters	Microsoft says Teams app technical issue mostly resolved	(Reuters) - Microsoft Corp said it had mostly resolved the technical issue that delayed message delivery on its widely used Teams workplace messaging app...	https://www.reuters.com/article/us-microsoft-teams-outages-idUSKBN2AH26Q	2021/2/17	Microsoft says Teams app technical issue mostly resolved	MSFT	10:52:00
Business Insider	How to add a superscript or subscript in Microsoft Word	You can insert special characters, like the trademark symbol, automatically as a superscript. You might occasionally need to insert superscripts and subscripts...	https://www.businessinsider.com/guides/tech/superscript-in-word	2021/5/14	How to add a superscript or subscript in Microsoft Word	MSFT	17:56:49
Reuters	Microsoft wins $21.9 billion contract with U.S. Army to supply ...	(Reuters) -Microsoft Corp on Wednesday said it has won a deal to sell the U.S. Army augmented reality headsets based on its HoloLens product and backed by...	https://www.reuters.com/article/us-microsoft-army-idUSKBN2BN36B	2021/3/31	Microsoft wins $21.9 billion contract with U.S. Army to supply augmented reality headsets | Reuters	MSFT	15:22:00
Reuters	More than 20000 U.S. organizations compromised through ...	Microsoft, which had initially said the hacks consisted of “limited and targeted attacks,” declined to comment on the scale of the problem on Friday but said it...	https://www.reuters.com/article/us-usa-cyber-microsoft-idUSKBN2AX23U	2021/3/5	More than 20,000 U.S. organizations compromised through Microsoft flaw | Reuters	MSFT	12:29:00
Reuters	At least 10 hacking groups using Microsoft software flaw ...	The security holes in the widely used mail and calendaring solution leave the door open to industrial-scale cyber espionage, allowing malicious actors to steal...	https://www.reuters.com/article/us-usa-cyber-microsoft-idUSKBN2B224O	2021/3/10	At least 10 hacking groups using Microsoft software flaw: researchers | Reuters	MSFT	11:26:00
Reuters	Exclusive: Microsoft could reap more than $150 million in new ...	SAN FRANCISCO/WASHINGTON (Reuters) - Microsoft stands to receive nearly a quarter of Covid relief funds destined for U.S. cybersecurity defenders,...	https://www.reuters.com/article/us-usa-cyber-microsoft-exclusive-idUSKBN2B713L	2021/3/15	Exclusive: Microsoft could reap more than $150 million in new U.S. cyber spending, upsetting some lawmakers | Reuters	MSFT	6:06:00
Bloomberg.com	Bill Gates Was Investigated by Microsoft Directors for ...	Microsoft Corp. conducted an investigation into co-founder Bill Gates's involvement with an employee almost two decades ago after it was informed in 2019 of...	https://www.bloomberg.com/news/articles/2021-05-16/microsoft-board-had-gates-investigated-for-relationship-dj-says	2021/5/16	Bill Gates Was Investigated by Microsoft Directors for Relationship: DJ - Bloomberg	MSFT	19:15:00
Reuters	Microsoft and Google openly feuding amid hacks, competition ...	Microsoft, meanwhile, faces scrutiny for its role in back-to-back cybersecurity breaches. In the first, the same allegedly Russian hackers who compromised the...	https://www.reuters.com/article/us-microsoft-google-competition-idUSKBN2B429N	2021/3/12	Microsoft and Google openly feuding amid hacks, competition inquiries | Reuters	MSFT	12:26:00
Reuters	Chevron to build California carbon capture plant with Microsoft ...	(Reuters) - Chevron Corp is partnering with Microsoft Corp, oilfield services firm Schlumberger NV and privately held Clean Energy Systems to build a carbon...	https://www.reuters.com/article/us-chevron-renewables-mendota-idUSKBN2AW1UB	2021/3/4	Chevron to build California carbon capture plant with Microsoft, Schlumberger | Reuters	MSFT	9:13:00
Reuters	Caltech sues Microsoft over Wi-Fi patents from $1 billion ...	The California Institute of Technology sued Microsoft Corp. on Friday in Texas federal court for allegedly infringing five of its Wi-Fi patents - three of...	https://www.reuters.com/article/ip-caltech-idUSL1N2LK27X	2021/3/22	Caltech sues Microsoft over Wi-Fi patents from $1 billion Apple case | Reuters	MSFT	14:53:00
Business Insider	Bill Gates reportedly pursued Microsoft employees while married	The Microsoft cofounder Bill Gates was said to be dismissive toward his wife, Melinda French Gates, in work meetings and to have pursued other women at...	https://www.businessinsider.com/bill-gates-reportedly-pursued-microsoft-employees-while-married-2021-5	2021/5/16	Bill Gates reportedly pursued Microsoft employees while married	MSFT	16:20:49
Reuters	France embraces Google, Microsoft in quest to safeguard ...	PARIS, May 17 (Reuters) - Some of France's most sensitive state and corporate data can be safely stored using the cloud computing technology developed by...	https://www.reuters.com/technology/france-embraces-google-microsoft-quest-safeguard-sensitive-data-2021-05-17/	2021/5/17	France embraces Google, Microsoft in quest to safeguard sensitive data | Reuters	MSFT	8:24:00
Bloomberg.com	Ampere Says Microsoft, Tencent Are Customers, Unveils New ...	and Tencent Holdings Ltd. and has a new design on the way. Microsoft Azure, Tencent Cloud, and TikTok's Chinese parent company, ByteDance Ltd. are among those...	https://www.bloomberg.com/news/articles/2021-05-19/ampere-says-microsoft-tencent-are-customers-unveils-new-design	2021/5/19	Ampere Says Microsoft, Tencent Are Customers, Unveils New Design - Bloomberg	MSFT	11:00:00
Reuters	Soccer La Liga teams up with Microsoft to lift revenues as TV ...	The Spanish league, which announced its closer ties with Microsoft on Wednesday, sees the fast-growing world of sports technology as a way of offsetting a...	https://www.reuters.com/lifestyle/sports/soccer-la-liga-teams-up-with-microsoft-lift-revenues-tv-rights-market-cools-2021-05-19/	2021/5/19	Soccer La Liga teams up with Microsoft to lift revenues as TV rights market cools | Reuters	MSFT	10:13:00
Business Insider	Microsoft is pulling the plug on Internet Explorer	The app is replaced by Microsoft Edge, which offers more speed and security, and a built-in "IE mode." As of June next year, the Internet Explorer 11 desktop...	https://www.businessinsider.com/microsoft-is-pulling-the-plug-on-internet-explorer-2021-5	2021/5/19	Microsoft is pulling the plug on Internet Explorer	MSFT	14:28:12
Reuters	Latest Microsoft megadeal ropes in Simpson Thacher, Paul ...	Microsoft's M&A appetite is keeping Simpson Thacher & Bartlett lawyers busy again. The software giant announced Monday that it will buy healthcare...	https://www.reuters.com/article/legal-microsoft-idUSL1N2M5328	2021/4/12	Latest Microsoft megadeal ropes in Simpson Thacher, Paul Weiss and Kirkland | Reuters	MSFT	18:54:00
Business Insider	Ampere, Founded by Former Intel Exec, Wins Oracle ...	A 28-year Intel veteran has a chip startup to take on Intel and AMD, and it's already snagged big cloud customers like Microsoft and Oracle · An error has...	https://www.businessinsider.com/ampere-former-intel-president-renee-james-amd-tsmc-2021-5	2021/5/19	Ampere, Founded by Former Intel Exec, Wins Oracle, Microsoft Deals	MSFT	11:00:00
Bloomberg.com	Microsoft and Apple Wage War on Gadget Right-to-Repair Laws	Dozens of states have raised proposals to make it easier to fix devices for consumers and schools, but tech companies have worked to quash them.	https://www.bloomberg.com/news/articles/2021-05-20/microsoft-and-apple-wage-war-on-gadget-right-to-repair-laws	2021/5/20	Microsoft and Apple Wage War on Gadget Right-to-Repair Laws - Bloomberg	MSFT	6:00:00
Bloomberg.com	Apple Accuses Microsoft of Using Epic in Legal Attack	Company says 5 Epic Games witnesses have ties to Microsoft · Apple and Microsoft rivalrly has gathered steam due to trial.	https://www.bloomberg.com/news/articles/2021-05-20/apple-accuses-microsoft-of-using-epic-as-proxy-in-legal-attack	2021/5/20	Apple Accuses Microsoft of Using Epic in Legal Attack - Bloomberg	MSFT	15:57:00
Reuters	Microsoft to unplug Internet Explorer as it seeks edge in ...	To compete better, Microsoft launched the Edge browser in 2015 that runs on the same technology as the Google browser.	https://www.reuters.com/technology/microsoft-unplug-internet-explorer-it-seeks-edge-browser-war-2021-05-20/	2021/5/20	Microsoft to unplug Internet Explorer as it seeks edge in browser war | Reuters	MSFT	8:04:00
Reuters	China says ByteDance, Baidu, Microsoft improperly collected ...	China says ByteDance, Baidu, Microsoft improperly collected user data ... BEIJING, May 21 (Reuters) - China's internet watchdog said on Friday that companies...	https://www.reuters.com/world/china/china-says-bytedance-baidu-microsoft-improperly-collected-user-data-2021-05-21/	2021/5/20	China says ByteDance, Baidu, Microsoft improperly collected user data | Reuters	MSFT	0:49:00
Reuters	BMO investment arm sold Microsoft over U.S. Army headset deal	BMO's responsible investment managers worried that the $22 billion Army contract Microsoft won in March moves the technology from a proof-of-concept phase to a...	https://www.reuters.com/technology/bmo-investment-arm-sold-microsoft-over-us-army-headset-deal-2021-05-21/	2021/5/21	BMO investment arm sold Microsoft over U.S. Army headset deal	MSFT	13:12:00
Business Insider	Microsoft CEO Satya Nadella addresses Bill Gates controversy	Nadella said Microsoft now prioritized diversity and inclusion and investigated issues raised by any employee regarding problems at work. "The Microsoft of 2021...	https://www.businessinsider.com/microsoft-ceo-satya-nadella-addresses-bill-gates-controversy-2021-5	2021/5/21	Microsoft CEO Satya Nadella addresses Bill Gates controversy	MSFT	12:45:43
Business Insider	Take a look at what Microsoft thinks the future of hybrid meetings will look like	The setup is optimized for collaboration between remote and in-office participants. Microsoft has been working to refine virtual meetings since Teams usership...	https://www.businessinsider.com/microsoft-teams-meetings-hybrid-remote-work-2021-5	2021/5/21	Take a look at what Microsoft thinks the future of hybrid meetings will look like	MSFT	15:11:23
Bloomberg.com	Microsoft Teams Up With Accenture, Goldman on Greener ...	Microsoft Corp., Accenture Plc and Goldman Sachs Group Inc. are teaming up with nonprofits like the Linux Foundation and climate groups to develop and share...	https://www.bloomberg.com/news/articles/2021-05-25/microsoft-teams-up-with-accenture-goldman-on-greener-software	2021/5/25	Microsoft Teams Up With Accenture, Goldman on Greener Software - Bloomberg	MSFT	11:00:00
Reuters	Leonardo, Microsoft team up to help digitalize Italy's public ...	Microsoft will offer advanced technologies and services for productivity, security, cloud and process automation, the two companies said in the joint statement.	https://www.reuters.com/technology/leonardo-microsoft-team-up-help-digitalize-italys-public-systems-infrastructure-2021-05-26/	2021/5/26	Leonardo, Microsoft team up to help digitalize Italy's public systems | Reuters	MSFT	7:53:00
Business Insider	Ex-Microsoft Board Member Says She Was Asked to Resign ...	In October 2014, Microsoft CEO Satya Nadella took the stage at the Grace Hopper Celebration, a prominent conference for women in tech, for an onstage...	https://www.businessinsider.com/microsoft-director-maria-klawe-satya-nadella-raises-gaffe-karma-2021-5	2021/5/26	Ex-Microsoft Board Member Says She Was Asked to Resign After Nadella Gaffe	MSFT	11:25:16
Reuters	Microsoft, Mastercard sign on to VP Harris's Central America ...	WASHINGTON, May 27 (Reuters) - Twelve companies and groups including Microsoft Corp (MSFT.O), Mastercard (MA.N) and Nestle's (NESN.S) Nespresso on Thursday...	https://www.reuters.com/business/us-vp-harris-meet-companies-groups-push-central-america-economic-growth-2021-05-27/	2021/5/27	Microsoft, Mastercard sign on to VP Harris's Central America strategy | Reuters	MSFT	19:39:00
Reuters	EU bodies' use of Amazon, Microsoft cloud services faces ...	The investigations, one of which focuses on the use of Microsoft Office 365 by the European Commission, will look into whether the EU bodies comply with privacy...	https://www.reuters.com/business/retail-consumer/eu-privacy-watchdog-investigate-eu-institutions-use-amazon-microsoft-cloud-2021-05-27/	2021/5/27	EU bodies' use of Amazon, Microsoft cloud services faces privacy probes | Reuters	MSFT	12:54:00
Bloomberg.com	Russian Hackers Resume U.S. Cyber Offensive, Microsoft Says	The Russian hackers behind the SolarWinds campaign have escalated their attacks on U.S. federal agencies, think tanks and non-governmental organizations as part...	https://www.bloomberg.com/news/articles/2021-05-28/russian-hackers-resume-u-s-cyber-offensive-microsoft-says	2021/5/28	Microsoft (MSFT) Says Russian SolarWinds Hackers Resume U.S. Cyber Offensive - Bloomberg	MSFT	4:20:00
Reuters	Microsoft says group behind SolarWinds hack now targeting ...	May 28 (Reuters) - The group behind the SolarWinds (SWI.N) cyber attack identified late last year is now targeting government agencies, think tanks,...	https://www.reuters.com/technology/microsoft-says-group-behind-solarwinds-hack-now-targetting-government-agencies-2021-05-28/	2021/5/28	Microsoft says group behind SolarWinds hack now targeting government agencies, NGOs | Reuters	MSFT	13:53:00
Business Insider	Microsoft: SolarWinds hackers now sending 30,000 phishing emails	Nobelium, a Russian group, sent about 3,000 malicious emails to accounts across 150 different organizations, Microsoft said. Nobelium broke into an email...	https://www.businessinsider.com/microsoft-solarwinds-attack-hack-russia-nobelium-targets-government-agencies-ngo-2021-5	2021/5/28	Microsoft: SolarWinds hackers now sending 30,000 phishing emails	MSFT	5:16:06
Reuters	Microsoft says error led to no matching Bing images for ...	Hours after Microsoft acknowledged the issue, the "tank man" search returned only pictures of tanks elsewhere in the world. Advertisement · Scroll to continue.	https://www.reuters.com/technology/microsoft-bing-raises-concerns-over-lack-image-results-tiananmen-tank-man-2021-06-04/	2021/6/4	Microsoft says error led to no matching Bing images for Tiananmen ‘tank man’ | Reuters	MSFT	21:32:00
Business Insider	Microsoft Bing still censoring Tiananmen Square image searches	Microsoft search engine Bing is censoring image searches around the 1989 Tiananmen Square massacre. Images of the infamous "tank man" and autocomplete...	https://www.businessinsider.com/microsoft-bing-censors-china-tiananmen-square-tank-man-image-searches-2021-6	2021/6/4	Microsoft Bing still censoring Tiananmen Square image searches	MSFT	16:50:23
Business Insider	CrowdStrike CEO on Earnings, Humio Acquisition, Microsoft ...	After a quarter in which CrowdStrike grew revenue 70% and its customer base 82%, CEO George Kurtz says his company is poised to lead a new wave of cloud...	https://www.businessinsider.com/kurtz-crowdstrike-ceo-q1-earnings-ransomware-cybersecurity-2021-6	2021/6/5	CrowdStrike CEO on Earnings, Humio Acquisition, Microsoft Competition	MSFT	9:10:00
Business Insider	Microsoft Plans Quiet Return to Physical Retail, Leaked Audio ...	Leaked audio shows Microsoft is getting back into physical retail a year after closing all of its stores, as it quietly reopens its flagship New York City...	https://www.businessinsider.com/microsoft-plans-quiet-return-physical-retail-leaked-audio-reveals-2021-6	2021/6/8	Microsoft Plans Quiet Return to Physical Retail, Leaked Audio Reveals	MSFT	14:02:50
Business Insider	Microsoft Is Closing Gap With AWS: Flexera Cloud Report	While cloud adoption is growing across the board, Microsoft is increasingly closing the gap with Amazon Web Services, according to a recently published...	https://www.businessinsider.com/google-cloud-microsoft-aws-flexera-state-of-cloud-report-2021-6	2021/6/9	Microsoft Is Closing Gap With AWS: Flexera Cloud Report	MSFT	9:30:00
Bloomberg.com	Microsoft Wants to Offer Xbox Gaming on TVs Without the ...	No console? No problem. Microsoft Corp. said its Xbox gaming unit is working on new hardware and deals with TV makers that will let people play games and...	https://www.bloomberg.com/news/articles/2021-06-10/microsoft-wants-to-offer-xbox-gaming-on-tvs-without-the-console	2021/6/10	Microsoft Wants to Offer Xbox Gaming on TVs Without the Console - Bloomberg	MSFT	9:00:00
Bloomberg.com	Microsoft, Nintendo Ready Game Announcements for ...	Microsoft Corp. will lay out what's next in store for the Xbox console, including updates on Halo Infinite, and Nintendo Co. will reveal titles coming to its...	https://www.bloomberg.com/news/articles/2021-06-10/microsoft-nintendo-ready-game-announcements-for-subdued-virtual-e3	2021/6/10	Microsoft, Nintendo Ready Game Announcements for Subdued, Virtual E3 - Bloomberg	MSFT	6:00:00
Reuters	Microsoft plans to tap smart TVs, streaming devices for Xbox ...	STOCKHOLM, June 10 (Reuters) - Microsoft (MSFT.O) said on Thursday it was working with global TV manufacturers so that gamers can play Xbox games through...	https://www.reuters.com/technology/microsoft-plans-tap-smart-tvs-streaming-devices-xbox-games-2021-06-10/	2021/6/10	Microsoft plans to tap smart TVs, streaming devices for Xbox games | Reuters	MSFT	9:38:00
Business Insider	Trump DOJ sought data from Apple, Google, Microsoft. This is how they responded	How Apple, Google, and Microsoft reacted to Trump-era DOJ subpoenas and requests for data on political rivals and journalists · The Trump-era Justice Department...	https://www.businessinsider.com/trump-doj-sought-data-apple-google-microsoft-how-they-responded-2021-6	2021/6/12	Trump DOJ sought data from Apple, Google, Microsoft. This is how they responded	MSFT	6:33:18
Bloomberg.com	Microsoft Promises Halo Infinite for Holiday Season After Delay	Microsoft Corp.'s much-anticipated Halo Infinite will be out this holiday season, the company said Sunday during a press showcase at the E3 gaming...	https://www.bloomberg.com/news/articles/2021-06-13/microsoft-promises-halo-infinite-for-holiday-season-after-delay	2021/6/13	Microsoft Promises Halo Infinite for Holiday Season After Delay - Bloomberg	MSFT	15:04:00
Bloomberg.com	Microsoft's Smith Says Secret Subpoenas Hurt U.S. Tech ...	Microsoft Corp. President and Chief Legal Officer Brad Smith criticized secret data subpoenas sent by the government to cloud providers like his company and...	https://www.bloomberg.com/news/articles/2021-06-14/microsoft-s-smith-says-secret-subpoenas-hurt-u-s-tech-companies	2021/6/14	Microsoft’s Smith Says Secret Subpoenas Hurt U.S. Tech Companies - Bloomberg	MSFT	17:26:00
Business Insider	Microsoft exec: Some staff slept in data centers during pandemic	Some Microsoft employees slept in the company's data centers during the pandemic, an exec said. Kristen Roby Dimlow said these employees were worried about...	https://www.businessinsider.com/microsoft-office-teams-employees-slept-data-centers-covid-lockdown-pandemic-2021-6	2021/6/14	Microsoft exec: Some staff slept in data centers during pandemic	MSFT	6:01:34
Bloomberg.com	Microsoft Names Nadella Chair, Thompson Remains on Board	Microsoft Corp. named Chief Executive Officer Satya Nadella as board chairman, strengthening his influence at the world's largest software maker after more...	https://www.bloomberg.com/news/articles/2021-06-16/microsoft-names-nadella-chairman-thompson-back-to-lead-director	2021/6/16	Microsoft Names Nadella Chair, Thompson Remains on Board - Bloomberg	MSFT	18:19:00
Reuters	Microsoft names CEO Satya Nadella as chairman	June 16 (Reuters) - Microsoft Corp (MSFT.O) on Wednesday named Chief Executive Officer Satya Nadella as its new chairman, in place of John Thompson.	https://www.reuters.com/technology/microsoft-board-elects-ceo-satya-nadella-chairman-2021-06-16/	2021/6/16	Microsoft names CEO Satya Nadella as chairman	MSFT	19:14:00
Bloomberg.com	Office Workers Don't Want to Return and Microsoft Has ...	For software companies like Microsoft, Zoom and Slack, which saw jumps in product usage by remote workers during the pandemic, the return to office provides new...	https://www.bloomberg.com/news/articles/2021-06-17/office-workers-don-t-want-to-return-and-microsoft-has-software-for-that	2021/6/17	Office Workers Don’t Want to Return and Microsoft Has Software for That - Bloomberg	MSFT	9:00:00
Business Insider	Satya Nadella first since Bill Gates to be both Microsoft CEO and chair	Microsoft CEO Satya Nadella is now also the company's chair, becoming the first person since Bill Gates to hold both roles at the same time · Microsoft's board...	https://www.businessinsider.com/satya-nadella-microsoft-chair-and-ceo-bill-gates-2021-6	2021/6/17	Satya Nadella first since Bill Gates to be both Microsoft CEO and chair	MSFT	6:30:20
Business Insider	E3 2021: Microsoft Challenges the Sony and Nintendo Status ...	Suddenly Microsoft looks less like just another contender in the video-game console war and more like a disruptor of the entire industry.	https://www.businessinsider.com/e3-2021-microsoft-challenges-sony-nintendo-gaming-console-status-quo-2021-6	2021/6/20	E3 2021: Microsoft Challenges the Sony and Nintendo Status Quo	MSFT	13:10:48
Business Insider	Google, Apple, Microsoft HQs in Ireland lead 15% tax debate: reports	Ireland, the European home of tech giants like Apple, Google, and Microsoft, said it was willing to "compromise" on global minimum tax rates.	https://www.businessinsider.com/google-apple-microsoft-ireland-lead-corporate-tax-debate-2021-6	2021/6/20	Google, Apple, Microsoft HQs in Ireland lead 15% tax debate: reports	MSFT	5:29:26
Bloomberg.com	Microsoft Boosts Black Managers, Slower Progress for Latinx	Microsoft Corp., which one year ago promised to double the number of Black and Latinx managers and executives by 2025, reported progress in hiring and...	https://www.bloomberg.com/news/articles/2021-06-21/microsoft-boosts-black-managers-slower-progress-for-latinx	2021/6/21	Microsoft Boosts Black Managers, Slower Progress for Latinx - Bloomberg	MSFT	15:03:00
Business Insider	10 things in tech: Amazon Prime Day, Netflix org chart, Microsoft gaming	3. Microsoft is preparing for a future without consoles. At E3, the tech giant released a range of titles that can be played on its Xbox consoles, but also its...	https://www.businessinsider.com/10-things-in-tech-amazon-prime-sales-netflix-org-chart-2021-6	2021/6/21	10 things in tech: Amazon Prime Day, Netflix org chart, Microsoft gaming	MSFT	7:42:59
Bloomberg.com	Microsoft (MSFT) Market Value Hits $2 Trillion	Microsoft Corp. took its place in the history books as just the second U.S. public company to reach a $2 trillion market value, buoyed by bets its dominance in...	https://www.bloomberg.com/news/articles/2021-06-22/microsoft-rallies-to-join-apple-in-exclusive-2-trillion-club	2021/6/22	Microsoft (MSFT) Market Value Hits $2 Trillion - Bloomberg	MSFT	15:20:00
Bloomberg.com	Microsoft Opens Windows, But Reverts to Old Competitive ...	Microsoft Corp.'s Windows 11, the latest iteration of its 35-year-old personal computer operating system, boasts loads of new of features meant to position the...	https://www.bloomberg.com/news/articles/2021-06-24/microsoft-opens-windows-but-reverts-to-old-competitive-playbook	2021/6/24	Microsoft Opens Windows, But Reverts to Old Competitive Playbook - Bloomberg	MSFT	17:46:00
Bloomberg.com	Buy Facebook, Apple, Amazon, Microsoft, Google at 40x ...	The head of equity derivatives strategy at Barclays Plc just upgraded his recommendation on Apple Inc. and other technology giants, advising investors to own...	https://www.bloomberg.com/news/articles/2021-06-24/stocks-at-40-times-profits-are-cheap-wall-street-has-determined	2021/6/24	Buy Facebook, Apple, Amazon, Microsoft, Google at 40x earnings: Analyst - Bloomberg	MSFT	7:03:00
Reuters	Microsoft challenges Apple's business model with new ...	June 24 (Reuters) - Microsoft Corp (MSFT.O) on Thursday showed Windows 11, its first major operating system revamp since 2015 with new changes that take...	https://www.reuters.com/technology/microsoft-unveil-first-new-windows-six-years-2021-06-24/	2021/6/24	Microsoft challenges Apple's business model with new Windows 11 operating system | Reuters	MSFT	12:25:00
Business Insider	Microsoft just took a direct shot at Apple's controversial App Store policy	Going forward, the Microsoft Store will allow software makers to use their own payment systems — something Apple refuses to allow on its App Store. Rather than...	https://www.businessinsider.com/microsoft-store-payment-system-windows-11-2021-6	2021/6/24	Microsoft just took a direct shot at Apple's controversial App Store policy	MSFT	13:31:37
Business Insider	Microsoft says new breach discovered in probe of suspected SolarWinds hackers	The company said it had found the compromise during its response to hacks by a team it identifies as responsible for earlier major breaches at SolarWinds. A...	https://www.businessinsider.com/microsoft-says-new-breach-discovered-probe-suspected-solarwinds-hackers-2021-6	2021/6/25	Microsoft says new breach discovered in probe of suspected SolarWinds hackers	MSFT	22:20:19
Reuters	Microsoft says new breach discovered in probe of suspected ...	At the SolarWinds customers and others, the attackers also took advantage of weaknesses in the way Microsoft programs were configured, according to the...	https://www.reuters.com/technology/microsoft-says-new-breach-discovered-probe-suspected-solarwinds-hackers-2021-06-25/	2021/6/27	Microsoft says new breach discovered in probe of suspected SolarWinds hackers | Reuters	MSFT	21:59:00
Reuters	Microsoft, Sompo to invest $25 mln in GM-backed startup Wejo	June 29 (Reuters) - Wejo, a British auto data startup backed by General Motors Co (GM.N), said on Tuesday that Microsoft Corp (MSFT.O) and insurer Sompo...	https://www.reuters.com/business/retail-consumer/microsoft-sompo-invest-25-mln-gm-backed-startup-wejo-2021-06-29/	2021/6/29	Microsoft, Sompo to invest $25 mln in GM-backed startup Wejo	MSFT	8:14:00
Reuters	Microsoft general counsel Dev Stahlkopf jumps to Cisco	14-year Microsoft vet will be CLO at Cisco · Brad Smith remains computer giant's president and chief lawyer · Microsoft has tapped two successor GCs.	https://www.reuters.com/legal/legalindustry/microsoft-general-counsel-dev-stahlkopf-jumps-cisco-2021-06-29/	2021/6/29	Microsoft general counsel Dev Stahlkopf jumps to Cisco	MSFT	17:25:00
Business Insider	A Top Microsoft Exec Explains Strategy for Booming Low ...	A top Microsoft exec explains how its booming low-code development business is helping customers build the right apps even if they can't hire enough developers.	https://www.businessinsider.com/microsoft-strategy-low-code-development-market-cloud-wars-2021-6	2021/6/29	A Top Microsoft Exec Explains Strategy for Booming Low-Code Market	MSFT	11:00:00
Bloomberg.com	AT&T Agrees to Outsource Its 5G Network to Microsoft's Azure	Microsoft is acquiring AT&T's Network Cloud technology and staff as part of a deal to eventually handle all of the wireless carrier's 5G traffic, starting with...	https://www.bloomberg.com/news/articles/2021-06-30/at-t-agrees-to-outsource-its-5g-network-to-microsoft-s-azure	2021/6/30	AT&T Agrees to Outsource Its 5G Network to Microsoft’s Azure - Bloomberg	MSFT	11:57:00
Reuters	AT&T to run core 5G network on Microsoft's cloud	Microsoft intends to use the newly acquired technology - plus the experience gained helping AT&T run the network - to build out a product it calls Azure for...	https://www.reuters.com/business/media-telecom/att-run-core-5g-network-microsofts-cloud-2021-06-30/	2021/6/30	AT&T to run core 5G network on Microsoft's cloud	MSFT	13:24:00
Business Insider	Bill Gates liked to party during Microsoft's early days	Bill and Melinda Gates announced their divorce after 27 years of marriage in May. Reports that Gates had an affair and accusations he had hit on Microsoft...	https://www.businessinsider.com/bill-gates-party-during-microsofts-early-days-2021-6	2021/6/30	Bill Gates liked to party during Microsoft's early days	MSFT	16:25:24
Business Insider	Google and Microsoft shut down six-year legal ceasefire	Google and Microsoft have brought a long-running non-aggression pact to an end. Tensions between the tech giants have spilled into public view over the past few...	https://www.businessinsider.com/google-and-microsoft-shut-down-six-year-legal-ceasefire-2021-6	2021/6/30	Google and Microsoft shut down six-year legal ceasefire	MSFT	8:18:42
Business Insider	AWS Bought Wickr to Catch up to Microsoft and for ...	Last Friday, Amazon made the surprise announcement that it acquired the encrypted messaging app Wickr — popular in the military, various government agencies...	https://www.businessinsider.com/aws-amazon-wickr-acquisition-government-contracts-compete-with-microsoft-2021-6	2021/6/30	AWS Bought Wickr to Catch up to Microsoft and for Government Deals	MSFT	8:30:00
Business Insider	Amazon Plans 'Rebel Alliance' With Slack, Dropbox to Fight ...	Amazon has discussed creating a software bundle with other companies to compete with Microsoft. · A bundle would make it easier for companies to buy and use...	https://www.businessinsider.com/amazon-plans-rebel-alliance-with-slack-dropbox-to-fight-microsoft-2021-6	2021/7/1	Amazon Plans 'Rebel Alliance' With Slack, Dropbox to Fight Microsoft	MSFT	9:31:00
Bloomberg.com	Microsoft's (MSFT) JEDI Pentagon Contract Scrapped ...	The Pentagon scrapped a $10 billion cloud-computing contract awarded in 2019 to Microsoft Corp. after several years of wrangling between the government and some...	https://www.bloomberg.com/news/articles/2021-07-06/pentagon-scraps-10-billion-cloud-contract-award-to-microsoft	2021/7/6	Microsoft's (MSFT) JEDI Pentagon Contract Scrapped; Amazon (AMZN) to Share Work - Bloomberg	MSFT	12:30:00
Bloomberg.com	Microsoft's (MSFT) JEDI Pentagon Contract Scrapped ...	The Pentagon scrapped a $10 billion cloud-computing contract awarded in 2019 to Microsoft Corp. after several years of wrangling between the government and some...	https://www.bloomberg.com/news/articles/2021-07-06/pentagon-scraps-10-billion-cloud-contract-award-to-microsoft	2021/7/6	Microsoft's (MSFT) JEDI Pentagon Contract Scrapped; Amazon (AMZN) to Share Work - Bloomberg	MSFT	12:30:00
Reuters	The fight by Microsoft and Amazon for the Pentagon's cloud ...	WASHINGTON, July 6 (Reuters) - The U.S. Defense Department dealt a blow to Microsoft Corp (MSFT.O) on Tuesday when the Pentagon announced it was scrapping...	https://www.reuters.com/technology/pentagons-cloud-deal-latest-trump-move-halted-by-biden-2021-07-06/	2021/7/6	The fight by Microsoft and Amazon for the Pentagon's cloud contract | Reuters	MSFT	17:22:00
Reuters	The fight by Microsoft and Amazon for the Pentagon's cloud ...	WASHINGTON, July 6 (Reuters) - The U.S. Defense Department dealt a blow to Microsoft Corp (MSFT.O) on Tuesday when the Pentagon announced it was scrapping...	https://www.reuters.com/technology/pentagons-cloud-deal-latest-trump-move-halted-by-biden-2021-07-06/	2021/7/6	The fight by Microsoft and Amazon for the Pentagon's cloud contract | Reuters	MSFT	17:22:00
Business Insider	Pentagon calls off $10B JEDI contract impacting Microsoft, Amazon	The Pentagon canceled the $10 billion cloud-infrastructure contract Microsoft and Amazon were fighting over, the agency announced on Tuesday.	https://www.businessinsider.com/pentagon-calls-off-jedi-contract-cloud-computing-impacting-microsoft-amazon-2021-7	2021/7/6	Pentagon calls off $10B JEDI contract impacting Microsoft, Amazon	MSFT	13:09:16
Business Insider	Pentagon calls off $10B JEDI contract impacting Microsoft, Amazon	The Pentagon canceled the $10 billion cloud-infrastructure contract Microsoft and Amazon were fighting over, the agency announced on Tuesday.	https://www.businessinsider.com/pentagon-calls-off-jedi-contract-cloud-computing-impacting-microsoft-amazon-2021-7	2021/7/6	Pentagon calls off $10B JEDI contract impacting Microsoft, Amazon	MSFT	13:09:16
Business Insider	Microsoft says to update computers immediately over security flaw	Microsoft told users to install an emergency update that addresses a critical security flaw. The vulnerability affects all Windows systems and could let...	https://www.businessinsider.com/microsoft-windows-update-printnightmare-security-threat-2021-7	2021/7/7	Microsoft says to update computers immediately over security flaw	MSFT	12:27:09
Business Insider	Microsoft giving out $1,500 pandemic bonuses: The Verge	Microsoft is doling out $1,500 bonuses to its employees worldwide, The Verge reported Thursday. The bonus applies to employees below the level of corporate...	https://www.businessinsider.com/microsoft-pandemic-bonus-pay-verge-2021-7	2021/7/8	Microsoft giving out $1,500 pandemic bonuses: The Verge	MSFT	14:33:04
Business Insider	Microsoft Has a Credibility Problem After Losing $10 Billion ...	On Tuesday, the Department of Defense announced it was canceling its massive Joint Enterprise Defense Infrastructure (JEDI) contract exclusively with...	https://www.businessinsider.com/jedi-contract-canceled-microsoft-credibility-problem-2021-7	2021/7/11	Microsoft Has a Credibility Problem After Losing $10 Billion JEDI Contract	MSFT	7:00:00
Business Insider	AWS and Salesforce Are Great Allies to Fight Off Microsoft	Amazon and Salesforce are increasingly becoming each other's most important allies against shared rival Microsoft. While Amazon Web Services still holds the...	https://www.businessinsider.com/aws-salesforce-team-up-against-microsoft-possible-merger-2021-7	2021/7/11	AWS and Salesforce Are Great Allies to Fight Off Microsoft	MSFT	8:35:00
Bloomberg.com	Microsoft Agrees to Acquire Cybersecurity Company RiskIQ	Microsoft Corp. said it has agreed to acquire RiskIQ, a security software maker, as the tech giant tries to expand its products and better protect customers...	https://www.bloomberg.com/news/articles/2021-07-11/microsoft-is-said-to-be-buying-cybersecurity-company-riskiq	2021/7/12	Microsoft Agrees to Acquire Cybersecurity Company RiskIQ - Bloomberg	MSFT	18:23:00
Bloomberg.com	Microsoft Puts Windows in the Cloud for Remote Workers	Microsoft Corp. unveiled a new way to purchase its flagship Windows operating system, delivering the software via the cloud from the company's data centers...	https://www.bloomberg.com/news/articles/2021-07-14/microsoft-puts-windows-in-the-cloud-for-remote-workers	2021/7/14	Microsoft Puts Windows in the Cloud for Remote Workers - Bloomberg	MSFT	11:00:00
Reuters	Microsoft to offer cloud-based version of Windows operating ...	July 14 (Reuters) - Microsoft Corp (MSFT.O) on Wednesday said it will offer its Windows operating system as a cloud-based service, aiming to make it easier...	https://www.reuters.com/technology/microsoft-offer-cloud-based-version-windows-operating-system-2021-07-14/	2021/7/14	Microsoft to offer cloud-based version of Windows operating system | Reuters	MSFT	11:06:00
Business Insider	Microsoft Is Building Deeper Ties Between Teams and ...	Microsoft already offers native Teams integrations with productivity tools like Word and Excel and business applications like its Dynamics 365 customer...	https://www.businessinsider.com/microsoft-building-deeper-ties-between-teams-dynamics-365-crm-2021-7	2021/7/14	Microsoft Is Building Deeper Ties Between Teams and Dynamics CRM Tools	MSFT	11:00:00
The Wall Street Journal	Microsoft Puts on Its Game Face - WSJ	Microsoft announced a series of price changes for its Xbox Live service on Friday. The changes would have effectively doubled the annual rate for new...	https://www.wsj.com/articles/microsoft-puts-on-its-game-face-11611576000	2021/1/25	Microsoft Puts on Its Game Face - WSJ	MSFT	7:00:00
The Wall Street Journal	Tech Giants Apple, Microsoft and Tesla Headline a Busy ...	Tech giants Microsoft Corp., Apple Inc. and Tesla Inc. will be among the companies headlining a busy earnings week, shedding more light on how businesses...	https://www.wsj.com/articles/tech-giants-apple-microsoft-and-tesla-headline-a-busy-earnings-week-11611410368	2021/1/23	Tech Giants Apple, Microsoft and Tesla Headline a Busy Earnings Week - WSJ	MSFT	8:59:00
The Wall Street Journal	Microsoft Designer Fell Out of Bed and Found a Mission	August de los Reyes oversaw design projects for Xbox games and helped make inclusive design part of Microsoft's company culture.Photo: Varo Bank.	https://www.wsj.com/articles/microsoft-designer-fell-out-of-bed-and-found-a-mission-11610118000	2021/1/8	Microsoft Designer Fell Out of Bed and Found a Mission	MSFT	11:21:00
The Wall Street Journal	Microsoft, Wells Fargo Satisfied Trump Labor Department on ...	Microsoft, Wells Fargo Satisfied Trump Labor Department on Hiring More Black Employees · Companies were asked to prove their hiring plans complied with...	https://www.wsj.com/articles/microsoft-wells-fargo-satisfied-trump-labor-department-on-hiring-more-black-employees-11615035602	2021/3/6	Microsoft, Wells Fargo Satisfied Trump Labor Department on Hiring More Black Employees - WSJ	MSFT	8:00:00
The Wall Street Journal	Behind Microsoft's Nuance Deal: Natural Language Processing, Explained	Microsoft Corp.'s $16 billion acquisition of Nuance Communications Inc. will bolster its strength in natural language processing, artificial intelligence...	https://www.wsj.com/articles/behind-microsofts-nuance-deal-natural-language-processing-explained-11618333320	2021/4/13	Behind Microsoft's Nuance Deal: Natural Language Processing, Explained	MSFT	13:02:00
The Wall Street Journal	How Microsoft's Chief Accessibility Officer Does Her Job	Microsoft is known as one of the more inclusive companies in the technology industry, with products including an adaptive Xbox controller and initiatives such...	https://www.wsj.com/articles/how-microsofts-chief-accessibility-officer-does-her-job-11620036000	2021/5/3	How Microsoft's Chief Accessibility Officer Does Her Job	MSFT	6:00:00
The Wall Street Journal	Microsoft Discloses New Customer Hack Linked to SolarWinds Cyberattackers	Microsoft Corp. said hackers, linked by U.S. authorities to Russia's Foreign Intelligence Service, installed malicious information-stealing software on one...	https://www.wsj.com/articles/microsoft-discloses-new-customer-hack-linked-to-solarwinds-cyberattackers-11624680860	2021/6/26	Microsoft Discloses New Customer Hack Linked to SolarWinds Cyberattackers	MSFT	18:55:00
The Wall Street Journal	Microsoft's Combination of CEO and Chairman Roles Goes Against Trend	Microsoft CEO Satya Nadella will also assume the role of company chairman. · Splitting Roles · and chairman positions · Source: ISS ESG.	https://www.wsj.com/articles/microsofts-combination-of-ceo-and-chairman-roles-goes-against-trend-11623970653	2021/6/17	Microsoft's Combination of CEO and Chairman Roles Goes Against Trend	MSFT	18:57:00
The Wall Street Journal	Microsoft Launches Windows 11 in a Reboot for the App-Economy Age	Microsoft Corp. MSFT 0.85%△ on Thursday unveiled an overhaul of its Windows operating system designed to update the software that long ruled the PC market...	https://www.wsj.com/articles/microsoft-launches-windows-11-in-a-reboot-for-the-app-economy-age-11624549500	2021/6/25	Microsoft Launches Windows 11 in a Reboot for the App-Economy Age	MSFT	11:03:00
The Wall Street Journal	Biden Administration Blames Hackers Tied to China for ...	The U.S. government has high confidence that hackers tied to the Ministry of State Security, or MSS, carried out the unusually indiscriminate hack of Microsoft...	https://www.wsj.com/articles/biden-administration-to-blame-hackers-tied-to-china-for-microsoft-cyberattack-spree-11626692401	2021/7/19	Biden Administration Blames Hackers Tied to China for Microsoft Cyberattack Spree - WSJ	MSFT	21:27:00
The Wall Street Journal	Microsoft Aims to Put Windows in Hands of Apple, Android Users Through Hybrid Work	Windows 365, the company said, will be accessible on any device running any operating system that has a web browser, such as Apple Mac computers, iPhones and...	https://www.wsj.com/articles/microsoft-aims-to-put-windows-in-hands-of-apple-android-users-through-hybrid-work-11626274801	2021/7/14	Microsoft Aims to Put Windows in Hands of Apple, Android Users Through Hybrid Work	MSFT	11:00:00
The Wall Street Journal	Why Microsoft Centered the Start Button in Windows 11	The change came after years of research and testing by a team of about 40 Microsoft designers.	https://www.wsj.com/articles/why-microsoft-centered-the-start-button-in-windows-11-11627038002	2021/7/23	Why Microsoft Centered the Start Button in Windows 11	MSFT	7:00:00
The Wall Street Journal	Microsoft Introduces Emissions-Tracking Tools Based on Predictive Analytics	Microsoft Corp. unveiled software to help companies track their progress toward goals to slash greenhouse-gas emissions, but it faces stiff competition as...	https://www.wsj.com/articles/microsoft-introduces-emissions-tracking-tools-based-on-predictive-analytics-11626274800	2021/7/14	Microsoft Introduces Emissions-Tracking Tools Based on Predictive Analytics	MSFT	11:00:00
The Wall Street Journal	U.S. Taps Amazon, Google, Microsoft, Others to Help Fight ...	The Cybersecurity and Infrastructure Security Agency is formally unveiling the initiative Thursday, called the Joint Cyber Defense Collaborative. The effort...	https://www.wsj.com/articles/u-s-taps-amazon-google-microsoft-others-to-help-fight-ransomware-cyber-threats-11628168400	2021/8/5	U.S. Taps Amazon, Google, Microsoft, Others to Help Fight Ransomware, Cyber Threats - WSJ	MSFT	11:00:00
The Wall Street Journal	Slack, Trello, Microsoft Teams: Features to Look for in ...	Slack, Trello, Microsoft Teams: Features to Look for in Collaboration Software · The right features can make teamwork seamless. The wrong ones can make everybody...	https://www.wsj.com/articles/collaboration-apps-slack-trello-microsoft-teams-11627477211	2021/7/29	Slack, Trello, Microsoft Teams: Features to Look for in Collaboration Software - WSJ	MSFT	9:00:00
The Wall Street Journal	Microsoft Keeps Surface in Its Place - WSJ	On Wednesday, Microsoft announced several new devices from its Surface lineup. These included the eighth version of its Surface Pro, which originally helped...	https://www.wsj.com/articles/microsoft-keeps-surface-in-its-place-11632393180	2021/9/23	Microsoft Keeps Surface in Its Place - WSJ	MSFT	6:33:00
The Wall Street Journal	Amazon, Microsoft Help Lift Cloud Startup Databricks to Sky-High Valuation	Databricks last week raised $1.6 billion in funding, boosting its valuation by 35% within about six months to $38 billion and making it the fourth-largest...	https://www.wsj.com/articles/amazon-microsoft-help-lift-cloud-startup-databricks-to-sky-high-valuation-11631188800	2021/9/9	Amazon, Microsoft Help Lift Cloud Startup Databricks to Sky-High Valuation	MSFT	8:00:00
The Wall Street Journal	Microsoft, Las Vegas Sands, AMC: What to Watch When the ...	Microsoft, Las Vegas Sands, AMC: What to Watch When the Stock Market Opens Today · Sign In to Follow.	https://www.wsj.com/articles/microsoft-las-vegas-sands-occidental-petroleum-what-to-watch-when-the-stock-market-opens-today-11631704121	2021/9/15	Microsoft, Las Vegas Sands, AMC: What to Watch When the Stock Market Opens Today - WSJ	MSFT	9:18:00
The Wall Street Journal	Microsoft Eclipses Apple as Most Valuable Company	Microsoft Corp. MSFT -0.20%▽ is once again the most valuable company in the U.S., with the software heavyweight's market cap hitting $2.49 trillion and...	https://www.wsj.com/articles/microsoft-overtakes-apple-as-most-valuable-company-11635516976	2021/10/29	Microsoft Eclipses Apple as Most Valuable Company	MSFT	16:40:00
The Wall Street Journal	Companies From IKEA to Microsoft Call for Clear Climate ...	Citigroup Inc. Chief Executive Jane Fraser said banks, businesses and investors are addressing climate change. Now governments need to step in to make those...	https://www.wsj.com/articles/companies-from-ikea-to-microsoft-call-for-clear-climate-policy-as-they-head-to-glasgow-11635518951	2021/10/29	Companies From IKEA to Microsoft Call for Clear Climate Policy as They Head to Glasgow - WSJ	MSFT	10:49:00
The Wall Street Journal	Microsoft's Bing Halts Autofill Feature in China, Citing Local ...	SINGAPORE—Microsoft Corp.'s MSFT -1.27%▽ Bing said it has suspended the autofill suggestion feature in China to comply with Chinese laws, while some users...	https://www.wsj.com/articles/microsofts-bing-halts-autofill-feature-in-china-citing-local-laws-11639743295	2021/12/17	Microsoft’s Bing Halts Autofill Feature in China, Citing Local Laws - WSJ	MSFT	10:31:00
The Motley Fool	Why Microsoft's Huge Quarter Is Great News for Electronic Arts	The successful launch of Xbox Series X spells opportunity for this top game maker. Microsoft (MSFT -0.44%) just had its most successful gaming console launch in...	https://www.fool.com/investing/2021/01/30/why-microsoft-earnings-great-news-electronic-arts/	2021/1/30	Why Microsoft's Huge Quarter Is Great News for Electronic Arts	MSFT	8:15:00
The Motley Fool	Better Buy: Salesforce vs. Microsoft	salesforce.com (CRM 1.76%) and Microsoft (MSFT -0.44%) are two juggernauts of the enterprise software market. Salesforce is the market leader in customer...	https://www.fool.com/investing/2021/01/20/better-buy-salesforce-vs-microsoft/	2021/1/20	Better Buy: Salesforce vs. Microsoft	MSFT	8:44:00
The Motley Fool	GM Stock Jumps Again as Microsoft Partners With Cruise	The rally has continued this week, after GM and its Cruise autonomous vehicle (AV) subsidiary announced a partnership with Microsoft (MSFT -1.27%). GM stock...	https://www.fool.com/investing/2021/01/21/gm-stock-jumps-again-as-microsoft-partners-with-cr/	2021/1/21	GM Stock Jumps Again as Microsoft Partners With Cruise	MSFT	8:26:00
The Motley Fool	3 Reasons Microsoft Is a Great Growth Stock	Making money in stocks doesn't have to be difficult. It's a lot easier to do when a household name like Microsoft (MSFT -2.05%) is still cranking out...	https://www.fool.com/investing/2021/02/02/3-reasons-microsoft-is-a-great-growth-stock/	2021/2/2	3 Reasons Microsoft Is a Great Growth Stock	MSFT	12:00:00
The Motley Fool	3 Reasons Microsoft Is Still a Growth Stock	This software titan is one of the most valuable companies in the world, but it still has room to grow. In early 2019, Microsoft (MSFT 1.61%) became only the...	https://www.fool.com/investing/2021/02/06/3-reasons-microsoft-is-still-a-growth-stock/	2021/2/6	3 Reasons Microsoft Is Still a Growth Stock	MSFT	8:30:00
The Motley Fool	Battle of Dividend Stocks: Microsoft vs. Apple	Of course, it wasn't surprising to see Microsoft keep up its long history of annual dividend increases. The company easily affords its dividends. Of its $45...	https://www.fool.com/investing/2021/03/21/battle-of-dividend-stocks-microsoft-vs-apple/	2021/3/21	Battle of Dividend Stocks: Microsoft vs. Apple	MSFT	11:45:00
The Motley Fool	Better Buy: Apple vs. Microsoft	Apple (AAPL 0.23%) and Microsoft (MSFT -0.20%) have fought each other for market share since the late 1970s. At various times, one has appeared to dominate...	https://www.fool.com/investing/2021/03/13/better-buy-apple-vs-microsoft/	2021/3/13	Better Buy: Apple vs. Microsoft	MSFT	7:34:00
The Motley Fool	Can Autodesk Be the Microsoft of Construction?	Market-beating stocks from our award-winning analyst team. Stock Advisor Returns. 339%. 339%. S&P 500 Returns. 109...	https://www.fool.com/investing/2021/04/01/can-autodesk-be-the-microsoft-of-construction/	2021/4/1	Can Autodesk Be the Microsoft of Construction?	MSFT	8:12:00
The Motley Fool	Microsoft (MSFT) Q3 2021 Earnings Call Transcript	Greetings, and welcome to the Microsoft fiscal-year 2021 third-quarter earnings conference call. [Operator instructions] And as a reminder, this conference is...	https://www.fool.com/earnings/call-transcripts/2021/04/28/microsoft-msft-q3-2021-earnings-call-transcript/	2021/4/28	Microsoft (MSFT) Q3 2021 Earnings Call Transcript	MSFT	2:01:00
The Motley Fool	Here's Why Microsoft Just Spent $19.7 Billion to Acquire ...	The tech titan is boosting its bona fides in the healthcare arena. Microsoft (MSFT 1.85%) confirmed rumors today that it would acquire Nuance Communications (...	https://www.fool.com/investing/2021/04/12/heres-why-microsoft-just-spent-197-billion-to-acqu/	2021/4/12	Here's Why Microsoft Just Spent $19.7 Billion to Acquire Nuance Communications | The Motley Fool	MSFT	12:16:00
The Motley Fool	Is Microsoft Stock a Buy?	This tech giant has helped investors beat the market in recent years. Can it continue? Microsoft (MSFT -0.14%) is one of the largest enterprises in the world...	https://www.fool.com/investing/2021/04/05/is-microsoft-stock-a-buy/	2021/4/5	Is Microsoft Stock a Buy?	MSFT	8:28:00
The Motley Fool	What Microsoft's New $22 Billion Government Contract Means ...	Last week, the U.S. Army announced that it had finalized a $21.9 billion deal to have Microsoft (MSFT -1.27%) provide 120,000 augmented-reality (AR)...	https://www.fool.com/investing/2021/04/08/what-new-22-billion-contract-means-for-microsoft/	2021/4/8	What Microsoft's New $22 Billion Government Contract Means for Its Stock | The Motley Fool	MSFT	7:10:00
The Motley Fool	How High Can Microsoft's and Alphabet's Margins Go?	Investors may still be underestimating how profitable both companies can get. On Tuesday, April 27, large-cap tech giants Microsoft (MSFT -1.37%) and Alphabet...	https://www.fool.com/investing/2021/04/29/how-high-can-microsofts-and-alphabets-margins-go/	2021/4/29	How High Can Microsoft's and Alphabet's Margins Go?	MSFT	10:32:00
The Motley Fool	Better Buy: Amazon vs. Microsoft	Both of these tech companies have made investors rich. Amazon (AMZN 2.19%) and Microsoft (MSFT 1.40%) are ranked second and third,...	https://www.fool.com/investing/2021/04/16/better-buy-amazon-vs-microsoft/	2021/4/16	Better Buy: Amazon vs. Microsoft	MSFT	10:00:00
The Motley Fool	Why Microsoft Wants to Buy Nuance	Microsoft is buying Nuance Communications, a speech recognition company, in a deal worth $16 billion. This makes it the second largest acquisition Microsoft has...	https://www.fool.com/investing/2021/04/21/why-microsoft-wants-to-buy-nuance/	2021/4/21	Why Microsoft Wants to Buy Nuance	MSFT	15:05:00
The Motley Fool	Pentagon Considers Dropping Microsoft JEDI Effort	The Pentagon is reportedly considering dumping a $10 billion cloud-computing contract awarded to Microsoft (MSFT 1.68%) that has been delayed due to...	https://www.fool.com/investing/2021/05/10/pentagon-considers-dropping-microsoft-jedi-effort/	2021/5/10	Pentagon Considers Dropping Microsoft JEDI Effort	MSFT	12:09:00
The Motley Fool	Should Salesforce Investors Be Worried About Microsoft?	Microsoft (MSFT -1.27%) and salesforce.com (CRM -2.09%) are two of the largest enterprise software companies in the world. And they were fairly friendly...	https://www.fool.com/investing/2021/05/20/should-salesforce-investors-be-worried-about-micro/	2021/5/20	Should Salesforce Investors Be Worried About Microsoft?	MSFT	8:30:00
The Motley Fool	3 Reasons Microsoft Is Not Done Growing	In 2019, Microsoft won a contract with the U.S. Defense Department to provide services to the Pentagon through its cloud computing business, Azure. Microsoft...	https://www.fool.com/investing/2021/05/08/3-reasons-microsoft-is-not-done-growing/	2021/5/8	3 Reasons Microsoft Is Not Done Growing	MSFT	9:27:00
The Motley Fool	Better Buy: Zoom Video Communications vs. Microsoft	One of these stocks will hold up better in this volatile market. Zoom (ZM 0.01%) and Microsoft (MSFT -1.23%) were both...	https://www.fool.com/investing/2021/06/01/better-buy-zoom-video-communications-vs-microsoft/	2021/6/1	Better Buy: Zoom Video Communications vs. Microsoft	MSFT	9:09:00
The Motley Fool	Microsoft Is Now Worth $2 Trillion -- Here's How It Gets to $3 ...	Two years ago, Microsoft's (MSFT 1.97%) market cap topped $1 trillion for the first time. On June 24, it ended the trading day with a market cap of over $2...	https://www.fool.com/investing/2021/06/26/microsoft-is-now-worth-2-trillion-heres-how-it-get/	2021/6/26	Microsoft Is Now Worth $2 Trillion -- Here's How It Gets to $3 Trillion | The Motley Fool	MSFT	7:45:00
The Motley Fool	Will Windows 11 Help or Harm Microsoft Investors?	Windows 10 wasn't the "last" version of the company's flagship OS after all. Microsoft (MSFT -1.27%) recently introduced Windows 11, which will be...	https://www.fool.com/investing/2021/07/01/will-windows-11-help-or-harm-microsoft-investors/	2021/7/1	Will Windows 11 Help or Harm Microsoft Investors?	MSFT	9:09:00
The Motley Fool	Better Buy: Microsoft vs. IBM	Both tech giants are turning over new leaves -- but one is transitioning to new opportunities much faster. Microsoft (MSFT 1.97%) and International Business...	https://www.fool.com/investing/2021/06/18/better-buy-microsoft-vs-ibm/	2021/6/18	Better Buy: Microsoft vs. IBM	MSFT	11:50:00
The Motley Fool	Microsoft's Xbox Gaming Is Expanding to Connected TVs and ...	The tech giant is looking to the cloud to fuel the next phase of its gaming growth. Microsoft (MSFT 0.83%) revealed Thursday that it has big plans to expand...	https://www.fool.com/investing/2021/06/10/microsofts-xbox-gaming-is-expanding-to-connected-t/	2021/6/10	Microsoft's Xbox Gaming Is Expanding to Connected TVs and Streaming Devices | The Motley Fool	MSFT	13:22:00
The Motley Fool	Near an All-Time High, Microsoft Stock May Still Be a Buy	Here's why the software giant is attractive -- even with a $2 trillion market capitalization. It's tempting to assume megacap companies like Microsoft (MSFT...	https://www.fool.com/investing/2021/06/16/near-an-all-time-high-microsoft-stock-may-still-be/	2021/6/16	Near an All-Time High, Microsoft Stock May Still Be a Buy	MSFT	7:45:00
The Motley Fool	Microsoft (MSFT) Q4 2021 Earnings Call Transcript	Greetings, and welcome to the Microsoft fiscal year 2021 fourth-quarter earnings conference call. [Operator instructions] It is now my pleasure to introduce...	https://www.fool.com/earnings/call-transcripts/2021/07/28/microsoft-msft-q4-2021-earnings-call-transcript/	2021/7/28	Microsoft (MSFT) Q4 2021 Earnings Call Transcript	MSFT	8:01:00
The Motley Fool	3 Reasons Microsoft Needs to Reveal Azure's Financials	Its commercial cloud revenue -- which mainly comes from Microsoft 365 (formerly Office 365), LinkedIn, Dynamics CRM, and its cloud infrastructure platform Azure...	https://www.fool.com/investing/2021/08/03/3-reasons-microsoft-needs-to-reveal-azures-financi/	2021/8/3	3 Reasons Microsoft Needs to Reveal Azure's Financials	MSFT	12:00:00
The Motley Fool	Will Salesforce Be Worth More Than Microsoft by 2030?	Could the cloud CRM giant follow Microsoft into the 12-zero club? When Satya Nadella became Microsoft's (MSFT 1.97%) third CEO seven years ago, the tech giant...	https://www.fool.com/investing/2021/07/11/will-salesforce-be-worth-more-than-microsoft-2030/	2021/7/11	Will Salesforce Be Worth More Than Microsoft by 2030?	MSFT	10:39:00
The Motley Fool	Could the Microsoft-Teladoc Partnership Threaten Veeva ...	Microsoft (MSFT -1.44%) and Teladoc Health (TDOC -2.07%) recently announced a partnership to integrate Microsoft Teams collaboration software with Teladoc's...	https://www.fool.com/investing/2021/07/31/could-the-microsoft-teladoc-partnership-threaten-v/	2021/7/31	Could the Microsoft-Teladoc Partnership Threaten Veeva Systems? | The Motley Fool	MSFT	8:31:00
The Motley Fool	Microsoft Is About to Return an Absurd Amount of Cash to ...	Similarly, older investors looking for value stocks and dividends shouldn't dismiss Microsoft either. Is the stock cheap? At a 38 price-to-earnings ratio, one...	https://www.fool.com/investing/2021/09/18/microsoft-is-about-to-return-an-absurd-amount-of-c/	2021/9/18	Microsoft Is About to Return an Absurd Amount of Cash to Shareholders | The Motley Fool	MSFT	8:00:00
The Motley Fool	How to Invest in Microsoft for Less Than the Cost of "NBA 2K22"	For the $59.99 you plunk down for a video game, you could instead invest in video game console maker Microsoft. In the past few years, investing in the...	https://www.fool.com/investing/2021/09/07/how-to-invest-in-microsoft-for-less-than-the-cost/	2021/9/7	How to Invest in Microsoft for Less Than the Cost of "NBA 2K22"	MSFT	16:49:00
The Motley Fool	How A Dividend-Buyback Combo Could Lead Microsoft's ...	As its reach in the cloud grows, Microsoft (MSFT -0.20%) is making sure shareholders get their cut. The company's using its copious cash flows to buy back...	https://www.fool.com/investing/2021/09/10/how-a-dividend-buyback-combo-could-lead-microsofts/	2021/9/10	How A Dividend-Buyback Combo Could Lead Microsoft's Stock Higher | The Motley Fool	MSFT	11:44:00
The Motley Fool	Microsoft Pledges $60 Billion in Share Buybacks -- Here Are 4 ...	Microsoft (MSFT -0.44%) recently announced a dividend hike and a new $60 billion share repurchase program. The software giant is a cash cow, and is committed to...	https://www.fool.com/investing/2021/09/21/microsoft-pledges-60-billion-in-share-buybacks-her/	2021/9/21	Microsoft Pledges $60 Billion in Share Buybacks -- Here Are 4 Other Stocks It Could Buy Instead | The Motley Fool	MSFT	19:10:00
The Motley Fool	Could This Tiny Company Take on Amazon, Microsoft, and ...	But can it continue to do well when it's facing such behemoths? In this video, recorded Sept. 19, from Motley Fool contributors Brian Stoffel and Brian Feroldi,...	https://www.fool.com/investing/2021/10/05/could-this-tiny-company-take-on-amazon-microsoft-a/	2021/10/5	Could This Tiny Company Take on Amazon, Microsoft, and Google... And Win? | The Motley Fool	MSFT	5:45:00
The Motley Fool	Is It Too Late to Buy Microsoft Stock?	After an earnings beat, it has reached a record market cap. · Despite lagging Amazon, Microsoft continues to drive growth through the cloud. · One of the...	https://www.fool.com/investing/2021/11/01/is-it-too-late-to-buy-microsoft-stock/	2021/11/1	Is It Too Late to Buy Microsoft Stock?	MSFT	7:25:00
The Motley Fool	This Key Product Could Give Microsoft's Earnings a Nice Boost	The tech giant is winning big from solid demand in the video gaming space. Microsoft (MSFT -1.52%) will release its fiscal 2022 first-quarter earnings report on...	https://www.fool.com/investing/2021/10/23/key-product-could-give-microsoft-earnings-boost/	2021/10/23	This Key Product Could Give Microsoft's Earnings a Nice Boost	MSFT	7:05:00
The Motley Fool	Microsoft Windows 11: What Investors Need to Know	Here's what one Motley Fool contributor thinks Windows 11 means for Microsoft. Microsoft (MSFT -1.27%) launched its latest version of its Windows operating...	https://www.fool.com/investing/2021/10/08/microsoft-windows-11-what-investors-need-to-know/	2021/10/8	Microsoft Windows 11: What Investors Need to Know	MSFT	8:05:00
The Motley Fool	If You'd Invested $1,000 in Microsoft in 2014, This Is How ...	Microsoft (MSFT 0.66%) went public in 1986, and investors who bought some shares of its IPO are sitting on some massive multibagger gains today.	https://www.fool.com/investing/2021/10/19/if-invested-1000-microsoft-2014-how-much-today/	2021/10/19	If You'd Invested $1,000 in Microsoft in 2014, This Is How Much You Would Have Today | The Motley Fool	MSFT	9:59:00
The Motley Fool	Here's How Microsoft Is Using Artificial Intelligence	This software giant uses AI across its various businesses. Microsoft (MSFT -1.27%) is one of the largest software companies in the world. And while it's...	https://www.fool.com/investing/2021/10/12/heres-how-microsoft-using-artificial-intelligence/	2021/10/13	Here's How Microsoft Is Using Artificial Intelligence	MSFT	7:09:00
The Motley Fool	Should Investors Worry After Microsoft's CEO Sells 838K ...	Insiders buy and sell for many reasons, but large transactions like Microsoft (MSFT -0.20%) CEO Satya Nadella selling 840,000 shares, more than half of his...	https://www.fool.com/investing/2021/12/08/should-investors-worry-after-microsofts-ceo-sells/	2021/12/8	Should Investors Worry After Microsoft's CEO Sells 838K Shares? | The Motley Fool	MSFT	6:36:00
The Motley Fool	Microsoft Had 2 Big Under-the-Radar Announcements ...	Market-beating stocks from our award-winning analyst team. Stock Advisor Returns. 329%. 329%. S&P 500 Returns. 106...	https://www.fool.com/investing/2021/12/22/microsoft-had-2-big-under-the-radar-announcements/	2021/12/22	Microsoft Had 2 Big Under-the-Radar Announcements Yesterday | The Motley Fool	MSFT	7:53:00
The Motley Fool	Should Investors Worry After Microsoft's CEO Sells 838K ...	Insiders buy and sell for many reasons, but large transactions like Microsoft (MSFT -0.20%) CEO Satya Nadella selling 840,000 shares, more than half of his...	https://www.fool.com/investing/2021/12/08/should-investors-worry-after-microsofts-ceo-sells/	2021/12/8	Should Investors Worry After Microsoft's CEO Sells 838K Shares? | The Motley Fool	MSFT	6:36:00
The Motley Fool	How Would Microsoft Perform During a Recession?	Two of our experts give their thoughts on how the tech giant would hold up. Would Microsoft's (MSFT 0.27%) recurring revenue streams help the company thrive...	https://www.fool.com/investing/2021/12/20/how-would-microsoft-perform-during-a-recession/	2021/12/20	How Would Microsoft Perform During a Recession?	MSFT	12:45:00
Bloomberg.com	Israeli Firm's Spyware Used Against Dissidents, Microsoft Says	Using a pair of vulnerabilities in Microsoft Corp.'s Windows, cyber operatives operating in Saudi Arabia, Israel, Hungary, Indonesia and elsewhere purchased and...	https://www.bloomberg.com/news/articles/2021-07-15/israeli-firm-s-spyware-used-against-dissidents-microsoft-says	2021/7/15	Israeli Firm’s Spyware Used Against Dissidents, Microsoft Says - Bloomberg	MSFT	12:30:00
Reuters	Microsoft says Israeli group sold tools to hack Windows	July 15 (Reuters) - An Israeli group sold a tool to hack into Microsoft Windows, Microsoft and technology human rights group Citizen Lab said on Thursday,...	https://www.reuters.com/technology/microsoft-says-israeli-group-sold-tools-hack-windows-2021-07-15/	2021/7/15	Microsoft says Israeli group sold tools to hack Windows	MSFT	17:45:00
Business Insider	Clippy the paperclip could soon return to Microsoft Office	Microsoft posted a tweet on Wednesday saying that it would replace the paperclip emoji in Microsoft 365 with Clippy if it got 20,000 likes. So far, more than...	https://www.businessinsider.com/clippy-the-paperclip-could-soon-return-to-microsoft-office-2021-7	2021/7/15	Clippy the paperclip could soon return to Microsoft Office	MSFT	6:41:48
Business Insider	4 Companies AWS Could Buy to Compete With Microsoft in ...	4 companies Amazon Web Services could buy as it ramps up competition against the dominance of Microsoft 365 and Teams ; A stylized bird with an open mouth,...	https://www.businessinsider.com/companies-aws-could-buy-compete-with-microsoft-office-work-software-2021-7	2021/7/15	4 Companies AWS Could Buy to Compete With Microsoft in Work Software	MSFT	8:30:00
Business Insider	Amazon and Microsoft Cloud Growth Threatened by Lack of IT ...	According to UBS analysts, who spoke with 15 enterprise customers and cloud partners of the so-called Big Three, the second quarter of 2021 was the first in...	https://www.businessinsider.com/amazon-microsoft-cloud-growth-threatened-by-it-tech-talent-shortage-2021-7	2021/7/18	Amazon and Microsoft Cloud Growth Threatened by Lack of IT Talent: UBS	MSFT	8:40:00
Bloomberg.com	U.S., U.K., Allies Tie Chinese Government to Microsoft Hack	The U.S., U.K. and their allies formally attributed the Microsoft Exchange hack to actors affiliated with the Chinese government and accused Beijing's...	https://www.bloomberg.com/news/articles/2021-07-19/eu-denounces-china-over-cyberattacks-that-hit-microsoft-server	2021/7/19	U.S., U.K., Allies Tie Chinese Government to Microsoft Hack - Bloomberg	MSFT	6:19:00
Business Insider	AWS Can't Challenge Microsoft's Software Dominance ...	Amazon Web Services may be the dominant cloud computing infrastructure platform, but chief rival Microsoft has long held an unassailable fortress in the...	https://www.businessinsider.com/amazon-cant-challenge-microsoft-office-cloud-software-dominance-overnight-2021-7	2021/7/21	AWS Can't Challenge Microsoft's Software Dominance Overnight	MSFT	12:29:06
Bloomberg.com	Google Faces Off With Amazon, Microsoft to Become a Cloud ...	Google Cloud employees were baffled when they learned that their next boss would be Thomas Kurian, an executive who struggled to shepherd Silicon Valley...	https://www.bloomberg.com/news/features/2021-07-26/google-faces-off-with-amazon-microsoft-to-become-a-cloud-computing-giant	2021/7/26	Google Faces Off With Amazon, Microsoft to Become a Cloud-Computing Giant - Bloomberg	MSFT	7:00:00
Bloomberg.com	Microsoft (MSFT) Stock Drops on Azure Concern After Sales ...	Microsoft Corp. reported sales and profit that exceeded analysts' estimates for a 10th straight quarter, sending shares higher after some investors were...	https://www.bloomberg.com/news/articles/2021-07-27/microsoft-posts-sales-profit-gain-shares-drop-on-azure-concern	2021/7/27	Microsoft (MSFT) Stock Drops on Azure Concern After Sales, Profit Gain - Bloomberg	MSFT	16:17:00
Bloomberg.com	Watch Microsoft Earnings 'Stellar,' Wedbush's Dan Ives Says ...	Wedbush Securities Managing Director Dan Ives says Microsoft continues to defy expectations and remains a major cloud play. He speaks with Bloomberg's Emily...	https://www.bloomberg.com/news/videos/2021-07-27/wedbush-s-ives-calls-microsoft-s-earnings-stellar-video	2021/7/27	Wedbush's Ives Calls Microsoft's Earnings 'Stellar'	MSFT	17:35:00
Reuters	Microsoft sees steady cloud growth after record quarterly profit	July 27 (Reuters) - Microsoft Corp (MSFT.O) posted its most profitable quarter on Tuesday, beating Wall Street expectations for revenue and earnings,...	https://www.reuters.com/technology/microsoft-beats-quarterly-revenue-estimates-2021-07-27/	2021/7/27	Microsoft sees steady cloud growth after record quarterly profit	MSFT	20:02:00
Bloomberg.com	Google and Microsoft Clash Over Documents in U.S. Antitrust ...	Alphabet Inc.'s Google asked a federal judge to order Microsoft Corp. to hand over internal documents from certain executives that Google says it needs to...	https://www.bloomberg.com/news/articles/2021-07-30/google-microsoft-clash-over-documents-in-u-s-antitrust-suit	2021/7/29	Google, Microsoft Clash Over Documents in U.S. Monopoly Suit - Bloomberg	MSFT	22:02:00
Reuters	Microsoft looks to tap into India's Oyo before its potential IPO ...	July 29 (Reuters) - Microsoft Corp (MSFT.O) is in advanced talks to invest in Indian hotel chain Oyo at a $9 billion valuation, a source familiar with the...	https://www.reuters.com/business/microsoft-talks-invest-indias-oyo-techcrunch-2021-07-29/	2021/7/29	Microsoft looks to tap into India's Oyo before its potential IPO- source | Reuters	MSFT	23:26:00
Reuters	U.S. judge says Google request for Microsoft documents is ...	The search and advertising giant had asked the judge to compel Microsoft to turn over documents, citing its failure to comply with a subpoena, according to a...	https://www.reuters.com/technology/google-says-microsoft-balking-turning-over-documents-antitrust-fight-2021-07-30/	2021/7/30	U.S. judge says Google request for Microsoft documents is relevant | Reuters	MSFT	13:21:00
Bloomberg.com	Microsoft Exchange Used to Hack Diplomats Before 2021 ...	The attacks, which haven't been previously reported, served as a prequel to a remarkably similar, widely publicized hack of Microsoft Exchange servers from...	https://www.bloomberg.com/news/articles/2021-08-04/microsoft-exchange-used-to-hack-diplomats-before-2021-breach	2021/8/4	Microsoft Exchange Used to Hack Diplomats Before 2021 Breach - Bloomberg	MSFT	10:15:00
Business Insider	How to enable and use Kids Mode in Microsoft Edge	Microsoft Edge has a "Kids Mode" that lets parents and guardians choose which websites their children can visit. You can enable Kids Mode in Microsoft Edge...	https://www.businessinsider.com/guides/tech/microsoft-edge-kids-mode	2021/8/5	How to enable and use Kids Mode in Microsoft Edge	MSFT	12:10:08
Business Insider	Microsoft cofounder's $278M superyacht snapped up by mystery buyer	A 414-foot luxury yacht once owned by Microsoft cofounder Paul Allen and listed for $278 million was sold to a mystery buyer, reports said.	https://www.businessinsider.com/microsoft-paul-allen-mystery-buyer-superyacht-owned-yachts-transport-submarine-2021-8	2021/8/7	Microsoft cofounder's $278M superyacht snapped up by mystery buyer	MSFT	5:51:10
Business Insider	The Cloud Honeymoon Is Over for AWS, Microsoft; Helping ...	It didn't take long for cloud computing to disrupt the entire IT industry: Over the span of about a decade, the conversation in the tech industry largely...	https://www.businessinsider.com/cloud-honeymoon-over-for-amazon-microsoft-helps-oracle-cisco-vmware-2021-8	2021/8/15	The Cloud Honeymoon Is Over for AWS, Microsoft; Helping Oracle, Cisco	MSFT	7:20:00
Business Insider	Databricks CEO Sees AWS, Microsoft, Google Move to 'Sky ...	The CEO of $28 billion AI startup Databricks says 'sky computing' is the future, with Amazon, Microsoft, and Google becoming more open cloud platforms · An error...	https://www.businessinsider.com/databricks-ceo-sky-computing-aws-microsoft-google-cloud-open-2021-8	2021/8/16	Databricks CEO Sees AWS, Microsoft, Google Move to 'Sky Computing'	MSFT	9:15:00
Reuters	Microsoft to raise prices as much as 20% for some flagship ...	The Microsoft 365 suite is the cornerstone of the company's productivity and business process segment, which had sales of $53.9 billion in its most recent...	https://www.reuters.com/technology/microsoft-change-pricing-microsoft-365-2021-08-19/	2021/8/19	Microsoft to raise prices as much as 20% for some flagship products | Reuters	MSFT	12:49:00
Reuters	Microsoft invests $5 mln in SoftBank-backed Oyo	Oravel Stays Pvt Ltd (Oyo) approved on July 16 the issue of equity shares and convertible cumulative preference shares amounting to rupee equivalent of $5...	https://www.reuters.com/business/microsoft-invests-5-mln-softbank-backed-oyo-2021-08-20/	2021/8/20	Microsoft invests $5 mln in SoftBank-backed Oyo	MSFT	11:11:00
Business Insider	Microsoft stock outlook: 18% upside after Office 365 price increase	Shares of Microsoft can continue their surge and rise 18% from current levels, Wedbush said in a note on Friday. Microsoft is up 5% over the past two days...	https://www.businessinsider.com/microsoft-stock-price-outlook-office-365-price-increase-wedbush-2021-8	2021/8/20	Microsoft stock outlook: 18% upside after Office 365 price increase	MSFT	13:17:03
Bloomberg.com	Apple's Tim Cook, Microsoft's Satya Nadella Plan to Visit ...	The chief executive officers of Apple Inc., Microsoft Corp. and Amazon.com Inc. plan to attend a White House meeting with President Joe Biden this week to...	https://www.bloomberg.com/news/articles/2021-08-23/apple-s-cook-microsoft-s-nadella-plan-to-visit-white-house	2021/8/23	Apple’s Tim Cook, Microsoft’s Satya Nadella Visit White House on Cybersecurity - Bloomberg	MSFT	18:49:00
Bloomberg.com	Apple, Google, Microsoft, JPMorgan, Amazon CEOs Join ...	In this article ; GOOGL. ALPHABET INC-A. 98.43 ; MSFT. MICROSOFT CORP. 238.19 ; AAPL. APPLE INC. 151.44 ; IBM. IBM. 122.38 ; AMZN. AMAZON.COM INC. 115.53.	https://www.bloomberg.com/news/articles/2021-08-25/cyberattacks-draw-tech-bank-ceos-to-white-house-for-brainstorm	2021/8/25	Apple, Google, Microsoft, JPMorgan, Amazon CEOs Join Biden to Talk Cybersecurity - Bloomberg	MSFT	5:00:00
Bloomberg.com	Microsoft Promotes Product Chief Panay to Senior Leadership ...	Microsoft Corp. promoted Chief Product Officer Panos Panay to the role of executive vice president and added him to the senior leadership team, the software...	https://www.bloomberg.com/news/articles/2021-08-25/microsoft-promotes-product-chief-panay-to-senior-leadership-team	2021/8/25	Microsoft Promotes Product Chief Panay to Senior Leadership Team - Bloomberg	MSFT	18:45:00
Business Insider	Amazon Veteran Charlie Bell Is Taking a Job at Microsoft ...	Bell will take a few weeks off while Microsoft and Amazon work out a legal agreement dictating what he can do in his new role that won't violate terms of a...	https://www.businessinsider.com/amazon-web-services-aws-charlie-bell-takes-job-at-microsoft-2021-8	2021/8/25	Amazon Veteran Charlie Bell Is Taking a Job at Microsoft: Sources	MSFT	17:12:22
Bloomberg.com	Microsoft Recruits Veteran Amazon Cloud Executive Charlie Bell	Microsoft Corp. is hiring former Amazon.com Inc. cloud executive Charlie Bell, according to a person familiar with the matter.	https://www.bloomberg.com/news/articles/2021-08-26/microsoft-recruits-veteran-amazon-cloud-executive-charlie-bell	2021/8/26	Microsoft Recruits Veteran Amazon Cloud Executive Charlie Bell - Bloomberg	MSFT	12:43:00
Bloomberg.com	Microsoft-Leased Building Near MIT Sells for $825 Million	Oxford Properties Group and J.P. Morgan Global Alternatives sold an office tower in Cambridge, Massachusetts, for $825 million, one of the largest such...	https://www.bloomberg.com/news/articles/2021-08-26/microsoft-leased-building-in-cambridge-sells-for-825-million	2021/8/26	Microsoft-Leased Building Near MIT Sells for $825 Million - Bloomberg	MSFT	13:48:00
Business Insider	The best Microsoft Office alternatives of 2021	Microsoft Office is a capable, feature-rich office suite, but it's not perfect. Pricing for Office 365 starts at $99.95 each year.	https://www.businessinsider.com/guides/tech/best-microsoft-office-alternatives	2021/8/26	The best Microsoft Office alternatives of 2021	MSFT	15:00:58
Bloomberg.com	Microsoft Cloud Databases Vulnerable for Years, Firm Says	A vulnerability in Microsoft Inc.'s cloud database system left data at thousands of clients exposed to potential cyberattacks for about two years,...	https://www.bloomberg.com/news/articles/2021-08-27/microsoft-cloud-databases-vulnerable-for-years-researchers-say	2021/8/27	Microsoft Cloud Databases Vulnerable for Years, Firm Says - Bloomberg	MSFT	23:17:00
Reuters	Researchers, cybersecurity agency urge action by Microsoft ...	Aug 28 (Reuters) - Researchers who discovered a massive flaw in the main databases stored in Microsoft Corp's (MSFT.O) Azure cloud platform on Saturday...	https://www.reuters.com/technology/researchers-cybersecurity-agency-urge-action-by-microsoft-cloud-database-users-2021-08-28/	2021/8/29	Researchers, cybersecurity agency urge action by Microsoft cloud database users | Reuters	MSFT	23:15:00
Business Insider	Microsoft's 8 Most Important Departures in 2021, and 3 Key ...	Microsoft kicked off its year with a flurry of key executive departures, shaking up the roster of CEO Satya Nadella's top lieutenants, including one member...	https://www.businessinsider.com/microsoft-most-important-departures-and-key-hires-2021-8	2021/8/29	Microsoft's 8 Most Important Departures in 2021, and 3 Key Hires	MSFT	8:20:00
Bloomberg.com	Apple, Amazon, Microsoft and Google Play Nice with Biden in ...	But the leaders of Apple Inc., Amazon.com Inc., Microsoft Corp. and Alphabet Inc.'s Google sat up and listened when President Joe Biden sought their cooperation...	https://www.bloomberg.com/opinion/articles/2021-08-30/apple-amazon-microsoft-and-google-play-nice-with-biden-in-the-post-snowden-era	2021/8/30	Apple, Amazon, Microsoft and Google Play Nice with Biden in the Post-Snowden Era - Bloomberg	MSFT	2:00:00
Reuters	Google, Facebook, Microsoft top EU lobbying spending - study	Microsoft said: "The European Union has been and remains an important stakeholder for Microsoft. We seek to be a constructive and transparent partner to...	https://www.reuters.com/technology/google-facebook-microsoft-top-eu-lobbying-spending-study-2021-08-30/	2021/8/31	Google, Facebook, Microsoft top EU lobbying spending - study	MSFT	6:00:00
Reuters	Top Chinese tech regulator holds video meet with Microsoft ...	SHANGHAI, Sept 2 (Reuters) - Microsoft president Brad Smith met Xiao Yaqing, a top official of China's Ministry of Industry and Information Technology...	https://www.reuters.com/technology/top-chinese-tech-regulator-holds-video-meet-with-microsoft-president-2021-09-02/	2021/9/1	Top Chinese tech regulator holds video meet with Microsoft president | Reuters	MSFT	23:46:00
Business Insider	Amazon, Google, Microsoft Vie for Work on ICE RAVEn Data ...	Google, Amazon, and Microsoft reps showed up to a packed industry day for ICE's RAVEn technology. The tool taps thousands of sources, including surveillance...	https://www.businessinsider.com/amazon-google-microsoft-ice-raven-data-mining-tool-undocumented-workers-2021-8	2021/9/1	Amazon, Google, Microsoft Vie for Work on ICE RAVEn Data-Mining Tool	MSFT	6:00:00
Business Insider	How Cisco Poaches Execs From Competitors Like Microsoft	Cisco is on a mission to become a leader in remote-work tech — and to do so, it's been aggressively recruiting executives from competitors like Microsoft...	https://www.businessinsider.com/how-cisco-poaches-execs-from-competitors-like-microsoft-2021-8	2021/9/3	How Cisco Poaches Execs From Competitors Like Microsoft	MSFT	12:36:01
Reuters	Microsoft rolls out personalized news feed	Sept 7 (Reuters) - Microsoft Corp (MSFT.O) on Tuesday rolled out a personalized news feed called Microsoft Start, which will be available both as a website...	https://www.reuters.com/technology/microsoft-rolls-out-personalized-news-feed-2021-09-07/	2021/9/7	Microsoft rolls out personalized news feed	MSFT	14:59:00
Reuters	Microsoft warns Azure customers of flaw that could have ...	In a blog post from its security response team, Microsoft said it had fixed the flaw reported by Palo Alto Networks and it had no evidence malicious hackers had...	https://www.reuters.com/technology/microsoft-warns-azure-customers-flaw-that-could-have-permitted-hackers-access-2021-09-08/	2021/9/8	Microsoft warns Azure customers of flaw that could have permitted hackers access to data | Reuters	MSFT	20:18:00
Bloomberg.com	Microsoft Scraps Return-to-Office Plan as Delta Variant Rages	Microsoft Corp. is scrapping plans to fully reopen offices by Oct. 4, saying it can no longer give a date for returning to work because the pandemic is too...	https://www.bloomberg.com/news/articles/2021-09-09/linkedin-lets-you-search-for-remote-jobs-with-latest-update	2021/9/9	Microsoft Scraps Return-to-Office Plan as Delta Variant Rages - Bloomberg	MSFT	11:00:00
Bloomberg.com	Microsoft Teams With SoftBank-Backed Oyo on AI-Driven ...	Hospitality startup Oyo Hotels entered a multiyear alliance with Microsoft Corp. to develop new travel technologies enabled by the U.S. firm's Azure cloud...	https://www.bloomberg.com/news/articles/2021-09-09/microsoft-teams-with-softbank-backed-oyo-on-ai-driven-hotel-tech	2021/9/9	Microsoft Teams With SoftBank-Backed Oyo on AI-Driven Hotel Tech - Bloomberg	MSFT	4:00:00
Business Insider	Microsoft and LinkedIn won't have firm return-to-office dates	Microsoft previously aimed for an October 4 reopening, but cases of COVID-19 have continued to rise. The CEOs told CNBC they will be focusing on utilizing new...	https://www.businessinsider.com/microsoft-and-linkedin-wont-have-firm-return-to-office-dates-2021-9	2021/9/9	Microsoft and LinkedIn won't have firm return-to-office dates	MSFT	14:05:23
Business Insider	Microsoft Has Turned Windows 11 Into a 'on-Ramp' for Its Cloud	Microsoft CEO Satya Nadella stands in front of an image of children working on tablets. Microsoft CEO Satya Nadella at the announcement of Surface Laptop in...	https://www.businessinsider.com/microsoft-windows-11-on-ramp-for-azure-office-cloud-2021-9	2021/9/12	Microsoft Has Turned Windows 11 Into a 'on-Ramp' for Its Cloud	MSFT	8:20:00
Bloomberg.com	Microsoft Backs Startup That Helps Fight Fake Online Images	Truepic Inc., which helps companies like banks and insurers fight fraud by verifying images, raised $26 million in a funding round led by Microsoft Corp.'s M12...	https://www.bloomberg.com/news/articles/2021-09-14/microsoft-backs-startup-that-helps-fight-fake-online-images	2021/9/14	Microsoft Backs Startup That Helps Fight Fake Online Images - Bloomberg	MSFT	6:30:00
Reuters	Microsoft to buy back up to $60 bln in shares; names Brad ...	Sept 14 (Reuters) - Microsoft Corp (MSFT.O) on Tuesday said it will conduct an up to $60 billion share buyback program, raise its quarterly dividend by 11%,...	https://www.reuters.com/technology/microsoft-announces-share-buyback-program-up-60-bln-2021-09-14/	2021/9/14	Microsoft to buy back up to $60 bln in shares; names Brad Smith vice chair | Reuters	MSFT	21:43:00
Bloomberg.com	Microsoft Plans to Buy Back Up to $60 Billion in Stock	Microsoft Corp., the world's largest software maker, announced its largest ever stock-repurchase program of as much as $60 billion, at a time when U.S....	https://www.bloomberg.com/news/articles/2021-09-14/microsoft-unveils-60-billion-buyback-smith-is-named-vice-chair	2021/9/15	Microsoft Plans to Buy Back Up to $60 Billion in Stock - Bloomberg	MSFT	19:14:00
Bloomberg.com	Amazon Loss of Executive to Microsoft Sets Up Potential Clash	Microsoft Corp. said it has hired a former Amazon.com Inc. cloud executive to run its cybersecurity operations, potentially setting in motion a legal battle...	https://www.bloomberg.com/news/articles/2021-09-15/former-amazon-cloud-executive-joins-microsoft-to-lead-security	2021/9/15	Amazon Loss of Executive to Microsoft Sets Up Potential Clash - Bloomberg	MSFT	11:26:00
Reuters	Former AWS veteran Charlie Bell to head cybersecurity ops at ...	Microsoft spokesperson Frank Shaw, in a statement to Reuters, said, "We're sensitive to the importance of working through these issues together, as we've done...	https://www.reuters.com/business/former-aws-veteran-charlie-bell-head-cybersecurity-ops-microsoft-2021-09-15/	2021/9/15	Former AWS veteran Charlie Bell to head cybersecurity ops at Microsoft | Reuters	MSFT	19:36:00
Reuters	Wells Fargo picks Microsoft, Google as cloud service providers	While Microsoft's Azure will serve as the bank's primary cloud provider, Google Cloud will provide additional business-critical public cloud services. As part...	https://www.reuters.com/business/finance/wells-fargo-picks-microsoft-google-cloud-service-providers-2021-09-15/	2021/9/15	Wells Fargo picks Microsoft, Google as cloud service providers	MSFT	12:29:00
Reuters	Biden enlists Disney, Microsoft CEOs in push for vaccine ...	WASHINGTON, Sept 15 (Reuters) - U.S. President Joe Biden met on Wednesday with U.S. CEOs and other top business leaders as he pushes companies to require...	https://www.reuters.com/world/us/biden-meet-executives-microsoft-disney-covid-19-vaccine-mandate-wsj-2021-09-15/	2021/9/15	Biden enlists Disney, Microsoft CEOs in push for vaccine mandates | Reuters	MSFT	14:36:00
Business Insider	Top Microsoft Execs Leading Artificial Intelligence, Machine ...	11 power players leading artificial intelligence at Microsoft, helping guide CEO Satya Nadella's grand pivot to AI · Eric Horvitz, chief scientific officer.	https://www.businessinsider.com/microsoft-executives-ai-power-players-cloud-2021-9	2021/9/15	Top Microsoft Execs Leading Artificial Intelligence, Machine Learning	MSFT	9:15:00
Business Insider	Biden to meet Microsoft, Disney execs on vaccine mandates: WSJ	An unnamed official said that executives from Microsoft, Disney, and Walgreens were set to attend. The Biden administration is mandating vaccines or weekly...	https://www.businessinsider.com/biden-vaccine-mandate-white-house-microsoft-disney-execs-covid-vaccines-2021-9	2021/9/15	Biden to meet Microsoft, Disney execs on vaccine mandates: WSJ	MSFT	7:00:23
Bloomberg.com	Microsoft Backs New FDIC Fund for Minority-Owned Banks	The Federal Deposit Insurance Corp. announced a $120 million investment fund backed by companies including Microsoft Corp. and Truist Financial Corp. that's...	https://www.bloomberg.com/news/articles/2021-09-16/microsoft-backs-new-fdic-fund-for-minority-owned-banks	2021/9/16	Microsoft Backs New FDIC Fund for Minority-Owned Banks - Bloomberg	MSFT	9:30:00
Bloomberg.com	India Taps Amazon, Microsoft for Farm Tech as Modi Eyes ...	Prime Minister Modi is enlisting tech giants to help boost agricultural output. The move risks sparking a fresh round of tensions with farmers.	https://www.bloomberg.com/news/features/2021-09-16/india-taps-amazon-microsoft-for-farm-tech-as-modi-eyes-reforms	2021/9/16	India Taps Amazon, Microsoft for Farm Tech as Modi Eyes Reforms - Bloomberg	MSFT	17:00:00
Business Insider	Microsoft's Hire of Top AWS Exec Ignites Debate About ...	Veteran Amazon Web Services exec Charlie Bell recently took at job at Microsoft. · Microsoft said he won't start until "a resolution is reached with his former...	https://www.businessinsider.com/microsoft-amazon-noncompete-charlie-bell-2021-9	2021/9/16	Microsoft's Hire of Top AWS Exec Ignites Debate About Amazon Contracts	MSFT	15:51:56
Business Insider	Google Cloud Tries to Be Top SAP Cloud and Beat Out ...	Amazon Web Services and Microsoft have so far outpaced Google Cloud, but some SAP partners say Google has started to catch up in recent months. They also...	https://www.businessinsider.com/google-cloud-sap-microsoft-aws-2021-9	2021/9/17	Google Cloud Tries to Be Top SAP Cloud and Beat Out Microsoft and AWS	MSFT	12:19:30
Reuters	American Airlines, Microsoft join Gates-backed program to ...	The initiative aims to boost development of technologies to achieve the target of net-zero carbon emissions by 2050. Its catalyst program aims to raise money...	https://www.reuters.com/business/sustainable-business/american-airlines-microsoft-join-gates-backed-program-boost-clean-energy-2021-09-20/	2021/9/19	American Airlines, Microsoft join Gates-backed program to boost clean energy | Reuters	MSFT	0:06:00
Bloomberg.com	Microsoft Amps Up Hardware Push With 5G Phone, Pro Laptop	Microsoft Corp. introduced an end-to-end revamp of its Surface devices, including an update to its popular two-in-one laptop models, part of a push to be a...	https://www.bloomberg.com/news/articles/2021-09-22/microsoft-unveils-surface-pro-8-device-with-a-larger-screen	2021/9/22	Microsoft Amps Up Hardware Push With 5G Phone, Pro Laptop	MSFT	11:32:00
Business Insider	Freshworks CEO Explains Its Advantage Over Salesforce and ...	Freshworks is worth $13 billion after a 32% IPO pop. Its CEO explains how its smaller size will be an advantage over rivals like Salesforce and Microsoft.	https://www.businessinsider.com/freshworks-ipo-ceo-explains-its-advantage-over-crm-salesforce-2021-9	2021/9/23	Freshworks CEO Explains Its Advantage Over Salesforce and Microsoft	MSFT	8:10:00
Business Insider	How to turn on dark mode in Microsoft Outlook	To enable dark mode in Outlook, click the File tab, choose Office Account, and set the Office Theme to black. You can toggle messages between light and dark...	https://www.businessinsider.com/guides/tech/outlook-dark-mode	2021/9/24	How to turn on dark mode in Microsoft Outlook	MSFT	18:01:19
Business Insider	Microsoft Surface Is Now a Tool for Winning Over Windows ...	Microsoft announced its newest Surface PCs this week, including updates to its Surface Pro and Pro X devices, as well as the new Surface Laptop Studio,...	https://www.businessinsider.com/microsoft-surface-windows-11-developers-apps-2021-9	2021/9/25	Microsoft Surface Is Now a Tool for Winning Over Windows Developers	MSFT	8:20:00
Bloomberg.com	Microsoft CEO Calls TikTok Deal 'Strangest Thing' He's ...	Microsoft Corp. Chief Executive Officer Satya Nadella said the company's bid to acquire the U.S. assets of ByteDance Ltd.'s TikTok was the “strangest thing”...	https://www.bloomberg.com/news/articles/2021-09-28/microsoft-ceo-calls-tiktok-deal-strangest-thing-he-s-worked-on	2021/9/27	Microsoft CEO Calls TikTok Deal ‘Strangest Thing’ He’s Worked On - Bloomberg	MSFT	22:41:00
Reuters	Microsoft CEO says failed TikTok deal 'strangest thing I've ...	Nadella said what attracted ByteDance CEO Zhang Yiming to Microsoft was the U.S. company's services related to content moderation and child safety, developed...	https://www.reuters.com/technology/microsoft-ceo-says-failed-tiktok-deal-strangest-thing-ive-worked-on-2021-09-28/	2021/9/27	Microsoft CEO says failed TikTok deal 'strangest thing I've worked on' | Reuters	MSFT	23:08:00
Bloomberg.com	Microsoft Allows Epic Games on Its App Store Without Fee	Microsoft Corp. said it's bringing Epic Games Inc.'s storefront to its online app store, part of the software company's policy to allow third parties wide...	https://www.bloomberg.com/news/articles/2021-09-28/microsoft-allows-epic-games-on-its-app-store-without-fee	2021/9/28	Microsoft (MSFT) Adds Epic Games on Its App Store Without Fee - Bloomberg	MSFT	12:24:00
Reuters	Microsoft to allow Epic Games, Amazon storefronts on its app ...	The Redmond, Washington-based company also said it would not take a cut from app developers' revenue, when the apps manage their own in-app payment systems. "...	https://www.reuters.com/technology/microsoft-allow-epic-games-amazon-storefronts-its-app-store-2021-09-28/	2021/9/28	Microsoft to allow Epic Games, Amazon storefronts on its app store | Reuters	MSFT	16:20:00
Business Insider	Amazon, Microsoft, and Google Cloud Artificial Intelligence ...	The cloud-computing boom over the past 15 years dramatically lowered the barrier to accessing the virtually unlimited computing power of Amazon, Microsoft,...	https://www.businessinsider.com/amazon-microsoft-and-google-cloud-artificial-intelligence-compared-2021-9	2021/9/28	Amazon, Microsoft, and Google Cloud Artificial Intelligence, Compared	MSFT	13:40:15
Bloomberg.com	Microsoft (MSFT) Stock on Pace for 11th Straight Positive ...	Microsoft Corp. shares have come under pressure this month, but even a rocky end to the third quarter of 2021 isn't enough to erase what is set to be a...	https://www.bloomberg.com/news/articles/2021-09-29/microsoft-s-september-swoon-doesn-t-end-record-quarterly-streak	2021/9/29	Microsoft (MSFT) Stock on Pace for 11th Straight Positive Quarter - Bloomberg	MSFT	12:07:00
Bloomberg.com	Tech CEOs Ponder Mars, Microsoft in Beverly Hills	Vista postponed the IPO of software company Allvue. Silver Lake is investing in Cris Collinsworth's sports company. Tech talk. Greetings from Code Conference,...	https://www.bloomberg.com/news/newsletters/2021-09-29/tech-ceos-ponder-mars-microsoft-in-beverly-hills	2021/9/29	Tech CEOs Ponder Mars, Microsoft in Beverly Hills - Bloomberg	MSFT	12:18:00
Business Insider	Microsoft Releases Its Purview Data Governance Tool on Azure	This week, Microsoft is officially launching Azure Purview, a new product that will help enterprise customers track data across all their clouds and private...	https://www.businessinsider.com/microsoft-releases-purview-data-governance-tool-on-azure-2021-9	2021/9/29	Microsoft Releases Its Purview Data Governance Tool on Azure	MSFT	14:40:54
Reuters	Microsoft's dealmaking prowess	NEW YORK, Oct 4 (Reuters Breakingviews) - The upcoming initial public offering of GitLab, which values the coding firm at as much as $9 billion read more...	https://www.reuters.com/breakingviews/microsofts-dealmaking-prowess-2021-10-04/	2021/10/4	Microsoft's dealmaking prowess	MSFT	12:38:00
Business Insider	Microsoft M12 Investor Shares His 5 Tips for Founders ...	It's been five years since M12 — previously Microsoft Ventures — launched. In that time, the tech giant's venture-capital wing has pumped millions of dollars...	https://www.businessinsider.com/microsoft-m12-vc-founders-startups-investing-2021-9	2021/10/4	Microsoft M12 Investor Shares His 5 Tips for Founders Seeking Investment	MSFT	4:44:45
Bloomberg.com	Watch Microsoft Launches Fresh-Faced Windows 11	Microsoft launched Windows 11 worldwide on Tuesday, its first major update of the PC operating system in 6 years. (Source: Quicktake).	https://www.bloomberg.com/news/videos/2021-10-05/microsoft-launches-fresh-faced-windows-11-video	2021/10/5	Watch Microsoft Launches Fresh-Faced Windows 11	MSFT	9:33:00
Bloomberg.com	Microsoft Will Allow More Repair Shops After Activist Protests	Microsoft Corp. has agreed to let more repair shops fix its devices, caving to complaints from advocates and shareholders about the tight grip technology...	https://www.bloomberg.com/news/articles/2021-10-07/microsoft-will-allow-more-repair-shops-after-activist-protests	2021/10/7	Microsoft (MSFT) Will Allow More Repair Shops After Activist Protests - Bloomberg	MSFT	16:04:00
Bloomberg.com	Microsoft Will Allow More Repair Shops After Activist Protests	Microsoft Corp. has agreed to let more repair shops fix its devices, caving to complaints from advocates and shareholders about the tight grip technology...	https://www.bloomberg.com/news/articles/2021-10-07/microsoft-will-allow-more-repair-shops-after-activist-protests	2021/10/7	Microsoft (MSFT) Will Allow More Repair Shops After Activist Protests - Bloomberg	MSFT	16:04:00
Reuters	EU questions Microsoft rivals over Teams integration in Office	In a questionnaire sent to rivals and seen by Reuters, the European Commission is focusing on the period 2016 to 2021. Microsoft introduced Teams in early 2017...	https://www.reuters.com/technology/eu-questions-microsoft-rivals-over-teams-integration-office-2021-10-08/	2021/10/8	EU questions Microsoft rivals over Teams integration in Office	MSFT	17:55:00
Bloomberg.com	Microsoft Says Pact Lets Ex-Amazon Executive Begin New Role	Former Amazon.com Inc. cloud computing executive Charlie Bell began his new role Monday working on cybersecurity issues at Microsoft Corp. after the rival...	https://www.bloomberg.com/news/articles/2021-10-11/microsoft-says-pact-lets-ex-amazon-executive-begin-new-role	2021/10/11	Microsoft Says Pact Lets Ex-Amazon Executive Begin New Role - Bloomberg	MSFT	17:11:00
Business Insider	AWS Needs to Partner With Software Firms to Compete ...	Amazon Web Services is building a key network of alliances with Salesforce, Notion, and small startups as part of a master plan to take on Microsoft · An error...	https://www.businessinsider.com/aws-alliances-salesforce-notion-cloud-startups-microsoft-competition-2021-10	2021/10/11	AWS Needs to Partner With Software Firms to Compete Against Microsoft	MSFT	9:30:00
Business Insider	Women at Microsoft Describe Facing Discrimination: Internal ...	Women at Microsoft are using an internal email group to share claims of the gender discrimination they say they've faced at work, calling on management to...	https://www.businessinsider.com/microsoft-technical-women-gender-discrimination-2021-10	2021/10/12	Women at Microsoft Describe Facing Discrimination: Internal Emails	MSFT	8:47:45
Business Insider	1,200 Microsoft Employees Leaked Their Salaries in a ...	Leaked Microsoft salaries revealed as over 1,200 employees compile compensation and promotion data in a shared spreadsheet to promote pay equity · An error has...	https://www.businessinsider.com/microsoft-employees-leaked-salaries-spreadsheet-2021-10	2021/10/12	1,200 Microsoft Employees Leaked Their Salaries in a Spreadsheet	MSFT	9:10:19
Business Insider	Microsoft's Project Turing Is Building AI to Rival Google and ...	Microsoft CTO Kevin Scott speaks on stage in front of a Microsoft logo. Microsoft CTO Kevin Scott Vetala Hawkins and Microsoft. This story is available...	https://www.businessinsider.com/microsoft-project-turing-ai-large-language-models-google-openai-2021-9	2021/10/12	Microsoft's Project Turing Is Building AI to Rival Google and OpenAI	MSFT	11:47:19
Bloomberg.com	Microsoft Agrees to Human Rights Review in Deals With Law ...	Microsoft Corp., which has faced pressure from employees and shareholders over contracts with governments and law enforcement agencies, agreed to commission...	https://www.bloomberg.com/news/articles/2021-10-13/microsoft-agrees-to-investor-push-for-human-rights-review-of-government-deals	2021/10/13	Microsoft Agrees to Investor Push for Human Rights Review of Government Deals - Bloomberg	MSFT	10:30:00
Bloomberg.com	Cisco (CSCO) Wants to Pull a Microsoft (MSFT) and Embrace ...	When Amazon, Google, and Microsoft began building cloud computing data centers, they wanted components, software, and machines that were tailored to their needs...	https://www.bloomberg.com/news/articles/2021-10-13/cisco-csco-wants-to-pull-a-microsoft-msft-and-embrace-the-cloud	2021/10/13	Cisco (CSCO) Wants to Pull a Microsoft (MSFT) and Embrace the Cloud - Bloomberg	MSFT	6:00:00
Reuters	Shopify enlists Microsoft, Oracle for business tools on app	Business owners on the platform can now access Enterprise Resource Planning (ERP) tools including Microsoft Dynamics 365 Business Central, Oracle NetSuite and...	https://www.reuters.com/business/shopify-enlists-microsoft-oracle-business-tools-app-2021-10-14/	2021/10/13	Shopify enlists Microsoft, Oracle for business tools on app	MSFT	0:05:00
Reuters	Microsoft to shut down LinkedIn in China, cites 'challenging ...	LinkedIn to replace China platform with jobs site · Says facing greater compliance requirements in China · Move comes as Beijing tightens controls on internet...	https://www.reuters.com/technology/linkedin-replace-networking-platform-with-jobs-only-version-china-2021-10-14/	2021/10/14	Microsoft to shut down LinkedIn in China, cites 'challenging' environment | Reuters	MSFT	22:43:00
Reuters	U.S. Army pushes back date on Microsoft goggles, affirms ...	Oct 14 (Reuters) - The United States Army on Thursday said it was pushing back the date when it plans to field augmented reality glasses from Microsoft Corp...	https://www.reuters.com/technology/us-army-pushes-back-date-microsoft-goggles-says-fully-committed-219-bln-deal-2021-10-14/	2021/10/14	U.S. Army pushes back date on Microsoft goggles, affirms commitment to deal | Reuters	MSFT	15:20:00
Business Insider	How Satya Nadella Reshaped Microsoft's Social Network	Microsoft is much better known for its productivity tools than its social media services, but under CEO Satya Nadella the company's largest acquisitions and...	https://www.businessinsider.com/satya-nadella-reshaped-microsofts-social-network-business-2021-10	2021/10/15	How Satya Nadella Reshaped Microsoft's Social Network	MSFT	9:30:00
Bloomberg.com	Microsoft (MSFT) Stock Hits New Record High	Microsoft Corp. shares rose to their first all-time high in about two months on Monday, with the software company emerging as the first mega-cap stock to...	https://www.bloomberg.com/news/articles/2021-10-18/microsoft-hits-first-record-since-august-ahead-of-results	2021/10/18	Microsoft (MSFT) Stock Hits New Record High - Bloomberg	MSFT	13:35:00
Business Insider	Microsoft exec confronted Bill Gates over inappropriate emails: WSJ	Two top executives at Microsoft told the company's billionaire founder Bill Gates more than a decade ago to stop emailing a female employee, The Wall Street...	https://www.businessinsider.com/microsoft-exec-confronted-bill-gates-over-inappropriate-emails-wsj-2021-10	2021/10/18	Microsoft exec confronted Bill Gates over inappropriate emails: WSJ	MSFT	9:40:11
Bloomberg.com	Microsoft Xbox Mini Fridge Preorder Sells Out in 15 Minutes	The fridge, which resembles its namesake, Microsoft Corp.'s Xbox Series X video-game machine, goes for $99.99. It will be sold exclusively at Target Corp.	https://www.bloomberg.com/news/articles/2021-10-19/xbox-mini-fridge-goes-from-meme-to-holiday-sales-hit	2021/10/19	Microsoft Xbox Mini Fridge Preorder Sells Out in 15 Minutes - Bloomberg	MSFT	15:26:00
Business Insider	Nine Database Companies Taking on Oracle, Microsoft, and IBM	For decades, the database market was dominated by three tech giants: Oracle, IBM, and Microsoft. But the rise in cloud computing has brought on a changing of...	https://www.businessinsider.com/nine-database-companies-challenging-oracle-microsoft-ibm-2021-10	2021/10/21	Nine Database Companies Taking on Oracle, Microsoft, and IBM	MSFT	16:12:13
Reuters	Latest Russian cyberattack targeting hundreds of U.S. ...	Microsoft, in a blog post dated Oct. 24, said Nobelium's latest wave targeted "resellers and other technology service providers" of cloud services. Those...	https://www.reuters.com/technology/microsoft-says-russian-group-has-targeted-hundreds-us-networks-2021-10-25/	2021/10/25	Latest Russian cyberattack targeting hundreds of U.S. networks -Microsoft | Reuters	MSFT	9:14:00
Business Insider	29 Lawyers Leading M&a Deals for Companies Like Disney ...	The 29 lawyers leading billion-dollar M&A deals for companies like JPMorgan Chase, Disney, and Microsoft ... An curved arrow pointing right. ... Louis Goldberg,...	https://www.businessinsider.com/lawyers-leading-ma-deals-for-companies-like-disney-and-microsoft-2021-10	2021/10/25	29 Lawyers Leading M&a Deals for Companies Like Disney and Microsoft	MSFT	7:45:00
Bloomberg.com	Microsoft Could Again Unseat Apple as Most Valuable Company	Microsoft Corp. is in the technology sweet spot. With another stellar quarter fueled by growth of the cloud computing business, the software giant is showing...	https://www.bloomberg.com/opinion/articles/2021-10-26/microsoft-could-again-unseat-apple-as-most-valuable-company	2021/10/26	Microsoft Could Again Unseat Apple as Most Valuable Company - Bloomberg	MSFT	18:46:00
Reuters	Microsoft sees cloud business growth, but supply woes ...	Oct 26 (Reuters) - Microsoft Corp (MSFT.O) on Tuesday forecast a strong end to the calendar year thanks to its booming cloud business but said supply chain...	https://www.reuters.com/technology/microsoft-beats-quarterly-revenue-estimates-cloud-boost-2021-10-26/	2021/10/26	Microsoft sees cloud business growth, but supply woes continue for Xbox | Reuters	MSFT	19:27:00
Business Insider	Microsoft MIT Blackjack Whiz Accused of Treating Women ...	For years, Microsoft struggled to find the right person to run its global startups business and revive its image in Silicon Valley. At the beginning of last...	https://www.businessinsider.com/microsoft-mit-blackjack-whiz-accused-of-treating-women-unfairly-at-work-2021-10	2021/10/26	Microsoft MIT Blackjack Whiz Accused of Treating Women Unfairly at Work	MSFT	6:00:00
Bloomberg.com	Most-Valuable Listed Company: Microsoft (MSFT) Trails ...	Microsoft is trading at a 20% premium to the technology-heavy Nasdaq 100 Index, though hasn't beaten Apple in the market value race since the iPhone maker...	https://www.bloomberg.com/news/articles/2021-10-27/microsoft-closes-on-apple-in-race-for-world-s-most-valuable-firm	2021/10/27	Most-Valuable Listed Company: Microsoft (MSFT) Trails Closer to Apple (AAPL) - Bloomberg	MSFT	6:28:00
Reuters	Microsoft nearly overtakes Apple as most valuable company	Apple's stock market value overtook Microsoft's in 2010 as the iPhone made it the world's premier consumer technology company. The two companies have taken...	https://www.reuters.com/technology/microsoft-nearly-overtakes-apple-most-valuable-company-2021-10-27/	2021/10/27	Microsoft nearly overtakes Apple as most valuable company	MSFT	21:44:00
Reuters	Cyclicals drag S&P 500 lower; Microsoft, Alphabet keep ...	NEW YORK, Oct 27 (Reuters) - The Nasdaq ended little changed on Wednesday, boosted by gains in Microsoft and Google parent Alphabet on the heels of their...	https://www.reuters.com/business/cyclicals-drag-sp-500-lower-microsoft-alphabet-keep-nasdaq-flat-2021-10-27/	2021/10/27	Cyclicals drag S&P 500 lower; Microsoft, Alphabet keep Nasdaq flat | Reuters	MSFT	19:20:00
Business Insider	I Landed a Job at Microsoft Thanks to My LinkedIn Profile	This an as-told-to essay based on a conversation with Jasmine Bortters, a video project manager at Microsoft and entrepreneur. It has been edited for length and...	https://www.businessinsider.com/microsoft-job-optimize-linkedin-profile-jasmine-bortters-2021-10	2021/10/27	I Landed a Job at Microsoft Thanks to My LinkedIn Profile	MSFT	14:33:15
Business Insider	Microsoft Stock Sale Prompts Transparency Questions for a ...	This much is undisputed: Democratic Rep. Suzan DelBene's husband sold between $5 million and $25 million of Microsoft stock — an extraordinarily large...	https://www.businessinsider.com/microsoft-suzan-delbene-stock-act-congress-2021-10	2021/10/27	Microsoft Stock Sale Prompts Transparency Questions for a Democratic Congresswoman	MSFT	10:52:13
Bloomberg.com	Microsoft Launches Campaign to Fill 250000 Cybersecurity Jobs	Microsoft Corp. is launching a national campaign with community colleges to help fill 250,000 cybersecurity jobs by 2025, amid a dire labor shortage in the...	https://www.bloomberg.com/news/articles/2021-10-28/microsoft-launches-campaign-to-fill-250-000-cybersecurity-jobs	2021/10/28	Microsoft Launches Campaign to Fill 250,000 Cybersecurity Jobs - Bloomberg	MSFT	13:05:00
Bloomberg.com	Age of Empires Is Part of Microsoft's Bid to Conquer the PC ...	Microsoft Corp. is a pioneer of the personal computer and one of the largest video game console makers. Yet, it's largely irrelevant at the intersection of...	https://www.bloomberg.com/news/articles/2021-10-28/age-of-empires-4-is-part-of-microsoft-s-bid-to-conquer-pc-games	2021/10/28	Age of Empires 4 Is Part of Microsoft’s Bid to Conquer PC Games - Bloomberg	MSFT	10:00:00
Business Insider	Google Earnings: Google Cloud Won't Beat AWS or Microsoft ...	Google Cloud will still lag behind its rivals Amazon Web Services and Microsoft Azure in the near future, according to Forrester projections. It's not seeing...	https://www.businessinsider.com/google-cloud-earnings-q3-alphabet-2021-10	2021/10/28	Google Earnings: Google Cloud Won't Beat AWS or Microsoft Soon	MSFT	14:47:14
Bloomberg.com	World's Most Valuable Stock: Microsoft (MSFT) to Overtake ...	Apple's fourth-quarter revenue falls short of expectations · Microsoft has best week in almost a year after strong earnings.	https://www.bloomberg.com/news/articles/2021-10-29/microsoft-set-to-be-world-s-most-valuable-stock-as-apple-slides	2021/10/29	World's Most Valuable Stock: Microsoft (MSFT) to Overtake Apple (AAPL) - Bloomberg	MSFT	4:21:00
Bloomberg.com	Microsoft Signs Deal for Major Manhattan Offices on Fifth ...	Microsoft Corp. is the latest technology tenant to expand in Manhattan, even as most employees continue to work remotely. The company signed a lease for...	https://www.bloomberg.com/news/articles/2021-10-29/microsoft-signs-deal-for-major-manhattan-offices-on-fifth-avenue	2021/10/29	Microsoft (MSFT) Signs Deal for Major Manhattan Offices on Fifth Avenue - Bloomberg	MSFT	17:12:00
Reuters	Gilstrap discloses potential Microsoft, Walmart conflicts in ...	(Reuters) - An East Texas federal court on Friday disclosed that a judge with one of the busiest patent dockets in the country had potential financial...	https://www.reuters.com/legal/transactional/gilstrap-discloses-potential-microsoft-walmart-conflicts-closed-patent-cases-2021-10-29/	2021/10/29	Gilstrap discloses potential Microsoft, Walmart conflicts in closed patent cases | Reuters	MSFT	19:30:00
Reuters	Microsoft to work with community colleges to fill 250000 cyber ...	Microsoft said it will provide scholarships or assistance to about 25,000 students and will provide training for new and existing teachers at 150 community...	https://www.reuters.com/technology/microsoft-work-with-community-colleges-fill-250000-cyber-jobs-2021-10-28/	2021/10/29	Microsoft to work with community colleges to fill 250,000 cyber jobs | Reuters	MSFT	5:28:00
Reuters	Move over Apple, Microsoft now the world's most valuable ...	Apple's shares dropped 1.8% to end the session at $149.80, giving the company a market capitalization of $2.48 trillion. By contrast, shares of Windows software...	https://www.reuters.com/technology/apple-set-hand-crown-worlds-most-valuable-company-microsoft-2021-10-29/	2021/10/29	Move over Apple, Microsoft now the world's most valuable company | Reuters	MSFT	17:21:00
Reuters	Microsoft brings S&P 500, Nasdaq back into record territory	Apple, Amazon slip on dismal holiday-quarter forecast · Microsoft tops Apple as the most valuable public company · Indexes up: Dow 0.25%, S&P 0.13%, Nasdaq 0.06%.	https://www.reuters.com/business/futures-slip-after-apple-amazon-results-reignite-supply-labor-woes-2021-10-29/	2021/10/29	Microsoft brings S&P 500, Nasdaq back into record territory	MSFT	14:57:00
Reuters	Sega, Microsoft explore cloud gaming alliance	Tokyo-based Sega is exploring making titles with global reach on Microsoft's Azure cloud platform, it said in a stock exchange statement without providing...	https://www.reuters.com/technology/sega-microsoft-explore-cloud-gaming-alliance-2021-11-01/	2021/11/1	Sega, Microsoft explore cloud gaming alliance	MSFT	10:59:00
Bloomberg.com	Microsoft Tests Its Own Corporate Metaverse for Early 2022 ...	The technology uses Microsoft software announced earlier this year called Mesh that enables augmented reality and virtual reality experiences across a variety...	https://www.bloomberg.com/news/articles/2021-11-02/microsoft-s-own-metaverse-is-coming-and-it-will-have-powerpoint	2021/11/2	Microsoft Tests Its Own Corporate Metaverse for Early 2022 Launch - Bloomberg	MSFT	11:00:00
Bloomberg.com	Yahoo Pulls Out of China, Following Microsoft's LinkedIn in ...	Yahoo follows LinkedIn, the professional-networking site owned by Microsoft Corp., in decamping from China. That company said it was packing up last month,...	https://www.bloomberg.com/news/articles/2021-11-03/yahoo-pulls-out-of-china-following-linkedin-in-cutting-ties	2021/11/2	Yahoo Pulls Out of China, Following Microsoft's LinkedIn in Cutting Ties - Bloomberg	MSFT	21:50:00
Reuters	Microsoft rolls out new tech to connect its cloud to rivals	Nov 2 (Reuters) - Microsoft Corp (MSFT.O) on Tuesday announced a new round of technologies aimed at making its cloud computing services work in data centers...	https://www.reuters.com/technology/microsoft-rolls-out-new-tech-connect-its-cloud-rivals-2021-11-02/	2021/11/2	Microsoft rolls out new tech to connect its cloud to rivals	MSFT	12:41:00
Bloomberg.com	Microsoft Names Dohmke CEO of Code-Sharing Platform ...	Microsoft Corp. named Thomas Dohmke chief executive officer for its GitHub code-sharing unit and promoted developer tools executive Julia Liuson,...	https://www.bloomberg.com/news/articles/2021-11-03/microsoft-appoints-new-ceo-of-code-sharing-platform-github	2021/11/3	Microsoft Names Dohmke CEO of Code-Sharing Platform GitHub - Bloomberg	MSFT	11:50:00
Business Insider	Microsoft Email Says Abnormal 'Misrepresented' Azure Cloud ...	Microsoft is investigating its own partnership with Abnormal Security amid claims the hot email security startup 'misrepresented' how much it uses the Microsoft...	https://www.businessinsider.com/microsoft-startups-abnormal-security-azure-cloud-2021-11	2021/11/5	Microsoft Email Says Abnormal 'Misrepresented' Azure Cloud Use	MSFT	12:03:56
Bloomberg.com	Microsoft Xbox Chief Is Looking for Acquisitions in Social ...	Microsoft Corp.'s Xbox and gaming chief, Phil Spencer, is on the lookout for acquisitions, and he particularly wants to spend to boost the company's presence in...	https://www.bloomberg.com/news/articles/2021-11-09/microsoft-xbox-chief-is-looking-for-acquisitions-in-social-casual-games	2021/11/9	Microsoft's Xbox Chief Is On the Hunt for Acquisitions in Social, Casual Games - Bloomberg	MSFT	14:08:00
Reuters	Facebook's work app Workplace to integrate with Microsoft ...	The software is also used by companies including Walmart and Deliveroo. Facebook says it has 7 million paid subscribers on Workplace. Microsoft and Facebook,...	https://www.reuters.com/technology/facebooks-work-app-workplace-integrate-with-microsoft-teams-2021-11-10/	2021/11/10	Facebook's work app Workplace to integrate with Microsoft Teams | Reuters	MSFT	10:35:00
Business Insider	How Notion Can Take on Microsoft Office 365 and Loop	The Notion app is billed as an "all-in-one workplace" combining documents, internal wiki pages, task-management tools, and spreadsheets. Founded in 2012, Notion...	https://www.businessinsider.com/microsoft-loop-notion-software-industry-collaboration-competition-2021-11	2021/11/10	How Notion Can Take on Microsoft Office 365 and Loop	MSFT	14:20:10
Business Insider	Leaked Microsoft Data Lists Engineer Pay in Azure, Office ...	Leaked Microsoft pay data shows how much hundreds of software engineers report making in units like Azure, Office, and Windows — with a median pay package of...	https://www.businessinsider.com/how-much-microsoft-pays-engineers-software-azure-office-windows-2021-11	2021/11/12	Leaked Microsoft Data Lists Engineer Pay in Azure, Office, Windows	MSFT	18:05:58
Business Insider	Microsoft investors seek details on Bill Gates misconduct allegations	Microsoft plans to start an annual public report on its sexual harassment and gender discrimination policies, the company said. "This reporting will...	https://www.businessinsider.com/microsoft-investors-seek-investigation-bill-gates-misconduct-allegations-2021-11	2021/11/13	Microsoft investors seek details on Bill Gates misconduct allegations	MSFT	8:14:13
Bloomberg.com	Microsoft Surprises Gamers With 'Halo Infinite' Multiplayer ...	Microsoft Corp. said “Halo Infinite,” the latest edition of the best-selling Xbox alien-shooter game, will be available starting Nov.	https://www.bloomberg.com/news/articles/2021-11-15/microsoft-surprises-gamers-with-halo-infinite-multiplayer-launch	2021/11/15	Microsoft (MSFT) Surprises Gamers With ‘Halo Infinite’ Multiplayer Launch - Bloomberg	MSFT	13:48:00
Bloomberg.com	Microsoft Opens Three Swedish Data Hubs Using Only Green ...	Microsoft Corp. has turned on a series of data centers at three sites in Sweden that run entirely on green energy through a partnership with state-owned...	https://www.bloomberg.com/news/articles/2021-11-16/microsoft-opens-three-swedish-data-hubs-using-only-green-power	2021/11/15	Microsoft Opens Three Swedish Data Hubs Using Only Green Power - Bloomberg	MSFT	1:00:00
Business Insider	Google, AWS, Microsoft Quietly Use 3rd Parties to Work With ...	Amazon, Google, and Microsoft have repeatedly used a common tactic to sidestep public scrutiny and work with US immigration agencies, despite employee...	https://www.businessinsider.com/google-amazon-microsoft-ice-cbp-third-party-contracts-cloud-2021-10	2021/10/4	Google, AWS, Microsoft Quietly Use 3rd Parties to Work With ICE, CBP	MSFT	6:27:00
Bloomberg.com	Microsoft and Bayer Team Up to Make Digital Tools for ...	Bayer AG and Microsoft Corp. are collaborating on new internet-based products aimed at helping farmers and industries tied to agriculture become more...	https://www.bloomberg.com/news/articles/2021-11-17/bayer-partners-with-microsoft-to-build-digital-tools-for-farming	2021/11/17	Microsoft (MSFT) and Bayer (BAYN) Team Up to Make Digital Tools for Agriculture - Bloomberg	MSFT	9:00:00
Bloomberg.com	Amazon Cloud CEO Tweaks Strategy Amid Microsoft, Google ...	In an interview with Bloomberg TV, Adam Selipsky says a new push to build targeted cloud services for the healthcare, automotive and other industries...	https://www.bloomberg.com/news/articles/2021-11-17/amazon-cloud-ceo-tweaks-strategy-amid-microsoft-google-rivalry	2021/11/17	Amazon Cloud CEO Tweaks Strategy Amid Microsoft, Google Rivalry - Bloomberg	MSFT	16:44:00
Business Insider	Leaked Microsoft Data Shows Reported Pay for Software ...	Total compensation packages ranged from $115,000 to $538,000 among the 121 entries for Level 60 in the spreadsheet self-submitted by Microsoft employees, with a...	https://www.businessinsider.com/how-much-microsoft-pays-entry-senior-level-engineers-2021-11	2021/11/17	Leaked Microsoft pay data shows how much hundreds of software engineers report making — from entry-level jobs up to senior-level ones	MSFT	12:09:27
Business Insider	Microsoft, VMware, SAP Partnering With Former IBM Services ...	Tech giants like Microsoft and VMware are rushing to partner with Kyndryl, the spinoff of IBM's consulting arm · An error has occurred.	https://www.businessinsider.com/kyndryl-microsoft-vmware-sap-partnership-with-former-ibm-consulting-services-2021-11	2021/11/19	Microsoft, VMware, SAP Partnering With Former IBM Services Arm Kyndryl	MSFT	8:00:00
Business Insider	How to turn on Microsoft Word's dark mode	You can run Microsoft Word in dark mode, which uses a dark color palette to help reduce eye strain in low light settings. · You can choose to make the document...	https://www.businessinsider.com/guides/tech/microsoft-word-dark-mode	2021/11/19	How to turn on Microsoft Word's dark mode	MSFT	23:52:25
Business Insider	Microsoft shared the 1999 letter from its failed bid to buy Nintendo	20 years ago, in 2001, Microsoft launched the original Xbox. Two years prior to that, in 1999, Microsoft executives approached Japanese gaming giant...	https://www.businessinsider.com/microsoft-letter-failed-attempt-to-buy-nintendo-2021-11	2021/11/24	Microsoft shared the 1999 letter from its failed bid to buy Nintendo	MSFT	10:59:06
Bloomberg.com	Apple (AAPL) and Microsoft (MSFT) May Get Pricier Due to ...	The tech heavy Nasdaq 100 Index, home to the likes of Apple Inc. and Microsoft Corp., opened 1.5% higher on Monday, outshining the S&P 500, after Friday's...	https://www.bloomberg.com/news/articles/2021-11-29/pricey-megacaps-may-lead-the-way-for-omicron-defense-tech-watch	2021/11/29	Apple (AAPL) and Microsoft (MSFT) May Get Pricier Due to Omicron - Bloomberg	MSFT	7:24:00
Business Insider	Morgan Stanley Builds Research Portal on Microsoft Azure ...	Andrew Sargison, managing director and global head of advisory, sales, and distribution and international wealth management at Morgan Stanley Morgan Stanley...	https://www.businessinsider.com/morgan-stanley-public-cloud-transformation-project-research-portal-microsoft-azure-2021-11	2021/11/29	Morgan Stanley Builds Research Portal on Microsoft Azure Public Cloud	MSFT	9:11:25
Bloomberg.com	Investors Call on Microsoft to Reassess Sexual-Harassment ...	Shareholders pass nonbinding resolution after reports of misconduct by co-founder years ago. Alleged misconduct by Microsoft co-founder Bill Gates spurred...	https://www.bloomberg.com/news/articles/2021-11-30/microsoft-investors-urge-company-to-reassess-sexual-harassment-policies	2021/11/30	Investors Call on Microsoft to Reassess Sexual-Harassment Policies (MSFT) - Bloomberg	MSFT	16:32:00
Bloomberg.com	The Future of Work Is Digital, Says Microsoft's Haupter	Ralph Haupter, Microsoft EMEA president, discusses how the metaverse will change the future of work. He speaks with Bloomberg's Dani Burger on "Bloomberg...	https://www.bloomberg.com/news/videos/2021-11-30/the-future-of-work-is-digital-says-microsoft-s-haupter-video	2021/11/30	The Future of Work Is Digital, Says Microsoft's Haupter	MSFT	9:48:00
Reuters	Microsoft shareholders back proposal seeking report on ...	Arjuna Capital is a Boston-based investment adviser and frequent filer of shareholder resolutions pressing companies for changes like disclosing more data on...	https://www.reuters.com/technology/microsoft-shareholders-back-proposal-that-seeks-report-its-sexual-harassment-2021-11-30/	2021/11/30	Microsoft shareholders back proposal seeking report on harassment | Reuters	MSFT	17:35:00
Business Insider	Microsoft Shareholders Vote for an Annual Report on Sexual ...	Microsoft shareholders overwhelmingly approved a proposal to report on the effectiveness of workplace sexual harassment policies, going against a...	https://www.businessinsider.com/microsoft-shareholders-approve-annual-report-workplace-sexual-harassment-2021-11	2021/11/30	Microsoft Shareholders Vote for an Annual Report on Sexual Harassment	MSFT	18:33:31
Bloomberg.com	Crowdstrike CEO: Microsoft's Software Causes Cyber Security ...	Get unlimited access to Bloomberg TV. Subscribe · Terms of Service · Trademarks Privacy Policy ©2022 Bloomberg L.P. All Rights Reserved.	https://www.bloomberg.com/news/videos/2021-12-07/crowdstrike-ceo-microsoft-causes-cyber-security-issues-video	2021/12/7	Crowdstrike CEO: Microsoft's Software Causes Cyber Security Issues	MSFT	18:32:00
Reuters	U.S. settles with Microsoft over immigration-related ...	Microsoft asked job applicants for unnecessary immigration documents to prove they could work for the company without needing its sponsorship for work visas,...	https://www.reuters.com/technology/us-settles-with-microsoft-over-immigration-related-discrimination-claims-2021-12-07/	2021/12/7	U.S. settles with Microsoft over immigration-related discrimination claims | Reuters	MSFT	21:03:00
Business Insider	Google Cloud Targets AWS and Microsoft With New Products ...	The cloud wars are heating up as three giants — Amazon Web Services, Google Cloud, and Microsoft Azure — race for market share in the ballooning industry.	https://www.businessinsider.com/google-cloud-new-products-leadership-targets-aws-microsoft-azure-2021-12	2021/12/8	Google Cloud Targets AWS and Microsoft With New Products, Leadership	MSFT	8:00:00
Business Insider	Google Cloud Targets AWS and Microsoft With New Products ...	The cloud wars are heating up as three giants — Amazon Web Services, Google Cloud, and Microsoft Azure — race for market share in the ballooning industry.	https://www.businessinsider.com/google-cloud-new-products-leadership-targets-aws-microsoft-azure-2021-12	2021/12/8	Google Cloud Targets AWS and Microsoft With New Products, Leadership	MSFT	8:00:00
Reuters	Microsoft leads $27 mln early-stage funding in crypto startup ...	Dec 9 (Reuters) - Crypto startup Palm NFT Studio said on Thursday it had raised $27 million in an early-stage funding round led by Microsoft Corp's venture...	https://www.reuters.com/markets/us/microsoft-leads-27-mln-early-stage-funding-crypto-startup-palm-nft-studio-2021-12-09/	2021/12/9	Microsoft leads $27 mln early-stage funding in crypto startup Palm NFT Studio | Reuters	MSFT	11:54:00
Business Insider	Microsoft, Robinhood look to recruit fired Better.com staff	A private job fair is being held for the 900 Better.com employees fired last week over Zoom. Recruiters from Microsoft and Robinhood will attend the event,...	https://www.businessinsider.com/better-com-employees-fired-over-zoom-job-fair-microsoft-robinhood-2021-12	2021/12/9	Microsoft, Robinhood look to recruit fired Better.com staff	MSFT	12:56:17
Business Insider	Amazon, Microsoft, and Google's Clouds Working Harder to ...	Hot startups have more leverage with clouds like AWS, Microsoft, and Google than ever before. Here's how the tech titans are throwing money and mentorship at...	https://www.businessinsider.com/amazon-microsoft-google-cloud-startup-offers-benefits-credits-2021-12	2021/12/9	Amazon, Microsoft, and Google's Clouds Working Harder to Win Startups	MSFT	13:03:07
Reuters	EXCLUSIVE Microsoft's $16 billion Nuance bid set for EU ...	BRUSSELS, Dec 10 (Reuters) - Microsoft (MSFT.O) is set to secure unconditional EU antitrust approval for its $16 billion bid for artificial intelligence and...	https://www.reuters.com/business/exclusive-eu-regulators-set-okay-16-bln-microsoft-nuance-deal-sources-say-2021-12-10/	2021/12/10	EXCLUSIVE Microsoft's $16 billion Nuance bid set for EU antitrust approval -sources | Reuters	MSFT	17:40:00
Business Insider	Microsoft offered to bring top Xbox games to iPhone and Apple said no	Apple's App Store doesn't allow video game streaming services like Microsoft's Xbox Game Pass. Microsoft offered to bring major first-party games,...	https://www.businessinsider.com/microsoft-offered-xbox-games-to-iphone-apple-said-no-2021-12	2021/12/10	Microsoft offered to bring top Xbox games to iPhone and Apple said no	MSFT	12:52:33
Reuters	UK antitrust regulator looks into Microsoft's $16 bln Nuance deal	Microsoft announced it would buy Nuance in April to boost its presence in cloud services for healthcare. The deal has already received regulatory approval in...	https://www.reuters.com/world/uk/uk-antitrust-regulator-looks-into-microsofts-16-bln-nuance-deal-2021-12-13/	2021/12/13	UK antitrust regulator looks into Microsoft's $16 bln Nuance deal	MSFT	17:35:00
Business Insider	Nintendo Switch, Microsoft's Xbox outsold PlayStation 5 in November	Microsoft trailed Nintendo with its Xbox Series X and Series S consoles coming in second place, and Sony's wildly popular PlayStation 5 coming in last place.	https://www.businessinsider.com/nintendo-and-xbox-outsell-ps5-in-critical-sales-month-2021-12	2021/12/13	Nintendo Switch, Microsoft's Xbox outsold PlayStation 5 in November	MSFT	10:13:23
Bloomberg.com	Microsoft (MSFT) Loses $100 Billion in Value Tuesday	Microsoft Corp. fell on Tuesday, with the software company leading a decline among megacap internet and technology stocks.	https://www.bloomberg.com/news/articles/2021-12-14/microsoft-loses-100-billion-in-value-after-inflation-data	2021/12/14	Microsoft (MSFT) Loses $100 Billion in Value Tuesday - Bloomberg	MSFT	11:56:00
Bloomberg.com	Watch Microsoft's Young on Strategic Partnerships	Christopher Young, Executive Vice President Business Development, Strategy and Ventures, Microsoft spoke to Bloomberg's Dina Bass at the Bloomberg...	https://www.bloomberg.com/news/videos/2021-12-15/microsoft-s-young-on-strategic-partnerships-video	2021/12/15	Watch Microsoft's Young on Strategic Partnerships	MSFT	13:15:00
Business Insider	Here's how much Microsoft pays senior roles, engineers, and more	Employees at Microsoft claim pay and promotion discrimination after leaking salary data · Software engineers at Microsoft earn a median pay package of $185,000,...	https://www.businessinsider.com/how-much-does-microsoft-pay-software-engineer-salary-gender-discrimination-2021-12	2021/12/15	Here's how much Microsoft pays senior roles, engineers, and more	MSFT	8:00:00
Reuters	Microsoft's Bing suspends auto suggest function in China at ...	BEIJING, Dec 17 (Reuters) - Microsoft Corp's (MSFT.O) Bing, the only major foreign search engine available in China, said it has been required by a...	https://www.reuters.com/technology/microsoft-bing-says-suspended-auto-suggest-function-china-government-behest-2021-12-17/	2021/12/16	Microsoft's Bing suspends auto suggest function in China at government's behest | Reuters	MSFT	0:25:00
Bloomberg.com	Apple and Microsoft Stocks Suffer Their Worst Week in Months	The initial rally in technology stocks after the Federal Reserve meeting proved to be short-lived with the shares of most megacap companies closing lower...	https://www.bloomberg.com/news/articles/2021-12-17/apple-microsoft-suffer-worst-week-in-months-after-fed-pivot	2021/12/17	Apple (AAPL), Microsoft (MSFT) Stocks Suffer Worst Week in Months - Bloomberg	MSFT	16:14:00
Business Insider	How to use Together Mode in Microsoft Teams	Microsoft Teams' "Together Mode" lets you meet with others in a shared virtual conference room. · When Together Mode is on, you'll see every participant's video...	https://www.businessinsider.com/guides/tech/teams-together-mode	2021/12/17	How to use Together Mode in Microsoft Teams	MSFT	19:58:54
Bloomberg.com	Microsoft, Tesla Fuel ESG Gains for 32-Year-Old Fidelity Fund	But one Fidelity Investments mutual fund that's been around for more than three decades is among this year's best-performing sustainability-focused funds, with...	https://www.bloomberg.com/news/articles/2021-12-20/microsoft-tesla-fuel-esg-gains-for-32-year-old-fidelity-fund	2021/12/20	Microsoft, Tesla Fuel ESG Gains for 32-Year-Old Fidelity Fund	MSFT	11:19:00
Bloomberg.com	AT&T (T) Sells Xandr to Microsoft (MSFT) in Retreat From ...	AT&T Inc. agreed to sell its Xandr division to Microsoft Corp., a long-anticipated divestiture after the carrier decided digital advertising wasn't central...	https://www.bloomberg.com/news/articles/2021-12-21/at-t-sells-xandr-to-microsoft-in-retreat-from-digital-ad-market	2021/12/21	AT&T (T) Sells Xandr to Microsoft (MSFT) in Retreat From Digital Ad Market - Bloomberg	MSFT	9:57:00
Bloomberg.com	Microsoft, Apple Suppliers Exposed in Australia Anti-Slavery ...	Still, the Australian program has highlighted labor issues at global giants including Apple Inc., Microsoft Corp. and Unilever Plc, to name a few, along with...	https://www.bloomberg.com/news/articles/2021-12-21/microsoft-apple-suppliers-exposed-in-australia-anti-slavery-law	2021/12/21	Microsoft, Apple Suppliers Exposed in Australia Anti-Slavery Law - Bloomberg	MSFT	13:00:00
Reuters	AT&T to sell Xandr ad unit to Microsoft	Microsoft, which generates a bulk of revenue by licensing software such as Windows and Office, also runs advertising supported businesses including its Bing...	https://www.reuters.com/markets/deals/att-sell-xandr-ad-unit-microsoft-2021-12-21/	2021/12/21	AT&T to sell Xandr ad unit to Microsoft	MSFT	12:41:00
Reuters	Microsoft's $16 billion Nuance bid gets EU antitrust approval	BRUSSELS, Dec 21 (Reuters) - The European Commission on Tuesday granted Microsoft (MSFT.O) unconditional antitrust approval for its $16 billion bid for...	https://www.reuters.com/markets/deals/microsofts-16-billion-nuance-bid-gets-eu-antitrust-approval-2021-12-21/	2021/12/21	Microsoft's $16 billion Nuance bid gets EU antitrust approval	MSFT	12:41:00
Business Insider	AT&T sells adtech firm Xandr to Microsoft	AT&T has been shopping Xandr around for more than a year. Microsoft plans to beef up its digital advertising and retail media offerings with Xandr's technology.	https://www.businessinsider.com/att-sells-adtech-firm-xandr-to-microsoft-2021-12	2021/12/21	AT&T sells adtech firm Xandr to Microsoft	MSFT	10:54:07
Business Insider	How Customers Push Amazon, Microsoft, and Google Clouds ...	For years, the cloud-vendor rankings have stayed the same. Among the big three, Amazon Web Services is still the dominant force, with Microsoft Azure and...	https://www.businessinsider.com/amazon-web-services-microsoft-azure-google-cloud-multicloud-cooperation-outage-2021-11	2021/12/23	How Customers Push Amazon, Microsoft, and Google Clouds to Cooperate	MSFT	9:30:00
Business Insider	Microsoft, GM, Google pull out of CES citing omicron surge	Microsoft is the latest tech company to drop its attendance at the CES tech conference as COVID-19 cases continue to surge across the United States due to the...	https://www.businessinsider.com/microsoft-gm-google-pull-out-of-ces-citing-omicron-surge-2021-12	2021/12/24	Microsoft, GM, Google pull out of CES citing omicron surge	MSFT	22:16:16
Reuters	Microsoft joins Google, Amazon, others in canceling in-person ...	Dec 24 (Reuters) - Microsoft Corp (MSFT.O) said on Friday it will not participate in person at the Consumer Electronics Show (CES) 2022 in Las Vegas,...	https://www.reuters.com/technology/microsoft-will-not-participate-physically-ces-the-verge-2021-12-24/	2021/12/25	Microsoft joins Google, Amazon, others in canceling in-person presence at CES | Reuters	MSFT	3:54:00
Reuters	Microsoft, Didi, Applied UV	U.S. stock index futures rose on Wednesday, as heavyweight Tesla gained, while hopes that the Omicron coronavirus variant is less deadly than the previous...	https://www.reuters.com/markets/asia/microsoft-didi-applied-uv-2021-12-29/	2021/12/29	Microsoft, Didi, Applied UV	MSFT	7:01:00
Business Insider	The UK's CMA May Jeopardize Microsoft's Latest Acquisition	First the UK's Competition and Markets Authority (CMA) stopped Facebook's $400 million acquisition of Giphy. Earlier this month, the antitrust authority...	https://www.businessinsider.com/uk-antitrust-regulators-big-tech-microsoft-facebook	2021/12/29	The UK's CMA May Jeopardize Microsoft's Latest Acquisition	MSFT	12:30:03
Business Insider	Microsoft, AmEx pledge not to fund 'Sedition Caucus' members	Seven top US companies including Microsoft, American Express, and Airbnb have pledged not to donate to any Republican election objectors in 2022. Popular...	https://www.businessinsider.com/donald-trump-sedition-caucus-microsoft-amex-donations-gop-pac-biden-2022-1	2022/1/5	Microsoft, AmEx pledge not to fund 'Sedition Caucus' members	MSFT	7:44:41
Bloomberg.com	Microsoft and Alphabet Are Set for Worst Week Since the Start ...	Trading on Friday was also impacted by the latest jobs report, which showed a drop in the unemployment rate and an increase in wages. Microsoft and Alphabet see...	https://www.bloomberg.com/news/articles/2022-01-07/microsoft-and-alphabet-set-for-worst-week-since-pandemic-start	2022/1/7	Microsoft (MSFT), Alphabet (GOOGL) Set for Worst Week Since Covid Pandemic Start - Bloomberg	MSFT	11:09:00
