# Supplementary material for: Stock trend prediction using sentiment analysis
Source: PeerJ Comput Sci. 2023 Mar 20;9:e1293. doi: 10.7717/peerj-cs.1293 (PMC10403218; doi:10.7717/peerj-cs.1293)
Supplement: Supplemental Information 1 [file peerj-cs-09-1293-s001.zip › News/NFLX_news.csv]

Publisher	Complete_Title	Abstract	Website	Time	Stock	Exact_Time
TheStreet	Netflix Slumps as Paid Net Adds Miss Estimates by Wide Margin	Netflix reported first quarter earnings of $3.75 per share on revenue of $7.16 billion. Analysts were expecting Netflix to report earnings of $2.98 per share on...	https://www.thestreet.com/investing/netflix-paid-net-additions-badly-miss-estimates	2021/4/20	NFLX	16:43:00
TheStreet	Netflix Looks To Video Game Boost as Subscriber Growth Slows: Shares Dip	Netflix (NFLX) shares slipped lower Wednesday after the entertainment streaming service posted a rare decline in north American subscribers over the second...	https://www.thestreet.com/investing/netflix-looks-to-video-game-boost-as-subscriber-growth-slows	2021/7/21	NFLX	8:27:00
TheStreet	Sunscreen, Netflix, Morgan Stanley, NortonLifeLock - 5 Things You Must Know	Stock futures are lower after Fed Chairman Jerome Powell says it's too early for the central bank to pull back on economic support; NortonLifeLock is in talks...	https://www.thestreet.com/markets/5-things-you-must-know-before-market-opens-thursday-071521	2021/7/15	NFLX	5:00:00
TheStreet	Is FAANG Dead?	Is FAANG--Facebook (FB) , Apple (AAPL) , Amazon (AMZN) , Netflix (NFLX) , and Alphabet (GOOGL) --dead? By now, that's probably a question that you're tired...	https://www.thestreet.com/investing/should-netflix-facebook-be-faang	2021/7/21	NFLX	1:10:00
TheStreet	Why Nvidia Should Replace Netflix In FAANG Portfolio	The FAANG ( (FB) ) ( (AMZN) )( (AAPL) )( (NFLX) )( (GOOGL) )portfolio has been a top performer since Jim Cramer coined the acronym in 2013.	https://www.thestreet.com/investing/why-nvidia-should-replace-netflix-faang-portfolio	2021/7/26	NFLX	4:14:00
TheStreet	Netflix in Gaming: 3 Reasons To Buy The Stock Now	Based on the above, I believe this could be a great time to buy Netflix stock (NFLX). The company has been investing heavily in its own content in recent years,...	https://www.thestreet.com/streaming/nflx/netflix-in-gaming-3-reasons-to-buy-the-stock-now	2021/9/1	NFLX	6:52:00
TheStreet	Netflix: Fewer Subscribers? No Problem. Here is Why	In July, Netflix released its second quarter results, and Netflix stock declined in the days following the earnings report.	https://www.thestreet.com/streaming/nflx/netflix-fewer-subscribers-no-problem-here-is-why	2021/8/30	NFLX	15:48:00
TheStreet	Netflix Acquires Night School	Video streaming giant Netflix (NFLX) is adding video games to its platform with the acquisition of video game studio Night School.	https://www.thestreet.com/latest-news/netflix-acquires-night-school	2021/9/29	NFLX	1:00:00
TheStreet	Netflix Stock: Should You Buy In October?	Following market-wide turbulence in September, investors may be afraid to buy Netflix stock at a historical peak in October. MavenFlix debates whether NFLX is a...	https://www.thestreet.com/streaming/nflx/netflix-stock-should-you-buy-in-october	2021/10/4	NFLX	6:43:00
TheStreet	Five Top Stock Gainers for Tuesday: Match, Spotify, Netflix	Netflix (NFLX) climbed after Atlantic Equities analyst Hamilton Faber raised his price target on the streaming service to a Wall Street high $780 from $690 and...	https://www.thestreet.com/investing/five-top-stock-gainers-for-tuesday-match-spotify-netflx	2021/9/7	NFLX	12:27:00
TheStreet	Traditional TV is Dying, And Netflix Stock Stands To Benefit	Netflix is the market leader in video streaming, both in revenue and in number of subscribers. Currently, the company has more than 200 million paying users...	https://www.thestreet.com/streaming/nflx/traditional-tv-is-dying-and-netflix-stock-stands-to-benefit	2021/9/14	NFLX	6:38:00
TheStreet	Netflix Employee Reportedly Laid Off Over Chappelle Show Leak	The move came as the company struggles to contain the impact of an internal staff protest over transphobic material in its new comedy special starring Dave...	https://www.thestreet.com/investing/netflix-employee-reportedly-laid-off-over-chappelle-show-leak	2021/10/15	NFLX	17:13:00
TheStreet	Netflix Stock: 3 Metrics To Watch In November	As expected from a tech company with high growth prospects, Netflix does not carry the lowest valuation multiples in the market. Currently, NFLX commands a next...	https://www.thestreet.com/streaming/nflx/netflix-stock-3-metrics-to-watch-in-november	2021/11/3	NFLX	7:42:00
TheStreet	Netflix Stock: What Investors Need to Know	Netflix is the grandaddy of the video streaming industry and offers its subscribers a ton of value. But does Netflix stock offer as much value for its...	https://www.thestreet.com/streaming/nflx/netflix-stock-what-investors-need-to-know	2021/12/2	NFLX	6:43:00
TheStreet	Streaming Cancellations Are Coming. Will They Impact Disney and Netflix?	Streaming Cancellations Are Coming. Will They Impact Disney and Netflix? Even the biggest streaming services aren't immune to consumer churn. Author: Michael...	https://www.thestreet.com/lifestyle/-streaming-cancellations-are-coming-will-they-impact-disney-and-netflix	2021/12/3	NFLX	11:35:00
TheStreet	Netflix Stock: 2 Reasons to Buy in December	But since November, the share price for the video-streaming stock has dropped. We think that presents investors with an opportunity to buy Netflix at a...	https://www.thestreet.com/streaming/nflx/netflix-stock-2-reasons-to-buy-in-december	2021/12/7	NFLX	6:08:00
CNBC	Netflix will consider buybacks as it returns to positive cash flow after 2021	The company said it doesn't intend to need any more outside financing after borrowing $15 billion since 2011. Netflix will consider share buybacks, which it...	https://www.cnbc.com/2021/01/19/netflix-says-cash-flow-positive-after-2021-no-more-external-financing.html	2021/1/19	NFLX	16:04:00
CNBC	'Bridgerton' renewed for second season on Netflix	Netflix's “Bridgerton,” the Shondaland series created by Chris Van Dusen, is getting a second season. The next season will focus more on Lord Anthony...	https://www.cnbc.com/2021/01/21/bridgerton-renewed-for-second-season-on-netflix.html	2021/1/21	NFLX	11:57:00
CNBC	Netflix says these are its 5 most-watched original series — how many have you seen?	A man watching Netflix on an Apple iPad Pro, taken on March 6, 2020. Future Publishing | Getty Images. Netflix's new French crime drama “...	https://www.cnbc.com/2021/01/06/netflix-most-watched-original-series-launches.html	2021/1/6	NFLX	11:00:00
CNBC	Netflix vs. Disney: Tips from two traders on playing the rival streaming stocks	Nielsen said seven of last year's 10 most-streamed movies were watched on Disney+, which launched in November 2019. Overall viewership underwent a slight shift,...	https://www.cnbc.com/2021/01/14/netflix-vs-disney-tips-from-traders-on-playing-the-streaming-stocks.html	2021/1/14	NFLX	6:45:00
CNBC	Why Starz is betting Netflix, Disney+ consumers will pay more for premium streaming	As consumer cord-cutting continues nationwide, premium streaming platforms with a targeted lineup of movies and shows are racing to draw subscribers.	https://www.cnbc.com/2021/01/21/why-starz-is-betting-netflix-disney-consumers-will-pay-for-premium.html	2021/1/21	NFLX	9:54:00
CNBC	Stocks rally to a record as Biden sworn in as president, Netflix soars	The stock market rallied to a record close as President Joe Biden was sworn into office, sparking hopes for another stimulus package and smoother vaccine...	https://www.cnbc.com/2021/01/19/stock-futures-flat-in-overnight-trading-ahead-of-bidens-inauguration-.html	2021/1/19	NFLX	18:01:00
CNBC	Netflix passed 200 million subscribers, so CEO Reed Hastings ordered a steak from Denny's — here's why	Co-founder and CEO of Netflix Reed Hastings attends a red carpet for the Netflix launch at Palazzo Del Ghiaccio on October 22, 2015 in Milan, Italy. Jacopo...	https://www.cnbc.com/2021/01/20/netflix-ceo-reed-hastings-celebrates-milestones-with-dennys.html	2021/1/20	NFLX	11:13:00
CNBC	Wall Street analysts with solid track records like Netflix, these other stocks into February	Wall Street analysts with solid track records like Netflix, these other stocks into February · related investing news · Bank of America · Netflix · Gritstone...	https://www.cnbc.com/2021/01/22/top-analysts-back-stocks-like-netflix-bank-of-america.html	2021/1/24	NFLX	8:57:00
CNBC	Stocks making the biggest moves midday: Netflix, Alibaba, Ford, Penn National Gaming & more	Check out the companies making headlines in midday trading. Netflix — Shares of the streaming giant popped 14% after the company's fourth quarter report...	https://www.cnbc.com/2021/01/20/stocks-making-the-biggest-moves-midday-netflix-alibaba-ford-penn-national-gaming-more.html	2021/1/20	NFLX	11:56:00
CNBC	Stocks making the biggest moves after hours: Netflix, Interactive Brokers and Zions	Check out the companies making headlines after the bell: Netflix — Shares of the media streaming giant soared more than 10% in extended trading after the...	https://www.cnbc.com/2021/01/19/stocks-making-the-biggest-moves-after-hours-netflix-interactive-brokers-and-zions.html	2021/1/19	NFLX	16:50:00
CNBC	Stocks making the biggest moves in the premarket: Morgan Stanley, Netflix, Pearson & more	Netflix (NFLX) – Netflix shares are surging in premarket trading, after it reported that its subscriber numbers exceeded 200 million for the first time as 2020...	https://www.cnbc.com/2021/01/20/stocks-making-the-biggest-moves-in-the-premarket-morgan-stanley-netflix-pearson-more.html	2021/1/20	NFLX	7:53:00
CNBC	Netflix will spend $100 million to improve diversity on film following equity study	Netflix commissioned a diversity study of its movies and TV shows that showed improvement in representation from 2018 to 2019, but gaps still remain.	https://www.cnbc.com/2021/02/26/netflix-will-spend-100-million-to-improve-diversity-on-film-following-equity-study.html	2021/2/26	NFLX	9:00:00
CNBC	Michelle Obama returns to Netflix with children's cooking show 'Waffles + Mochi'	“Waffles + Mochi” is a children's cooking show coming to Netflix starring former first lady Michelle Obama. The 10-episode series debuts March 16.	https://www.cnbc.com/2021/02/09/michelle-obamas-waffles-mochi-coming-to-netflix-in-march.html	2021/2/9	NFLX	11:12:00
CNBC	Instacart adds board members, including Facebook's Fidji Simo, as it preps IPO	Instacart is adding two new board members: Fidji Simo, head of the Facebook App, and Barry McCarthy, former CFO of Spotify and Netflix.	https://www.cnbc.com/2021/02/24/instacart-board-adds-facebook-exec-simo-ex-netflix-cfo-mccarthy.html	2021/2/24	NFLX	11:30:00
CNBC	Netflix co-CEO Ted Sarandos on promoting diversity within the company	Netflix co-CEO Ted Sarandos on promoting diversity within the company. 05:08. Former PIMCO Chief Economist Paul McCulley: Fed's Powell looking for a...	https://www.cnbc.com/video/2021/02/26/netflix-co-ceo-ted-sarandos-on-promoting-diversity-within-the-company.html	2021/2/26	NFLX	12:07:00
CNBC	Stanley Druckenmiller bets on Disney and cybersecurity, dumps Netflix. Here are his latest moves	Stanley Druckenmiller bets on Disney and cybersecurity, dumps Netflix. Here are his latest moves ... Billionaire hedge fund manager Stanley Druckenmiller still...	https://www.cnbc.com/2021/02/17/stanley-druckenmiller-bets-on-disney-and-cybersecurity-dumps-netflix-here-are-his-latest-moves.html	2021/2/17	NFLX	8:45:00
CNBC	Netflix is testing a crackdown on password sharing	Netflix is running a test cracking down on password sharing. Some customers are getting a message on their screens prompting them to sign up for their own...	https://www.cnbc.com/2021/03/11/netflix-password-sharing-crackdown-being-tested.html	2021/3/11	NFLX	15:04:00
CNBC	Needham's Laura Martin sees challenges ahead for Netflix as economy reopens, competition stiffens	Netflix will be at a strategic disadvantage fighting for eyeballs as the economy reopens and consumers break away from lockdown habits, Needham analyst...	https://www.cnbc.com/2021/03/12/netflix-faces-reopening-competition-challenges-needhams-laura-martin.html	2021/3/12	NFLX	18:13:00
CNBC	Netflix reports dramatic slowdown in subscribers	Netflix shares fell as much as 11% in after-hours trading after reporting a large miss in subscriber numbers in its first-quarter earnings report.	https://www.cnbc.com/2021/04/20/netflix-nflx-q1-2021-earnings.html	2021/4/20	NFLX	15:31:00
CNBC	Netflix strikes deal for streaming rights to Sony films, including upcoming 'Spider-Man' movies	Netflix will also be able to place films such as “Spider-Man: Into the Spider-Verse” and future Venom and other Spider-Man films on its platform.	https://www.cnbc.com/2021/04/08/netflix-strikes-deal-for-streaming-rights-to-sony-films.html	2021/4/8	NFLX	13:29:00
CNBC	Netflix's new feature will automatically play something to watch based on your interests	Netflix announced its new “play something” feature Wednesday, which allows users to shuffle through suggested movies and TV shows. Subscribers who click the...	https://www.cnbc.com/2021/04/28/netflix-launches-new-play-something-feature-to-keep-viewers-hooked.html	2021/4/28	NFLX	9:07:00
CNBC	Hit series 'Bridgerton' renewed for season 3 and 4 on Netflix	Netflix has renewed “Bridgerton” for a third and fourth season. The news of two additional seasons comes just a week after the formal announcement that...	https://www.cnbc.com/2021/04/13/hit-series-bridgerton-renewed-for-season-3-and-4-on-netflix.html	2021/4/13	NFLX	11:29:00
CNBC	YouTube is a media juggernaut that could soon equal Netflix in revenue	YouTube is on pace to bring in annual revenue comparable to Netflix's. The Google-owned video platform is seeing a rise in more traditional television...	https://www.cnbc.com/2021/04/27/youtube-could-soon-equal-netflix-in-revenue.html	2021/4/27	NFLX	20:37:00
CNBC	Here's how much money you'd have if you bought $1,000 worth of Netflix stock in 2011	Over the past decade, few stocks have delivered as much return on investment as Netflix. The streaming titan has churned out positive returns as almost...	https://www.cnbc.com/2021/04/22/what-a-1000-dollar-investment-in-netflix-would-be-worth-after-10-years.html	2021/4/22	NFLX	11:06:00
CNBC	Netflix is the biggest winner since Disney kicked off the streaming wars	Netflix shares have outpaced its legacy media competitors since Nov. 12, 2019, when Disney launched Disney+. Netflix announces its first-quarter earnings...	https://www.cnbc.com/2021/04/19/netflix-is-the-biggest-winner-since-disney-kicked-off-streaming-wars.html	2021/4/19	NFLX	12:47:00
CNBC	Netflix snags 7 awards, nearly doubling its all-time Oscars tally	In one night, Netflix has nearly doubled its number of Oscar wins. Heading into Sunday's 93rd annual Academy Awards ceremony, the streaming service had 36...	https://www.cnbc.com/2021/04/26/netflix-snags-7-awards-nearly-doubling-its-all-time-oscars-tally-.html	2021/4/26	NFLX	0:10:00
CNBC	Netflix faces another year with the most Oscar nominations and the likelihood of few wins	Netflix has a total of 36 Oscar nominations, the most of any distributor in this year's slate. Its film “Mank” leads the pack with the most nominations with...	https://www.cnbc.com/2021/04/24/oscars-2021-netflix-has-most-nominations-may-not-translate-to-wins.html	2021/4/24	NFLX	10:02:00
CNBC	Wall Street's top analysts see gains in store for these stocks	The names mentioned below fit the bill and have the backing of analysts with impressive stock picking abilities. TipRanks' analyst forecasting service...	https://www.cnbc.com/2021/04/25/analysts-see-gains-in-store-for-stocks-like-coinbase-netflix.html	2021/4/25	NFLX	8:16:00
CNBC	Former Trump lawyer Alan Dershowitz sues Netflix over portrayal in Jeffrey Epstein series	Alan Dershowitz on Wednesday filed a multimillion-dollar lawsuit against Netflix and the producers of its show “Jeffrey Epstein: Filthy Rich” over his...	https://www.cnbc.com/2021/05/26/jeffrey-epstein-netflix-series-former-trump-lawyer-alan-dershowitz-sues.html	2021/5/26	NFLX	16:59:00
CNBC	Barry Diller says Netflix won the streaming war years ago, and no one else will be able to compete	But media mogul Barry Diller said Friday that Netflix has already won the streaming wars. Barry Diller: AT&T is making 'the great escape...	https://www.cnbc.com/2021/05/21/barry-diller-says-netflix-won-the-streaming-war-years-ago.html	2021/5/21	NFLX	9:30:00
CNBC	Disney+ subscriber growth is slowing like Netflix's — with one worrisome difference	Disney's disappointing subscriber additions resemble Netflix's last quarter. But Disney charges far less for Disney+ than Netflix charges its average customer,...	https://www.cnbc.com/2021/05/13/disney-subscriber-growth-slowing-like-netflix-with-much-lower-arpu.html	2021/5/13	NFLX	18:12:00
CNBC	John Malone sees merged WarnerMedia-Discovery becoming No. 3 global streamer behind Netflix, Disney+	John Malone sees merged WarnerMedia-Discovery becoming No. 3 global streamer behind Netflix, Disney+ · John Malone told CNBC he sees “great upside” for HBO Max...	https://www.cnbc.com/2021/05/24/john-malone-sees-warnermedia-discovery-as-no-3-streamer-behind-netflix-disney.html	2021/5/24	NFLX	9:09:00
CNBC	Spielberg's Amblin to make several films a year for Netflix	Steven Spielberg has set a new deal with Netflix in which his production company, Amblin Partners, will make multiple feature films per year for the...	https://www.cnbc.com/2021/06/21/spielbergs-amblin-to-make-several-films-a-year-for-netflix.html	2021/6/21	NFLX	13:27:00
CNBC	Netflix execs explain why they're getting into video games — to learn from users	Netflix will use gaming to extend its intellectual property and harvest data to figure out what users want. Netflix games could spawn Netflix films or series,...	https://www.cnbc.com/2021/07/21/netflix-games-are-coming-and-the-reasons-are-very-netflixian-.html	2021/7/21	NFLX	10:22:00
CNBC	Netflix hires Facebook gaming executive Mike Verdu as part of a deeper push into entertainment	Netflix has been pushing into video games, with an announced “Stranger Things” game and choose-your-own-adventure content. In this...	https://www.cnbc.com/2021/07/14/netflix-hires-facebook-gaming-executive-mike-verdu.html	2021/7/14	NFLX	18:57:00
CNBC	Netflix will require Covid vaccinations for actors and some crew on U.S. productions	Netflix is instituting a vaccination mandate for the cast and crew of all of its U.S. productions, according to a report from Deadline.	https://www.cnbc.com/2021/07/28/netflix-to-require-covid-vaccinations-for-actors-some-crew-on-us-sets.html	2021/7/28	NFLX	16:15:00
CNBC	Stocks making the biggest moves midday: Chipotle, Netflix, Verizon and more	Stocks making the biggest moves midday: Chipotle, Netflix, Verizon and more · Chipotle Mexican Grill — Shares of the fast-food chain surged 11.5% after beating...	https://www.cnbc.com/2021/07/21/stocks-making-the-biggest-moves-midday-chipotle-netflix-verizon-more.html	2021/7/21	NFLX	12:24:00
CNBC	YouTube is a proven juggernaut that rivals Netflix in the streaming wars	YouTube continues to grow at an astounding rate, with ad revenue up 83% from a year ago, Alphabet reported Tuesday. Debates around which company will win...	https://www.cnbc.com/2021/07/28/youtube-is-a-proven-juggernaut-that-rivals-netflix-in-the-streaming-wars.html	2021/7/28	NFLX	10:52:00
CNBC	Stocks making the biggest moves after hours: Netflix, Chipotle, United Airlines and more	Check out the companies making headlines after the bell: Netflix — Shares of the streaming platform slid 2% in after hours trading after reporting...	https://www.cnbc.com/2021/07/20/stocks-making-the-biggest-moves-after-hours-netflix-chipotle-united-airlines-and-more.html	2021/7/20	NFLX	17:14:00
CNBC	UBS hikes price target for Netflix, says subscriptions will pick up in second half of the year	Co-founder and CEO of Netflix Reed Hastings attends a red carpet for the Netflix launch at Palazzo Del Ghiaccio on October 22, 2015 in Milan, Italy.	https://www.cnbc.com/2021/07/15/ubs-hikes-price-target-for-netflix-says-subscriptions-will-pick-up-in-second-half-of-the-year.html	2021/7/15	NFLX	6:52:00
CNBC	Stocks making the biggest moves premarket: Coca-Cola, Johnson & Johnson, Netflix, Verizon & more	Netflix – Netflix reported quarterly earnings of $2.97 per share, missing the consensus estimate of $3.16, although revenue and membership growth did beat...	https://www.cnbc.com/2021/07/21/stocks-making-the-biggest-moves-premarket-coca-cola-johnson-johnson-netflix-verizon-more.html	2021/7/21	NFLX	7:44:00
CNBC	Friday stock analyst calls: Netflix, Uber, Caterpillar, Starbucks	A Starbucks employee wipes the protective screen as the coffe shop chain operates take away service in Battersea, south-west London on 21 May,...	https://www.cnbc.com/2021/07/16/friday-stock-analyst-calls-netflix-uber-caterpillar-starbucks.html	2021/7/16	NFLX	8:25:00
CNBC	Spotify, Netflix and Match Group shares rise after Apple relaxes App Store rules	Spotify shares were up more than 6% on Thursday after Apple announced that it would relax App Store rules that the music streamer previously said...	https://www.cnbc.com/2021/09/02/spotify-netflix-and-match-group-shares-rise-after-apple-relaxes-app-store-rules-.html	2021/9/2	NFLX	12:51:00
CNBC	SoftBank unit behind risky multibillion-dollar tech bets dumps Microsoft, Facebook, Alphabet and Netflix shares	SoftBank unit behind risky multibillion-dollar tech bets dumps Microsoft, Facebook, Alphabet and Netflix shares.	https://www.cnbc.com/2021/08/10/softbank-dumps-microsoft-facebook-alphabet-and-netflix-shares.html	2021/8/10	NFLX	6:19:00
CNBC	Netflix eyes more theatrical releases in bid to have 'bigger cultural impact,' JPMorgan analyst says	Netflix is considering more theatrical runs for some of its movies, according to a note from JPMorgan. The streaming company is weighing the cost of...	https://www.cnbc.com/2021/08/30/analyst-netflix-eyes-more-theatrical-runs-for-bigger-cultural-impact.html	2021/8/30	NFLX	12:44:00
CNBC	Disney or Netflix: Traders lay bets on which streaming stock can end 2021 strong	“I actually own both, but I am more attracted to Netflix. I have more shares and more allocation towards Netflix,” New Street Advisors founder Delano Saporu...	https://www.cnbc.com/2021/08/19/disney-or-netflix-traders-on-which-streaming-stock-is-the-best-bet.html	2021/8/19	NFLX	7:00:00
CNBC	Stocks making the biggest moves premarket: Didi, Netflix, MongoDB, PagerDuty and more	Netflix (NFLX) – The video streaming service's stock remains on watch today after rising in 14 of the past 15 sessions and hitting an all-time high in...	https://www.cnbc.com/2021/09/03/stocks-making-the-biggest-moves-premarket-didi-netflix-mongodb-pagerduty-and-more-.html	2021/9/3	NFLX	7:53:00
CNBC	Engine Media's Tom Rogers breaks down Netflix's all-time high and the streaming wars	CNBC's “Squawk Box” team discusses Netflix's all-time high and the streaming wars with Tom Rogers, executive chairman of Engine Media and founder of CNBC. 05:45.	https://www.cnbc.com/video/2021/09/03/engine-medias-tom-rogers-breaks-down-netflixs-all-time-high-and-the-streaming-wars.html	2021/9/3	NFLX	8:38:00
CNBC	Here are Tuesday's biggest analyst calls of the day: Netflix, Coinbase, Zoom, Virgin Galactic & more	The logo for Coinbase Global Inc, the biggest U.S. cryptocurrency exchange, is displayed on the Nasdaq MarketSite jumbotron and others at Times Square in...	https://www.cnbc.com/2021/08/31/wall-street-analyst-calls-netflix-coinbase-micron-virgin-galactic.html	2021/8/31	NFLX	8:18:00
CNBC	Netflix's 'Squid Game' is so popular a South Korean internet provider sued over the surge in traffic	South Korean internet service provider SK Broadband is suing Netflix. The company claims the popularity of Netflix's show “Squid Game” led to a surge in...	https://www.cnbc.com/2021/10/01/south-korean-internet-service-provider-sues-netflix-over-squid-game.html	2021/10/1	NFLX	13:10:00
CNBC	Netflix buys Roald Dahl catalog	The move comes three years after Netflix signed a deal to create a slate of new animated productions based on the works of Dahl, including “Charlie and the...	https://www.cnbc.com/2021/09/22/netflix-buys-roald-dahl-catalog.html	2021/9/22	NFLX	5:39:00
CNBC	'Bridgerton' tops Netflix's list of most watched TV shows ever, while 'Extraction' leads among movies	Netflix released new top 10 lists for its most-ever watched TV shows and films. “Bridgerton: Season 1” was the most watched TV series with 82 million...	https://www.cnbc.com/2021/09/27/bridgerton-tops-netflix-list-of-tv-shows-and-extraction-top-film.html	2021/9/27	NFLX	18:43:00
CNBC	'There's still more room to run' for the only FAANG stock hitting new highs this month, trader says	There may soon be another chance to buy the only FAANG stock hitting new highs this month. Netflix shares have bucked the sell-off in fellow FAANG names...	https://www.cnbc.com/2021/10/07/still-more-room-to-run-for-netflix-trader-says-heres-when-to-buy.html	2021/10/7	NFLX	11:32:00
CNBC	'Expensive, but not stupid expensive': How two traders would play Netflix as stock hits all-time highs	Netflix should be bought if it pulls back, two traders told CNBC after the stock hit a record high Tuesday. Atlantic Equities raised its price target on the...	https://www.cnbc.com/2021/09/08/buy-netflix-on-pullbacks-two-traders-say-as-stock-hits-record-highs.html	2021/9/8	NFLX	8:52:00
CNBC	Netflix has one key advantage over other FAANG stocks heading into holiday season, Piper Sandler analyst says	Netflix, which has recently led the group, could have a secret weapon to counter this, according to Craig Johnson, chief market technician at Piper Sandler. He...	https://www.cnbc.com/2021/09/07/netflixs-key-advantage-over-the-faang-stocks-this-holiday-season.html	2021/9/7	NFLX	7:00:00
CNBC	Stocks making the biggest moves midday: Netflix, Nike, Southwest Gas, Charles Schwab and more	Check out the companies making headlines in midday trading. Facebook, Amazon, Apple, Alphabet - Shares of major technology companies led Tuesday's market...	https://www.cnbc.com/2021/10/05/stocks-making-the-biggest-moves-midday-netflix-nike-southwest-gas-and-more.html	2021/10/5	NFLX	12:40:00
CNBC	Stocks making the biggest moves midday: Netflix, Boeing, State Street and more	Stocks making the biggest moves midday: Netflix, Boeing, State Street and more ... Check out the companies making headlines in midday trading. Spotify — The...	https://www.cnbc.com/2021/09/07/stocks-making-the-biggest-moves-midday-netflix-boeing-state-street-and-more.html	2021/9/7	NFLX	12:48:00
CNBC	Here are Thursday's biggest analyst calls of the day: Netflix, Apple, Chipotle, Square, GM & more	Here are Friday's biggest analyst calls: Apple, Tesla, Coinbase, Domino's, Costco, Meta & more. Michael Bloom · Wedbush upgrades fuboTV to outperform citing...	https://www.cnbc.com/2021/10/07/thursday-street-calls-netflix-apple-chipotle-square-gm-more.html	2021/10/7	NFLX	8:32:00
CNBC	Why Emmy award-winner Michaela Coel turned down a $1 million Netflix deal for 'I May Destroy You'	Why Emmy award-winner Michaela Coel turned down a $1 million Netflix deal for 'I May Destroy You'. Published Mon, Sep 20 20212:29 PM EDT...	https://www.cnbc.com/2021/09/20/emmy-award-winner-michaela-coel-turned-down-1-million-netflix-deal.html	2021/9/20	NFLX	14:29:00
CNBC	Stocks making the biggest moves premarket: Micron, Eli Lilly, Netflix, Lucid and more	Netflix (NFLX) – Netflix rose 1% in the premarket after announcing that it bought videogame maker Night School Studio in a move to diversify its revenue sources...	https://www.cnbc.com/2021/09/29/stocks-making-the-biggest-moves-premarket-micron-eli-lilly-netflix-lucid-and-more.html	2021/9/29	NFLX	7:48:00
CNBC	Stocks making the biggest moves midday: Dollar Tree, Gap, Affirm, Micron, Netflix and more	Netflix — The streaming company rose 2.6% after announcing it bought videogame maker Night School Studio in an effort to diversify its revenue sources. KeyBanc...	https://www.cnbc.com/2021/09/29/stocks-making-the-biggest-moves-midday-dollar-tree-gap-affirm-micron-netflix-and-more.html	2021/9/29	NFLX	12:44:00
CNBC	Despite recent market tumult, top Wall Street analysts see upside in these stocks	Despite recent market tumult, top Wall Street analysts see upside in these stocks · related investing news · Netflix · Stock picks and investing trends from CNBC...	https://www.cnbc.com/2021/09/26/analysts-see-upside-in-these-stocks-like-netflix-tesla.html	2021/9/26	NFLX	9:35:00
CNBC	Netflix posts solid beats on earnings and new subscribers	Netflix shares were down slightly after the bell Tuesday after the company posted third quarter results. The quarter's subscriber growth of 4.4 million was...	https://www.cnbc.com/2021/10/19/netflix-nflx-q3-2021-earnings.html	2021/10/19	NFLX	15:31:00
CNBC	'Squid Game' is Netflix's biggest series launch after topping 100 million viewers globally	International growth has been a key focus for Netflix in recent years, having invested heavily into foreign-language shows and films. In this article.	https://www.cnbc.com/2021/10/13/squid-game-is-biggest-netflix-series-launch.html	2021/10/13	NFLX	5:08:00
CNBC	Netflix co-CEO Reed Hastings dodges questions on Chappelle controversy	Netflix's co-CEO Reed Hastings dodged questions about the controversy surrounding the Dave Chappelle special when pressed by CNBC correspondent Julia...	https://www.cnbc.com/2021/10/19/netflix-co-ceo-reed-hastings-dodges-question-on-chappelle-controversy.html	2021/10/19	NFLX	10:25:00
CNBC	Netflix fires employee for sharing 'confidential' information amid Chappelle uproar	Dave Chappelle performs to a sold out crowd onstage at the Hollywood Palladium. Lester Cohen | WireImage | Getty Images. Netflix fired an employee for sharing...	https://www.cnbc.com/2021/10/15/netflix-fires-employee-for-sharing-confidential-information-amid-chappelle-uproar.html	2021/10/15	NFLX	16:10:00
CNBC	Netflix launches its first mobile games	Netflix started rolling out its mobile video games to some Android users starting Tuesday. Subscribers have the option of playing five different games on...	https://www.cnbc.com/2021/11/02/netflix-launches-its-first-mobile-games.html	2021/11/2	NFLX	14:04:00
CNBC	'There's still more room to run' for the only FAANG stock hitting new highs this month, trader says	There may soon be another chance to buy the only FAANG stock hitting new highs this month. Netflix shares have bucked the sell-off in fellow FAANG names...	https://www.cnbc.com/2021/10/07/still-more-room-to-run-for-netflix-trader-says-heres-when-to-buy.html	2021/10/7	NFLX	11:32:00
CNBC	Stocks making the biggest moves after hours: Netflix, United Airlines, Interactive Brokers & more	Netflix — Netflix shares whipsawed in extended trading after the streaming giant beat Wall Street estimates on earnings and subscriber growth. The company...	https://www.cnbc.com/2021/10/19/stocks-making-the-biggest-moves-after-hours-netflix-united-airlines-more.html	2021/10/19	NFLX	17:10:00
CNBC	Disney vs. Netflix: Traders place their bets on these streaming stocks	It's a showdown in the streaming space. CNBC's “Trading Nation” asked its traders Monday whether they're betting on Disney or Netflix shares here.	https://www.cnbc.com/2021/10/18/netflix-earnings-a-dip-in-the-stock-is-opportunity-oppenheimer-says.html	2021/10/18	NFLX	19:17:00
CNBC	Here are Thursday's biggest analyst calls of the day: Netflix, Apple, Chipotle, Square, GM & more	Here are Friday's biggest analyst calls: Apple, Tesla, Coinbase, Domino's, Costco, Meta & more. Michael Bloom · Wedbush upgrades fuboTV to outperform citing...	https://www.cnbc.com/2021/10/07/thursday-street-calls-netflix-apple-chipotle-square-gm-more.html	2021/10/7	NFLX	8:32:00
CNBC	Buy Netflix after the streaming giant's post-earnings slide, says Jim Cramer	Netflix's post-earnings dip has created an attractive buying point for investors, CNBC's Jim Cramer said Wednesday. Shares of the streaming giant fell 2.17%...	https://www.cnbc.com/2021/10/20/jim-cramer-buy-netflix-after-streaming-giants-post-earnings-slide.html	2021/10/20	NFLX	19:24:00
CNBC	BofA's Nat Schindler on Netflix democratizing the production of content around the world	Nat Schindler of Bank of America Securities joins 'TechCheck' discuss the sentiment around Netflix after its hit show, Squid Game, and the controversy...	https://www.cnbc.com/video/2021/10/19/bofas-nat-schindler-on-netflix-democratizing-the-production-of-content-around-the-world.html	2021/10/19	NFLX	12:01:00
CNBC	Here are Tuesday's biggest analyst calls of the day: Coinbase, Tesla, Apple, Zillow, Netflix & more	Here are Tuesday's biggest analyst calls of the day: Coinbase, Tesla, Apple, Zillow, Netflix & more.	https://www.cnbc.com/2021/10/19/tuesday-wall-street-analyst-calls-coinbase-tesla-apple-netflix.html	2021/10/19	NFLX	8:36:00
CNBC	'Squid Game' season 2 is 'in discussions, but not confirmed yet,' Netflix says	Netflix is considering a second season for “Squid Game,” but has not committed to one yet. The Associated Press reported Tuesday that creator Hwang...	https://www.cnbc.com/2021/11/09/squid-game-season-2-talks-are-underway-netflix-says.html	2021/11/9	NFLX	14:55:00
CNBC	Kevin Spacey ordered to pay 'House of Cards' studio nearly $31 million for contract breach	Spacey was found to have violated the sexual harassment policy of MRC, according to the Los Angeles court petition. MRC severed ties to Spacey, who starred on “...	https://www.cnbc.com/2021/11/22/kevin-spacey-ordered-to-pay-netflix-show-studio-over-misconduct.html	2021/11/22	NFLX	16:32:00
CNBC	Liberty Media's John Malone says he tried to buy Netflix when it was trading at a mere $8 per share	In an interview that aired Thursday, the Liberty Media billionaire recalled attempts to have DirecTV purchase Netflix, when he was chairman of the satellite-...	https://www.cnbc.com/2021/11/18/liberty-medias-malone-says-he-tried-to-buy-netflix-when-it-was-8-a-share.html	2021/11/18	NFLX	12:01:00
CNBC	Disney makes the trend clear: Growth is slowing for streaming services	Disney added just 2 million Disney+ subscribers after more than 12 million last quarter. Netflix bounced back in the third quarter with 4.4 million net adds...	https://www.cnbc.com/2021/11/10/disney-netflix-and-other-streaming-services-subs-arpu-q3-2021.html	2021/11/10	NFLX	17:57:00
CNBC	Top Wall Street analysts are confident in the long-term outlook for these stocks	Earnings season is drawing to a close, and companies have offered investors and analysts insight into their plans for growth in the coming quarters.	https://www.cnbc.com/2021/11/21/top-street-analysts-are-bullish-on-stocks-like-netflix-gm.html	2021/11/21	NFLX	7:44:00
CNBC	Amazon Web Services outage brings some delivery operations to a standstill	Among the services that reported issues as a result of the outage were Disney's streaming subscription service, Disney+, Netflix, Slack, Ticketmaster, stock...	https://www.cnbc.com/2021/12/07/amazon-web-services-outage-causes-issues-at-disney-netflix-coinbase.html	2021/12/7	NFLX	12:28:00
CNBC	Netflix stock tracks for worst month since September 2019 — Why it's a buy here	A sell-off in high growth and momentum stocks has come for Netflix this month. The streaming stock has lost more than 8% in December, tracking for its worst...	https://www.cnbc.com/2021/12/17/netflix-tracks-for-worst-month-since-september-2019-why-its-a-buy.html	2021/12/17	NFLX	17:33:00
CNBC	Netflix will continue to dominate streaming wars next year, says Engine Media's Tom Rogers	Tom Rogers, Engine Media executive chairman, joins CNBC's 'Squawk Box' to discuss whether Netflix will be able to maintain its lead in the streaming wars in...	https://www.cnbc.com/video/2021/12/31/netflix-will-continue-to-dominate-streaming-wars-next-year-says-engine-medias-tom-rogers.html	2021/12/31	NFLX	8:22:00
CNBC	This Singaporean director was told she wasn't good enough. Now her show is on Netflix	Jean Yeo is the creative director and founder of Ochre Pictures, one of Singapore's top independent production companies. She shares her career-defining moments...	https://www.cnbc.com/video/2021/12/13/singaporean-director-with-netflix-show-was-told-she-wasnt-good-enough.html	2021/12/12	NFLX	20:10:00
CNBC	This sector is 2022's 'sneaky catch-up play,' trader says. Here are the two stocks he'd buy	This quarter's worst-performing sector could make a comeback in the new year, one trader says. The final three months of 2021 have been volatile for U.S....	https://www.cnbc.com/2021/12/23/communications-stocks-netflix-roblox-catch-up-plays-for-2022-trader.html	2021/12/23	NFLX	11:21:00
Forbes	Buy Netflix Stock On 2022 Cash Flow Positivity	No. The stock will rise because Netflix is growing up. It is weaning itself of debt and plans to finance future growth from internally-generated cash flow. If...	https://www.forbes.com/sites/petercohan/2021/01/20/buy-netflix-stock-on-2022-cash-flow-positivity/	2021/1/20	NFLX	9:56:00
Forbes	‘The White Tiger' On Netflix Is A Compelling Adaptation Of Aravind Adiga's Bestseller	His story really begins the day he is hired to be the driver for couple Ashok (Rajkummar Rao) and Pinky (Priyanka Chopra Jonas), who have just returned from...	https://www.forbes.com/sites/sheenascott/2021/01/24/the-white-tiger-on-netflix-is-a-compelling-adaptation-of-aravind-adigas-bestseller/	2021/1/24	NFLX	12:58:00
Forbes	‘Lupin' Tops Netflix Series With 70M Households Bingeing Its First 28 Days	Fans devoured the show and at the time, Netflix announced it had set a record for the streamer with 62 million households binge-watching the series in its first...	https://www.forbes.com/sites/danafeldman/2021/01/19/lupin-tops-netflix-series-with-70m-households-bingeing-its-first-28-days/	2021/1/19	NFLX	11:48:00
Forbes	Has Netflix Changed The Way We Watch Movies And Television Forever?	Netflix and Disney have both announced their programming for 2021, underscoring increased home consumption, partly as a result of a year of lockdowns,...	https://www.forbes.com/sites/enriquedans/2021/01/13/has-netflix-changed-the-way-we-watch-movies-and-television-forever/	2021/1/13	NFLX	6:33:00
Forbes	According To Netflix's Top 10 Charts, ‘The Queen's Gambit' Is Still A Bigger Show Than ‘Bridgerton'	According to Netflix, the Shonda Rhimes period piece was streamed by 82 million households in its first 28 days. That performance beat out The Witcher's...	https://www.forbes.com/sites/travisbean/2021/01/29/according-to-netflixs-top-10-charts-the-queens-gambit-is-still-a-bigger-show-than-bridgerton/	2021/1/29	NFLX	19:00:00
Forbes	No Show Can Match What ‘The Queen's Gambit' Just Accomplished On Netflix	In total? That brings The Queen's Gambit's Top 10 streak to 77 days. Which makes the Taylor-Johnson program the first scripted drama on Netflix to pull off such...	https://www.forbes.com/sites/travisbean/2021/01/08/no-show-can-match-what-the-queens-gambit-just-accomplished-on-netflix/	2021/1/8	NFLX	18:00:00
Forbes	Netflix Has Another Hit In Shonda Rhimes' Smashing ‘Bridgerton' Debut	The show is based on a best-selling series of historical romance novels by Seattle writer Julia Quinn that track the lives and loves of the sprawling Bridgerton...	https://www.forbes.com/sites/dbloom/2021/01/05/netflix-has-another-hit-in-shonda-rhimes-smashing-bridgerton-debut/	2021/1/5	NFLX	15:16:00
Forbes	The 10 Most-Watched Shows On Netflix In January 2021	When we look back at the month of January, four shows really stand out. And that's largely because only four TV shows (thus far, anyway) have held the #1...	https://www.forbes.com/sites/travisbean/2021/01/30/the-10-most-watched-shows-on-netflix-in-january-2021/	2021/1/30	NFLX	17:00:00
Forbes	‘Lupin' Is Netflix's Most Popular French Series	The clip shows Omar Sy installing a huge poster for the Netflix show at a metro station in Paris—the Palais Royal-Musée du Louvre station to be precise, the...	https://www.forbes.com/sites/sheenascott/2021/01/14/lupin-is-netflixs-most-popular-french-series-ever/	2021/1/14	NFLX	13:38:00
Forbes	‘Fate: The Winx Saga': New Coming-Of-Age Fantasy Series On Netflix	Fate: The Winx Saga feels like a variation on the same theme explored in previous series on Netflix, such as the Arthurian reimagining Cursed and the demon-...	https://www.forbes.com/sites/sheenascott/2021/01/23/fate-the-winx-saga-new-coming-of-age-fantasy-series-on-netflix/	2021/1/23	NFLX	13:00:00
Forbes	‘Bridgerton' Season 2: Netflix Renews Hit Period Drama	Bridgerton is based on Julia Quinn's bestselling novels. The first season, focusing on the romance between Daphne Bridgerton (Phoebe Dynevor) and the Duke of...	https://www.forbes.com/sites/tufayelahmed/2021/01/21/bridgerton-season-2-netflix-renews-hit-period-drama/	2021/1/21	NFLX	11:51:00
Forbes	A New Netflix Show Has Unseated ‘Bridgerton' For The #1 Spot	Cobra Kai is the TV sequel series to The Karate Kid, and follows Johnny Lawrence (William Zabka) and Daniel LaRusso (Ralph Macchio) as old rivalries are...	https://www.forbes.com/sites/erikkain/2021/01/03/cobra-kai-bridgerton-netflix-most-popular-tv-shows/	2021/1/3	NFLX	14:47:00
Forbes	Netflix First Rewrote Hollywood Economics. Ending The Industry’s Diversity Woes Isn’t As Easy	The streaming giant issues its first inclusion report tracking its diversity gains. Linda Yvette Chávez and Marvin Lemus had no shortage of networks and...	https://www.forbes.com/sites/dawnchmielewski/2021/01/13/netflix-first-rewrote-hollywood-economics-ending-its-diversity-woes-isnt-as-easy/	2021/1/13	NFLX	10:00:00
Forbes	‘Zara Meets Netflix'—The Fashion House Where AI Removes Designers And Overstock	Described by its founder Ramin Ahmari as “Zara meets Netflix NFLX -2.2% ,” FINESSE creates the products their Gen Z target audience want when they want them,...	https://www.forbes.com/sites/brookerobertsislam/2021/01/27/zara-meets-netflix-the-fashion-house-where-ai-replaces-designers-eliminating-overstock/	2021/1/27	NFLX	10:00:00
Forbes	‘Call My Agent!': The French Hit Series On Netflix With Amazing Guest Stars	A series created by Fanny Herrero, from an original idea by Dominique Besnehard and Michel Feller, the very first season of Call My Agent! had begun with the...	https://www.forbes.com/sites/sheenascott/2021/01/22/call-my-agent-the-french-hit-series-on-netflix-with-amazing-guest-stars/	2021/1/22	NFLX	16:04:00
Forbes	Jason Statham’s Most Underrated Actioner Is Netflix’s Most-Watched Movie	If Netflix can get big viewership for forgotten or theatrically ignored star-driven actioners, why should they bother to spend big bucks on their own action...	https://www.forbes.com/sites/scottmendelson/2021/01/23/most-underrated-jason-statham-movie-homefront-most-watched-netflix-winona-ryder-james-franco-sylverster-stallone/	2021/1/23	NFLX	15:05:00
Forbes	Netflix Signs Lease Deal For Two New Production Studios In Korea	When Netflix first entered the Korean drama market, several entertainment companies turned down partnership requests. The first Netflix Korean Original Series...	https://www.forbes.com/sites/joanmacdonald/2021/01/06/netflix-signs-lease-deal-for-two-new-production-studios-in-korea/	2021/1/6	NFLX	20:53:00
Forbes	‘Outside The Wire' Is One Of Netflix's Worst Action Originals To Date	I'm not sure how many movies Netflix has tricked me into watching just because they were trending. Sometimes it pans out with a quality offering,...	https://www.forbes.com/sites/paultassi/2021/01/18/outside-the-wire-is-one-of-netflixs-worst-action-originals-to-date/	2021/1/18	NFLX	9:30:00
Forbes	‘On My Block' Renewed For Fourth And Final Season At Netflix	On My Block is gearing up for one last adventure in Freeridge. Netflix announced today that the show was renewed for a fourth and final season.	https://www.forbes.com/sites/kemberliespivey/2021/01/29/on-my-block-renewed-for-fourth-and-final-season-at-netflix/	2021/1/29	NFLX	16:20:00
Forbes	Katherine Heigl Says Role In New Netflix Drama ‘Firefly Lane' Initially Scared Her	Katherine Heigl and Sarah Chalke are each superb in their respective roles as Tully and Kate, two best friends who first meet as teenagers in the seventies and...	https://www.forbes.com/sites/danafeldman/2021/02/01/katherine-heigl-says-role-in-new-netflix-drama-firefly-lane-initially-scared-her/	2021/2/1	NFLX	18:08:00
Forbes	This Underrated Russell Crowe Thriller Is Now The #1 Movie On Netflix	With no major new releases hitting Netflix until Feb. 1, the #1 position is The Next Three Days's to lose. But given the Top 10 pattern so far this month, we...	https://www.forbes.com/sites/travisbean/2021/01/27/this-underrated-russell-crowe-thriller-is-now-the-1-movie-on-netflix/	2021/1/27	NFLX	9:17:00
Forbes	Netflix Is Making A ‘Sonic Prime' Show From ‘Ben 10' Creators	Some big classic gaming news out of Netflix this morning, as the streaming service has announced it is officially making a Sonic the Hedgehog 3D animated...	https://www.forbes.com/sites/paultassi/2021/02/01/netflix-is-making-a-sonic-prime-show-from-ben-10-creators/	2021/2/1	NFLX	9:29:00
Forbes	Every New Movie Coming To Netflix, Amazon And Hulu This Week (Jan. 4-7)	Here's every new movie coming to those streaming services and when they will be available to stream. The Girl with the Dragon Tattoo (Netflix).	https://www.forbes.com/sites/travisbean/2021/01/04/every-new-movie-coming-to-netflix-amazon-and-hulu-this-week-jan-4-7/	2021/1/4	NFLX	18:00:00
Forbes	‘We Can Be Heroes' Is The #1 Movie On Netflix Yet Again	The Rodriguez film has now been on Netflix for 18 days. And of the 17 days the film has been eligible for the Top 10 charts, We Can Be Heroes has been in first...	https://www.forbes.com/sites/travisbean/2021/01/11/we-can-be-heroes-is-the-1-movie-on-netflix-yet-again/	2021/1/11	NFLX	11:28:00
Forbes	Netflix's ‘Cobra Kai' Season 3 Somehow Surpasses The First Two	Eventually, since no one knew YouTube had shows, it was bought by Netflix, and now we have our first new season under new ownership and…it's even better than...	https://www.forbes.com/sites/paultassi/2021/01/04/netflixs-cobra-kai-season-3-somehow-surpasses-the-first-two/	2021/1/4	NFLX	8:20:00
Forbes	Pretend She's A Writer (on Netflix's Pretend It's A City)	“Pretend it's a city” is a seven-part documentary series on Netflix starring author Fran Leibowitz by Martin Scorsese, in which Leibowitz talks to Scorsese...	https://www.forbes.com/sites/tomteicholz/2021/01/29/pretend-shes-a-writer-on-netflixs-pretend-its-a-city/	2021/1/29	NFLX	17:08:00
Forbes	Netflix Price Rises Are Just About To Bite	Netflix subscribers are about to be hit by price hikes, as the company begins to implement new fees that were announced last year. The revised prices will...	https://www.forbes.com/sites/barrycollins/2021/01/05/netflix-price-rises-are-just-about-to-bite/	2021/1/5	NFLX	10:21:00
Forbes	5 New Series Coming To Netflix In February That Are Worth The Binge	When Netflix NFLX -4.5% recently announced its latest earnings, it came to light that the behemoth had reached a huge first-of-its-kind milestone by...	https://www.forbes.com/sites/danafeldman/2021/01/25/5-new-series-coming-to-netflix-in-february-that-are-worth-the-binge/	2021/1/25	NFLX	0:45:00
Forbes	‘Cobra Kai' Has Moved Into Elite Territory On The Netflix Charts	But Cobra Kai has been making some moves on another Netflix list as well—a much more elite set of rankings. When we combine the 2020 Top 10 charts with the...	https://www.forbes.com/sites/travisbean/2021/01/09/cobra-kai-has-moved-into-elite-territory-on-the-netflix-charts/	2021/1/9	NFLX	15:00:00
Forbes	Netflix To Fund U.K. Student Scholarships	Anne Mensah, Vice President of U.K. original series, revealed the new monetary outlay said to be a part of the $5m (£3.6m) fund that Netflix revealed in June...	https://www.forbes.com/sites/joshwilson/2021/01/24/netflix-to-fund-uk-student-scholarships/	2021/1/24	NFLX	7:15:00
Forbes	The Most Incredible Streak On Netflix's Top 10 Charts Just Ended	On Feb. 27, 2020, Netflix NFLX +0.1% launched a brand new feature called the Top 10. For the first time ever, the world's most viral streaming service—which...	https://www.forbes.com/sites/travisbean/2021/01/24/the-most-incredible-streak-on-netflixs-top-10-charts-just-ended/	2021/1/24	NFLX	13:00:00
Forbes	This New Streaming Report Shows That HBO Max Is Gaining On Netflix, Amazon And Hulu	There's no doubt about it: Netflix NFLX -1% is the top streaming platform in the country, in the world. At the end of 2021, the streamer had reached close...	https://www.forbes.com/sites/travisbean/2021/01/09/this-new-streaming-report-shows-that-hbo-max-is-gaining-on-netflix-amazon-and-hulu/	2021/1/9	NFLX	11:23:00
Forbes	‘Bridgerton' Just Pulled Off Something Incredible On The Netflix Top 10 Charts	But today also marks another significant milestone for the series—a feat that very few shows on Netflix can claim to have achieved. By nabbing the top spot on...	https://www.forbes.com/sites/travisbean/2021/01/09/bridgerton-just-did-something-incredible-on-the-netflix-top-10-charts/	2021/1/9	NFLX	12:48:00
Forbes	Demon Slayer, Now On Netflix, Is An Absolute Must-Watch	Demon Hunter tells the story of young Tanjiro, an average kid whose life is turned upside down when his entire family is slaughtered by demons, except for his...	https://www.forbes.com/sites/paultassi/2021/01/26/demon-slayer-now-on-netflix-is-an-absolute-must-watch/	2021/1/26	NFLX	9:44:00
Forbes	The 10 Best New Netflix Original Shows Of 2020 You Should Watch In 2021	We are now in 2021, and the first Netflix megahit is already upon us, the release of Cobra Kai season 3. But before you dive into that, I wanted to go...	https://www.forbes.com/sites/paultassi/2021/01/03/the-10-best-new-netflix-original-shows-of-2020-you-should-watch-in-2021/	2021/1/3	NFLX	10:32:00
Forbes	10 Great Movies To Watch Before They Disappear From Netflix At The End Of January	At the beginning of each new month, the world's most popular streaming platforms—such as Netflix, HBO Max and Hulu—offer up dozens of new movies to choose...	https://www.forbes.com/sites/travisbean/2021/01/23/10-great-movies-to-watch-before-they-disappear-from-netflix-at-the-end-of-january/	2021/1/23	NFLX	16:17:00
Forbes	Here Are 5 Netflix Series Centered Around Strong Female Characters	It's clear that Netflix NFLX +0.1% subscribers like to see strong, bold, determined women take charge of their lives as five of the streamer's top series are...	https://www.forbes.com/sites/danafeldman/2021/01/10/here-are-5-netflix-series-centered-around-strong-female-characters/	2021/1/10	NFLX	15:01:00
Forbes	The Queen Of Hearts: Golda Rosheuvel's Reign On Shondaland's Hit Netflix Series ‘Bridgerton'	For those that have watched Bridgerton since it began streaming on Netflix on Christmas Day 2020, it would be difficult picturing anyone but Golda to play the...	https://www.forbes.com/sites/jeffconway/2021/01/21/the-queen-of-hearts-golda-rosheuvels-reign-on-shondalands-hit-netflix-series-bridgerton/	2021/1/21	NFLX	8:52:00
Forbes	Netflix Gamestop Movie Risks Same ‘Fever Pitch’ Fate As ‘Zero Dark Thirty’	Mark Boal is being hired to pen a Netflix movie about the current GameStop stock surge. But the writer of Zero Dark Thirty knows that how the story ends...	https://www.forbes.com/sites/scottmendelson/2021/02/01/gamestop-netflix-mark-boal-noah-centineo-movie/	2021/2/1	NFLX	14:05:00
Forbes	‘Below Zero': The Tense New Spanish Action Thriller On Netflix	A new Spanish movie, Below Zero (Bajocero), was released on Netflix NFLX +0.1% this January 29. This tense action thriller with its central mystery will...	https://www.forbes.com/sites/sheenascott/2021/01/30/below-zero-the-tense-new-spanish-action-thriller-on-netflix/	2021/1/30	NFLX	14:00:00
Forbes	‘We Can Be Heroes' Has Quietly Become One Of Netflix's Most Popular Movies In The Top 10 Era	On today's Top 10 charts over on Netflix, We Can Be Heroes fell to its lowest position since its premiere on Christmas Day last year.	https://www.forbes.com/sites/travisbean/2021/01/22/we-can-be-heroes-has-quietly-become-one-of-netflixs-most-popular-movies-in-the-top-10-era/	2021/1/22	NFLX	18:00:00
Forbes	‘Outside The Wire,’ Netflix’s Most-Watched Movie, Beat Marvel At Their Own Game	What has changed is that the recent Marvel and DC films have beaten their competition to the punch. Sony and/or Netflix is still developing another He-Man movie...	https://www.forbes.com/sites/scottmendelson/2021/01/19/netflix-outside-the-wire-gives-anthony-mackie-as-captain-america-before-marvel-disney-falcon-and-the-winter-soldier/	2021/1/19	NFLX	16:00:00
Forbes	Join The Hunt For A Serial Killer In Netflix ‘Night Stalker' Doc Series	Top-notch police work and dogged persistence will eventually connect these crimes and bring Richard Ramirez, one of the most notorious serial killers in...	https://www.forbes.com/sites/danafeldman/2021/01/05/join-the-huntfor-a-serial-killer-innetflix-night-stalker-doc-series/	2021/1/5	NFLX	17:54:00
Forbes	Netflix Releases Diversity And Inclusion Study And Announces New Fund For Creative Equity	Netflix has long challenged the way we consume content, but in more recent years, it's also been the force behind a long list of original films and series,...	https://www.forbes.com/sites/gabbyshacknai/2021/02/28/netflix-releases-diversity-and-inclusion-study-and-announces-new-fund-for-creative-equity/	2021/2/28	NFLX	23:53:00
Forbes	‘Behind Her Eyes' Netflix Review: Creepy New Thriller With Unexpected Twist	Marketed with the hashtag #WTFThatEnding when the book was released, fans of the novel will not be disappointed with the Netflix adaptation. The six-part series...	https://www.forbes.com/sites/sheenascott/2021/02/17/behind-her-eyes-netflix-review-creepy-new-thriller-with-unexpected-twist/	2021/2/17	NFLX	13:47:00
Forbes	‘Ginny & Georgia' Has Taken Over As The #1 Show On Netflix	Antonia Gentry and Brianne Howey star in the new Netflix series 'Ginny & Georgia.' Netflix. This past week, the psychological thriller Behind Her Eyes took over...	https://www.forbes.com/sites/travisbean/2021/02/26/ginny--george-takes-over-as-the-new-1-show-on-netflix/	2021/2/26	NFLX	11:28:00
Forbes	‘Tribes Of Europa': New German Netflix Series Is A Violent Dystopian Ride	Produced by Wiedemann & Berg, the team behind the Oscar-winning The Lives of Others and the critically-acclaimed Netflix original series Dark, Tribes of Europa...	https://www.forbes.com/sites/sheenascott/2021/02/20/tribes-of-europa-new-german-netflix-series-is-a-violent-dystopian-ride/	2021/2/20	NFLX	13:00:00
Forbes	Netflix Announces Funding For New Global Programs To Boost Female Creatives	Dedicating $20 million annually over the next five years, the fund seeks to set underrepresented communities up for success in the TV and film industries by...	https://www.forbes.com/sites/anneeaston/2021/03/04/netflix-announces-funding-for-new-global-programs-to-boost-female-creatives/	2021/3/4	NFLX	14:31:00
Forbes	Here Are 3 Netflix Series To Binge If You Loved ‘Firefly Lane'	At the time of this writing, there's been no official word of a second season for the beloved Netflix NFLX -1% drama Firefly Lane.	https://www.forbes.com/sites/danafeldman/2021/02/21/here-are-3-netflix-series-to-binge-if-you-loved-firefly-lane/	2021/2/21	NFLX	17:16:00
Forbes	‘Chappelle's Show' Returns To Netflix After Battle Over License	“They (CBS Viacom, parent company of Comedy Central) didn't have to pay me because I signed the contract," Chappelle said in the video. "But is that right? I...	https://www.forbes.com/sites/nashasmith/2021/02/16/chappelles-show-returns-to-netflix/	2021/2/16	NFLX	10:55:00
Forbes	What Success For ‘The Office’ On Peacock And ‘Criminal Minds’ On Netflix Means For The Streaming Wars	We can't say, since this is new territory. But there's a case to be made that folks gorging on Criminal Minds on Netflix might pay $5-$10 (depending on the tier)...	https://www.forbes.com/sites/scottmendelson/2021/02/25/what-success-for-the-office-on-peacock-and-criminal-minds-on-netflix-means-for-the-streaming-wars/	2021/2/25	NFLX	14:00:00
Forbes	Netflix's ‘Cobra Kai' Kicks Off 2021 As Huge Winner In Streaming Wars	4 Series Coming To Netflix In October That Are Worth The Binge ... The continuation of the Sony Pictures Television film franchise, which began with the original...	https://www.forbes.com/sites/carlymayberry/2021/02/04/netflixs-cobra-kai-kicks-off-2021-as-huge-winner-in-streaming-wars/	2021/2/4	NFLX	17:40:00
Forbes	Netflix's 'Behind Her Eyes' Has One Of The Best Endings In Recent Memory	Netflix has a surprise new hit miniseries on its hands, Behind Her Eyes, an adaptation of a novel by Sarah Pinborough. It's only six episodes,...	https://www.forbes.com/sites/paultassi/2021/02/22/netflixs-behind-her-eyes-has-one-of-the-best-endings-in-recent-memory/	2021/2/22	NFLX	8:45:00
Forbes	Katherine Heigl Says Role In New Netflix Drama ‘Firefly Lane' Initially Scared Her	Katherine Heigl and Sarah Chalke are each superb in their respective roles as Tully and Kate, two best friends who first meet as teenagers in the seventies and...	https://www.forbes.com/sites/danafeldman/2021/02/01/katherine-heigl-says-role-in-new-netflix-drama-firefly-lane-initially-scared-her/	2021/2/1	NFLX	18:08:00
Forbes	Netflix Is Making A ‘Sonic Prime' Show From ‘Ben 10' Creators	Some big classic gaming news out of Netflix this morning, as the streaming service has announced it is officially making a Sonic the Hedgehog 3D animated...	https://www.forbes.com/sites/paultassi/2021/02/01/netflix-is-making-a-sonic-prime-show-from-ben-10-creators/	2021/2/1	NFLX	9:29:00
Forbes	Netflix’s ‘Amend: The Fight For America’ Is Must Watch Anti-Racism Education For Corporate America	Will Smith executive produces and hosts the Netflix six-part docuseries Amend: The Fight. Will Smith co-executive produces and hosts the Netflix six-part...	https://www.forbes.com/sites/danabrownlee/2021/02/27/netflixs-amend-the-fight-for-america-is-must-watch-anti-racism-education-for-corporate-america/	2021/2/27	NFLX	8:35:00
Forbes	‘Capitani' On Netflix: A Bad-Tempered Detective In Luxembourg Investigates Mysterious Death	Netflix NFLX +0.1% released this February 11 its first crime series from Luxembourg named Capitani. The twelve-part series is a complex well-paced whodunnit...	https://www.forbes.com/sites/sheenascott/2021/02/13/capitani-on-netflix-a-bad-tempered-detective-in-luxembourg-investigates-mysterious-death/	2021/2/13	NFLX	14:00:00
Forbes	What Netflix Fans Need To Know About The Cecil Hotel’s Rumored Reopening	Long before the Netflix noir documentary about 21-year-old Canadian tourist Elisa Lam's sad end at the Cecil Hotel, the landmark building in Los Angeles had...	https://www.forbes.com/sites/suzannerowankelleher/2021/02/28/what-netflix-fans-need-to-know-about-the-cecil-hotels-rumored-reopening/	2021/2/28	NFLX	9:15:00
Forbes	The Best New Movies To Stream On Netflix, Amazon, Hulu, HBO, Disney+ And Apple TV This Weekend	But this weekend happens to be pretty substantial. Between six of the biggest streamers—which includes HBO Max, Amazon Prime, Disney+, Netflix, Apple TV and...	https://www.forbes.com/sites/travisbean/2021/02/26/the-best-new-movies-to-stream-on-netflix-amazon-hulu-hbo-disney-and-apple-tv-this-weekend/	2021/2/26	NFLX	17:00:00
Forbes	From ‘WandaVision' To ‘The Mandalorian,' The Disney Plus, Netflix-Crushing Plan Is Taking Shape	From 'WandaVision' To 'The Mandalorian,' The Disney Plus, Netflix-Crushing Plan Is Taking Shape ... Opinions expressed by Forbes Contributors are their own. News...	https://www.forbes.com/sites/paultassi/2021/02/07/from-wandavision-to-the-mandalorian-the-disney-plus-netflix-crushing-plan-is-taking-shape/	2021/2/7	NFLX	9:27:00
Forbes	‘We Can Be Heroes' Is Probably The Most Popular Netflix Movie Ever	Netflix keeps a notably tight wrap on its viewership numbers and only releases data when it's looking to market a certain show or movie. But thanks to my points...	https://www.forbes.com/sites/travisbean/2021/02/13/we-can-be-heroes-is-probably-the-most-popular-netflix-movie-ever/	2021/2/13	NFLX	12:36:00
Forbes	Here Are Some Of The Most Romantic Series On Netflix, According To The Streamer’s Instagram	Love is definitely in the air on Netflix! With Valentine's Day just around the corner, TV lovers are notably in the mood for a little romance.	https://www.forbes.com/sites/danafeldman/2021/02/12/here-are-the-top-10-romantic-series-on-netflix-according-to-the-streamers-instagram/	2021/2/12	NFLX	15:05:00
Forbes	Netflix’s 'The Crown' Is Right: Old-Fashioned Writing Still Serves A Purpose	The PR Maven®, CEO & Founder, Marshall Communications, creating & implementing marketing/PR/personal branding strategies.	https://www.forbes.com/sites/forbesagencycouncil/2021/02/23/netflixs-the-crown-is-right-old-fashioned-writing-still-serves-a-purpose/	2021/2/23	NFLX	7:00:00
Forbes	‘Jenni Rivera: Mariposa De Barrio' Has Quietly Become One Of Netflix's Most Popular Shows Of 2021	Over the past 40 days, several shows have dominated the Netflix NFLX -1% platform. The most obvious standout is Bridgerton, which has held the #1 position...	https://www.forbes.com/sites/travisbean/2021/02/10/jenni-rivera-mariposa-de-barrio-has-quietly-become-one-of-netflixs-most-popular-shows-of-2021/	2021/2/10	NFLX	18:00:00
Forbes	What Netflix's Recommendation Systems Can Teach Us About The Computing Challenges Of The Near Future	Recommendation systems thrive on massive amounts of data: The more information Netflix has on one's viewing habits, the more confidently its recommenders can...	https://www.forbes.com/sites/forbestechcouncil/2021/02/19/what-netflixs-recommendation-systems-can-teach-us-about-the-computing-challenges-of-the-near-future/	2021/2/19	NFLX	7:40:00
Forbes	‘We Can Be Heroes' Just Set A New Record On Netflix's Top 10 Charts	Because Netflix keeps such a tight wrap on its viewership numbers, we can't truly be sure about We Can Be Heroes's place at the top of the movie pack. But in...	https://www.forbes.com/sites/travisbean/2021/02/20/we-can-be-heroes-just-set-a-new-record-on-netflixs-top-10-charts/	2021/2/20	NFLX	12:13:00
Forbes	Netflix Gamestop Movie Risks Same ‘Fever Pitch’ Fate As ‘Zero Dark Thirty’	Mark Boal is being hired to pen a Netflix movie about the current GameStop stock surge. But the writer of Zero Dark Thirty knows that how the story ends...	https://www.forbes.com/sites/scottmendelson/2021/02/01/gamestop-netflix-mark-boal-noah-centineo-movie/	2021/2/1	NFLX	14:05:00
Forbes	Discovery Subsidiary GCN To Launch Netflix-Style Streaming TV Channel For Cyclists	Volcano riding. Discovery Subsidiary GCN To Launch Netflix-Style Documentary-Heavy Streaming TV Channel For Cyclists. GCN. YouTube-based Global Cycling Network—...	https://www.forbes.com/sites/carltonreid/2021/02/08/discovery-subsidiary-gcn-to-launch-netflix-style-documentary-heavy-streaming-tv-channel-for-cyclists/	2021/2/8	NFLX	8:32:00
Forbes	A New Show Has Surpassed ‘Bridgerton’ To Become Netflix’s Most Popular Program Of 2021	For the nearly the entirety of 2021, no show on Netflix NFLX +9.3% has been bigger than Bridgerton. In total, the Shonda Rhimes program has spent 19 days in...	https://www.forbes.com/sites/travisbean/2021/04/02/a-new-show-has-surpassed-bridgerton-to-become-netflixs-most-popular-program-of-2021/	2021/4/2	NFLX	19:00:00
Forbes	‘The Irregulars': New Netflix Series That Takes Sherlock Holmes On A Supernatural Spin	The New Netflix original series, The Irregulars, is a fun young-adult drama reimagining of the Sherlock Holmes murder mysteries within the supernatural.	https://www.forbes.com/sites/sheenascott/2021/03/27/the-irregulars-new-netflix-series-that-takes-sherlock-holmes-on-a-supernatural-spin/	2021/3/27	NFLX	14:00:00
Forbes	Why Netflix's Password Sharing Crackdown Makes Sense In Today's Streaming World	That's one reason some Wall Street analysts have long called for a crackdown on sharing Netflix passwords, to ensure that people using the service are generally...	https://www.forbes.com/sites/dbloom/2021/03/16/why-netflixs-password-sharing-crackdown-makes-sense-in-todays-streaming-world/	2021/3/16	NFLX	16:08:00
Forbes	Netflix Pays Reported $400M For Rian Johnson And Daniel Craig’s ‘Knives Out’ Sequels	The first film, starring Daniel Craig as an old-school detective solving a very Clue-like murder mystery, was a shining example of the viability of, in the...	https://www.forbes.com/sites/scottmendelson/2021/03/31/netflix-knives-out-daniel-craig-rian-johnson-400m/	2021/3/31	NFLX	18:00:00
Forbes	‘The One' On Netflix: Complex British Sci-Fi That Does More Than Search For Soulmates	The new British series, The One, is now available to stream or binge on Netflix. Produced by Urban Myth Films in association with Studiocanal for Netflix,...	https://www.forbes.com/sites/sheenascott/2021/03/13/the-one-on-netflix-complex-british-sci-fi-that-does-more-than-search-for-soulmates/	2021/3/13	NFLX	14:00:00
Forbes	‘Ginny & Georgia' Just Passed ‘Tiger King' To Capture This Epic Netflix Record	Brianne Howey (left) and Antonia Gentry star in Netflix's latest hit series, 'Ginny & Georgia.' Netflix. Twenty-nine days ago, it seemed improbable—impossible,...	https://www.forbes.com/sites/travisbean/2021/03/25/ginny--georgia-just-passed-tiger-king-to-capture-this-epic-netflix-record/	2021/3/25	NFLX	18:00:00
Forbes	Netflix Announces Funding For New Global Programs To Boost Female Creatives	Dedicating $20 million annually over the next five years, the fund seeks to set underrepresented communities up for success in the TV and film industries by...	https://www.forbes.com/sites/anneeaston/2021/03/04/netflix-announces-funding-for-new-global-programs-to-boost-female-creatives/	2021/3/4	NFLX	14:31:00
Forbes	You Must Watch Netflix's ‘Formula 1: Drive To Survive' Even If You Hate Racing	BAHRAIN, BAHRAIN - MARCH 12: Daniel Ricciardo of Australia and McLaren F1 and Lando Norris of Great · BAHRAIN, BAHRAIN - MARCH 12: Pierre Gasly of France driving...	https://www.forbes.com/sites/paultassi/2021/03/23/you-must-watch-netflixs-formula-1-drive-to-survive-even-if-you-hate-racing/	2021/3/23	NFLX	9:01:00
Forbes	The 25 Most Popular Movies On Netflix In 2021 (Updated March 13)	Rosamund Pike stars in the Netflix film 'I Care a Lot.' Netflix. The past couple weeks have really encapsulated what has been a lively, unpredictable year for...	https://www.forbes.com/sites/travisbean/2021/03/13/the-25-most-popular-movies-on-netflix-in-2021-updated-march-13/	2021/3/13	NFLX	18:00:00
Forbes	‘Coven Of Sisters' On Netflix: Period Movie On Spain's Witch Trials	This is a historical film about the witch trials in the Basque country, viewed through a contemporary lens. Due to an immersive cinematographic style and great...	https://www.forbes.com/sites/sheenascott/2021/03/13/coven-of-sisters-on-netflix-period-movie-on-spains-witch-trials/	2021/3/13	NFLX	13:00:00
Forbes	Netflix Stock Set To Hit $600?	Despite a more than 70% rise since its March 2020 lows, at the current price of $513 per share, we believe Netflix stock (NASDAQ: NFLX) is still a good bet.	https://www.forbes.com/sites/greatspeculations/2021/04/01/netflix-stock-set-to-hit-600/	2021/4/1	NFLX	6:00:00
Forbes	When To Share Your Netflix, Hulu, Disney+ Passwords (And When You Can’t)	It certainly has been on the minds of executives at Netflix and other streaming services for some time. As far back as October 2019, a Netflix executive said...	https://www.forbes.com/sites/dwightsilverman/2021/03/29/when-to-share-your-netflix-hulu-disney-passwords-and-when-you-cant/	2021/3/29	NFLX	10:00:00
Forbes	‘Deadly Illusions' Quickly Became The Most-Watched Movie On Netflix	Kristen Davis and Greer Grammer star in 'Deadly Illusions' on Netflix. Netflix. Today, a potentially record-breaking run came to an abrupt end on Netflix's Top...	https://www.forbes.com/sites/travisbean/2021/03/22/deadly-illusions-quickly-became-the-most-watched-movie-on-netflix/	2021/3/22	NFLX	18:00:00
Forbes	How Tahar Rahim Prepared For Serial Killer Role In Netflix Drama ‘The Serpent'	In his latest endeavor, Rahim portrays a ruthless serial killer in the Netflix/BBC co-production The Serpent, which is premiering stateside April 2 on Netflix.	https://www.forbes.com/sites/danafeldman/2021/03/30/how-tahar-rahim-prepared-for-serial-killer-role-in-netflix-drama-the-serpent/	2021/3/30	NFLX	8:53:00
Forbes	The 25 Most Popular Movies On Netflix In 2021 (Updated March 20)	Jennifer Garner and Édgar Ramírez star as the mother and father in Netflix's latest hit film 'Yes ... [+] Day.' Netflix. In just six days'...	https://www.forbes.com/sites/travisbean/2021/03/20/the-25-most-popular-movies-on-netflix-in-2021-updated-march-20/	2021/3/20	NFLX	18:00:00
Forbes	The Best New Movies On Netflix In March 2021	Each new month brings with it a cavalcade of new movies to choose from on our favorite streaming services. And that's especially true for Netflix, which—in...	https://www.forbes.com/sites/travisbean/2021/03/06/the-best-new-movies-on-netflix-in-march-2021/	2021/3/6	NFLX	18:00:00
Forbes	Nielsen's New Metric Uses Netflix's ‘Cobra Kai' To Show Brand Impact	That's taking into account that in an average week in December 2020, Americans streamed more than 132 billion minutes, with big streaming platforms like Netflix...	https://www.forbes.com/sites/carlymayberry/2021/03/16/nielsens-new-metric-uses-netflixs-cobra-kai-to-show-brand-impact/	2021/3/16	NFLX	17:38:00
Forbes	The 10 Most Popular Shows On Netflix (So Far) In March	Georgia holds her daughter Ginny outside their new home. Brianne Howey (left) and Antonia Gentry star in Netflix's latest hit series, 'Ginny & Georgia.' Netflix.	https://www.forbes.com/sites/travisbean/2021/03/26/the-most-popular-shows-on-netflix-so-far-in-march/	2021/3/26	NFLX	19:49:00
Forbes	Netflix's 'Seaspiracy' Is A Powerful Appetite Suppressant	Prof Callum Roberts, a marine conservationist at the University of Exeter who is quoted in the documentary, responded to the criticisms, stating: “It's [...	https://www.forbes.com/sites/danidiplacido/2021/04/04/netflixs-seaspiracy-is-a-powerful-appetite-suppressant/	2021/4/4	NFLX	8:37:00
Forbes	The 10 Most Popular Movies On Netflix (So Far) In March	The animated feature Bigfoot Family, the box office juggernaut The Dark Knight, the family-friendly Jennifer Garner film Yes Day—they're all great picks. But...	https://www.forbes.com/sites/travisbean/2021/03/26/the-10-most-popular-movies-on-netflix-so-far-in-march/	2021/3/26	NFLX	19:48:00
Forbes	The 10 Best Movies To Stream Before They Disappear From Netflix At The End Of March	In just a little over one week's time, subscribers of Netflix will be treated to a fresh slate of movies to choose from. Dozens of great new films will...	https://www.forbes.com/sites/travisbean/2021/03/20/the-10-best-movies-to-stream-before-they-disappear-from-netflix-at-the-end-of-march/	2021/3/20	NFLX	19:00:00
Forbes	The Best New Movies To Stream On Netflix, Amazon, Hulu, HBO, Disney+ And Peacock This Week	The movies just keep on coming. While the first day of each month always promises the biggest influx of new options, the rest of the month continues to deliver...	https://www.forbes.com/sites/travisbean/2021/04/04/the-best-new-movies-to-stream-on-netflix-amazon-hulu-hbo-disney-and-peacock-this-week/	2021/4/4	NFLX	18:00:00
Forbes	Netflix's ‘The Crown' Sees Surge In Viewership After Oprah Interview	Additionally, Netflix listed The Crown as making an appearance as the ninth most-watched show on the streamer among 2 million Reelgood users in the United...	https://www.forbes.com/sites/carlymayberry/2021/03/18/netflixs-the-crown-sees-surge-in-viewership-after-oprah-interview/	2021/3/18	NFLX	21:46:00
Forbes	The 25 Most Popular Shows On Netflix In 2021 - Update: April 3	CoComelon - 470 points; Bridgerton - 438 points; Ginny & Georgia - 361 points; iCarly - 351 points; Firefly Lane - 238 points; Behind Her Eyes - 199 points...	https://www.forbes.com/sites/travisbean/2021/04/03/the-25-most-popular-shows-on-netflix-in-2021update-april-3/	2021/4/3	NFLX	18:00:00
Forbes	Mark Wahlberg's ‘Spenser Confidential' Is Once Again One Of Netflix's Most Popular Movies	Back on March 6, 2020, Spenser Confidential made its Netflix NFLX -1% debut. The movie found Hollywood superstar Mark Wahlberg paired with his longtime...	https://www.forbes.com/sites/travisbean/2021/03/25/is-mark-wahlbergs-spenser-confidential-back-to-dominate-netflixs-top-10-list/	2021/3/25	NFLX	18:30:00
Forbes	‘The Innocent' Trailer: New Harlan Coben Adaptation From Spain On Netflix	Subtitled “Nobody escapes from the past,” the new eight-episode original miniseries will arrive on Netflix on April 30. It is an intriguing trailer introducing...	https://www.forbes.com/sites/sheenascott/2021/03/05/the-innocent-trailer-new-harlan-coben-adaptation-from-spain-on-netflix/	2021/3/5	NFLX	9:57:00
Forbes	Gareth Evans Discusses ‘Gangs Of London’ And His Exclusive Netflix Deal	I caught up with Evans to discuss the acclaimed show as well as his multi-project deal with Netflix NFLX -1% . Simon Thompson: The last time...	https://www.forbes.com/sites/simonthompson/2021/04/02/gareth-evans-discusses-gangs-of-london-and-his-exclusive-netflix-deal/	2021/4/2	NFLX	17:30:00
Forbes	The 25 Most Popular Shows On Netflix In 2021 (Updated March 20)	Regé‑Jean Page and Phoebe Dynevor star in the Shonda Rhimes Netflix hit 'Bridgerton.' Netflix. At the beginning of 2021, it seemed impossible that any show on...	https://www.forbes.com/sites/travisbean/2021/03/20/the-25-most-popular-shows-on-netflix-in-2021-updated-march-20/	2021/3/20	NFLX	18:00:00
Forbes	‘Nevenka: Breaking The Silence' On Netflix: A Gripping Spanish Documentary	Netflix NFLX -1% has released a new docuseries Nevenka: Breaking the Silence on Nevenka Fernández's case in 2001 against Mayor Ismael Álvarez.	https://www.forbes.com/sites/sheenascott/2021/03/06/nevanka-breaking-the-silence-on-netflix-a-gripping-spanish-documentary/	2021/3/6	NFLX	14:00:00
Forbes	The 25 Most Popular Movies On Netflix In 2021 - Update: April 3	Rosamund Pike stars in the Netflix film 'I Care a Lot.' Netflix. For a large portion of the year, some familiar films have sat atop the rankings for the most...	https://www.forbes.com/sites/travisbean/2021/04/03/the-25-most-popular-movies-on-netflix-in-2021update-april-3/	2021/4/3	NFLX	18:00:00
Forbes	Netflix Shares Plummet After Q1 Subscriber Miss, But Buybacks Coming	During a late-afternoon earnings call, Netflix executives attributed the “big miss” (along with previous recent ones the other direction) to the pandemic's many...	https://www.forbes.com/sites/dbloom/2021/04/20/netflix-shares-plummet-after-q1-subscriber-miss-but-buybacks-coming/	2021/4/20	NFLX	20:28:00
Forbes	How The Netflix/Sony Deal Impacts Theaters, Streaming And Spider-Man In The MCU	Will Disney and Sony still play nice with Spider-Man in the Marvel Cinematic Universe now that all future "Spider-Verse" movies will go from theaters to...	https://www.forbes.com/sites/scottmendelson/2021/04/08/netflix-sony-spider-man-marvel-disney-deal-explained/	2021/4/8	NFLX	14:15:00
Forbes	What Does Sony's Rumored $3 Billion Deal With Netflix And Disney Mean For Superhero Fans?	In short, the deal will allow superhero fans and beyond to watch movies and series from Sony across Disney platforms and Netflix (more specifically for films)...	https://www.forbes.com/sites/joshwilson/2021/04/22/what-does-sonys-rumored-3-billion-deal-with-netflix-and-disney-mean-for-superhero-fans/	2021/4/22	NFLX	13:21:00
Forbes	Kanye West Documentary Series Coming To Netflix	A source close to the situation said that with an inflated cost of the archive sold to Netflix, and factoring in worldwide music rights clearances for West's...	https://www.forbes.com/sites/joshwilson/2021/04/07/kanye-west-documentary-series-coming-to-netflix/	2021/4/7	NFLX	6:43:00
Forbes	The ‘Family Reunion’ Cast On What Makes The Netflix Show A Recurring Hit	Tia Mowry-Hardrict, Anthony Alabi, and Loretta Devine continue the 'Family Reunion' on Netflix. Netflix. The McKellan's return to Netflix NFLX -1% ,...	https://www.forbes.com/sites/simonthompson/2021/04/06/the-family-reunion-cast-on-what-makes-the-netflix-show-a-recurring-hit/	2021/4/6	NFLX	17:30:00
Forbes	‘The Innocent' On Netflix: New Spanish Adaptation Of A Harlan Coben Thriller	The series was produced by Sospecha Films and Think Studio for Netflix, with Harlan Coben as one of the executive producers.	https://www.forbes.com/sites/sheenascott/2021/05/01/the-innocent-new-spanish-adaptation-of-a-harlan-coben-thriller-on-netflix/	2021/5/1	NFLX	13:38:00
Forbes	TikTok Collective ‘The Hype House' Is Getting The Netflix Treatment	The series is under production and will star notable social media influencers like Kouvr Annon, Nikita Dragun, Sienna Mae Gomez, Chase Hudson, Larri Merritt,...	https://www.forbes.com/sites/carlieporterfield/2021/04/22/tiktok-collective-the-hype-house-is-getting-the-netflix-treatment/	2021/4/22	NFLX	14:21:00
Forbes	Netflix's ‘Shadow And Bone' Might Be Better Than ‘The Witcher'	News and opinion about video games, television, movies and the internet. Following. New! Follow this author to stay notified about their latest stories.	https://www.forbes.com/sites/paultassi/2021/05/05/netflixs-shadow-and-bone-might-be-better-than-the-witcher/	2021/5/5	NFLX	10:21:00
Forbes	The 25 Most Popular Movies On Netflix In 2021 - Update: April 19	And now the world's biggest streaming service can add another blockbuster to the list: Thunder Force. The superhero movie starring Melissa McCarthy and Octavia...	https://www.forbes.com/sites/travisbean/2021/04/19/the-25-most-popular-movies-on-netflix-in-2021update-april-19/	2021/4/19	NFLX	18:01:00
Forbes	The Live-Action ‘Gundam' Movie Is Coming To Netflix And Directed By Jordan Vogt-Roberts	I cover gaming in Japan as well as the pop-culture here. Following. New! Follow this author to stay notified about their latest stories.	https://www.forbes.com/sites/olliebarder/2021/04/12/the-live-action-gundam-movie-is-coming-to-netflix-and-directed-by-jordan-vogt-roberts/	2021/4/12	NFLX	23:09:00
Forbes	5 Series Coming And Returning To Netflix In May That Are Worth The Binge	In addition, Netflix isn't going to make fans wait to find out who killed Sara Guzman. The second season of the breakout hit Who Killed Sara? is coming in May,...	https://www.forbes.com/sites/danafeldman/2021/04/27/5-series-coming-and-returning-to-netflix-in-may-that-are-worth-the-binge/	2021/4/27	NFLX	18:32:00
Forbes	‘Shadow And Bone' Creators Say The Netflix Series Is About The Primal Fear Of The Dark	Jessie Mei Li as Alina Starkov in 'Shadow and Bone' coming soon to Netflix. Photo by David Appleby for Netflix.	https://www.forbes.com/sites/danafeldman/2021/04/14/shadow-and-bone-creators-say-the-netflix-series-is-about-the-primal-fear-of-the-dark/	2021/4/14	NFLX	18:05:00
Forbes	A New Program Has Surpassed ‘Bridgerton' To Become Netflix's Most Popular Scripted Show In 2021	That means Ginny & Georgia now officially stands as the most popular traditional scripted series to hit Netflix so far in 2021. In total, the mother-daughter...	https://www.forbes.com/sites/travisbean/2021/04/24/a-new-program-has-surpassed-bridgerton-to-become-netflixs-most-popular-scripted-show-in-2021/	2021/4/24	NFLX	19:00:00
Forbes	Netflix's ‘The Circle' Season 2 Has The Same Problem As Season 1	We are heading into the finale of The Circle season 2 this week, the reality show I am weirdly attached to on Netflix, despite not really being into the...	https://www.forbes.com/sites/paultassi/2021/05/01/netflixs-the-circle-season-2-has-the-same-problem-as-season-1/	2021/5/1	NFLX	9:38:00
Forbes	Will Netflix Stock Become A Cash Generating Machine?	However, in 2020 Netflix turned cash flow positive for the first time in almost nine years, generating about $1.9 billion cash as its subscriber base and...	https://www.forbes.com/sites/greatspeculations/2021/04/09/will-netflix-stock-become-a-cash-generating-machine/	2021/4/9	NFLX	7:00:00
Forbes	‘Zero' On Netflix: A New Superhero Coming-Of-Age Series From Italy	In eight short episodes, Zero tells the story of a shy young man named Omar, a comic book artist working as a pizza delivery boy in the Italian city of Milan,...	https://www.forbes.com/sites/sheenascott/2021/04/24/zero-on-netflix-a-new-superhero-coming-of-age-series-from-italy/	2021/4/24	NFLX	15:14:00
Forbes	Netflix's 'The Circle' Season 2 Hurts Its Core Appeal With Guest Stars	But at long last, The Circle season 2 has arrived, and Netflix is airing episodes in batches on Wednesdays for the next few weeks, a break from its binge dump...	https://www.forbes.com/sites/paultassi/2021/04/15/netflixs-the-circle-season-2-hurts-its-core-appeal-with-guest-stars/	2021/4/15	NFLX	8:38:00
Forbes	The 25 Most Popular Movies On Netflix In 2021 (Update: May 1)	“Well...that was fast.” That was a phrase that ran through my head while updating this week's Netflix charts—twice. That's right: two different movies made...	https://www.forbes.com/sites/travisbean/2021/05/01/the-25-most-popular-movies-on-netflix-in-2021-update-may-1/	2021/5/1	NFLX	18:00:00
Forbes	The Best New Movies To Stream On Netflix, Hulu, HBO And Disney+ This Weekend	Over the next three days, there will be ten new films to choose from four of the biggest streamers: Netflix NFLX -4.5% , Hulu, HBO Max and Disney+. Here are the...	https://www.forbes.com/sites/travisbean/2021/04/23/the-best-new-movies-to-stream-on-netflix-hulu-hbo-and-disney-this-weekend/	2021/4/23	NFLX	18:00:00
Forbes	Why Netflix And Tesla Are Disappointing Investors Despite Strong Free Cash Flows	Netflix NFLX +0.1% and Tesla TSLA -3.7% are remarkable companies. During 2020, both generated impressive free cash flow, a critical component of fundamental...	https://www.forbes.com/sites/hershshefrin/2021/04/29/why-netflix-and-tesla-are-disappointing-investors-despite-strong-free-cash-flows/	2021/4/29	NFLX	12:47:00
Forbes	What's The Effect Of Netflix Missing Its Subscriber Growth Target?	Netflix stock (NASDAQ: NFLX) dropped 7.5% in just the last one week (five trading days). The stock which now trades at $505 underperformed the broader...	https://www.forbes.com/sites/greatspeculations/2021/04/27/whats-the-effect-of-netflix-missing-its-subscriber-growth-target/	2021/4/27	NFLX	6:30:00
Forbes	The 25 Most Popular Shows On Netflix In 2021 (Update: May 1)	The program's dominance came during a period when several other shows—such as The Baker and the Beauty and The Circle—are in the midst of epic Netflix runs. But...	https://www.forbes.com/sites/travisbean/2021/05/01/the-25-most-popular-shows-on-netflix-in-2021-update-may-1/	2021/5/1	NFLX	18:00:00
Forbes	Netflix's 'Seaspiracy' Is A Powerful Appetite Suppressant	Prof Callum Roberts, a marine conservationist at the University of Exeter who is quoted in the documentary, responded to the criticisms, stating: “It's [...	https://www.forbes.com/sites/danidiplacido/2021/04/04/netflixs-seaspiracy-is-a-powerful-appetite-suppressant/	2021/4/4	NFLX	8:37:00
Forbes	Netflix Executive Ted Sarandos Sells Malibu Beach House For $14.7 Million	Here's one Netflix release you won't find on the streaming service: Ted Sarandos, the co-chief executive and chief content officer for the media juggernaut,...	https://www.forbes.com/sites/forbes-global-properties/2021/04/20/fashion-nova-ceo-finds-a-fit-in-netflix-exec-ted-sarandos-malibu-beach-house/	2021/4/20	NFLX	16:40:00
Forbes	The Best New Movies To Stream On Netflix, Amazon, Hulu, HBO, Disney+ And Peacock This Week	The movies just keep on coming. While the first day of each month always promises the biggest influx of new options, the rest of the month continues to deliver...	https://www.forbes.com/sites/travisbean/2021/04/04/the-best-new-movies-to-stream-on-netflix-amazon-hulu-hbo-disney-and-peacock-this-week/	2021/4/4	NFLX	18:00:00
Forbes	The 10 Best Movies To Stream On Netflix Before They Disappear At The End Of April	Hopefully, this article can help. I will list out ten of my personal recommendations of films to watch before they disappear from the Netflix platform. And at...	https://www.forbes.com/sites/travisbean/2021/04/17/the-10-best-movies-to-stream-on-netflix-before-they-disappear-at-the-end-of-april/	2021/4/17	NFLX	19:00:00
Forbes	Hundreds Of CEOs—Amazon, Google, Netflix Included—Blast ‘Discriminatory' Voting Restriction Laws Backed By Republican States	Hundreds Of CEOs—Amazon, Google, Netflix Included—Blast 'Discriminatory' Voting Restriction Laws Backed By Republican States · Topline · Key Facts · Big Number.	https://www.forbes.com/sites/roberthart/2021/04/14/hundreds-of-ceos-amazon-google-netflix-included-blast-discriminatory-voting-restriction-laws-backed-by-republican-states/	2021/4/14	NFLX	8:24:00
Forbes	Netflix's Domination At The Oscars May Be Short-Lived	In a most unconventional year, this weekend's Academy Awards will be dominated, in terms of nominations if not necessarily victories, by streaming films. But as...	https://www.forbes.com/sites/scottmendelson/2021/04/22/netflix-domination-at-oscars-may-be-short-lived/	2021/4/22	NFLX	17:00:00
Forbes	Netflix's ‘Nailed It!' Spin-Off Strives To Serve Up Double The Baking Fun	Thank the pandemic for stirring up a greater popularity for cooking shows that feature amateur bakers making monstrosities rather than cutthroat cooks...	https://www.forbes.com/sites/carlymayberry/2021/04/18/netflixs-nailed-it-spin-off-strives-to-serve-up-double-the-baking-fun/	2021/4/18	NFLX	19:28:00
Forbes	The #1 Show On Netflix Is Bombing With Critics And Audiences — Here's Why	I have to say, the trailer for Jupiter's Legacy (below) did not inspire much faith in me when I first watched it the other day for my Top 5 Netflix Shows...	https://www.forbes.com/sites/erikkain/2021/05/09/jupiters-legacy-netflix-superhero-show-mark-millar-rotten-tomatoes-reviews-bombing/	2021/5/9	NFLX	9:00:00
Forbes	'Jupiter's Legacy' Is A Painfully Predictable Disaster For Netflix	Netflix wanted their own Marvel Cinematic Universe-style superhero franchise. And on paper, Mark Millar's somewhat popular and oft-adapted comics (Wanted, Kick-...	https://www.forbes.com/sites/scottmendelson/2021/06/03/jupiters-legacy-is-a-painfully-predictable-disaster-for-netflix/	2021/6/3	NFLX	16:10:00
Forbes	Netflix's ‘Sweet Tooth' Review: Whimsical And Weightless	Netflix has rolled out a DC Comics adaptation this week that is not related to traditional superheroes. Rather, that would be Sweet Tooth, an adaptation of...	https://www.forbes.com/sites/paultassi/2021/06/05/netflixs-sweet-tooth-review-whimsical-and-weightless/	2021/6/5	NFLX	9:35:00
Forbes	‘The Upshaws' Cast On How Netflix Turned Up For The Sitcom	Wanda Sykes, Kim Fields, and Mike Epps lead the cast of 'The Upshaws.' Netflix. Both in front of the camera and behind the scenes, Netflix's NFLX +...	https://www.forbes.com/sites/simonthompson/2021/05/13/the-upshaws-cast-on-how-netflix-turned-up-for-the-sitcom/	2021/5/13	NFLX	17:30:00
Forbes	Netflix's ‘Army Of The Dead' Review: Bombastic But Bloated	What follows is a movie that indulges is in his particular style of excess, for better or worse. If your first thought is that a zombie movie probably doesn't...	https://www.forbes.com/sites/paultassi/2021/05/22/netflixs-army-of-the-dead-review-bombastic-but-bloated/	2021/5/22	NFLX	8:54:00
Forbes	Why Netflix Is Looking At Video Games	Consequently, there have been reports Netflix is considering the launch of a video game service to expand their subscriber counts and provide a new revenue...	https://www.forbes.com/sites/bradadgate/2021/06/03/why-netflix-is-looking-at-the-video-games/	2021/6/3	NFLX	9:26:00
Forbes	‘Ragnarok' Season 2 On Netflix: Norse Mythology Retold	The Scandinavian teen series Ragnarok is back for a second season on Netflix. In this second season, the series is less concerned with its coming-of-age...	https://www.forbes.com/sites/sheenascott/2021/05/29/ragnarok-season-2-on-netflix-norse-mythology-retold/	2021/5/29	NFLX	14:12:00
Forbes	The 30 Most Popular Movies On Netflix In 2021 (Updated May 22)	There's an interesting distinction that separates Netflix's popularity charts for movies and TV shows. A series has much more potential to go viral (much...	https://www.forbes.com/sites/travisbean/2021/05/22/the-30-most-popular-movies-on-netflix-in-2021-updated-may-22/	2021/5/22	NFLX	19:00:00
Forbes	‘Oxygen': Tense New French Movie On Netflix With A Gripping Lead Performance	He creates with Oxygen, written by Christie LeBlanc and produced by Vincent Maraval, Brahim Chioua and Noëmie Devide for Getaway Films, a suspenseful thriller...	https://www.forbes.com/sites/sheenascott/2021/05/14/oxygen-on-netflix-highly-tense-and-claustrophobic-new-french-movie/	2021/5/14	NFLX	12:38:00
Forbes	Despite The Mixed Reviews Netflix Limited Series ‘Halston' Is Definitely Worth The Binge	Roy Halston Frowick, known simply as Halston, had a rather rocky relationship with critics. The legendary fashion designer was plagued by bad press regarding...	https://www.forbes.com/sites/danafeldman/2021/05/24/despite-the-mixed-reviews-netflix-limited-series-halston-is-definitely-worth-the-binge/	2021/5/24	NFLX	17:48:00
Forbes	Netflix: A Meme-Stock Original	I expect Netflix will continue to lose market share as more competitors enter the market and deep-pocketed peers like Disney and Amazon continue to invest...	https://www.forbes.com/sites/greatspeculations/2021/05/10/netflix-a-meme-stock-original/	2021/5/10	NFLX	9:17:00
Forbes	Netflix Reveals Date For Final Season Of Hit Series 'La Casa De Papel' (Money Heist)	Darko Peric (Helsinki) and Úrsula Coberó (Tokyo) in a scene from Season 4 of "La Casa de Papel." Netflix. The suspense of the worldwide ultra popular series is...	https://www.forbes.com/sites/veronicavillafane/2021/05/24/netflix-reveals-date-for-final-season-of-hit-series-la-casa-de-papel-money-heist/	2021/5/24	NFLX	12:28:00
Forbes	The 25 Most Popular Shows On Netflix In 2021 (Update: May 8)	'Shadow and Bone' quickly rose up the Netflix show rankings for 2021 this past week. Netflix. Shadow and Bone had a historic opening two weeks on the Netflix...	https://www.forbes.com/sites/travisbean/2021/05/08/the-25-most-popular-shows-on-netflix-in-2021-update-may-8/	2021/5/8	NFLX	18:00:00
Forbes	Netflix's ‘Shadow And Bone' Might Be Better Than ‘The Witcher'	News and opinion about video games, television, movies and the internet. Following. New! Follow this author to stay notified about their latest stories.	https://www.forbes.com/sites/paultassi/2021/05/05/netflixs-shadow-and-bone-might-be-better-than-the-witcher/	2021/5/5	NFLX	10:21:00
Forbes	The 25 Most Popular Movies On Netflix In 2021 (Updated May 15)	We've seen several movies go viral and dominate Netflix in 2021, such as Thunder Force, Yes Day and Bigfoot Family. But it looks like none of those films...	https://www.forbes.com/sites/travisbean/2021/05/15/the-25-most-popular-movies-on-netflix-in-2021-updated-may-15/	2021/5/15	NFLX	18:00:00
Forbes	‘Shadow And Bone' Is The First Show On Netflix To Reach This Rare Milestone In 2021	We've seen lots of great feats on Netflix this past year. A number of shows—including Bridgerton, Night Stalker: The Hunt for a Serial Kill,...	https://www.forbes.com/sites/travisbean/2021/05/07/shadow-and-bone-is-the-first-show-on-netflix-to-reach-this-incredible-milestone-in-2021/	2021/5/7	NFLX	19:00:00
Forbes	Shonda Rhimes Does Things The Shondaland Way, Thanks To Groundbreaking Netflix Deal	Her first hints of the mania her debut Netflix series was sparking were multiple gushing texts from the streaming giant's CEO, Ted Sarandos. Then came an email...	https://www.forbes.com/sites/maddieberg/2021/06/02/shonda-rhimes-does-things-the-shondaland-way-thanks-to-groundbreaking-netflix-deal-bridgerton/	2021/6/2	NFLX	6:00:00
Forbes	The 25 Most Popular Shows On Netflix In 2021 (Updated May 15)	It was a busy week on Netflix's Top 10 charts for television shows. Jupiter's Legacy and The Sons of Sam: A Descent Into Darkness have both dominated in...	https://www.forbes.com/sites/travisbean/2021/05/15/the-25-most-popular-shows-on-netflix-in-2021-update-may-8/	2021/5/15	NFLX	18:00:00
Forbes	These Great Movies And Shows Will Disappear From Netflix This Weekend	Hannibal is a beloved series that spent three seasons on NBC. On the Netflix platform, the program has only experience limited success—but that shouldn't stop...	https://www.forbes.com/sites/travisbean/2021/06/04/these-great-movies-and-shows-will-disappear-from-netflix-this-weekend/	2021/6/4	NFLX	19:00:00
Forbes	‘Castlevania' Season 4 Is A Fitting End For One Of Netflix's Best Shows	In Season 4, Trevor Belmont and Sypha have been fighting monsters and vampires all around the country who have a similar goal, to raise Dracula from the dead.	https://www.forbes.com/sites/paultassi/2021/05/18/castlevania-season-4-is-a-fitting-end-for-one-of-netflixs-best-shows/	2021/5/18	NFLX	8:38:00
Forbes	The 25 Most Popular Movies On Netflix In 2021 (Update: June 5)	Dave Bautista stars in 'Army of the Dead.' Netflix. Lots of fresh films have made their marks on Netflix lately. The Woman in the Window has been a fixture on...	https://www.forbes.com/sites/travisbean/2021/06/05/the-25-most-popular-movies-on-netflix-in-2021-update-june-5/	2021/6/5	NFLX	18:00:00
Forbes	Netflix's ‘Resident Evil' Anime Series Gets A Release Date And A Trailer	Resident Evil: Infinite Darkness is coming this summer to Netflix. The anime adaptation of the long-running video game franchise joins other video game...	https://www.forbes.com/sites/erikkain/2021/05/19/netflixs-resident-evil-anime-series-gets-a-release-date-and-a-trailer/	2021/5/19	NFLX	10:38:00
Forbes	After Five Months, These 25 Movies Have Dominated Netflix The Most In 2021	'Thunder Force' has been one of the most popular new movies on Netflix in 2021. Netflix. Day by day, week by week and month by month, new movies roll in...	https://www.forbes.com/sites/travisbean/2021/05/29/after-five-months-these-25-movies-have-dominated-netflix-the-most-in-2021/	2021/5/29	NFLX	18:00:00
Forbes	The 10 Best New Movies To Stream On Netflix This June	This month, Netflix boasts an absolute onslaught of great new movies to choose from. In total, 74 fresh films will be added to the streaming giant's library...	https://www.forbes.com/sites/travisbean/2021/06/05/the-10-best-new-movies-to-stream-on-netflix-this-june/	2021/6/5	NFLX	19:00:00
Forbes	The Netflix Speed Problem You Don't Even Know You Have	A study has revealed that millions of broadband customers are suffering from terrible Netflix download speeds - but they might never have noticed thanks to...	https://www.forbes.com/sites/barrycollins/2021/05/08/the-netflix-speed-problem-you-dont-even-know-you-have/	2021/5/8	NFLX	6:30:00
Forbes	You Have One Week To Watch ‘Hannibal' Before It Leaves Netflix	I rarely do articles like this, because shows and movies leave Netflix all the time. But this is a unique case, because one of the shows leaving this time...	https://www.forbes.com/sites/paultassi/2021/05/29/you-have-one-week-to-watch-hannibal-before-it-leaves-netflix/	2021/5/29	NFLX	10:15:00
Forbes	‘Think, Mark, Think!': Binge ‘Invincible' On Amazon, Not ‘Jupiter's Legacy' On Netflix	R-rated superheroes are all the rage these days, free of the family-friendly needs of mainstream Marvel or DC projects. The Boys is probably the most...	https://www.forbes.com/sites/paultassi/2021/05/09/think-mark-think-binge-invincible-on-amazon-not-jupiters-legacy-on-netflix/	2021/5/9	NFLX	10:56:00
Forbes	Is Netflix Stock A Good Buy At $500?	Despite almost a 70% increase from its March 2020 lows, at the current price of $502 per share, we believe Netflix stock (NASDAQ: NFLX) is still undervalued...	https://www.forbes.com/sites/greatspeculations/2021/05/28/is-netflix-stock-a-good-buy-at-500/	2021/5/28	NFLX	7:00:00
Forbes	Netflix's ‘Love, Death And Robots' Season 2 Doesn't Live Up To The First	Netflix has returned with another batch of Love, Death and Robots episodes, the curious little sci-fi animated short project that was more unique than...	https://www.forbes.com/sites/paultassi/2021/05/17/netflixs-love-death-and-robots-season-2-doesnt-live-up-to-the-first/	2021/5/17	NFLX	8:36:00
Forbes	‘And Tomorrow The Entire World' On Netflix: Tense German Drama On Antifa Activism	Netflix NFLX -4.5% released on May 7 the German movie And Tomorrow the Entire World (Und Morgen die ganze Welt) directed by Julia von Heinz, from a script...	https://www.forbes.com/sites/sheenascott/2021/05/08/and-tomorrow-the-entire-world-on-netflix-tense-german-drama-on-antifa-activism/	2021/5/8	NFLX	14:07:00
Forbes	Entrepreneur Stories: 3 Netflix Shows All Business Leaders Must Watch	What lessons can business leaders learn from Netflix? SOPA Images/LightRocket via Getty Images. If you're anything like me, when you're in need of some business...	https://www.forbes.com/sites/grantpowell/2021/05/24/entrepreneur-stories-3-netflix-shows-all-business-leaders-must-watch/	2021/5/24	NFLX	5:08:00
Forbes	The 25 Most Popular Shows On Netflix In 2021 (Update: June 5)	Tom Ellis and Lauren German star in 'Lucifer.' Netflix. Over the past 30 days, we've seen lots of new shows make their marks on the world's most popular...	https://www.forbes.com/sites/travisbean/2021/06/05/the-25-most-popular-shows-on-netflix-in-2021-update-june-5/	2021/6/5	NFLX	17:00:00
Forbes	Classic ‘Gundam' Anime Is Coming To Netflix This June	Netflix has a bunch of great 'Mobile Suit Gundam' movies on the way this June. © SOTSU • SUNRISE. The original Mobile Suit Gundam movie trilogy and Gundam:...	https://www.forbes.com/sites/olliebarder/2021/06/03/classic-gundam-anime-is-coming-to-netflix-this-june/	2021/6/3	NFLX	23:58:00
Forbes	With Subscriber Misses By Netflix, Disney, Should Streaming Bulls Worry?	Disney+, which analysts expected to top 109 million subscribers for the quarter, closed at less than 104 million, up 9 million but still, disappointing...	https://www.forbes.com/sites/dbloom/2021/05/14/with-subscriber-misses-by-netflix-disney-should-streaming-bulls-worry/	2021/5/14	NFLX	15:40:00
Forbes	This True Crime Series Is Now The #1 Show On Netflix	As of late, not many other shows have had a chance to top the Netflix charts. On top of Shadow and Bone manhandling the Top 10 list for 12 straight days (a...	https://www.forbes.com/sites/travisbean/2021/05/07/this-true-crime-series-is-now-the-1-show-on-netflix/	2021/5/7	NFLX	18:30:00
Forbes	10 Great Movies To Stream Before They Disappear From Netflix At The End Of May	There's always new movies flooding onto the Netflix platform—including some fantastic options this weekend. But throughout the month, we unfortunately lose...	https://www.forbes.com/sites/travisbean/2021/05/15/10-great-movies-to-stream-before-they-disappear-from-netflix-at-the-end-of-may/	2021/5/15	NFLX	19:00:00
Forbes	The Best New Movies To Stream On Netflix, Hulu, HBO Max, Disney+ And Peacock This Weekend	We are now halfway through the month, which means most of the new movies we'll receive from streaming services have already been made available.	https://www.forbes.com/sites/travisbean/2021/05/14/the-best-new-movies-to-stream-on-netflix-hulu-hbo-max-disney-and-peacock-this-weekend/	2021/5/14	NFLX	18:00:00
Forbes	Artificial Intelligence Identifies IBM And Netflix Among Trending Stocks This Week	Last week, our trending stock lists collected a motley crew of companies ranging from biotech to regular tech to home entertainment tech.	https://www.forbes.com/sites/qai/2021/05/17/artificial-intelligence-identifies-ibm-and-netflix-among-trending-stocks-this-week/	2021/5/17	NFLX	12:09:00
Forbes	This Animated Movie Just Topped ‘Despicable Me' To Capture An Epic Netflix Record	There's no doubt about it: Despicable Me has been the most successful film on Netflix over the past 15 months. While plenty of other movies—such as Spenser...	https://www.forbes.com/sites/travisbean/2021/05/21/this-animated-movie-just-topped-despicable-me-to-capture-an-epic-netflix-record/	2021/5/21	NFLX	19:00:00
Forbes	‘Godzilla Vs. Kong’ Rules VOD As ‘Army Of The Dead’ Tops Netflix	That it's a pretty good “Netflix tries to make a Hollywood blockbuster” movie, looking and feeling more like the real thing than most of their mockbusters,...	https://www.forbes.com/sites/scottmendelson/2021/05/24/godzilla-vs-kong-rules-vod-as-army-of-the-dead-tops-netflix/	2021/5/24	NFLX	13:00:00
Forbes	Netflix's 'Awake' Is Exhausting To Watch	When Netflix surfaces a new original movie that shoots up its top 10 list, it's anyone's guess whether it will be great or terrible, given that there's no...	https://www.forbes.com/sites/paultassi/2021/06/11/netflixs-awake-is-exhausting-to-watch/	2021/6/11	NFLX	8:19:00
Forbes	Netflix's ‘Sweet Tooth' Review: Whimsical And Weightless	Netflix has rolled out a DC Comics adaptation this week that is not related to traditional superheroes. Rather, that would be Sweet Tooth, an adaptation of...	https://www.forbes.com/sites/paultassi/2021/06/05/netflixs-sweet-tooth-review-whimsical-and-weightless/	2021/6/5	NFLX	9:35:00
Forbes	‘Young Royals': New Netflix Teen Series About A Young Swedish Prince	Young Royals is a new Netflix original series from Sweden, released on the streaming platform on July 1. The six-episode series is a well-written teen drama...	https://www.forbes.com/sites/sheenascott/2021/07/04/young-royals-new-netflix-teen-series-about-a-young-swedish-prince/	2021/7/4	NFLX	11:49:00
Forbes	The Best New Movies To Stream On Netflix, Amazon, Hulu, HBO, Disney+ And Peacock This Weekend	Oh man—July brought with it an absolute onslaught of great movies on our favorite streaming platforms. It feels like places like Netflix, Hulu,...	https://www.forbes.com/sites/travisbean/2021/07/02/the-best-new-movies-to-stream-on-netflix-amazon-prime-hulu-hbo-max-disney-and-peacock-this-weekend/	2021/7/2	NFLX	18:00:00
Forbes	Netflix's ‘Black Summer' Season 2 Is What ‘The Walking Dead' Will Never Be	Black Summer has returned for a second season on Netflix, and while I was somewhat ambivalent about season 1, thinking it was good not great, I've upgraded...	https://www.forbes.com/sites/paultassi/2021/06/21/netflixs-black-summer-season-2-is-what-the-walking-dead-will-never-be/	2021/6/21	NFLX	10:18:00
Forbes	‘Manifest' Planted At #1 On Netflix As Fans Rally To Save It	Jeff Rake, series creator, is not giving up on the quest, even after NBC cancellation and Netflix rejection:...	https://www.forbes.com/sites/paultassi/2021/07/02/manifest-planted-at-1-on-netflix-as-fans-rally-to-save-it/	2021/7/2	NFLX	9:41:00
Forbes	Univision Taps Netflix's Rodrigo Mazón, Nobel Prize-Winner Mario Vargas Llosa And Author María Dueñas For Launch Of Global Streaming Service	Mazón arrives at Univision after six years at Netflix, where he was most recently VP of Content. He previously worked for Hulu as Director of Content...	https://www.forbes.com/sites/veronicavillafane/2021/06/22/univision-taps-netflixs-rodrigo-mazn-nobel-prize-winner-mario-vargas-llosa-and-author-mara-dueas-for-launch-of-global-streaming-service/	2021/6/22	NFLX	15:49:00
Forbes	‘Manifest' Could Become Netflix's Most Popular Show Ever	Something unprecedented is happening over on Netflix right now. Manifest is in the midst of a historic run on the Top 10 charts, as the program just...	https://www.forbes.com/sites/travisbean/2021/07/05/manifest-could-become-netflixs-most-popular-show-ever/	2021/7/5	NFLX	12:00:00
Forbes	10 Great Movies To Watch Before They Disappear From Netflix At The End Of June	But in with the new leads to out with the old on Netflix, which means several great films will exit the Netflix database. Between today and July 1, a total of...	https://www.forbes.com/sites/travisbean/2021/06/19/10-great-movies-to-watch-before-they-disappear-from-netflix-at-the-end-of-june/	2021/6/19	NFLX	18:00:00
Forbes	Josh Duhamel Is Taking Netflix's ‘Jupiter's Legacy' Cancelation In Stride	This past week, Netflix pulled a plug on a series in a way that seemed above and beyond a normal cancellation. While a future season of Jupiter's Legacy...	https://www.forbes.com/sites/paultassi/2021/06/06/josh-duhamel-is-taking-netflixs-jupiters-legacy-cancelation-in-stride/	2021/6/6	NFLX	10:01:00
Forbes	The Best New Movies To Stream On Netflix, Hulu, HBO, Disney+ And Apple TV This Week	This documentary from Netflix focuses on three sisters who become track stars. The film tracks the unique obstacles they face both in their sport and their...	https://www.forbes.com/sites/travisbean/2021/06/20/the-best-new-movies-to-stream-on-netflix-hulu-hbo-disney-and-apple-tv-this-week/	2021/6/20	NFLX	17:24:00
Forbes	Is Zack Snyder’s ‘Army Of The Dead’ A Netflix Hit? Well, It’s Complicated.	ARMY OF THE DEAD - (L-R) NORA ARNEZEDER as LILLY, SAMANTHA WIN as CHAMBERS, ANA DE LA REGUERA as CRUZ, DAVE BAUTISTA as SCOTT WARD and OMARI HARDWICK as...	https://www.forbes.com/sites/scottmendelson/2021/06/17/is-zack-snyder-army-of-the-dead-a-netflix-hit-well-its-complicated/	2021/6/17	NFLX	15:35:00
Forbes	Season 3 Of ‘The Umbrella Academy' Could Be Destined For Netflix Greatness	But given all of the viral new shows and movies that have premiered on Netflix in the past couple years, I feel like people might have forgotten just how...	https://www.forbes.com/sites/travisbean/2021/06/12/season-3-of-the-umbrella-academy-could-be-destined-for-netflix-greatness/	2021/6/12	NFLX	10:59:00
Forbes	Netflix's ‘Fear Street Part 2: 1978' Gets A New Trailer	Netflix is trying something genuinely interesting with Fear Street, a new horror movie trilogy that is doing two unusual things.	https://www.forbes.com/sites/paultassi/2021/07/05/netflixs-fear-street-part-2-1978-gets-a-new-trailer/	2021/7/5	NFLX	9:54:00
Forbes	The 25 Most Popular Movies On Netflix In 2021 (Update: June 5)	Dave Bautista stars in 'Army of the Dead.' Netflix. Lots of fresh films have made their marks on Netflix lately. The Woman in the Window has been a fixture on...	https://www.forbes.com/sites/travisbean/2021/06/05/the-25-most-popular-movies-on-netflix-in-2021-update-june-5/	2021/6/5	NFLX	18:00:00
Forbes	‘Magic The Gathering' Is Getting A Crossover With Netflix's ‘Stranger Things' Later This Year	Wizards of the Coast has announced an exclusive crossover between Magic the Gathering and the Netflix sci-fi series Stranger Things.	https://www.forbes.com/sites/joeparlock/2021/06/09/magic-the-gathering-is-getting-a-crossover-with-netflixs-stranger-things-later-this-year/	2021/6/9	NFLX	13:56:00
Forbes	The 10 Best New Movies To Stream On Netflix This June	This month, Netflix boasts an absolute onslaught of great new movies to choose from. In total, 74 fresh films will be added to the streaming giant's library...	https://www.forbes.com/sites/travisbean/2021/06/05/the-10-best-new-movies-to-stream-on-netflix-this-june/	2021/6/5	NFLX	19:00:00
Forbes	Netflix Has Changed Storytelling. Here's What You Can Learn From It For Leadership Communication.	Netflix Has Changed Storytelling. Here's What You Can Learn From It For Leadership Communication. · A New Focus On Personal Stories · We Want To See People, Not...	https://www.forbes.com/sites/rebeccavogels/2021/07/01/netflix-has-changed-storytelling-heres-what-you-can-learn-from-it-for-leadership-communication/	2021/7/1	NFLX	6:35:00
Forbes	The Unstoppable ‘CoComelon' Just Broke Its Own Netflix Record	'CoComelon' has by far been the biggest hit on Netflix during the Top 10 era. MOONBUG ENTERTAINMENT. We're just about halfway through 2021 at this point—176...	https://www.forbes.com/sites/travisbean/2021/06/25/the-unstoppable-cocomelon-just-broke-its-own-netflix-record/	2021/6/25	NFLX	18:00:00
Forbes	Everything Coming To Netflix In July And What To Watch	Netflix subscribers get a brand new trilogy of new Netflix original horror movies, a revamped He-Man show from Kevin Smith and an animated CGI adaptation of the...	https://www.forbes.com/sites/erikkain/2021/07/05/everything-coming-to-netflix-in-july-and-what-to-watch/	2021/7/5	NFLX	14:22:00
Forbes	TikTok Is Full Of Untold Stories. Adobe And Netflix Want To Tell Them	Adobe and Netflix partner in a search for untold stories on TikTok. ADOBE/NETFLIX. “We are witnessing the democratization of filmmaking.” Hollywood blockbusters...	https://www.forbes.com/sites/anharkarim/2021/06/25/tiktok-is-full-of-untold-stories-adobe-and-netflix-want-to-tell-them/	2021/6/25	NFLX	13:00:00
Forbes	5 Series Coming To Netflix In July That Are Worth The Binge	This month over at Netflix is a celebration between humans the world over and their feline and canine best friends. Next time anyone asks you if you're a cat or...	https://www.forbes.com/sites/danafeldman/2021/06/28/5-series-coming-to-netflix-in-july-that-are-worth-the-binge/	2021/6/28	NFLX	19:01:00
Forbes	Netflix's Content Gatling Gun Is Getting Exhausting	The sheer volume of Netflix content and the way in which it's distributed is becoming overwhelming to the point where it all just blends together in a giant...	https://www.forbes.com/sites/paultassi/2021/06/27/netflixs-content-gatling-gun-is-getting-exhausting/	2021/6/27	NFLX	11:02:00
Forbes	Netflix's ‘Katla' Review: A Bizarre Exploration Of Grief And Regret	After Black Summer season 2 finished, Netflix recommended me another sci-fi show, this one an Icelandic series called Katla, with an attention-grabbing...	https://www.forbes.com/sites/paultassi/2021/06/24/netflixs-katla-review-a-bizarre-exploration-of-grief-and-regret/	2021/6/24	NFLX	8:45:00
Forbes	The 25 Most Popular Shows On Netflix In 2021 (Update: June 5)	Tom Ellis and Lauren German star in 'Lucifer.' Netflix. Over the past 30 days, we've seen lots of new shows make their marks on the world's most popular...	https://www.forbes.com/sites/travisbean/2021/06/05/the-25-most-popular-shows-on-netflix-in-2021-update-june-5/	2021/6/5	NFLX	17:00:00
Forbes	Netflix's ‘Black Summer' Season 2 Is What ‘The Last Of Us' Show Should Be Like	As I watched season 2 of Black Summer on Netflix this past week, I couldn't help but feel like its entire vibe felt so...familiar.	https://www.forbes.com/sites/paultassi/2021/06/24/netflixs-black-summer-season-2-is-what-the-last-of-us-show-should-be-like/	2021/6/24	NFLX	10:15:00
Forbes	Binge To Unveil New ‘Netflix For Gaming Shows' At E3	Announcing itself officially at E3 this month, and available to stream for free when it launches in 2022, Binge will be a video streaming service that promises...	https://www.forbes.com/sites/mattgardner1/2021/06/09/binge-to-unveil-new-netflix-for-gaming-shows-at-e3/	2021/6/9	NFLX	9:00:00
Forbes	Microsoft And Netflix Among Today's Trending Stocks	Friday was a great day for the stock market, with the S&P 500 trading up to record highs and the Nasdaq closing up 0.5% for the week.	https://www.forbes.com/sites/qai/2021/06/07/microsoft-and-netflix-among-todays-trending-stocks/	2021/6/7	NFLX	10:39:00
Forbes	Nvidia Corporation And Netflix Among Today's Trending Stocks	Every day, we gather up five trending stocks as spotted by our in-house artificial intelligence networks. For one reason or another, these are stocks that...	https://www.forbes.com/sites/qai/2021/06/11/nvidia-corporation-and-netflix-among-todays-trending-stocks/	2021/6/11	NFLX	9:26:00
Forbes	New Netflix Series 'Sex/Life' Is All About Female Empowerment	Sarah Shahi and Margaret Odette talk about portraying strong, confident women in Netflix series '. Sarah Shahi and Margaret Odette talk about portraying strong,...	https://www.forbes.com/sites/danafeldman/2021/06/14/new-netflix-series-sexlife-is-all-about-female-empowerment/	2021/6/14	NFLX	17:19:00
Forbes	The Best New Movies To Stream On Netflix, Hulu, HBO And Disney+ This Weekend	Kevin Hart stars in 'Fatherhood' on Netflix. Netflix. As the month winds down, normally so does the movie selection on our favorite streaming services. So while...	https://www.forbes.com/sites/travisbean/2021/06/18/the-best-new-movies-to-stream-on-netflix-hulu-hbo-and-disney-this-week/	2021/6/18	NFLX	18:00:00
Forbes	Netflix To Add Games To Its Video Offerings In Broad, Incremental Initiative	Netflix executives today outlined how the world's largest video-streaming service plans to expand into video games for its nearly 210 million members.	https://www.forbes.com/sites/dbloom/2021/07/20/netflix-to-add-games-to-its-video-offerings-in-broad-incremental-initiative/	2021/7/20	NFLX	20:17:00
Forbes	Netflix Wants To Be The Netflix Of Video Games, Good Luck	Netflix now has a gaming division, and they've hired Mike Verdu, a veteran of EA, Zynga and Oculus, to run it. The idea is to have a “gaming”...	https://www.forbes.com/sites/paultassi/2021/07/15/netflix-wants-to-be-the-netflix-of-video-games-good-luck/	2021/7/15	NFLX	8:01:00
Forbes	Netflix Thriller ‘Clickbait' Premieres In August And It's The Perfect Summer Binge	Adrian Grenier (Entourage, Affairs of State) portrays Nick Brewer, a man who appears to have it all: a loving wife, two sons and a beautiful home. His life is...	https://www.forbes.com/sites/danafeldman/2021/07/20/netflix-thriller-clickbaitpremieres-in-august-and-its-the-perfect-summer-binge/	2021/7/20	NFLX	11:07:00
Forbes	‘The Witcher 3' Is Getting Free DLC From The Netflix Series For Re-Release	Though The Witcher Netflix show is straight adapting the books and disparate from the games, the two are interlinked regardless, as Witcher game fans helped...	https://www.forbes.com/sites/paultassi/2021/07/10/the-witcher-3-is-getting-free-dlc-from-the-netflix-series-for-re-release/	2021/7/10	NFLX	8:47:00
Forbes	Netflix Will Reportedly Mandate Coronavirus Vaccines On All U.S. Productions	Streaming giant Netflix will reportedly require all cast and crew on its U.S. productions to be vaccinated against coronavirus, making it the first major...	https://www.forbes.com/sites/carlieporterfield/2021/07/28/netflix-will-reportedly-mandate-coronavirus-vaccines-on-all-us-productions/	2021/7/28	NFLX	17:33:00
Forbes	Netflix's ‘Masters Of The Universe' Accused Of He-Man ‘Bait And Switch'	The series is being “review bombed” by viewers, though many dispute that term, but it has accounted for a wide split between critics, which have given it a 94%...	https://www.forbes.com/sites/paultassi/2021/07/24/netflixs-masters-of-the-universe-accused-of-he-man-bait-and-switch/	2021/7/24	NFLX	9:49:00
Forbes	‘The Last Letter From Your Lover' On Netflix: An Enduring Love Story	The Last Letter from your Lover is a heart-warming romantic drama that assembles all the familiar ingredients for a great love story. Set in London across two...	https://www.forbes.com/sites/sheenascott/2021/07/23/the-last-letter-from-your-lover-on-netflix-an-enduring-love-story/	2021/7/23	NFLX	14:00:00
Forbes	Meghan Markle Working On Animated Series With Netflix To Celebrate ‘Extraordinary Women'	Meghan Markle is developing an animated series for Netflix that will tell the stories of influential women by blending adventure, fantasy and history,...	https://www.forbes.com/sites/carlieporterfield/2021/07/14/meghan-markle-working-on-animated-series-with-netflix-to-celebrate-extraordinary-women/	2021/7/14	NFLX	17:20:00
Forbes	Netflix Has A ‘Radical Candor’ Culture, But Fires Three Executives For Criticizing Executives On Slack—The Co-CEO Fires Back	The Hollywood Reporter reported that streaming service Netflix “dismissed three senior film marketing executives— about half its staff at that level—after...	https://www.forbes.com/sites/jackkelly/2021/07/19/netflix-has-a-radical-candor-culture-but-fires-three-executives-for-criticizing-executives-on-slack-the-co-ceo-fires-back/	2021/7/19	NFLX	12:35:00
Forbes	Netflix Surges As Streaming Enjoys Lockdown Boom – Forbes Advisor UK	That included streaming twice as much video from subscription services such as Netflix than in 2019. The streaming boom saw Netflix subscriptions in the UK jump...	https://www.forbes.com/uk/advisor/personal-finance/2021/08/05/netflix-surges-as-streaming-enjoys-lockdown-boom/	2021/8/5	NFLX	9:52:00
Forbes	Netflix Gaming Getting ‘Ghost Of Tsushima'? Not So Fast	In the wake of Netflix announcing that they were getting into the video game business with in-app games led by an ex-EA exec, one dataminer found something...	https://www.forbes.com/sites/paultassi/2021/07/17/netflix-gaming-getting-ghost-of-tsushima-not-so-fast/	2021/7/17	NFLX	8:26:00
Forbes	A Show Like ‘Outer Banks' Is At Extreme Risk In Netflix's Cancellation Model	There's an ongoing list of shows that Netflix has cancelled and ended the series on a cliffhanger, ranging from Altered Carbon to I Am Not Okay With This to...	https://www.forbes.com/sites/paultassi/2021/08/04/a-show-like-outer-banks-is-at-extreme-risk-in-netflixs-cancellation-model/	2021/8/4	NFLX	9:28:00
Forbes	It's Clear Netflix Should Change Its Mind About ‘Manifest' Season 4	And to be clear, I think the ability to partially game Netflix is actually commendable, and shows more passion for this series than I've seen for most others.	https://www.forbes.com/sites/paultassi/2021/07/12/its-clear-netflix-should-change-its-mind-about-manifest-season-4/	2021/7/12	NFLX	9:24:00
Forbes	Netflix's Naomi Osaka Documentary Pulls Back The Curtain On The Intriguing Tennis Star	Naomi Osaka is executive produced by LeBron James and Maverick Carter, and directed by Garrett Bradley. It premieres Friday, July 16th on Netflix. Follow me on...	https://www.forbes.com/sites/nashasmith/2021/07/15/netflixs-naomi-osaka-documentary-pulls-back-the-curtain-on-the-intriguing-tennis-star/	2021/7/15	NFLX	15:00:00
Forbes	Netflix Can Only Deny 'Manifest' A Fourth Season For So Long	The beloved drama was cancelled by NBC after three seasons, leaving the show's winding and elaborate plot in limbo. And after Netflix ended talks about renewing...	https://www.forbes.com/sites/travisbean/2021/07/16/netflix-can-only-deny-manifest-a-fourth-season-for-so-long/	2021/7/16	NFLX	10:26:00
Forbes	Netflix Doc Series ‘Heist' Tells The Real Stories Behind 3 Crazy Headlines	The series comes from the producers of 2021's Oscar-winning Best Short Film Two Distant Strangers and chronicles three of the biggest heists in modern American...	https://www.forbes.com/sites/danafeldman/2021/07/13/netflix-doc-series-heist-tells-the-real-stories-behind-3-crazy-headlines/	2021/7/13	NFLX	18:08:00
Forbes	New Netflix Reality Series ‘My Unorthodox Life' Takes A Strong Stance Against Fundamentalism	The show centers around Haart's personal and professional life and details her escape from an ultra-Orthodox Jewish community in Monsey, New York. The mother-of...	https://www.forbes.com/sites/danafeldman/2021/07/08/new-netflix-reality-series-my-unorthodox-life-takes-a-strong-stance-against-fundamentalism/	2021/7/8	NFLX	16:48:00
Forbes	Netflix's Most Popular Show, ‘CoComelon,' Will Get A Spin-Off Series	The studio behind CoComelon, Moonbug Entertainment Ltd., just signed a deal with Netflix that will result in a range of new specials and four nursery rhyme...	https://www.forbes.com/sites/travisbean/2021/07/14/netflix-is-betting-big-on-its-most-popular-show/	2021/7/14	NFLX	16:00:00
Forbes	Netflix's ‘Blood Red Sky' Is Surprisingly Fantastic, Given The Concept	Well, this quickly turns into a plane full of vampires. Blood Red Sky. Netflix. MORE FOR YOU...	https://www.forbes.com/sites/paultassi/2021/07/26/netflixs-blood-red-sky-is-surprisingly-fantastic-given-the-concept/	2021/7/26	NFLX	8:08:00
Forbes	Season 3 Of ‘Virgin River' Just Ruined ‘Manifest's Incredible Netflix Streak	Season 3 Of 'Virgin River' Just Ruined 'Manifest's Incredible Netflix Streak · Ginny & Georgia - 29 days · Manifest - 27 days · Tiger King - 27 days · The Queen's...	https://www.forbes.com/sites/travisbean/2021/07/10/season-3-of-virgin-river-just-ruined-manifests-incredible-netflix-streak/	2021/7/10	NFLX	10:51:00
Forbes	We've Witnessed Netflix's ‘He-Man' Controversy Far Too Many Times Before	Kevin Smith has fired back at an outspoken group of fans who are angrily criticizing and review-bombing his He-Man sequel series for Netflix, titled Masters...	https://www.forbes.com/sites/danidiplacido/2021/07/29/weve-witnessed-netflixs-he-man-controversy-far-too-many-times-before/	2021/7/29	NFLX	8:40:00
Forbes	‘Biohackers': More Twists And Turns For Season 2 Of German Netflix Series	Biohackers, the German series created by Christian Ditter (Girlboss, How to Be Single), is back on Netflix for its second season, from July 9.	https://www.forbes.com/sites/sheenascott/2021/07/09/biohackers-more-twists-and-turns-for-season-2-of-german-netflix-series/	2021/7/9	NFLX	13:00:00
Forbes	‘Avatar: The Last Airbender' Is Leaving Netflix, Where Is It Going?	Speaking to EW, Nickelodeon President and CEO Brian Robbins confirmed that both Avatar: The Last Airbender and The Legend of Korra would be leaving Netflix down...	https://www.forbes.com/sites/paultassi/2021/07/18/avatar-the-last-airbender-is-leaving-netflix-where-is-it-going/	2021/7/18	NFLX	11:06:00
Forbes	‘Twilight’ Occupies All 5 Top Spots Among Netflix’s Most-Watched Movies	As has been the case since late last week, the top ten movies over at Netflix are compromised of the the Fear Street trilogy, Gunpowder Milkshake, the direct-to...	https://www.forbes.com/sites/scottmendelson/2021/07/21/twilight-occupies-all-5-top-spots-among-netflixs-most-watched-movies/	2021/7/21	NFLX	17:00:00
Forbes	Netflix's ‘Fear Street Part 2: 1978' Surpasses ‘Part 1: 1994'	Set in 1994, it seemed like it was partially meant to emulate the Scream movies from that era, complete with a similar masked killer, but spent a whole lot of...	https://www.forbes.com/sites/paultassi/2021/07/10/netflixs-fear-street-part-2-1978-surpasses-part-1-1994/	2021/7/10	NFLX	10:40:00
Forbes	‘Manifest' Is Showing That Netflix Can Be Gamed	If you've turned on Netflix lately, you have noticed a singular show planted at #1 at all times, at least in the US. That would be Manifest, the NBC mystery...	https://www.forbes.com/sites/paultassi/2021/07/09/manifest-is-showing-that-netflix-can-be-gamed/	2021/7/9	NFLX	9:41:00
Forbes	Netflix Increases Shonda Rhimes $100 Million Deal For A Bigger Stake In Culture	Netflix is making huge plans with its original content offerings in hopes of wading deeper into diverse audiences by increasing its deal with showrunner...	https://www.forbes.com/sites/korihale/2021/07/15/netflix-increases-shonda-rhimes-100-million-deal-for-a-bigger-stake-in-culture/	2021/7/15	NFLX	5:55:00
Forbes	Netflix Gives A First Look At Imelda Staunton As Queen Elizabeth II From The Crown	Staunton is taking over from Academy Award winner Olivia Colman in the penultimate season. The actress best known for her portrayal of Dolores Umbridge in Harry...	https://www.forbes.com/sites/nashasmith/2021/07/30/netflix-gives-a-first-look-at-imelda-staunton-as-queen-elizabeth-ii-from-the-crown/	2021/7/30	NFLX	19:33:00
Forbes	‘Gunpowder Milkshake' Could Become Netflix's Biggest Action Movie Of 2021	The movies that have dominated Netflix as of late have started to feel very familiar. Domestic dramadies like Fatherhood and Mother's Day; horror films like...	https://www.forbes.com/sites/travisbean/2021/07/15/gunpowder-milkshake-could-be-netflixs-first-big-action-movie-of-2021/	2021/7/15	NFLX	11:01:00
Forbes	Netflix Is The Latest Major Company Requiring Workers To Get Vaccinated Amid Covid Surge - See The Full List	Film studios Lionsgate and Netflix announced they will be requiring all employees and visitors to get vaccinated against coronavirus when their offices reopen,...	https://www.forbes.com/sites/kimberleespeakman/2021/08/05/lionsgate-is-the-latest-major-company-requiring-workers-to-get-vaccinated-amid-covid-surgesee-the-full-list/	2021/8/5	NFLX	15:47:00
Forbes	BB Easton Talks About The Message Behind Her Memoir And The Netflix Hit ‘Sex/Life'	Sarah Shahi and Adam Demos fell in love while filming the Netflix hit 'Sex/Life'. Photo by Amanda Matlovich for Netflix.	https://www.forbes.com/sites/danafeldman/2021/07/19/bb-easton-talks-about-the-message-behind-her-memoir-and-the-netflix-hit-sexlife/	2021/7/19	NFLX	16:08:00
Forbes	Universal Studios And Netflix Reteam To Bring ‘Hill House' To Halloween Horror Nights	The Haunting of Hill House is not the first acclaimed Netflix show to be recreated as part of the event. Stranger Things had a presence two years running. Both...	https://www.forbes.com/sites/simonthompson/2021/07/08/universal-studios-and-netflix-reteam-to-bring-hill-house-to-halloween-horror-nights/	2021/7/8	NFLX	15:00:00
Forbes	Don't Miss Netflix's Best Horror Show You've Probably Never Heard Of	Usually when I'm covering Netflix series, it's something that's just been released. But after having caught up on everything I cared to, I decided to check...	https://www.forbes.com/sites/paultassi/2021/08/01/dont-miss-netflixs-best-horror-show-youve-probably-never-heard-of/	2021/8/1	NFLX	9:42:00
Forbes	The Best New Movies To Stream On Netflix This Week	Karen Gillan stars in Netflix's new action film 'Gunpowder Milkshake.' Netflix. Yes, Netflix gives us great new movie options each week. But...it's not usually...	https://www.forbes.com/sites/travisbean/2021/07/11/here-are-the-23-new-movies-you-can-stream-on-netflix-this-week/	2021/7/11	NFLX	11:32:00
Forbes	Netflix Thriller ‘Hit & Run' Is About One Man's Search For The Truth	The story follows Segev Azulai (Lior Raz), a tour guide in Tel Aviv who is taking care of his young daughter (Neta Orbach) and his American wife Danielle (...	https://www.forbes.com/sites/danafeldman/2021/08/02/netflix-thriller-hit--run-is-about-one-mans-search-for-the-truth/	2021/8/2	NFLX	17:24:00
Forbes	Is “Netflix Vs. Blockbuster” Happening To The Auto Industry?	Vikrant Pathak is the CEO and Chief Data Scientist of myautoIQ. Cars in a Row. getty. The story of “Netflix vs. Blockbuster” is one of the most cited...	https://www.forbes.com/sites/forbestechcouncil/2021/07/27/is-netflix-vs-blockbuster-happening-to-the-auto-industry/	2021/7/27	NFLX	7:10:00
Forbes	This Comic Book Adaptation Is Netflix's #1 Movie Just About Everywhere In The World—Besides The U.S.	'Major Grom: Plague Doctor' has been Netflix's most popular movie worldwide for the past week. Netflix. Ever since July 7, three different movies have dominated...	https://www.forbes.com/sites/travisbean/2021/07/15/this-comic-book-adaptation-is-netflixs-1-movie-just-about-everywhere-in-the-world-besides-the-us/	2021/7/15	NFLX	11:47:00
Forbes	Infinite Blowback: Prince Harry's Podcasts, Scripted And Unscripted Netflix Series, And Now, His Books	Infinite Blowback: Prince Harry's Podcasts, Scripted And Unscripted Netflix Series, And Now, His Books · Share to Facebook · Share to Twitter · Share to Linkedin.	https://www.forbes.com/sites/guymartin/2021/07/31/infinite-blowback--prince-harrys-podcasts-scripted-and-unscripted-netflix-series-and-now-his-books/	2021/7/31	NFLX	23:18:00
Forbes	The 10 Best Movies To Stream Before They Disappear From Netflix At The End Of July	Netflix has introduced some fantastic films to its lineup over the past 17 days. From classics like Love Actually and the Karate Kid series to promising new...	https://www.forbes.com/sites/travisbean/2021/07/17/the-10-best-movies-to-stream-before-they-disappear-from-netflix-at-the-end-of-july/	2021/7/17	NFLX	13:00:00
Forbes	Netflix's Bozoma Saint John Shares The Power Of Living Life Urgently | The Takeaway | Forbes	Netflix CMO Bozoma Saint John discusses how she's carved her own career path and the importance of listening to your inner voice.	https://www.forbes.com/video/6266553522001/netflixs-bozoma-saint-john-shares-the-power-of-living-life-urgently--the-takeaway--forbes/	2021/8/4	NFLX	14:45:00
Forbes	The Dragon Prince Creators Talk About The Netflix Fantasy Show And Upcoming Video Game	The Dragon Prince is one of my favorite shows on Netflix. It's a fantasy drama about a world of magical elves and dragons who have been in an age-long war...	https://www.forbes.com/sites/erikkain/2021/07/29/the-dragon-prince-creators-talk-about-the-netflix-fantasy-show-and-upcoming-video-game/	2021/7/29	NFLX	13:37:00
Forbes	‘Beckett' On Netflix: New Thriller Set In Greece Starring John David Washington	Beckett, the newest film starring John David Washington, is on Netflix from August 13, after it premiered at the Locarno Film Festival earlier this month.	https://www.forbes.com/sites/sheenascott/2021/08/13/beckett-on-netflix-new-thriller-set-in-greece-starring-john-david-washington/	2021/8/13	NFLX	13:00:00
Forbes	Netflix’s Most-Watched Movie, ‘Sweet Girl,’ Has A Huge Twist That Won’t Please Anyone	By Netflix original standards, especially their “non-prestige” efforts, Sweet Girl is decent-enough entertainment. It's a rough-and-tumble action thriller...	https://www.forbes.com/sites/scottmendelson/2021/08/21/jason-momoa-isabela-merced-sweet-girl-most-watched-movie-plot-twist-explained/	2021/8/21	NFLX	13:30:00
Forbes	Why Netflix Rescued 'Manifest' With A 20-Episode Final Season	The show was canceled in May, with Warner Bros. having no luck in finding a new home, at least not until everyone decided to check it out upon its Netflix debut...	https://www.forbes.com/sites/scottmendelson/2021/08/28/why-netflix-rescued-manifest-with-a-20-episode-final-season/	2021/8/28	NFLX	12:15:00
Forbes	Netflix’s ‘Old Guard 2’ Broke Hollywood’s Most Important Franchise Rule	"Don't spend your entire first film setting up the sequel," unless you're Netflix and folks are going to click "play" anyway.	https://www.forbes.com/sites/scottmendelson/2021/08/26/netflix-old-guard-sequel-charlize-theron-broke-hollywood-rules-jem-artemis-fowl-fantastic-four-robin-hood-superman/	2021/8/26	NFLX	14:16:00
Forbes	Netflix Saves ‘Manifest,' But Don't Expect Other Fanbases To Pull This Off	Netflix doesn't really want to be the “savior of discarded network shows” anymore, like it was when it was first starting out and it was trying to grab...	https://www.forbes.com/sites/paultassi/2021/08/30/netflix-saves-manifest-but-dont-expect-other-fanbases-to-pull-this-off/	2021/8/30	NFLX	10:14:00
Forbes	Netflix Dramedy ‘The Chair' Is One Of The Best New Series Of 2021	When the new Netflix dramedy The Chair premiered on August 20 it was an immediate conversation starter with subject matter that includes sexism,...	https://www.forbes.com/sites/danafeldman/2021/08/30/netflix-dramedy-the-chair-is-one-of-the-best-new-series-of-2021/	2021/8/30	NFLX	18:20:00
Forbes	Every Netflix Movie Headed To Theaters In 2021 (And Two Shockingly Not)	Netflix dropped a release slate, complete with photos, trailers and synopsis, for the last four months of 2021. All told the streaming giant/tech company...	https://www.forbes.com/sites/scottmendelson/2021/08/24/netflix-movies-in-theaters-dicaprio-halle-berry-idris-elba-jennifer-lawrence-benedict-cumberbatch-melissa-mcarthy-winstead-gyllenhaal/	2021/8/24	NFLX	16:15:00
Forbes	Netflix’s Untold Takes A Granular Look At Controversial Moments In Sports	Helming the project are directors and co-executive producers Chapman and Maclain Way, the team behind another Netflix docuseries Wild Wild Country and their...	https://www.forbes.com/sites/nashasmith/2021/08/10/netflixs-untold-takes-a-granular-look-at-controversial-moments-in-sports/	2021/8/10	NFLX	15:16:00
Forbes	First Photos Of New Princess Diana, Prince Charles, The Queen In Netflix's The Crown Season 5	The new Queen Elizabeth II, Imelda Staunton. Netflix. British actor Dominic West, best known for his roles in The Wire and The Affair, is the new Prince Charles...	https://www.forbes.com/sites/ceciliarodriguez/2021/08/20/first-photos-of-new-princess-diana-prince-charles-the-queen-in-netflixs-the-crown-season-5/	2021/8/20	NFLX	14:57:00
Forbes	Why Netflix’s Lazy ‘He’s All That’ Suggests A Grim Streaming Future	But the movie, which in a vacuum is pretty harmless, is an odd example of Netflix doing exactly what its Hollywood and streaming rivals have been doing to...	https://www.forbes.com/sites/scottmendelson/2021/08/28/netflix-lazy-hes-all-that-paints-a-grim-picture-of-hollywood-streaming-future/	2021/8/28	NFLX	14:00:00
Forbes	Netflix's ‘Clickbait' Ending Fooled Me Too	I'd only memed about the title online before, and didn't actually know much about it other than it was a new Netflix limited series-unless-people-like-it-then-...	https://www.forbes.com/sites/paultassi/2021/09/01/netflixs-clickbait-ending-fooled-me-too/	2021/9/1	NFLX	10:20:00
Forbes	Netflix's ‘Brand New Cherry Flavor' Is Definitely ‘Channel Zero' Season 5	This week, Netflix debuted the oddly named Brand New Cherry Flavor, a horror series from the showrunner of Syfy's Channel Zero, a rather fantastic but often...	https://www.forbes.com/sites/paultassi/2021/08/15/netflixs-brand-new-cherry-flavor-is-definitely-channel-zero-season-5/	2021/8/15	NFLX	9:01:00
Forbes	Vanessa Kirby's Production Company Signs First-Look Deal With Netflix	Vanessa Kirby has been on a hot streak over the past few years. Playing Princess Margaret on the Netflix hit The Crown; appearing in blockbuster Hobbs...	https://www.forbes.com/sites/tonifitzgerald/2021/08/31/vanessa-kirbys-production-company-signs-first-look-deal-with-netflix/	2021/8/31	NFLX	15:07:00
Forbes	Why Netflix Buying The New ‘Texas Chainsaw Massacre' Is A Big Mistake	As was reported on Monday, Legendary Pictures' Texas Chainsaw Massacre has been acquired by Netflix for global streaming distribution. This is another Texas...	https://www.forbes.com/sites/scottmendelson/2021/09/01/why-netflix-buying-the-new-texas-chainsaw-massacre-may-be-a-big-mistake/	2021/9/1	NFLX	12:30:00
Forbes	‘Post-Mortem: No One Dies In Skarnes': New Netflix Series From Norway	Live Hallangen (Kathrine Thorborg Johansen) is found dead in the middle of a field in Skarnes, Norway. She is declared dead by the police, but hours later she...	https://www.forbes.com/sites/sheenascott/2021/08/25/post-mortem-no-one-dies-in-skarnes-new-netflix-series-from-norway/	2021/8/25	NFLX	14:00:00
Forbes	The Russo Brothers Have Stepped Away From Netflix's ‘Magic The Gathering' Animated Show, Replaced By Transformers: Prime's Jeff Kline	Instead, a new team headed up by Jeff Kline has been brought on by Netflix. Kline is best known for producing many animated children's shows such as Jackie Chan...	https://www.forbes.com/sites/joeparlock/2021/08/20/the-russo-brothers-have-stepped-away-from-netflixs-magic-the-gathering-animated-show-replaced-by-transformers-primes-jeff-kline/	2021/8/20	NFLX	14:55:00
Forbes	Why Netflix's Expansion Into Gaming Is (Not) A Good Strategy	Many others have attempted to enter the red ocean of video gaming, but only very few succeed. Therefore, if Netflix were truly serious about adding video games...	https://www.forbes.com/sites/jeroenkraaijenbrink/2021/09/02/why-netflixs-expansion-into-gaming-is-not-a-good-strategy/	2021/9/2	NFLX	8:00:00
Forbes	The Most Random Netflix Property Is Getting A ‘Fortnite' Skin	That would be Tyler Rake, star of Extraction, the Netflix original movie played by Chris Hemsworth. Thor has already made his way into Fortnite, but not...	https://www.forbes.com/sites/paultassi/2021/08/14/the-most-random-netflix-property-is-getting-a-fortnite-skin/	2021/8/14	NFLX	10:15:00
Forbes	‘The Swarm': A Great New French Horror On Netflix	Netflix NFLX +0.1% has released this Friday August 6 a new French horror movie The Swarm (La nuée). It is an impressive debut feature by director Just...	https://www.forbes.com/sites/sheenascott/2021/08/07/the-swarm-a-great-new-french-horror-on-netflix/	2021/8/7	NFLX	13:00:00
Forbes	Netflix's 'Worth' Examines The Price Of A Life	Worth releases on Netflix September 3rd. Follow me on Twitter or LinkedIn. Check out my website. Risa Sarachan.	https://www.forbes.com/sites/risasarachan/2021/08/31/netflixs-worth-examines-the-price-of-a-life/	2021/8/31	NFLX	11:46:00
Forbes	Netflix's ‘Clickbait' Is Popular Enough For A Season 2, ‘Limited Series' Or Not	Netflix uses the “Limited Series” tag to indicate that shows are one-and-done, and yet if you've seen the show, it's kind of easy to imagine how this could turn...	https://www.forbes.com/sites/paultassi/2021/09/06/netflixs-clickbait-is-popular-enough-for-a-season-2-limited-series-or-not/	2021/9/6	NFLX	9:43:00
Forbes	‘Gone For Good': The New Harlan Coben Adaptation From France On Netflix	This is the first French adaptation on Netflix, but it is not the first French production of a Harlan Coben thriller. Two excellent adaptations were produced by...	https://www.forbes.com/sites/sheenascott/2021/08/14/gone-for-good-the-new-harlan-coben-adaptation-from-france-on-netflix/	2021/8/14	NFLX	13:00:00
Forbes	The Netflix-Experience Is The New B2B Standard	Amazon and Netflix understand that their customers like control, and that comes in the form of self-service, both in the sales process and customer support.	https://www.forbes.com/sites/shephyken/2021/08/15/the-netflix-experience-is-the-new-b2b-standard/	2021/8/15	NFLX	7:30:00
Forbes	What Your Netflix Data Reveals About You	There are several documents relating to your viewing tastes when you download your Netflix data from the site. In the CONTENT_INTERACTION folder,...	https://www.forbes.com/sites/barrycollins/2021/08/28/what-your-netflix-data-reveals-about-you/	2021/8/28	NFLX	6:00:00
Forbes	Netflix Thriller ‘Clickbait' Is More Than A Whodunit, Says Series Creator Tony Ayres	Australian based Matchbox Pictures and Tony Ayres Productions (TAP) together with Heyday Television produced the series for Netflix. All three companies are...	https://www.forbes.com/sites/danafeldman/2021/08/18/netflix-thriller-clickbait-is-more-than-a-whodunnit-says-series-creator-tony-ayres/	2021/8/18	NFLX	17:13:00
Forbes	What Netflix's Documentary Heroin(e) Gets Right And Wrong About Naloxone And The Opioid Epidemic	In 2017, Netflix released the documentary Heroin(e) to highlight how the Cabell County community is trying to save residents from opioid overdoses. The film...	https://www.forbes.com/sites/lakenbrooks/2021/08/22/what-netflixs-documentary-heroine-gets-right-and-wrong-about-naloxone-and-the-opioid-epidemic/	2021/8/22	NFLX	21:43:00
Forbes	‘The Witcher: Nightmare Of The Wolf' Review	The film was directed by Kwang Il Han and written by Beau DeMayo, based on the work of author Andrzej Sapkowski. You can, and should, watch it now on Netflix.	https://www.forbes.com/sites/erikkain/2021/08/31/the-witcher-nightmare-of-the-wolf-review/	2021/8/31	NFLX	7:00:00
Forbes	Netflix's The Chair: When The Woke Folk Fall Asleep On Ageism	The new series from Netflix is a strange and slightly strained woke spoof of wokeness. Situated in fictional Pembroke, a small-town, almost-Ivy-league...	https://www.forbes.com/sites/avivahwittenbergcox/2021/09/03/netflixs-the-chair-when-the-woke-folk-fall-asleep-on-ageism/	2021/9/3	NFLX	16:33:00
Forbes	Netflix's Bozoma Saint John: "I'm Completely Unapologetic In The Celebration Of Myself" | Two Minute Takeaway | Forbes	Netflix CMO Bozoma Saint John breaks down the difference between confidence and arrogance, and shares her best advice with Moira Forbes on the key to living...	https://www.forbes.com/video/6267174488001/netflixs-bozoma-saint-john-im-completely-unapologetic-in-the-celebration-of-myself--two-minute-takeaway--forbes/	2021/8/9	NFLX	9:58:00
Forbes	Netflix To Remove Number In ‘Squid Game' After Owner Bombarded With Prank Calls	The real-life owner of the phone number that appears in two episodes of the smash-hit Netflix show “Squid Game” will be able to catch her breath from prank...	https://www.forbes.com/sites/lisakim/2021/10/06/netflix-to-remove-number-in-squid-game-after-owner-bombarded-with-prank-calls/	2021/10/6	NFLX	10:36:00
Forbes	Netflix Says ‘Squid Game' Is On Track To Be Its Most Popular Show Ever	Here's the current list as it stands in terms of the most popular Netflix original series (individual seasons):. Bridgerton: Season 1 (82 million); Lupin: Part...	https://www.forbes.com/sites/paultassi/2021/09/28/netflix-says-squid-game-is-on-track-to-be-its-most-popular-show-ever/	2021/9/28	NFLX	8:41:00
Forbes	Netflix Buys Rights To Works Of Celebrated Children's Author Roald Dahl	Streaming giant Netflix is acquiring the rights to the entire catalog of Roald Dahl, the late British author of children's classics such as Charlie and the...	https://www.forbes.com/sites/lisakim/2021/09/22/netflix-buys-rights-to-works-of-celebrated-childrens-author-roald-dahl/	2021/9/22	NFLX	11:18:00
Forbes	‘Squid Game' Is So Popular It's Driving Netflix Stock To New Highs	As for Netflix and its investors, this is exactly what they want to see, Netflix's ability to produce both new, viral hits, and produce new, viral hits globally...	https://www.forbes.com/sites/paultassi/2021/10/01/squid-game-is-so-popular-its-driving-netflix-stock-to-new-highs/	2021/10/1	NFLX	8:42:00
Forbes	Netflix To Release Second Season Of ‘Tiger King'	Netflix announced a second season of the documentary series “Tiger King,” a wild deep dive into the dealings of big cat connoisseur Joe Exotic that captured...	https://www.forbes.com/sites/marisadellatto/2021/09/23/netflix-to-release-second-season-of-tiger-king/	2021/9/23	NFLX	11:12:00
Forbes	Chess Champion Sues Netflix For $5 Million Claiming ‘Sexist' Defamation In ‘The Queen's Gambit'	The Soviet chess pioneer Nona Gaprindashvili sued Netflix on Thursday for defamation, seeking $5 million in damages over a false statement about her in the...	https://www.forbes.com/sites/kimberleespeakman/2021/09/16/chess-champion-sues-netflix-for-5-million-claiming-sexist-defamation-in-the-queens-gambit/	2021/9/16	NFLX	17:04:00
Forbes	‘Sex Education' Season 3 Tops Netflix, So Will Season 4 Be Greenlit?	Not that many Netflix originals make it to three seasons in the first place, and when they do, you don't often see them debut at #1 on the charts.	https://www.forbes.com/sites/paultassi/2021/09/19/sex-education-season-3-tops-netflix-so-will-season-4-be-greenlit/	2021/9/19	NFLX	10:08:00
Forbes	Netflix Tops HBO In Emmy Wins For First Time Ever	Gillian Anderson was one of four acting Emmy winners for the Netflix drama "The Crown." Jordan Strauss/Invision/AP. As cable was to broadcast during the mid-...	https://www.forbes.com/sites/tonifitzgerald/2021/09/19/netflix-tops-hbo-in-emmy-wins-for-first-time-ever/	2021/9/19	NFLX	23:37:00
Forbes	Netflix Releases Data On The Top 10 Most-Watched Series And Films On The Platform For The First Time	On Monday Netflix's NFLX -4.5% co-CEO Ted Sarandos released the top 10 most-watched Netflix original series and films across the streaming service for the...	https://www.forbes.com/sites/joshwilson/2021/09/28/netflix-releases-data-on-the-top-10-most-watched-series-and-films-on-the-platform-for-the-first-time/	2021/9/28	NFLX	8:32:00
Forbes	Netflix’s ‘Don’t Look Up,’ Starring Leonardo DiCaprio And Jennifer Lawrence, Gets A Perfect Teaser Trailer	After a first trailer for their unofficial “tentpole/blockbuster” offering for late 2021 (Red Notice), Netflix just dropped a trailer for their unofficial...	https://www.forbes.com/sites/scottmendelson/2021/09/08/dont-look-up-trailer-netflix-dicaprio-jennifer-lawrence-chalemet-ariana-grande-meryl-streep-ocsars/	2021/9/8	NFLX	15:00:00
Forbes	‘Squid Game' Soars To #1 On Netflix, And Is A Must-Watch	Netflix is no stranger to Korean productions, as they've aired many over the past few years, most of which have been quite good, from historical zombie thriller...	https://www.forbes.com/sites/paultassi/2021/09/21/squid-game-soars-to-1-on-netflix-and-is-a-must-watch/	2021/9/21	NFLX	9:50:00
Forbes	Why Netflix's Big Roald Dahl Acquisition Is A Huge Risk	Netflix made more headlines yesterday with news that it had acquired the Roald Dahl Story company, and with it a catalogue of Roald Dahl adaptations and the...	https://www.forbes.com/sites/scottmendelson/2021/09/23/netflix-big-roald-dahl-deal-huge-risk-wonka-depp-chalamet/	2021/9/23	NFLX	14:00:00
Forbes	Netflix Drama ‘Maid' Spotlights The Divide Between The Haves And The Have-Nots	The new Netflix NFLX +0.1% drama series Maid, which premiered October 1, spotlights one woman's struggle as she navigates the systems that are put in place to...	https://www.forbes.com/sites/danafeldman/2021/10/06/netflix-drama-maid-spotlights-the-divide-between-the-haves-and-the-have-nots/	2021/10/6	NFLX	18:11:00
Forbes	Streaming Platforms Led By Netflix Dominate At The Emmys	Netflix's The Crown won seven honors including the best drama series at the 73rd Emmy Awards on Sunday, capping off a dominant performance for the streaming...	https://www.forbes.com/sites/siladityaray/2021/09/20/streaming-platforms-led-by-netflix-dominate-at-the-emmys/	2021/9/20	NFLX	2:09:00
Forbes	Netflix's ‘Kate' Has Most Of Cyberpunk 2077's Plot	Netflix has a new #1 movie at the moment. Kate, starring Mary Elizabeth Winstead as an assassin bent on revenge. It's…not reviewing terribly well,...	https://www.forbes.com/sites/paultassi/2021/09/12/netflixs-kate-has-most-of-cyberpunk-2077s-plot/	2021/9/12	NFLX	8:07:00
Forbes	Netflix’s ‘Queen’s Gambit’ Lawsuit And Gender Sidelining At Work	Last Thursday, Nona Gaprindashvili filed a lawsuit against Netflix seeking millions of dollars for being misrepresented in the popular Netflix series,...	https://www.forbes.com/sites/kimelsesser/2021/09/20/netflixs-queens-gambit-lawsuit-and-gender-sidelining-at-work/	2021/9/20	NFLX	12:01:00
Forbes	Netflix Stock At An All-Time High – What Next?	Netflix stock (NASDAQ: NFLX) went up more than 4% in the last one week and currently trades at $613 per share, which is an all-time high for the streaming...	https://www.forbes.com/sites/greatspeculations/2021/10/05/netflix-stock-at-an-all-time-high--what-next/	2021/10/5	NFLX	8:30:00
Forbes	‘The Chestnut Man': Chilling New Nordic Noir Series On Netflix	New Nordic noir series The Chestnut Man (Kastanjemanden) is on Netflix from September 29. Based on the debut novel of The Killing creator, Søren Sveistrup,...	https://www.forbes.com/sites/sheenascott/2021/09/29/the-chestnut-man-chilling-new-nordic-noir-series-on-netflix/	2021/9/29	NFLX	14:00:00
Forbes	Julie Delpy's Netflix Series ‘On The Verge' Celebrates Women In Their Forties	Rounding out the cast are Daphne Albert, Timm Sharp, Mathieu Demy, Giovanni Ribisi, Troy Garity and Dhruv Uday Singh. Follow me on Twitter.	https://www.forbes.com/sites/danafeldman/2021/09/16/julie-delpys-netflix-series-on-the-verge-celebrates-women-in-their-forties/	2021/9/16	NFLX	19:43:00
Forbes	Netflix's ‘Clickbait' Is Popular Enough For A Season 2, ‘Limited Series' Or Not	Netflix uses the “Limited Series” tag to indicate that shows are one-and-done, and yet if you've seen the show, it's kind of easy to imagine how this could turn...	https://www.forbes.com/sites/paultassi/2021/09/06/netflixs-clickbait-is-popular-enough-for-a-season-2-limited-series-or-not/	2021/9/6	NFLX	9:43:00
Forbes	Netflix Jumps On LGBTQ Holiday Romantic Comedy Bandwagon With ‘Single All The Way'	Netflix announced a gay romantic comedy for this holiday season, the first of its kind from the streaming service, joining several other similar projects...	https://www.forbes.com/sites/marisadellatto/2021/10/06/netflix-jumps-on-lgbtq-holiday-romantic-comedy-bandwagon-with-single-all-the-way/	2021/10/6	NFLX	15:08:00
Forbes	Netflix's The Circle Season 3: Who Are The Early Frontrunners?	Unlike other Netflix shows, the competition-based nature of The Circle means that they are airing the episodes in batches, then ultimately, the finale, so...	https://www.forbes.com/sites/paultassi/2021/09/09/netflixs-the-circle-season-3-who-are-the-early-frontrunners/	2021/9/9	NFLX	8:53:00
Forbes	The Best New Movies To Stream On Netflix, Hulu, Amazon, Disney+, HBO And Peacock This Weekend	For me, it helps to have all of those new movies in one place. So in this article, I'll run through the biggest new films on platforms like Netflix, Hulu,...	https://www.forbes.com/sites/travisbean/2021/09/24/the-best-new-movies-to-stream-on-netflix-hulu-amazon-disney-hbo-and-peacock-this-weekend/	2021/9/24	NFLX	16:00:00
Forbes	The People Paradigm: What Powers Netflix	In early 2000, Netflix co-founders Reed Hastings and Marc Randolph met with John Antioco, the CEO of Blockbuster, to pitch him on the idea of acquiring...	https://www.forbes.com/sites/stevevassallo/2021/09/09/the-people-paradigm-what-powers-netflix/	2021/9/9	NFLX	15:13:00
Forbes	4 Series Coming To Netflix In October That Are Worth The Binge	In total, Netflix made history last weekend with 44 Emmy wins in a single year which ties the record CBS set back in 1974. Two fan favorites, The Crown and The...	https://www.forbes.com/sites/danafeldman/2021/09/26/4-series-coming-to-netflix-in-october-that-are-worth-the-binge/	2021/9/26	NFLX	19:25:00
Forbes	Netflix Is Making A Family-Friendly ‘Witcher' Show And I Am So Confused	So the big news is that Netflix has renewed The Witcher for a third season. The streaming giant is also making another anime film set in The Witcher...	https://www.forbes.com/sites/erikkain/2021/09/27/netflix-is-making-a-family-friendly-witcher-show-and-i-am-confused/	2021/9/27	NFLX	7:00:00
Forbes	Netflix's 'Prey' Is Just Not Worth Your Time	I am a sucker for any new horror movie that happens to crop up on Netflix at any given time, even more so if it lands in the top ten, meaning someone must...	https://www.forbes.com/sites/paultassi/2021/09/14/netflixs-prey-is-just-not-worth-your-time/	2021/9/14	NFLX	10:30:00
Forbes	Why Paramount Failed To Compete Against Disney And Netflix	With DreamWorks and Marvel leaving, Netflix swiping the general audience for non-event movies and Disney usurping its cultural dominance, Paramount has been...	https://www.forbes.com/sites/scottmendelson/2021/09/13/why-paramount-couldnt-compete-with-disney-and-netflix/	2021/9/13	NFLX	14:01:00
Forbes	A.J. Galante Peels Back Curtain On Netflix's ‘Untold: Crime And Penalties'	Forbes recently caught up with A.J. Galante, breakout star of the smash-hit Netflix documentary Untold: Crime and Penalties, to peel back the curtain a bit...	https://www.forbes.com/sites/scottking/2021/09/19/aj-galante-peels-back-curtain-on-netflixs-untold-crime-and-penalties/	2021/9/19	NFLX	12:48:00
Forbes	How Does Netflix's ‘The Circle' Overcome Its Biggest Problem For The Finale?	This week, The Circle dropped another series of episodes on Netflix, and surprising no one (spoiler alert) the two people that went home in the batch of...	https://www.forbes.com/sites/paultassi/2021/09/23/how-does-netflixs-the-circle-overcome-its-biggest-problem-for-the-finale/	2021/9/23	NFLX	10:06:00
Forbes	‘Driver' TV Series Lined Up For Binge, The ‘Netflix For Gaming Shows'	When it was announced during E3 2021, Binge–a “Netflix for gaming shows”–appeared to promise a lot, but initially lacked a laundry list of games to create...	https://www.forbes.com/sites/mattgardner1/2021/09/14/driver-tv-series-lined-up-for-binge-the-netflix-for-gaming-shows/	2021/9/14	NFLX	11:12:00
Forbes	‘Squid Game' Is Now Netflix's Most Popular Show Ever, And It's Not Even Close	That may be some amount of metric voodoo, but it still lets us compare it to other Netflix series that use the same metric, and Squid Game is way, way out in...	https://www.forbes.com/sites/paultassi/2021/10/13/squid-game-is-now-netflixs-most-popular-show-ever-and-its-not-even-close/	2021/10/13	NFLX	8:25:00
Forbes	Netflix Adds 4.4 Million Subscribers, Better Than Expected	After recording its lowest subscriber growth in at least four years during second quarter, the streaming service bounced back with healthier numbers for the...	https://www.forbes.com/sites/tonifitzgerald/2021/10/19/netflix-adds-44-million-subscribers-better-than-expected/	2021/10/19	NFLX	21:11:00
Forbes	Netflix Reportedly Gave Exec Second Chance After Investigating His Use Of Anti-LGBTQ Language	Netflix investigated a high-ranking Spanish executive this spring for use of anti-LGBTQ+ language and other accusations and decided to keep him in the same...	https://www.forbes.com/sites/dereksaul/2021/10/18/netflix-reportedly-gave-exec-second-chance-after-investigating-his-use-of-anti-lgbtq-language/	2021/10/18	NFLX	11:17:00
Forbes	‘Squid Game' Season 2 Should Change Netflix's Release Model	But even Netflix makes exceptions when it comes to reality competition-style shows, airing them either weekly or a few episodes at a time every week, saving the...	https://www.forbes.com/sites/paultassi/2021/10/09/squid-game-season-2-should-change-netflixs-release-model/	2021/10/9	NFLX	9:08:00
Forbes	Elliot Page, Dan Levy And Other Netflix Stars Show Support For Employee Walk-Out	As Netflix employees staged a walk-out in LA on Wednesday to protest the controversial Dave Chapelle comedy special — and the company's defense of it — some...	https://www.forbes.com/sites/marisadellatto/2021/10/20/elliot-page-dan-levy-and-other-netflix-stars-show-support-for-employee-walk-out/	2021/10/20	NFLX	17:03:00
Forbes	Netflix Suspends Employees For Crashing Meeting Amid Chappelle Transphobia Controversy	Netflix has reportedly suspended three employees who crashed a virtual executives meeting in the wake of controversy surrounding Dave Chappelle's recent...	https://www.forbes.com/sites/teakvetenadze/2021/10/11/netflix-suspends-employees-for-crashing-meeting-amid-chappelle-transphobia-controversy/	2021/10/11	NFLX	16:59:00
Forbes	Netflix: A Company At A Crossroads	…And the Controversy of Dave Chappelle. However, Netflix has been forced to balance the success of Squid Game and the “disappointment” of its Q3 earnings...	https://www.forbes.com/sites/qai/2021/10/22/netflix-a-company-at-a-crossroads/	2021/10/22	NFLX	10:37:00
Forbes	The Five Best Netflix Horror Movies For Halloween Consumption (2021 Edition)	I wouldn't say Netflix has the best selection of horror films out there, and yet it does have some all-time classics, and there are certainly enough to get you...	https://www.forbes.com/sites/paultassi/2021/10/30/the-five-best-netflix-horror-movies-for-halloween-consumption-2021-edition/	2021/10/30	NFLX	10:37:00
Forbes	Netflix's ‘You' Should Give Us A Love Quinn Spin-Off	Netflix is no stranger to finding hits in obscure places, like we've seen with You, the Lifetime series that Netflix snapped up when it performed well after...	https://www.forbes.com/sites/paultassi/2021/10/23/netflixs-you-should-give-us-a-love-quinn-spin-off/	2021/10/23	NFLX	10:57:00
Forbes	‘You' Season 3 Dethroned In Netflix's Top 10 List By A Surprising New Offering	While we do not have any official numbers from Netflix yet, Army of Thieves appears to be one of the more successful Netflix original films in recent memory. It...	https://www.forbes.com/sites/paultassi/2021/11/03/you-season-3-dethroned-in-netflixs-top-10-list-by-a-surprising-new-offering/	2021/11/3	NFLX	8:51:00
Forbes	Life Goes On For Chappelle, Netflix, As 2 More Trans Women Killed	“Welcome to Ohio to all the inductees. I would like to apologize,” said comedian Dave Chappelle on Saturday, apparently in reference to the controversy that...	https://www.forbes.com/sites/dawnstaceyennis/2021/10/31/life-goes-on-for-chappelle-netflix-as-2-more-trans-women-killed/	2021/10/31	NFLX	23:59:00
Forbes	From The DC Universe To Netflix, Zack And Deborah Snyder Are Building Their Own Cinematic World	The agreement came about following the success of their original Netflix film Army of the Dead, with that cinematic world quickly expanding with a new prequel...	https://www.forbes.com/sites/jeffconway/2021/10/28/from-the-dc-universe-to-netflix-zack-and-deborah-snyder-are-building-their-own-cinematic-world/	2021/10/28	NFLX	9:13:00
Forbes	Netflix's ‘Arcane' Is A Massive Hit Among ‘League Of Legends' Fans Already	Netflix has aired a pretty large number of video games-inspired animated series at this point, so at the surface level, the new show Arcane, made by Riot...	https://www.forbes.com/sites/paultassi/2021/11/07/netflixs-arcane-is-a-massive-hit-among-league-of-legends-fans-already/	2021/11/7	NFLX	10:13:00
Forbes	‘The Forgotten Battle': An Immersive New Dutch Movie On WWII On Netflix	4 Series Coming To Netflix In October That Are Worth The Binge ... What is most interesting about this film is the way that it plunges viewers into the action,...	https://www.forbes.com/sites/sheenascott/2021/10/17/the-forgotten-battle-an-immersive-new-dutch-movie-on-wwii-on-netflix/	2021/10/17	NFLX	12:00:00
Forbes	Whether Netflix Gives ‘Locke And Key' A Season 3 Has Already Been Decided	The Netflix gods bestowed a blessing on Locke and Key where they greenlight season 3 of the show long before season 2 ever aired, part of an announced overall...	https://www.forbes.com/sites/paultassi/2021/10/27/whether-netflix-gives-locke-and-key-a-season-3-has-already-been-decided/	2021/10/27	NFLX	9:00:00
Forbes	Netflix Launches Book Club Series Hosted By Uzo Aduba	Through Netflix Book Club, readers will hear about their new favorite books, films and series adaptations first – and get exclusive access to the process behind...	https://www.forbes.com/sites/kemberliespivey/2021/10/13/netflix-launches-book-club-series-hosted-by-uzo-aduba/	2021/10/13	NFLX	10:06:00
Forbes	The Best New Movies To Stream On Netflix, Amazon, Hulu, HBO, Peacock And Disney+ This Weekend	For me, it helps to have all of those new movies in one place. So in this article, I'll run through the biggest new films on Netflix NFLX -4.5% , Hulu, HBO Max...	https://www.forbes.com/sites/travisbean/2021/11/05/the-best-new-movies-to-stream-on-netflix-amazon-hulu-hbo-peacock-and-disney-this-weekend/	2021/11/5	NFLX	18:27:00
Forbes	The Original ‘Cowboy Bebop' Anime Is Coming To Netflix Later This Month	What with the live-action adaptation of Cowboy Bebop released on Netflix this November, we will be getting the original anime released on the streaming...	https://www.forbes.com/sites/olliebarder/2021/10/14/the-original-cowboy-bebop-anime-is-coming-to-netflix-later-this-month/	2021/10/14	NFLX	8:58:00
Forbes	Here's When Cowboy Bebop's First Trailer Drops	Given the popularity of the anime, this is set to be a pretty big Netflix Original, though there has already been controversy surrounding certain costume...	https://www.forbes.com/sites/erikkain/2021/10/26/heres-when-cowboy-bebops-first-trailer-drops/	2021/10/26	NFLX	5:00:00
Forbes	How Han So-Hee Mastered Her Action Scenes In The Netflix Hit ‘My Name'	This year, the actress plays a woman out for revenge in My Name, a fast-paced, hard-hitting drama that quickly rose in the ranks of most-watched Netflix shows.	https://www.forbes.com/sites/joanmacdonald/2021/10/25/how-han-so-hee-mastered-action-scenes-in-the-netflix-hit-my-name/	2021/10/25	NFLX	8:27:00
Forbes	‘The Unlikely Murderer': Captivating Swedish True Crime Series On Netflix	New Swedish series, The Unlikely Murderer, a fictional dramatization of a true crime, is now on Netflix NFLX -1% . It is a captivating limited five-part...	https://www.forbes.com/sites/sheenascott/2021/11/06/the-unlikely-murderer-captivating-swedish-true-crime-series-on-netflix/	2021/11/6	NFLX	17:01:00
Forbes	One Of Hollywood’s Biggest Bombs Is Now Netflix’s Most-Watched Movie	Warner Bros. I haven't done one of these “random movie is ironically doing well on Netflix NFLX -4.5% ” posts in awhile, partially because irony has...	https://www.forbes.com/sites/scottmendelson/2021/10/27/one-of-hollywood-biggest-box-office-bombs-king-arthur-is-now-netflix-most-watched-movie/	2021/10/27	NFLX	15:45:00
Forbes	Netflix's Horror Movie ‘There's Someone Inside Your House' Is Not Worth The 96 Minutes	It's October, spooky season, meaning that all your favorite streaming services have a host of gory and scary movies and shows for you to check out.	https://www.forbes.com/sites/paultassi/2021/10/09/netflixs-horror-movie-theres-someone-inside-your-house-is-not-worth-the-96-minutes/	2021/10/9	NFLX	10:06:00
Forbes	The 12 Best New Movies To Stream On Netflix This October	Of all the streaming platforms, Netflix is by far the most active. From week to week, month to month, the world's most viral streaming service adds lots and...	https://www.forbes.com/sites/travisbean/2021/10/09/the-12-best-new-movies-to-stream-on-netflix-this-october/	2021/10/9	NFLX	18:00:00
Forbes	Disney Announces Asia-Pacific Originals In Its Bid To Compete With Netflix	For context, Netflix announced last year that it was planning to double its spending on Asian original content and also spend $500 million on Korean shows this...	https://www.forbes.com/sites/saramerican/2021/10/17/disney-announces-asia-pacific-originals-in-its-bid-to-compete-with-netflix/	2021/10/17	NFLX	13:24:00
Forbes	You Probably Forgot That ‘Cyberpunk 2077' Is Getting A Netflix Series	You Probably Forgot That 'Cyberpunk 2077' Is Getting A Netflix Series · More videos. More videos · Your browser can't play this video. Learn more...	https://www.forbes.com/sites/paultassi/2021/10/15/you-probably-forgot-that-cyberpunk-2077-is-getting-a-netflix-series/	2021/10/15	NFLX	9:17:00
Forbes	The ‘Destiny' Universe Should Begin Expanding With A Netflix Animated Series	A Netflix animated series. Netflix is on a video game adaptation kick lately, snapping up properties left and right to adapt. Sometimes, this manifests as a...	https://www.forbes.com/sites/paultassi/2021/11/04/the-destiny-universe-should-begin-expanding-with-a-netflix-animated-series/	2021/11/4	NFLX	9:40:00
Forbes	Netflix's ‘Inside Job' Plumbs The Deep State One Joke At A Time	Takeuchi developed the story while writing for Disenchantment, the Matt Groening-produced Netflix animated comedy about a princess grappling with life in her...	https://www.forbes.com/sites/dbloom/2021/10/14/netflixs-inside-job-plumbs-the-deep-state-one-joke-at-a-time/	2021/10/14	NFLX	13:39:00
Forbes	Glider Crash In ‘The Forgotten Battle' On Netflix Is Pure Nightmare Fuel	But after watching The Forgotten Battle a Dutch World War II film released last weekend on U.S. Netflix I changed my mind: it really takes an insane person to...	https://www.forbes.com/sites/sebastienroblin/2021/10/19/glider-crash-in-the-forgotten-battle-on-netflix-is-pure-nightmare-fuel/	2021/10/19	NFLX	12:14:00
Forbes	The Best New Movies To Stream On Netflix, HBO, Hulu, Amazon, Apple TV, And Peacock This Weekend	If you're like me, then you have multiple subscriptions to several different streaming platforms—which are all constantly adding new movies.	https://www.forbes.com/sites/travisbean/2021/10/15/the-best-new-movies-to-stream-on-netflix-hbo-hulu-amazon-apple-tv-and-peacock-this-weekend/	2021/10/15	NFLX	18:00:00
Forbes	Netflix-Like Books Subscription Service Scribd’s CEO Trip Adler Offers Employees The Choice To Work Whatever Way Is Best For Them	Trip Adler, the CEO Of Scribd, an e-book and audiobook subscription service that includes over one million titles, has a simple, straightforward approach...	https://www.forbes.com/sites/jackkelly/2021/10/11/netflix-like-books-subscription-service-scribds-ceo-trip-adler-offers-employees-the-choice-to-work-whatever-way-is-best-for-them/	2021/10/11	NFLX	14:16:00
Forbes	Netflix Has A Great Summary On ‘Gundam Hathaway' For Newcomers	What with Gundam Hathaway released on Netflix back in July, it seems to have become quite popular on the streaming service. Something that has been followed...	https://www.forbes.com/sites/olliebarder/2021/10/24/netflix-has-a-great-summary-on-gundam-hathaway-for-newcomers/	2021/10/24	NFLX	0:57:00
Forbes	Ranking Netflix's 'Squid Game' Games From Least To Most Stressful	#2. Marbles. squid game marbles 2. Squid Game — Marbles. Credit: Netflix. This was, I think, the most deeply twisted...	https://www.forbes.com/sites/erikkain/2021/10/23/which-squid-game-game-was-the-most-stressful-for-you-to-watch/	2021/10/23	NFLX	19:17:00
Forbes	Karen Schaler, Writer Of The Netflix Sensation ‘A Christmas Prince,’ Has A New Royal Romantic Comedy Inspired By The Royal Family	Karen Schaler, Writer Of The Netflix Sensation 'A Christmas Prince,' Has A New Royal Romantic Comedy Inspired By The Royal Family · Jeryl Brunner: What made you...	https://www.forbes.com/sites/jerylbrunner/2021/10/13/karen-schaler-writer-of-the-netflix-sensation-a-christmas-prince-has-a-new-royal-romantic-comedy-inspired-by-the-royal-family/	2021/10/13	NFLX	10:41:00
Forbes	If You Loved ‘Squid Game,' Here Are 5 Fabulous Korean Netflix Series	Netflix confirmed that the series remains popular on the non-English TV list with 42.79 million hours viewed within the last week. The streamer knows viewers...	https://www.forbes.com/sites/danafeldman/2021/11/26/if-you-loved-squid-game-here-are-5-fabulous-korean-netflix-series/	2021/11/26	NFLX	13:04:00
Forbes	Netflix's ‘Cowboy Bebop' Finally Has Critics And Audiences On The Exact Same Page	It's not…great news, certainly. Netflix usually doesn't care at all about what critics have to say in terms of second seasons or movie sequels (again, see Red...	https://www.forbes.com/sites/paultassi/2021/11/20/netflixs-cowboy-bebop-finally-has-critics-and-audiences-on-the-exact-same-page/	2021/11/20	NFLX	8:38:00
Forbes	Transgender Former Netflix Workers Drop Labor Complaint	Two former Netflix employees who spoke up against anti-transgender comments made in Dave Chappelle's new special, The Closer are dropping their labor...	https://www.forbes.com/sites/rosaescandon/2021/11/23/transgender-former-netflix-workers-drop-labor-complaint/	2021/11/23	NFLX	16:25:00
Forbes	When Is 'Arcane' Season 2 Coming To Netflix? It's Complicated	Yesterday was the finale of Arcane, the League of Legends adaptation that aired, unusually, over the course of three weekends on Netflix.	https://www.forbes.com/sites/paultassi/2021/11/21/when-is-arcane-season-2-coming-to-netflix-its-complicated/	2021/11/21	NFLX	8:41:00
Forbes	‘True Story' On Netflix: A Review Of The New Riveting Limited Series	Released on the streaming platform on November 24, the series has since shot to Netflix's Top Ten in many countries. Created by Eric Newman, this seven-episode...	https://www.forbes.com/sites/sheenascott/2021/11/27/true-story-on-netflix-a-review-of-the-new-riveting-limited-series/	2021/11/27	NFLX	13:00:00
Forbes	‘Red Notice' Had Netflix's Biggest Ever Opening Day For A Movie, Says Ryan Reynolds	Released on Netflix NFLX -1% on November 12, the star-studded heist comedy Red Notice is topping all the Netflix Top 10 charts in the majority of countries...	https://www.forbes.com/sites/sheenascott/2021/11/14/red-notice-had-netflixs-biggest-ever-opening-day-for-a-movie-says-ryan-reynolds/	2021/11/14	NFLX	11:52:00
Forbes	Netflix Is Making A Movie About The Grandmother Who Accidentally Invited A Stranger To Thanksgiving	Netflix is turning Wanda Dench (l) and Jamal Hinton's Thanksgiving accidental text mix up into a ... [+] movie. Netflix. The internet's favorite feel good...	https://www.forbes.com/sites/nashasmith/2021/12/03/netflix-is-making-a-movie-about-the-grandmother-who-accidentally-invited-a-stranger-to-thanksgiving/	2021/12/3	NFLX	8:30:00
Forbes	‘Red Notice' Dethroned In Netflix's Top 10 List By A New Show	Red Notice, meanwhile, is a monster hit for Netflix. The $200 million blockbuster starring A-listers Dwayne Johnson, Gal Gadot and Ryan Reynolds has broken...	https://www.forbes.com/sites/paultassi/2021/11/19/red-notice-dethroned-in-netflixs-top-10-list-by-a-new-show/	2021/11/19	NFLX	9:00:00
Forbes	‘Arcane' Is Netflix's Best Rated Original Series Ever, According To IMDB	To put that in context, as it stands right now, that is the highest rated Netflix original series…ever. Even if the score drops in time as more reviews come in,...	https://www.forbes.com/sites/paultassi/2021/11/09/arcane-is-netflixs-top-rated-original-series-ever-according-to-imdb/	2021/11/9	NFLX	8:11:00
Forbes	'Red Notice' Takes 61% Third-Week Drop In Netflix Rankings	RED NOTICE - (L-R) Dwayne Johnson is the FBI's top profiler John Hartley; Ryan Reynolds is the world's greatest art thief Nolan Booth; and Gal Gadot is the...	https://www.forbes.com/sites/scottmendelson/2021/12/01/red-notice-takes-61-third-week-drop-in-netflix-rankings/	2021/12/1	NFLX	16:00:00
Forbes	Here's The First Info About ‘Hellbound' Season 2 On Netflix	Netflix has found a huge amount of success with Korean series the past year or two. Squid Game is far and away the most prominent example as Netflix's most...	https://www.forbes.com/sites/paultassi/2021/11/27/heres-the-first-info-about-hellbound-season-2-on-netflix/	2021/11/27	NFLX	10:17:00
Forbes	5 Series Coming To Netflix In December, Including A New Korean Mystery	It's as if the streamer is giving its subscribers a holiday gift with the upcoming South Korean sci-fi mystery series The Silent Sea. Could this be the next hit...	https://www.forbes.com/sites/danafeldman/2021/11/29/5-series-coming-to-netflix-in-december-including-a-new-korean-mystery/	2021/11/29	NFLX	15:21:00
Forbes	‘Hellbound' Follows ‘Squid Game' In Quickly Ascending Netflix Charts	Only a day after its Nov. 19 release, the Korean drama Hellbound has ranked among the top ten most popular Netflix series, prompting speculation that it...	https://www.forbes.com/sites/joanmacdonald/2021/11/21/hellbound-follows-squid-game-in-quickly-ascending-netflix-charts/	2021/11/21	NFLX	8:14:00
Forbes	Netflix's ‘Hellbound' Refuses To Solve Its Own Mystery, And Is All The Better For It	One of the mysterious demons from Hellbound. Netflix. Netflix's Hellbound, a Korean series from Choi Gyu-seok and Train to Busan director Yeon Sang-ho, has an...	https://www.forbes.com/sites/danidiplacido/2021/12/07/netflixs-hellbound-refuses-to-solve-its-own-mystery-and-is-all-the-better-for-it/	2021/12/7	NFLX	13:32:00
Forbes	Yes, You Can Watch ‘Arcane' On Netflix Knowing Nothing About ‘League Of Legends'	So in short, no, do not let anything stop you from watching Arcane. You do not need to be a League of Legends devotee, nor have even ever played the game, to...	https://www.forbes.com/sites/paultassi/2021/11/10/yes-you-can-watch-arcane-on-netflix-knowing-nothing-about-league-of-legends/	2021/11/10	NFLX	8:38:00
Forbes	‘Passing' On Netflix: A Beautiful Debut Film By Rebecca Hall	Adapted from the novel by Nella Larsen, Passing tells the story of two Black women, Irene Redfield (Tessa Thompson) and Clare Kendry (Ruth Negga), who can “pass...	https://www.forbes.com/sites/sheenascott/2021/11/10/passing-is-a-beautiful-thought-provoking-debut-film-by-rebecca-hall/	2021/11/10	NFLX	13:00:00
Forbes	‘Squid Game' Star Cast In Korean Remake Of Netflix's ‘Money Heist'	Why…is Netflix doing this exactly? Well, Money Heist is about to end, with the second batch of Season 5 episodes about to drop in a few days. The show has been...	https://www.forbes.com/sites/paultassi/2021/12/01/squid-game-star-cast-in-korean-remake-of-hit-non-squid-game-netflix-show/	2021/12/1	NFLX	9:35:00
Forbes	5 Business Lessons From Netflix's Squid Game Show	Due to the concept being “too grotesque and too unrealistic,” the script was refused by studios before making its debut on Netflix. Despite only being released...	https://www.forbes.com/sites/forbesagencycouncil/2021/11/18/5-business-lessons-from-netflixs-squid-game-show/	2021/11/18	NFLX	7:00:00
Forbes	‘Tiger King 2' Already Dethroned In Netflix's Top 10 List By A Returning #1	Tiger King has dropped to #2 overall on the Netflix top 10 list behind Red Notice, though it is still managing to fend off newcomers in the TV category like...	https://www.forbes.com/sites/paultassi/2021/11/21/tiger-king-2-already-dethroned-in-netflixs-top-10-list-by-a-returning-1/	2021/11/21	NFLX	10:10:00
Forbes	‘Arcane' Is Still Putting Up Review Scores Like Netflix Has Never Seen Before	I've been tracking the progress of Arcane, the new animated Netflix series based on League of Legends, which has been putting up user scores like the...	https://www.forbes.com/sites/paultassi/2021/11/19/arcane-is-still-putting-up-review-scores-like-netflix-has-never-seen-before/	2021/11/19	NFLX	9:54:00
Forbes	What ‘Red Notice' Says About Evolving Netflix Movie Strategy	More importantly, though, Red Notice represents an evolving strategy for Netflix as it adjusts its post-pandemic production pipeline amid increased...	https://www.forbes.com/sites/dbloom/2021/12/07/what-red-notice-says-about-evolving-netflix-movie-strategy/	2021/12/7	NFLX	13:42:00
Forbes	The Best New Movies To Stream On Netflix, Amazon, Hulu, HBO, Peacock And Disney+ This Week	If you're like me, then you have multiple subscriptions to several different streaming platforms—which are all constantly adding new movies.	https://www.forbes.com/sites/travisbean/2021/12/05/the-best-new-movies-to-stream-on-netflix-amazon-hulu-hbo-peacock-and-disney-this-week/	2021/12/5	NFLX	15:10:00
Forbes	'True Story' Dethroned In Netflix's Top 10 List By A New Show	Kevin Hart is one of the most bankable stars in the US, so it's no great surprise that a Netflix series starring Hart has done so well. With its success so far,...	https://www.forbes.com/sites/paultassi/2021/12/03/true-story-dethroned-in-netflixs-top-10-list-by-a-new-show/	2021/12/3	NFLX	8:13:00
Forbes	‘Arcane' Is Netflix's #1 Show In 52 Countries, But Struggling In The US	That is not the largest story in the rest of the world, however. Checking the global Netflix charts shows that Arcane is doing far better nearly everywhere else...	https://www.forbes.com/sites/paultassi/2021/11/16/arcane-is-netflixs-1-show-in-52-countries-but-struggling-in-the-us/	2021/11/16	NFLX	9:30:00
Forbes	What Netflix's Entrance In Gaming Means For Big And Small Gamers Alike	In early July, Netflix confirmed the rumors were true: announcing a push beyond traditional TV and movies, with its eye on video games. The company also hired...	https://www.forbes.com/sites/forbestechcouncil/2021/11/08/what-netflixs-entrance-in-gaming-means-for-big-and-small-gamers-alike/	2021/11/8	NFLX	7:15:00
Forbes	Netflix Hit ‘Squid Game' Nabs Two Gotham Awards Nominations	The Korean drama broke existing records by holding the number one spot on Netflix for the longest time, remaining at the top of the charts for over six weeks.	https://www.forbes.com/sites/joanmacdonald/2021/11/12/netflix-hit-squid-game-nabs-two-gotham-awards-nominations/	2021/11/12	NFLX	9:05:00
Forbes	All The ‘Netflix Daredevil Is Back In The MCU' Rumors And Leaks At This Point	We are back in active MCU territory with the arrival of Hawkeye on Disney Plus, and the soon-to-return Spider-Man (Spider-Men?) in No Way Home.	https://www.forbes.com/sites/paultassi/2021/11/26/all-the-netflix-daredevil-is-back-in-the-mcu-rumors-and-leaks-at-this-point/	2021/11/26	NFLX	10:13:00
Forbes	‘Yara': New Italian True Murder Mystery Tops Netflix ‘Non-English' Movie Chart	Netflix releases many true crime documentaries and films. Amongst the many that are available to stream on the platform, the new Italian film, Yara,...	https://www.forbes.com/sites/sheenascott/2021/11/17/yara-new-italian-true-murder-mystery-tops-netflix-non-english-movie-chart/	2021/11/17	NFLX	13:15:00
Forbes	‘Gloria': Netflix's First Original Series From Portugal Is A Great Spy Thriller	Netflix NFLX -1% has released its first Portuguese original series. Glória is on Netflix since November 5. Produced by the SPi production company of Grupo...	https://www.forbes.com/sites/sheenascott/2021/11/13/gloria-netflixs-first-original-series-from-portugal-is-a-great-spy-thriller/	2021/11/13	NFLX	13:00:00
Forbes	‘Arcane' Enters Netflix's Top 10 List With Its Unusual Episode Formatting	Rather than having its season premiere all at once for immediate binging like…nearly every other Netflix series, it is being released in three episode chunks...	https://www.forbes.com/sites/paultassi/2021/11/08/arcane-enters-netflixs-top-10-list-with-its-unusual-episode-formatting/	2021/11/8	NFLX	9:18:00
Forbes	‘Christmas Flow' On Netflix: New French Romantic Comedy For The Holidays	Created by Henri Debeurme, Marianne Levy and Victor Rodenbach, with Nadège Loiseau directing, Christmas Flow tells the romantic story of an unlikely match. Lila...	https://www.forbes.com/sites/sheenascott/2021/11/21/christmas-flow-on-netflix-new-french-romantic-comedy-for-the-holidays/	2021/11/21	NFLX	13:00:00
Forbes	Kurt Yaeger Of Netflix’s ‘Another Life’ Talks Disability Inclusion In The Show	Another Life, the second season of which was released on Netflix on October 14, is a fast-paced sci-fi romp that tells the story of the crew of the Salvare...	https://www.forbes.com/sites/gusalexiou/2021/11/11/kurt-yaeger-of-netflixs-another-life-talks-disability-inclusion-in-the-show/	2021/11/11	NFLX	7:00:00
Forbes	10 Great Movies To Watch Before They Disappear From Netflix At The End Of November	In this article, I'll highlight ten great films exiting Netflix by December 1. And at the end of the article, you'll find a full list of movies leaving the...	https://www.forbes.com/sites/travisbean/2021/11/20/10-great-movies-to-watch-before-they-disappear-from-netflix-at-the-end-of-november/	2021/11/20	NFLX	18:00:00
Forbes	Cinessance Launches To Be The Netflix Of French Films	Cinessance, a French film streaming service, debuted today with the goal of helping this cinema-loving nation get its movies in front of a global audience...	https://www.forbes.com/sites/chrisobrien/2021/11/16/cinessance-launches-to-be-the-netflix-of-french-films/	2021/11/16	NFLX	9:00:00
Forbes	The Best New Movies To Stream On Netflix, HBO, Amazon, Peacock And Disney+ This Weekend	If you're like me, then you have multiple subscriptions to several different streaming platforms—which are all constantly adding new movies.	https://www.forbes.com/sites/travisbean/2021/11/19/the-best-new-movies-to-stream-on-netflix-hbo-amazon-peacock-and-disney-this-weekend/	2021/11/19	NFLX	20:18:00
Forbes	Force Your Family To Watch Netflix's #1 Show This Thanksgiving, ‘Arcane'	Arcane is the #1 show on Netflix this past week now that all nine episodes are out, with 38 million viewing hours, a full 8 million more than second place,...	https://www.forbes.com/sites/paultassi/2021/11/25/force-your-family-to-watch-netflixs-1-show-this-thanksgiving-arcane/	2021/11/25	NFLX	8:01:00
Forbes	Disney+ Tops Netflix On Nielsen's SVOD Movie Ratings For October 11	Now, to be fair, Netflix is ruling the television marketplace with an iron fist. The top three shows earned a combined 5.65 billion minutes. Anyway, I'm...	https://www.forbes.com/sites/scottmendelson/2021/11/10/disney-tops-netflix-on-nielsens-svod-movie-ratings-for-october-11/	2021/11/10	NFLX	16:05:00
Forbes	Why ‘Don’t Look Up’ Is Less Impressive Than Prior Netflix Successes	Adam McKay's black comedy/political satire Don't Look Up had a strong debut with around 111.03 million hours logged among Netflix subscribers over December...	https://www.forbes.com/sites/scottmendelson/2021/12/28/netflix-dont-look-up-leonardo-dicaprio-jennifer-lawrence-red-notice-sandra-bullock-dwayne-johnson-bird-box/	2021/12/28	NFLX	16:30:00
Forbes	‘Money Heist' Dethroned In Netflix's Top 10 List By A New Offering	The film also has two Netflix ex-Marvel stars, Daredevil's Vincent D'Onofrio, and Punisher's Jon Bernthal, alongside Suicide Squad's Viola Davis. Is the movie...	https://www.forbes.com/sites/paultassi/2021/12/11/money-heist-dethroned-in-netflixs-top-10-list-by-a-new-offering/	2021/12/11	NFLX	10:16:00
Forbes	First Info On Netflix's ‘Cobra Kai' Season 5 Starts To Arrive	Well, don't worry. Even if Netflix is notorious for cancelling loads of projects, Cobra Kai is in its “special tier” of beloved shows that have a lot more...	https://www.forbes.com/sites/paultassi/2022/01/02/first-info-on-netflixs-cobra-kai-season-5-starts-to-arrive/	2022/1/2	NFLX	8:02:00
Forbes	Forget ‘Squid Game' Season 2, Netflix Is Talking Season 3 With Its Creator	And on Netflix side, if they can lock in Hwang Dong-hyuk for 2-3 more years instead of one more, they know they'll have a hit-generating talent in their roster...	https://www.forbes.com/sites/paultassi/2021/12/29/forget-squid-game-season-2-netflix-is-talking-season-3-with-its-creator/	2021/12/29	NFLX	8:44:00
Forbes	Megan Thee Stallion Signs First-Look Deal With Netflix	The rapper, born Megan Jovon Ruth Pete, responsible for the chart topping singles Savage, Body, and the Cardi B. collab WAP, has a few television credits under...	https://www.forbes.com/sites/nashasmith/2021/12/16/megan-thee-stallion-signs-first-look-deal-with-netflix/	2021/12/16	NFLX	12:30:00
Forbes	Spike Lee Inks Multi-Year Creative Partnership With Netflix	Netflix and Lee have enjoyed a successful collaborative relationship, with drama Da 5 Bloods, the She's Gotta Have It series, the one-person show Rodney King,...	https://www.forbes.com/sites/nashasmith/2021/12/17/spike-lee-inks-multi-year-creative-partnership-with-netflix/	2021/12/17	NFLX	11:40:00
Forbes	Netflix's ‘Bridgerton' Season 2 Gets An Exact 2022 Release Date At Last	In about the past month, Netflix has seen the return of two of its most-viewed series ever, Money Heist and The Witcher, and before that, Squid Game broke...	https://www.forbes.com/sites/paultassi/2021/12/26/netflixs-bridgerton-season-2-gets-an-exact-2022-release-date-at-last/	2021/12/26	NFLX	9:49:00
Forbes	Netflix's ‘The Witcher' Season 3 May Be Closer Than You Imagine	If you've just finished the excellent second season of The Witcher, you may be wondering if the show is going to be renewed by a finnicky Netflix for season...	https://www.forbes.com/sites/paultassi/2021/12/21/netflixs-the-witcher-season-3-may-be-closer-than-you-imagine/	2021/12/21	NFLX	8:03:00
Forbes	‘Squid Game' Fails To Make Netflix's U.S. Top 10 For First Week Since September	Netflix announced in October that Squid Game is its most-watched series to launch, beating out Bridgerton, which previously held the title. What To Watch For.	https://www.forbes.com/sites/kimberleespeakman/2021/12/09/squid-game-fails-to-make-netflixs-us-top-10-for-first-week-since-september/	2021/12/9	NFLX	18:28:00
Forbes	‘Cobra Kai' Season 5 On Netflix? Season 6 Scripts Are Already Being Written	If you've just finished up Cobra Kai season 4 this past weekend, you may be curious if season 5 is greenlit, or if Netflix is going to do something rash and...	https://www.forbes.com/sites/paultassi/2022/01/04/cobra-kai-season-5-on-netflix-season-6-scripts-are-already-being-written/	2022/1/4	NFLX	8:39:00
Forbes	‘Stay Close': A New Harlan Coben Thriller On Netflix	Stay Close, starring Cush Jumbo, Richard Armitage, James Nesbitt, Eddie Izzard and Simon Armitage, is on the streaming platform since December 31. As per the...	https://www.forbes.com/sites/sheenascott/2022/01/01/stay-close-a-new-harlan-coben-thriller-on-netflix/	2022/1/1	NFLX	13:00:00
Forbes	‘Don't Look Up' Is Netflix's Third Most Popular Movie Ever After Just 2 Weeks	While The Witcher season 2 and Cobra Kai season 4 may be duking it out for TV supremacy in the Netflix top 10 charts, the biggest story is easily Don't Look...	https://www.forbes.com/sites/paultassi/2022/01/05/dont-look-up-is-netflixs-third-most-popular-movie-ever-after-just-2-weeks/	2022/1/5	NFLX	9:17:00
Forbes	The Best New Movies To Stream On Netflix, Hulu, Amazon, Peacock And Disney+ This Weekend	If you're like me, then you have multiple subscriptions to several different streaming platforms—which are all constantly adding new movies.	https://www.forbes.com/sites/travisbean/2021/12/11/the-best-new-movies-to-stream-on-netflix-hulu-amazon-peacock-and-disney-this-weekend/	2021/12/11	NFLX	18:00:00
Forbes	Everything New And Streaming On Netflix In January 2022	With a brand new year comes a brand new month of streaming content on Netflix. New and old, as there are a number of great older movies coming to Netflix next...	https://www.forbes.com/sites/erikkain/2021/12/31/heres-everything-coming-to-netflix-in-january-2022-and-what-to-watch/	2022/1/1	NFLX	8:00:00
Forbes	Why Netflix Pays Co-CEO's Hastings And Sarandos Over $35 Million Each	The entertainment press reported today that Netflix's board of directors approved compensation packages for its co-CEO's (Reed Hastings and Ted Sarandos) of...	https://www.forbes.com/sites/tomnunan/2021/12/21/why-netflix-pays-co-ceos-hastings-and-sarandos-over-35-million-each/	2021/12/21	NFLX	23:12:00
Forbes	Netflix's The Witcher Season 2 Is Reviewing Much Better Than Season 1	Well, it didn't really matter if critics were somewhat lukewarm about The Witcher in season 1, as it became the fastest-watched Netflix original all the...	https://www.forbes.com/sites/paultassi/2021/12/15/netflixs-the-witcher-season-2-is-reviewing-much-better-than-season-1/	2021/12/15	NFLX	9:39:00
Forbes	Sandra Bullock Has Become Netflix's Biggest Movie Star	Yes, it's noteworthy that Netflix has scored two of its ten biggest original English-language films in just the last six weeks, with Don't Look Up (111 million...	https://www.forbes.com/sites/scottmendelson/2021/12/29/sandra-bullock-biggest-netflix-movie-star-birdbox-unforgivable/	2021/12/29	NFLX	18:00:00
Forbes	The Reaction To Netflix's ‘Don't Look Up' Is More Interesting Than The Film Itself	Jennifer Lawrence as Kate Dibiasky and Leonardo DiCaprio as Dr. Randall Mindy in “Don't Look Up." Netflix. We live in a pretty dreadful age for satire; it's...	https://www.forbes.com/sites/danidiplacido/2022/01/06/the-reaction-to-netflixs-dont-look-up-is-more-interesting-than-the-film-itself/	2022/1/6	NFLX	12:04:00
Forbes	Netflix’s ‘Cowboy Bebop’ Disaster Debunked The Streaming Era’s Biggest Myth	So says Netflix, Red Notice notched around 22 billion minutes-viewed worldwide in the first 24 days, easily Netflix's biggest movie ever. However, it dropped...	https://www.forbes.com/sites/scottmendelson/2021/12/14/netflix-cowboy-bebop-disaster-red-notice-success-debunked-biggest-myth-of-streaming-era/	2021/12/14	NFLX	16:00:00
Forbes	Netflix's ‘The Silent Sea' Is One Of Its Best Sci-Fi Series To Date	Netflix has managed to cultivate a large number of high quality international offerings in a way most of its competition has not, and leading that charge...	https://www.forbes.com/sites/paultassi/2021/12/29/netflixs-the-silent-sea-is-one-of-its-best-sci-fi-series-to-date/	2021/12/29	NFLX	9:22:00
Forbes	‘Arcane' Ends 2021 Setting Unheralded Netflix Records	Arcane has 97% audience score on Rotten Tomatoes, a record for any Netflix show I've come across. Pick the most prestigious, beloved Netflix series you can...	https://www.forbes.com/sites/paultassi/2021/12/13/arcane-ends-2021-setting-unheralded-netflix-records/	2021/12/13	NFLX	11:33:00
Forbes	Here Are The Ten Best Reviewed Netflix Movies Of 2021	The year has come and gone, and Netflix has once again unloaded a shotgun blast of content, a wide range of original movies and shows where many were great,...	https://www.forbes.com/sites/paultassi/2022/01/07/here-are-the-ten-best-reviewed-netflix-movies-of-2021/	2022/1/7	NFLX	9:31:00
Forbes	Here Are The 15 Best Reviewed Netflix Shows Of 2021	Yesterday, I went through and talked about which Netflix original movies were some of the best-reviewed of the year, and how that often did not line up with...	https://www.forbes.com/sites/paultassi/2022/01/08/here-are-the-15-best-reviewed-netflix-shows-of-2021/	2022/1/8	NFLX	8:55:00
Forbes	‘The Unforgivable' Dethroned In Netflix's Top 10 List By A New Show	That is certainly what explains the success of The Unforgivable, the Netflix original film starring Bullock, which has sat on top of the Top 10 list for about a...	https://www.forbes.com/sites/paultassi/2021/12/18/the-unforgivable-dethroned-in-netflixs-top-10-list-by-a-new-show/	2021/12/18	NFLX	10:21:00
Forbes	‘The Witcher' Dethroned In Netflix's Top 10 List By A New Offering	That would be Don't Look Up, the new Netflix original movie that has easily the most star-studded cast they've ever assembled. While The Witcher remains the top...	https://www.forbes.com/sites/paultassi/2021/12/26/the-witcher-dethroned-in-netflixs-top-10-list-by-a-new-offering/	2021/12/26	NFLX	8:28:00
Forbes	Why Did Netflix Suddenly Drop Subscription Prices In India?	The streaming wars continue to heat up in India, and that may be what's led to a cool down in Netflix pricing. The media giant announced earlier this week...	https://www.forbes.com/sites/tonifitzgerald/2021/12/16/why-did-netflix-suddenly-drop-subscription-prices-in-india/	2021/12/16	NFLX	16:38:00
Forbes	Here Are The 10 Most-Viewed Korean Series On Netflix In 2021	With 19 million global users, TV Time did the research and if you're making your Netflix list and checking it twice, here are the Top 10 South Korean series...	https://www.forbes.com/sites/danafeldman/2021/12/10/here-are-the-10-most-viewed-korean-dramas-on-netflix-in-2021/	2021/12/10	NFLX	18:28:00
Forbes	Netflix's 'Arcane' Was The Best Show Of 2021	The animated series based on the world of League of Legends aired in two episode chunks for three weeks, an unusual format for Netflix, meant to be tied with...	https://www.forbes.com/sites/paultassi/2021/12/31/netflixs-arcane-was-the-best-show-of-2021/	2021/12/31	NFLX	10:36:00
Forbes	‘The Power Of The Dog' Review: A Most Haunting Film On Netflix	Jesse Plemmons as George Burbank and Kirsten Dunst as Rose in 'The Power of the Dog' on Netflix. Kirsty Griffin/Netflix. There is a quiet calmness to...	https://www.forbes.com/sites/sheenascott/2021/12/31/the-power-of-the-dog-review-a-most-haunting-film-on-netflix/	2021/12/31	NFLX	14:00:00
Forbes	‘The Hand Of God' On Netflix: Movie Review	Paolo Sorrentino's new autobiographical film The Hand of God (È stata la mano di Dio) is on Netflix since December 15. According to Netflix's Global Top 10...	https://www.forbes.com/sites/sheenascott/2021/12/28/the-hand-of-god-on-netflix-movie-review/	2021/12/28	NFLX	13:00:00
Forbes	The 10 Best New Movies Added To Netflix In January	Hopefully I can help. I scoured through every new movie that's new to Netflix so far this month and picked out ten of my favorites. In this article I'll go...	https://www.forbes.com/sites/travisbean/2022/01/08/the-10-best-new-movies-added-to-netflix-in-january/	2022/1/8	NFLX	14:13:00
Forbes	Netflix's ‘Don't Look Up' Is One Joke Told For 132 Minutes	Netflix has a new number one hit, unseating one of its most popular series ever, The Witcher, just under a week since its release.	https://www.forbes.com/sites/paultassi/2021/12/27/netflixs-dont-look-up-is-one-joke-told-for-132-minutes/	2021/12/27	NFLX	10:06:00
Forbes	The Best New Movies To Stream On Netflix, HBO, Hulu, Amazon, Peacock And Disney+ This Week	At the end of the article, you can find a full list of all the new movies available to stream this week. The Hand of God (Netflix).	https://www.forbes.com/sites/travisbean/2021/12/12/the-best-new-movies-to-stream-on-netflix-hbo-hulu-amazon-peacock-and-disney-this-week/	2021/12/12	NFLX	18:00:00
Forbes	Tesla, Apple, Google, Netflix, Amazon: Which Stocks Should You Own?	There are seven stocks that investors seem to worship. In the parlance of the 1970s, they are one-decision stocks: You are supposed to buy them and never...	https://www.forbes.com/sites/johndorfman/2021/12/27/apple-google-tesla-facebook-netflix-stocks/	2021/12/27	NFLX	8:40:00
Forbes	Netflix Sets Date For Season 2 Of Hit Thriller ‘Dark Desire,' Starring Maite Perroni And Alejandro Speitzer	Maite Perroni and Alejandro Speitzer sizzled on-screen in the erotic thriller Oscuro Deseo (Dark Desire), which became a worldwide hit following its July...	https://www.forbes.com/sites/veronicavillafane/2021/12/30/netflix-sets-date-for-season-2-of-hit-thriller-dark-desire-starring-maite-perroni-and-alejandro-speitzer/	2021/12/30	NFLX	23:04:00
Bloomberg.com	Shonda Rhimes’s ‘Bridgerton’ Series Is a Major Hit for Netflix - Bloomberg	“Bridgerton,” a period drama from producer Shonda Rhimes, is on pace to be one of the biggest hits in Netflix Inc.'s history. The series will be seen by 63...	https://www.bloomberg.com/news/articles/2021-01-04/shonda-rhimes-s-bridgerton-series-is-a-major-hit-for-netflix	2021/1/4	NFLX	17:00:00
Business Insider	'The Office' left Netflix on January 1st, and fans are distraught	NBCUniversal was able to outbid Netflix for the series. The first two seasons will be available for free, and the others will behind a $5-a-month paywall. Visit...	https://www.businessinsider.com/the-office-not-on-netflix-january-fans-react-peacock-move-2021-1	2021/1/4	NFLX	15:50:54
Business Insider	Insider's virtual event features speakers from Netflix, Dell, and P&G talking about the future of work	On January 27 at Noon ET, Insider is hosting a free virtual event, featuring speakers from P&G, Netflix, Dell, and more, talking about the future of work, the...	https://www.businessinsider.com/insiders-virtual-event-features-speakers-from-netflix-dell-and-pg-talking-about-the-future-of-work-2021-1	2021/1/7	NFLX	11:25:42
Business Insider	Top shows on Netflix this week: 'Bridgerton,' 'Cobra Kai'	"Bridgerton" and "Cobra Kai" were Netflix's most popular TV shows this week. Netflix introduced daily top lists of the most popular titles on the streaming...	https://www.businessinsider.com/top-shows-on-netflix-this-week-bridgerton-cobra-kai-2021-1	2021/1/10	NFLX	9:15:00
Bloomberg.com	With Movie Theaters in Limbo, Netflix Plans Its Biggest Year Yet - Bloomberg	Netflix Inc. will release 70 original movies in 2021, the company said in a statement Tuesday, touting the streaming service's most ambitious slate yet as...	https://www.bloomberg.com/news/articles/2021-01-12/with-movie-theaters-in-limbo-netflix-plans-its-biggest-year-yet	2021/1/12	NFLX	9:00:00
Business Insider	Most watched movies, TV shows of 2020 on Netflix, Disney Plus: Nielsen	Nielsen released its lists of the top streaming titles of 2020 on Tuesday, based on minutes watched in the US. Netflix dominated the TV lists, with the top...	https://www.businessinsider.com/most-watched-movies-shows-2020-on-netflix-disney-plus-nielsen-2021-1	2021/1/12	NFLX	15:15:00
Bloomberg.com	First Netflix Inclusion Report Shows Gains for Women, Minorities - Bloomberg	Female employees now make up almost half of the streaming giant's workforce, up from 40% in 2017. Netflix headquarters in Hollywood.	https://www.bloomberg.com/news/articles/2021-01-13/first-netflix-diversity-report-shows-gains-for-women-minorities	2021/1/13	NFLX	10:00:00
Reuters	Amazon takes on Netflix in India with cheaper mobile-only Prime Video plan | Reuters	Amazon Prime Video will continue to be available for 999 rupees annually or 129 rupees per month, as part of its standard offering. In comparison, Netflix...	https://www.reuters.com/world/india/amazon-takes-netflix-india-with-cheaper-mobile-only-prime-video-plan-2021-01-13/	2021/1/13	NFLX	8:50:00
Business Insider	Netflix report shows diversity tactics, stats, shortcomings in 2021	Netflix shares the inclusion strategy that helped it improve Black representation in its leadership and the areas it needs to do better in like recruiting...	https://www.businessinsider.com/netflix-inclusion-report-shows-diversity-tactics-stats-shortcomings-2021-1	2021/1/13	NFLX	10:00:00
Bloomberg.com	Best Chess Clocks, a History and The Queen's Gambit on Netflix - Bloomberg	Watch cameo: Anya Taylor-Joy's Elizabeth Harmon wears a Bulova ladies' watch (possibly an American Girl Model K). Photographer: Phil Bray/Netflix/The Hollywood...	https://www.bloomberg.com/news/articles/2021-01-16/best-chess-clocks-a-history-and-the-queen-s-gambit-on-netflix	2021/1/16	NFLX	14:50:00
Bloomberg.com	PVR Wants Bollywood Producers to Release Movies to Cinema Before Netflix, Amazon - Bloomberg	PVR Ltd. is in talks with Bollywood producers to release their movies in cinema halls now rather than on streaming sites like those run by Netflix Inc. and...	https://www.bloomberg.com/news/articles/2021-01-18/top-india-cinema-operator-predicts-return-of-big-bang-releases	2021/1/18	NFLX	16:00:00
Bloomberg.com	Netflix, HBO Max, Disney+ Face Reckoning With Churn - Bloomberg	It's that moment that has streaming-video executives nervous — only they refer to it as “churn and burn,” industry jargon for losing subscribers and their...	https://www.bloomberg.com/opinion/articles/2021-01-19/netflix-hbo-max-disney-face-reckoning-with-churn	2021/1/19	NFLX	7:00:00
Bloomberg.com	Netflix Earnings: Cash Burn Pays Off as Disney Lurks - Bloomberg	Netflix Inc. would like to thank you for attending its cash bonfires over the years but says it's time to go home now — and watch more Netflix.	https://www.bloomberg.com/opinion/articles/2021-01-19/netflix-earnings-cash-burn-pays-off-as-disney-lurks	2021/1/19	NFLX	18:42:00
Reuters	Netflix forecasts an end to borrowing binge, shares surge	Netflix said it will explore returning excess cash to shareholders via share buybacks. It plans to maintain $10 billion to $15 billion in gross debt. Latest...	https://www.reuters.com/business/retail-consumer/netflix-forecasts-an-end-borrowing-binge-shares-surge-2021-01-19/	2021/1/19	NFLX	16:06:00
Business Insider	Netflix sweeps past 200 million paid subscribers in Q4	Netflix surpassed 200 million subscribers during Q4 as growth looks to be slowing after a pandemic-driven spike in 2020. It added 8.51 million paid...	https://www.businessinsider.com/netflix-earnings-q4-2020-revenue-eps-profit-analysis-2021-1	2021/1/19	NFLX	16:09:22
Business Insider	'Lupin' is one of Netflix's biggest hits of all time: viewership data	Netflix projected that its hit French series "Lupin" will be watched by 70 million households in its first 28 days of release. That makes it Netflix's...	https://www.businessinsider.com/lupin-one-of-netflix-biggest-hits-all-time-viewership-data-2021-1	2021/1/19	NFLX	11:52:06
Bloomberg.com	Netflix, HBO Max Streaming Is Hurting Actors, Producers’ Big Paychecks - Bloomberg	A Netflix corporate office in Los Angeles. Photographer: Patrick T. Fallon/Bloomberg. The success of Netflix and the declining audience for theatrical films...	https://www.bloomberg.com/news/articles/2021-01-21/netflix-hbo-max-streaming-is-hurting-actors-producers-big-paychecks	2021/1/21	NFLX	8:00:00
Business Insider	How Netflix's franchise-TV strategy compares to Disney Plus	Franchises will be essential for Netflix as Disney Plus looks to release at least 10 new "Star Wars" and 10 new Marvel TV shows in the next few years. Data from...	https://www.businessinsider.com/how-netflixs-franchise-tv-strategy-compares-to-disney-plus-2021-1	2021/1/21	NFLX	14:57:50
Business Insider	Top movies on Netflix this week: 'Outside the Wire'	Anthony Mackie's new Netflix original movie, "Outside the Wire," was the streamer's most popular movie this week. And Robert Rodriguez's "We Can Be Heroes,"...	https://www.businessinsider.com/top-movies-on-netflix-this-week-outside-the-wire-2021-1	2021/1/22	NFLX	15:17:15
Bloomberg.com	This Netflix Analyst Has Cost Investors a 2,000% Return - Bloomberg	Wedbush Securities' Michael Pachter has advised his clients to sell Netflix stock for the past decade. Netflix Inc. Illustrations Ahead Of Earnings Figures.	https://www.bloomberg.com/news/newsletters/2021-01-24/this-netflix-analyst-has-cost-investors-a-2-000-return	2021/1/24	NFLX	18:30:00
Business Insider	Top shows on Netflix this week: 'Bling Empire,' 'Night Stalker'	The true-crime docuseries "Night Stalker: The Hunt for a Serial Killer" was Netflix's most popular TV show this week. Streaming search engine Reelgood keeps...	https://www.businessinsider.com/top-shows-on-netflix-this-week-bling-empire-night-stalker-2021-1	2021/1/24	NFLX	9:15:00
Business Insider	Netflix Slide Deck Explains Personalizing Recommendations, Challenges	A Netflix slide deck shows how it's trying to fix lofty problems in personalization like over-inflating a show's popularity and how to measure goals like 'joy'.	https://www.businessinsider.com/netflix-slide-deck-explains-personalizing-recommendations-challenges-2021-1	2021/1/25	NFLX	11:08:56
Business Insider	Christine Chiu talks Netflix, 'Bling Empire,' haute couture collection	Meet 'Bling Empire's' haute couture collector, who's bringing wealthy Asian American Angelenos to Netflix · There are rules to this haute couture game · Trying to...	https://www.businessinsider.com/christine-chiu-talks-new-netflix-show-haute-couture-collection-2021-1	2021/1/25	NFLX	9:58:41
Business Insider	Netflix says 'Bridgerton' is its top series of all time in viewership	Netflix said on Wednesday that "Bridgerton" was its biggest series debut of all time, beating "The Witcher." It was watched by 82 million households...	https://www.businessinsider.com/netflix-says-bridgerton-is-its-biggest-debut-series-all-time-2021-1	2021/1/27	NFLX	13:06:23
Business Insider	Top movies on Netflix this week: 'Homefront,' 'White Tiger'	The 2013 Jason Statham movie "Homefront" saw a surge in popularity on Netflix this week, while Robert Rodriguez's "We Can Be Heroes" is still holding strong.	https://www.businessinsider.com/top-movies-on-netflix-this-week-homefront-white-tiger-2021-1	2021/1/29	NFLX	13:42:55
Business Insider	Netflix exec feels 'very encouraged' by corporate diversity efforts	Vernā Myers, Netflix's vice president of inclusion strategy, spoke with Insider's Marguerite Ward about the streaming service's diversity efforts.	https://www.businessinsider.com/netflix-diversity-inclusion-equity-dell-technology-workplace-evolution-2021-1	2021/1/29	NFLX	14:21:33
Bloomberg.com	Streaming Services Have Found Their One Advantage Over Netflix - Bloomberg	Hint: It's only because Netflix doesn't offer it.	https://www.bloomberg.com/news/newsletters/2021-01-31/streaming-services-have-found-their-one-advantage-over-netflix	2021/1/31	NFLX	18:00:00
Bloomberg.com	Queens Gambit Hotel Room in Lexington Targets Netflix Fan Travel - Bloomberg	Redesigning the Harmon Room took just 10 days. Source: 21c Museum Hotels. On the Harmon Room's ceiling is a larger-than-life chess board with suspended kings...	https://www.bloomberg.com/news/articles/2021-02-01/queens-gambit-hotel-room-in-lexington-targets-netflix-fan-travel	2021/1/31	NFLX	1:15:00
Business Insider	Top shows on Netflix this week: 'Fate: The Winx Saga,' 'Bridgerton'	8. "Bling Empire" (Netflix original, 2021-present). Bling Empire Netflix TV show. Kim Lee and Christine Chiu in episode five of "...	https://www.businessinsider.com/top-shows-on-netflix-this-week-fate-winx-saga-bridgerton-2021-1	2021/1/31	NFLX	9:45:00
Business Insider	Netflix making movie about GameStop, Noah Centineo starring: Deadline	The currently untitled Netflix film would star "To All The Boys I've Loved Before" actor Noah Centineo and be produced by Brad Weston and Nick Styne, sources...	https://www.businessinsider.com/noah-centineo-gamestop-movie-netflix-film-wall-street-reddit-2021-2	2021/2/2	NFLX	6:27:58
Business Insider	Netflix's Vernā Myers on how to build diversity and inclusion	That's a major challenge companies face today — making inclusion work, Vernā Myers, vice president of inclusion strategy at Netflix, told me recently in a...	https://www.businessinsider.com/netflixs-vp-inclusion-verna-myers-diversity-and-inclusion-strategy-2021-2	2021/2/2	NFLX	9:02:00
Bloomberg.com	Netflix Erases Its Gains For the Year as Subscribers Fall Short	Could not download required scripts. Please update your browser or turn off ad blocker to continue to watch.	https://www.bloomberg.com/news/videos/2021-04-21/netflix-erases-its-gains-for-the-year-as-subscribers-fall-short-video	2021/4/21	NFLX	17:27:00
Bloomberg.com	Netflix Climbs After Company Raises Prices by 13% in Japan - Bloomberg	Netflix Inc. shares rose as much as 3.7% on news that the company is raising the price of its service in Japan, bolstering revenue in an increasingly key...	https://www.bloomberg.com/news/articles/2021-02-04/netflix-climbs-after-company-raises-prices-by-13-in-japan	2021/2/4	NFLX	13:53:00
Bloomberg.com	Amazon MGM Deal Highlights Why There's No European Netflix	Imagine you're a television producer who wants to make a $100 million 10-episode superhero political thriller called “ Game of Wanda Cards” or GoWC. Netflix is...	https://www.bloomberg.com/opinion/articles/2021-05-28/amazon-mgm-deal-highlights-why-there-s-no-european-netflix	2021/5/27	NFLX	2:00:00
Business Insider	Top movies on Netflix this week: 'The Dig,' 'Below Zero'	A bunch of new Netflix original movies, such as "Below Zero" and "The Dig," were popular with users this week. And the Jason Statham movie "Homefront" is...	https://www.businessinsider.com/top-movies-on-netflix-this-week-the-dig-below-zero-2021-2	2021/2/5	NFLX	15:25:48
Business Insider	Netflix's list of projects from Obamas' Higher Ground Productions	Netflix has announced six new projects from Barack and Michelle Obama's Higher Ground Productions. The six projects include films and series of varying topics...	https://www.businessinsider.com/netflixs-list-of-projects-from-obamas-higher-ground-productions-2021-2	2021/2/6	NFLX	16:02:55
Business Insider	Netflix's 'Bridgerton' gives corset sellers a boost	The Netflix show "Bridgerton" has been a boon for the corset industry. · Since "Bridgerton" aired, retailers including Etsy and Corset Story have seen upticks in...	https://www.businessinsider.com/netflix-bridgerton-corset-apparel-sales-online-regency-etsy-2021-2	2021/2/7	NFLX	8:34:50
Bloomberg.com	Netflix Signs Multiyear Deal for Films From Steven Spielberg	Steven Spielberg, the father of the modern movie blockbuster, signed a multiyear deal to provide films for Netflix Inc., promising a stream of new pictures...	https://www.bloomberg.com/news/articles/2021-06-21/spielberg-signs-netflix-deal-to-produce-multiple-films-a-year	2021/6/21	NFLX	12:00:00
Business Insider	Top shows on Netflix this week: 'Bridgerton,' 'Firefly Lane'	The top 9 shows on Netflix this week, from 'Bridgerton' to 'Firefly Lane' · "Bridgerton" is once again Netflix's most popular series of the week. · Streaming...	https://www.businessinsider.com/top-shows-on-netflix-this-week-bridgerton-firefly-lane-2021-2	2021/2/7	NFLX	9:45:00
Business Insider	How to Sell a TV Show to Netflix, Pitch Document Guidelines	Netflix is commissioning shows from around the world like the French heist series "Lupin" and the Japanese sci-fi thriller "Alice in Borderland," which have...	https://www.businessinsider.com/how-to-sell-tv-show-to-netflix-pitch-document-guidelines-2021-2	2021/2/9	NFLX	15:40:19
Business Insider	Top streaming services for exclusives, originals: Netflix, Disney Plus	Netflix leads the way with 39% of its US catalog being original TV shows, according to Reelgood. Disney Plus has the biggest share of exclusive content,...	https://www.businessinsider.com/top-streaming-services-for-exclusives-originals-netflix-disney-plus-2021-2	2021/2/10	NFLX	9:48:10
Business Insider	Top movies on Netflix this week: 'Malcolm and Marie,' 'War Dogs'	The new Netflix movie "Malcolm and Marie," starring Zendaya and John David Washington, was a hit for the streaming giant this week. But it couldn't top the...	https://www.businessinsider.com/top-movies-netflix-this-week-malcolm-and-marie-war-dogs-2021-2	2021/2/12	NFLX	14:19:28
Bloomberg.com	Netflix Is Working on Its Own Documentary About Britney Spears - Bloomberg	Filmmaker Erin Lee Carr, who's specialized in true crime documentaries, is directing the project about the troubled pop star, a cause celebre among fans who...	https://www.bloomberg.com/news/articles/2021-02-14/netflix-is-working-on-its-own-documentary-about-britney-spears	2021/2/14	NFLX	18:35:00
Bloomberg.com	How Long Will It Take for Disney to Catch Netflix? - Bloomberg	Netflix walked so Disney could run. Disney's streaming service has signed up 95 million customers in the last 14 months, a blistering pace with no real...	https://www.bloomberg.com/news/newsletters/2021-02-14/how-long-will-it-take-for-disney-to-catch-netflix	2021/2/14	NFLX	18:00:00
Business Insider	Top shows on Netflix this week: 'Firefly Lane,' 'iCarly,' 'The Sinner'	9. "Crime Scene: The Vanishing at the Cecil Hotel" (Netflix original, 2021). Description: "The notorious Cecil Hotel grows in infamy when guest Elisa Lam...	https://www.businessinsider.com/top-shows-on-netflix-this-week-firefly-lane-icarly-2021-2	2021/2/14	NFLX	9:45:00
Business Insider	Netflix has a Britney Spears documentary in the works to rival Hulu	Bloomberg reported Monday that Netflix was planning a documentary film about Spears, after rival streaming site Hulu released its documentary "Framing Britney...	https://www.businessinsider.com/netflix-britney-spears-documentary-hulu-framing-britney-spears-2021-2	2021/2/15	NFLX	7:31:26
Business Insider	What is Nent and how is this Scandinavian platform challenging Netflix?	Of the 141 million on-demand content subscriptions in Western Europe, about 86% are with U.S. services such as Netflix, Amazon Prime, or Disney Plus, according...	https://www.businessinsider.com/httpswwwbusinessinsideresescandinava-nent-compite-netflix-europa-811199	2021/2/15	NFLX	5:07:20
Bloomberg.com	Netflix to Debut Anime Series Based on Valve’s Popular Dota Game - Bloomberg	Netflix Inc., which struck gold with its adaptation of “The Witcher” a year ago, is looking for another crossover hit from the games industry with the...	https://www.bloomberg.com/news/articles/2021-02-17/netflix-to-debut-anime-series-based-on-valve-s-popular-dota-game	2021/2/16	NFLX	20:23:00
Business Insider	Top movies on Netflix this week: 'To All the Boys,' 'Finding 'Ohana'	7. "Animals on the Loose: A You vs. Wild Movie" (2021, Netflix original). animals on the loose netflix. Netflix.	https://www.businessinsider.com/top-movies-on-netflix-this-week-to-all-the-boys-2021-2	2021/2/19	NFLX	13:37:38
Business Insider	Top shows on Netflix this week: 'Vanishing at the Cecil Hotel'	The true-crime series "Crime Scene: The Vanishing at the Cecil Hotel" was the most popular Netflix series this week. Streaming search engine Reelgood keeps...	https://www.businessinsider.com/top-shows-on-netflix-this-week-vanishing-at-cecil-hotel-2021-2	2021/2/21	NFLX	9:16:00
Bloomberg.com	ViacomCBS’s Paramount+ Streaming Service May Be Worthy Netflix Contender - Bloomberg	The new entrant in the streaming wars from ViacomCBS really does have pluses, but Disney+ and Netflix won't be easy to beat. Is Paramount+ a mountain or a...	https://www.bloomberg.com/opinion/articles/2021-02-25/viacomcbs-s-paramount-streaming-service-may-be-worthy-netflix-contender	2021/2/24	NFLX	22:23:00
Business Insider	Netflix Is Leaning Into International TV Shows for Originals: Data	Netflix has ramped up its output of international originals as the streaming giant grows its subscriber base across the world. The company now has more than...	https://www.businessinsider.com/netflix-is-leaning-into-international-tv-shows-for-originals-data-2021-2	2021/2/24	NFLX	15:01:04
Bloomberg.com	Netflix Plans $500 Million Spending in Korea to Crack Asia - Bloomberg	Netflix Inc. plans to spend $500 million on original movies and TV shows in South Korea this year, boosting investment in content that's been key to the...	https://www.bloomberg.com/news/articles/2021-02-25/netflix-plans-500-million-korea-budget-this-year-to-crack-asia	2021/2/25	NFLX	23:00:00
Bloomberg.com	Avoiding the Tyranny of Choice—on Tinder, on Netflix, or at Work - Bloomberg	After I moved to a new flat in January, it took a week to get my internet connection hooked up, leaving me without Netflix. So each evening, I chose from...	https://www.bloomberg.com/news/articles/2021-02-26/avoiding-the-tyranny-of-choice-on-tinder-on-netflix-or-at-work	2021/2/26	NFLX	11:44:00
Business Insider	Netflix's diversity study shows a need for more representation	Netflix revealed the details of a two-year diversity study of the company's shows and staff. The on-camera gender gap has closed, but many groups are still...	https://www.businessinsider.com/netflixs-diversity-study-representation-black-asian-lgbt-disabilities-characters-production-2021-2	2021/2/26	NFLX	17:14:37
Business Insider	Top movies on Netflix this week: 'I Care A Lot,' 'Conjuring'	8. "Animals on the Loose: A You vs. Wild Movie" (2021, Netflix original). animals on the loose netflix. Netflix.	https://www.businessinsider.com/top-movies-netflix-this-week-i-care-a-lot-conjuring-2021-2	2021/2/26	NFLX	14:00:00
Business Insider	Top shows on Netflix this week: 'Behind Her Eyes,' 'iCarly'	The new Netflix thriller "Behind Her Eyes," which debuted last week, became its most popular show this week. Familiar favorites like "Bridgerton,"...	https://www.businessinsider.com/top-shows-on-netflix-this-week-behind-her-eyes-icarly-2021-2	2021/2/28	NFLX	9:10:00
Bloomberg.com	Netflix (NFLX) Debuts ‘Fast Laughs’ Clip Feature That Resembles TikTok - Bloomberg	Netflix Inc. is pushing deeper into short video clips that viewers watch on their phones, putting the streaming giant in closer competition with the likes...	https://www.bloomberg.com/news/articles/2021-03-03/netflix-debuts-fast-laughs-clip-feature-that-resembles-tiktok	2021/3/3	NFLX	11:00:00
Reuters	‘Next big leap’: Netflix to offer 41 new shows to lure Indian viewers | Reuters	MUMBAI, March 3 (Reuters) - Netflix (NFLX.O) said on Wednesday it would release 41 shows and films in India this year, calling the move its “next big leap”...	https://www.reuters.com/world/india/next-big-leap-netflix-offer-41-new-shows-lure-indian-viewers-2021-03-03/	2021/3/3	NFLX	8:26:00
Business Insider	Treasury Department Taps Obama's Lawyer From the Netflix and Spotify Deals.	Addar Levi, the top lawyer for the Obama Foundation and an attorney from the former president's personal office, is joining the Treasury Department as deputy...	https://www.businessinsider.com/obama-foundation-lawyer-netflix-spotify-biden-treasury-addar-levi-2021-3	2021/3/8	NFLX	16:26:00
Business Insider	Netflix has started testing a crackdown on password sharing	A Netflix spokesperson told Insider the test was "designed to help ensure that people using Netflix accounts are authorized to do so." Sharing passwords with...	https://www.businessinsider.com/netflix-tests-password-sharing-crackdown-report-2021-3	2021/3/11	NFLX	15:09:46
Business Insider	Top movies on Netflix this week: 'The Dark Knight,' 'Training Day'	Christopher Nolan's first two Batman movies, "Batman Begins" and "The Dark Knight," are back on Netflix and they were among the streamer's most popular...	https://www.businessinsider.com/top-movies-on-netflix-this-week-dark-knight-training-day-2021-3	2021/3/12	NFLX	13:05:35
Bloomberg.com	Watch Netflix Strikes Gold With 'Squid Game'	Netflix Strikes Gold With 'Squid Game'. Bloomberg Technology · TV Shows. September 30th, 2021, 4:03 PM PDT. Bloomberg's Lucas Shaw discusses...	https://www.bloomberg.com/news/videos/2021-09-30/netflix-strikes-gold-with-squid-game	2021/9/30	NFLX	19:03:00
Business Insider	Top shows on Netflix this week: 'Ginny and Georgia,' 'Last Chance U'	8. "Last Chance U: Basketball" (Netflix original, 2021-present). last chance u basketball. Netflix. Description: "...	https://www.businessinsider.com/top-shows-netflix-this-week-ginny-georgia-last-chance-u-2021-3	2021/3/14	NFLX	9:50:00
Business Insider	Disney is set to overtake Netflix as streaming leader in 2024	Disney Plus, combined with Disney-owned ESPN+ and Hulu, collectively put Disney on top. Disney is expected to overtake Netflix in overall subscribers by 2024 at...	https://www.businessinsider.com/disney-to-overtake-netflix-as-streaming-leader-in-2024-2021-3	2021/3/15	NFLX	9:49:31
Business Insider	Clubhouse Hires Netflix's Maya Watson As Global Head of Marketing	Clubhouse has hired a marketing A-lister who's worked for Netflix, Oprah, and Obama to supercharge its growth · An error has occurred · Insider subscription offer.	https://www.businessinsider.com/clubhouse-hires-head-of-marketing-maya-watson-from-netflix-2021-3	2021/3/15	NFLX	11:59:31
Business Insider	Brands That Gained Most TikTok Followers in Last Year: Netflix, ESPN	Netflix and ESPN added the most followers among brands on TikTok last year, found a new study of 900 accounts by the video-analytics firm Conviva.	https://www.businessinsider.com/netflix-and-espn-added-most-tiktok-followers-among-brands-research-2021-3	2021/3/16	NFLX	17:12:53
Business Insider	List of Netflix upcoming franchises, events, spectacles: TV, movies	Netflix was a Hollywood disruptor long before the pandemic forced traditional movie studios to embrace streaming. But there are still things that Hollywood...	https://www.businessinsider.com/list-of-netflix-upcoming-franchises-events-spectacles-tv-movies-2021-3	2021/3/18	NFLX	14:24:36
Business Insider	Top shows on Netflix this week: 'The One,' 'Paradise PD'	The Netflix original "Ginny and Georgia" was the streamer's most popular TV show for the second straight week. The new sci-fi series "The One" came in at No...	https://www.businessinsider.com/top-shows-on-netflix-this-week-the-one-paradise-pd-2021-3	2021/3/21	NFLX	9:30:00
Bloomberg.com	Netflix to Launch 40 New Anime Shows After ‘Blood of Zeus’ Win - Bloomberg	Netflix Inc. will almost double its number of Japanese-style anime releases this year, stepping up its fight against AT&T Inc. and Sony Corp. for original...	https://www.bloomberg.com/news/articles/2021-03-27/netflix-to-launch-40-new-anime-shows-after-blood-of-zeus-win	2021/3/26	NFLX	21:30:00
Bloomberg.com	Disney+, Netflix, Amazon: Streaming Costs Now Rival Cable TV Bills - Bloomberg	The financial incentives that have driven millions of Americans to dump cable TV for streaming services are disappearing fast.	https://www.bloomberg.com/news/articles/2021-03-26/disney-netflix-hikes-bring-cost-of-cord-cutter-package-to-92	2021/3/26	NFLX	7:00:00
Bloomberg.com	Tycoon’s ‘Netflix of Sport’ Beats Comcast to $3 Billion Deal - Bloomberg	DAZN Group Ltd., the media disruptor known as the “Netflix of sport,” has bloodied the nose of one of the world's top broadcasters in a watershed moment for...	https://www.bloomberg.com/news/articles/2021-03-26/tycoon-s-netflix-of-sports-beats-sky-to-3-billion-trophy-deal	2021/3/26	NFLX	9:42:00
Business Insider	Top movies on Netflix this week: 'Deadly Illusions,' 'Skylines'	A new thriller called "Deadly Illusions" was Netflix's biggest movie this week. But while it's popular with Netflix users, the movie has been trashed by...	https://www.businessinsider.com/top-movies-on-netflix-this-week-deadly-illusions-skylines-2021-3	2021/3/26	NFLX	14:13:40
Business Insider	Top shows on Netflix this week: 'The Lost Pirate Kingdom'	The top 9 shows on Netflix this week, from 'The Lost Pirate Kingdom' to 'Country Comfort' · "Ginny and Georgia" was Netflix's most popular series for the third...	https://www.businessinsider.com/top-shows-on-netflix-this-week-the-lost-pirate-kingdom-2021-3	2021/3/28	NFLX	9:30:00
Bloomberg.com	'Lupin' on Netflix Highlights How Dubbed Shows Are Taking Off Globally - Bloomberg	At the forefront is Netflix. As it builds the world's first truly global paid-TV network, the company has expanded its streaming service from the U.S. to more...	https://www.bloomberg.com/news/articles/2021-03-31/netflix-s-lupin-highlights-how-dubbed-shows-are-taking-off-globally	2021/3/31	NFLX	7:00:00
Bloomberg.com	Comcast Weighs Pulling Universal’s Movies From HBO Max, Netflix - Bloomberg	Comcast Corp.'s NBCUniversal is considering pulling its movies from HBO Max and Netflix Inc. and keeping future new film releases for its streaming service...	https://www.bloomberg.com/news/articles/2021-03-31/comcast-weighs-pulling-universal-s-movies-from-hbo-max-netflix	2021/3/31	NFLX	15:00:00
Business Insider	Netflix to get rights to Daniel Craig 'Knives Out' sequels: reports	The first film, released in late 2019, grossed $311 million in theaters. Netflix closed on a massive deal for two sequels to the 2019 blockbuster "Knives Out,"...	https://www.businessinsider.com/netflix-to-get-rights-to-knives-out-sequels-starring-daniel-craig-report-2021-3	2021/3/31	NFLX	19:17:24
Business Insider	Netflix vs. Disney Plus: The top streaming TV shows this week	Every week, Parrot Analytics provides Insider with a list of the nine most in-demand TV shows on streaming services in the US.	https://www.businessinsider.com/netflix-vs-disney-plus-top-streaming-tv-shows-this-week-2021-4	2021/4/1	NFLX	15:38:59
Business Insider	Top movies on Netflix this week: 'Seaspiracy,' 'Bad Trip'	Netflix counts a view if an account watches a movie or TV show for at least two minutes. The kids animated movie "Secret Magic Control Agency" topped this...	https://www.businessinsider.com/top-movies-on-netflix-this-week-seaspiracy-bad-trip-2021-4	2021/4/2	NFLX	14:24:24
Business Insider	Top shows on Netflix this week: 'Nailed It,' 'The Irregulars'	Netflix's new crime drama "Who Killed Sara?" topped this week's list and its new Sherlock Holmes-inspired horror series, "The Irregulars," was also popular.	https://www.businessinsider.com/top-shows-on-netflix-this-week-nailed-it-the-irregulars-2021-4	2021/4/4	NFLX	9:20:00
Business Insider	Top shows on Netflix this week: 'Nailed It,' 'The Irregulars'	Netflix's new crime drama "Who Killed Sara?" topped this week's list and its new Sherlock Holmes-inspired horror series, "The Irregulars," was also popular.	https://www.businessinsider.com/top-shows-on-netflix-this-week-nailed-it-the-irregulars-2021-4	2021/4/4	NFLX	9:20:00
Bloomberg.com	Sorkin’s ‘Chicago 7’ Is Netflix’s Latest Shot at Oscar Glory - Bloomberg	The film has been nominated for six Academy Awards, including for Sorkin's screenplay, and represents Netflix Inc.'s latest shot at the industry's top prize.	https://www.bloomberg.com/news/articles/2021-04-05/sorkin-s-chicago-7-is-netflix-s-latest-shot-at-oscar-glory	2021/4/5	NFLX	7:00:00
Bloomberg.com	Watch Netflix's 'Squid Game' Enters the Metaverse	Super League Gaming CEO Ann Hand speaks with Caroline Hyde about the next frontier of entertainment and gaming, advertising opportunities in the burgeoning...	https://www.bloomberg.com/news/videos/2021-10-11/netflix-s-squid-game-enters-the-metaverse	2021/10/11	NFLX	18:42:00
Bloomberg.com	Netflix Sued by Dad in College Scam Case for Portrayal in Movie - Bloomberg	A private equity and real estate executive accused of paying bribes to get his children into Harvard, Stanford and USC as recruited athletes sued Netflix...	https://www.bloomberg.com/news/articles/2021-04-07/netflix-sued-by-dad-in-college-scam-case-for-portrayal-in-movie	2021/4/6	NFLX	20:12:00
Business Insider	Netflix's 'Knives Out' sequels: Johnson, Craig could make $100 million	Rian Johnson and Daniel Craig could each make "upwards of $100 million" for Netflix's "Knives Out" sequels, THR reported. Netflix struck a deal last week...	https://www.businessinsider.com/netflixs-knives-out-sequels-johnson-craig-could-make-100-million-2021-4	2021/4/6	NFLX	18:13:55
Bloomberg.com	Netflix Gets ‘Spider-Man,’ ‘Jumanji’ in Multiyear Sony Deal - Bloomberg	Netflix Inc. secured exclusive U.S. rights to new movies from Sony Pictures after they leave theaters, in a multiyear agreement giving the streaming giant...	https://www.bloomberg.com/news/articles/2021-04-08/netflix-gets-sony-s-spider-man-jumanji-with-multiyear-deal	2021/4/8	NFLX	13:00:00
Business Insider	Netflix gets streaming rights to Sony 'Spider-Man' movies	Disney, which owns Marvel, ended its streaming deal with Netflix last year after the launch of its own streamer, Disney Plus. But Sony still owns the film...	https://www.businessinsider.com/netflix-gets-streaming-rights-to-sony-spider-man-movies-2021-4	2021/4/8	NFLX	13:51:54
Business Insider	Top movies on Netflix this week: 'Concrete Cowboy,' 'Legally Blonde'	Netflix counts a view if an account watches a movie or TV show for at least two minutes. The Netflix drama "Concrete Cowboy," starring Idris Elba, was the...	https://www.businessinsider.com/top-movies-on-netflix-this-week-concrete-cowboy-legally-blonde-2021-4	2021/4/9	NFLX	15:47:57
Business Insider	Top shows on Netflix this week: 'Who Killed Sara?,' 'Big Time Rush'	The top 9 shows on Netflix this week, from 'Who Killed Sara?' to 'Big Time Rush' · 9. "This is a Robbery: The World's Biggest Art Heist" (Netflix original, 2021).	https://www.businessinsider.com/top-shows-on-netflix-who-killed-sara-big-time-rush-2021-4	2021/4/11	NFLX	9:10:00
Reuters	Mexican Netflix street vendor star 'Lady Tacos' eyes jump to political stage | Reuters	MEXICO CITY, April 13 (Reuters) - After Mexico City's 'Lady Tacos de Canasta,' a street vendor featured in a Netflix series, stood up to police who she said...	https://www.reuters.com/world/americas/mexican-netflix-street-vendor-star-lady-tacos-eyes-jump-political-stage-2021-04-13/	2021/4/13	NFLX	17:04:00
Business Insider	A new Peloton competitor lets you play games, stream Netflix	The bike system offer "gamified workouts" and access to popular streaming services. Get the latest tech news & scoops — delivered daily to your inbox. Something...	https://www.businessinsider.com/peloton-alternative-playpulse-exercise-bike-gaming-netflix-hulu-twitch-hbo-2021-4	2021/4/13	NFLX	16:27:02
Business Insider	Top movies Netflix this week: 'Thunder Force,' 'Saving Private Ryan'	Netflix counts a view if an account watches a movie or TV show for at least two minutes. The superhero movie "Thunder Force," starring Octavia Spencer and...	https://www.businessinsider.com/top-movies-netflix-this-week-thunder-force-saving-private-ryan-2021-4	2021/4/16	NFLX	8:40:47
Bloomberg.com	Netflix Is Losing Market Share. But Is It Losing Customers? - Bloomberg	According to Parrot, Netflix accounted for about half of the original series people around the world wanted to watch online in the first quarter of 2021.	https://www.bloomberg.com/news/newsletters/2021-04-18/netflix-is-losing-market-share-but-is-it-losing-customers	2021/4/18	NFLX	19:15:00
Business Insider	Top shows on Netflix this week: 'This Is a Robbery,' 'The Serpent'	The docuseries "This Is a Robbery: The World's Biggest Art Heist" topped this week's list. Netflix counts a view if an account watches a movie or TV show for at...	https://www.businessinsider.com/top-shows-netflix-this-week-this-is-a-robbery-serpent-2021-4	2021/4/18	NFLX	9:15:00
Business Insider	Netflix Cancellations Fell During Q1, Tracking Data Suggests	Netflix posted unprecedented subscriber gains during the pandemic, and new data tracking its cancellation page suggested the streaming company was holding...	https://www.businessinsider.com/netflix-q1-2021-data-suggests-company-kept-subscribers-pandemic-boom-2021-4	2021/4/19	NFLX	8:50:20
Bloomberg.com	Netflix (NFLX) Earnings: Shares Fall After Subscriber Miss - Bloomberg	Netflix Inc. credited the pandemic with delivering record growth in 2020. Now it's blaming the pandemic for the worst first quarter in eight years. The...	https://www.bloomberg.com/news/articles/2021-04-20/netflix-plunges-after-subscriber-miss-bleak-customer-outlook	2021/4/20	NFLX	16:10:00
Reuters	Netflix subscriber growth slows after pandemic boom, shares fall 11% | Reuters	April 20 (Reuters) - Netflix Inc (NFLX.O) said slower production of TV shows and movies during the pandemic hurt subscriber growth in the first quarter,...	https://www.reuters.com/business/media-telecom/netflix-misses-expectations-quarterly-paid-subscriber-additions-2021-04-20/	2021/4/20	NFLX	16:09:00
Business Insider	Netflix expects to spend $17 billion on content in 2021	Sign up for our newsletter to get the news, trends and strategies that advertising and media pros want to know — delivered weekly to your inbox.	https://www.businessinsider.com/netflix-expects-to-spend-17-billion-on-content-2021-4	2021/4/20	NFLX	17:13:24
Reuters	Wall St opens lower as Netflix slides, virus cases rise	April 21 (Reuters) - Wall Street's main indexes opened lower on Wednesday as Netflix kicked off quarterly earnings for technology behemoths with a...	https://www.reuters.com/business/wall-st-opens-lower-netflix-slides-virus-cases-rise-2021-04-21/	2021/4/21	NFLX	9:35:00
Business Insider	Netflix CEO says TV, not streaming, could be a threat	Netflix's Reed Hastings said traditional TV and YouTube are the largest competitors in viewing time. · The company downplayed competition in the streaming market...	https://www.businessinsider.com/netflix-ceo-traditional-tv-youtube-largest-competitors-2021-4	2021/4/21	NFLX	10:01:20
Reuters	Wall Street closes at record highs as Netflix jumps, Biden inaugurated | Reuters	(Reuters) - U.S. stocks closed at record highs on Wednesday as Joe Biden was sworn in as the 46th U.S. president, while solid results from Netflix sparked a...	https://www.reuters.com/article/us-usa-stocks-idUSKBN29P1GS	2021/1/20	NFLX	7:23:00
Reuters	Netflix to spend $500 million more to line up original shows, movies in South Korea | Reuters	(Reuters) - Netflix Inc said on Thursday it plans to invest $500 million on original movies and TV shows in South Korea this year, as the streaming giant...	https://www.reuters.com/article/us-netflix-south-korea-idUSKBN2AP1RJ	2021/2/25	NFLX	8:34:00
Reuters	Netflix raises prices for Japanese customers	(Reuters) - Netflix Inc on Thursday raised monthly charges in Japan for its standard and basic plan as the streaming giant spends heavily on original...	https://www.reuters.com/article/us-netflix-japan-idUSKBN2A42UN	2021/2/4	NFLX	16:04:00
Business Insider	AT&T Q1 2021 earnings: HBO Max subscriber growth vs Netflix	Netflix missed its Q1 growth targets by 2 million subscribers, but still gained about 4 million. · HBO Max, which is only available in the US, added nearly 3...	https://www.businessinsider.com/att-q1-2021-earnings-hbo-max-subscriber-growth-vs-netflix-2021-4	2021/4/22	NFLX	11:57:45
Reuters	Netflix tests feature that could limit password sharing	Netflix, the world's largest streaming service, constantly tests new features with users and it is unclear if the household verification requirement will be...	https://www.reuters.com/article/us-netflix-passwords-idUSKBN2B32XJ	2021/3/11	NFLX	15:38:00
Reuters	India child rights body asks Netflix to stop streaming 'Bombay Begums' | Reuters	MUMBAI (Reuters) - An Indian government agency for protecting child rights has asked Netflix Inc to immediately stop streaming its new drama series “Bombay...	https://www.reuters.com/article/india-netflix-idUSKBN2B40N1	2021/3/11	NFLX	1:48:00
Reuters	Fact Check-Netflix has not removed all Christian films	Social media posts in March 2021 are claiming that Netflix has removed or is planning to remove all Christian movies from its streaming platform. This is false.	https://www.reuters.com/article/factcheck-netflix-christian-idUSL1N2LL1Y4	2021/3/23	NFLX	12:46:00
Business Insider	Netflix Churn Has Stayed Low in 2021 Despite Weak Subscriber Growth	Netflix is starting to feel the squeeze after its blockbuster year. The streaming company came in 2 million subscribers shy of its subscriber-growth target...	https://www.businessinsider.com/netflix-q1-2020-how-churn-low-despite-weak-subscriber-growth-2021-4	2021/4/22	NFLX	12:39:24
Bloomberg.com	Netflix (NFLX), Crypto and Copper: Investments in the Spotlight - Bloomberg	The streaming giant got a boost from the pandemic as people stayed inside and watched movies and shows at home. Before reporting results, shares had been up 87%...	https://www.bloomberg.com/news/articles/2021-04-23/netflix-nflx-crypto-and-copper-investments-in-the-spotlight	2021/4/23	NFLX	11:09:00
Reuters	Netflix's Reed Hastings exercised $612 mln from stock options in 2020 | Reuters	April 23 (Reuters) - Netflix Inc (NFLX.O) co-Chief Executive Officer Reed Hastings realized $612.13 million from exercising his stock options in 2020,...	https://www.reuters.com/business/netflixs-reed-hastings-exercised-612-mln-stock-options-2020-2021-04-23/	2021/4/23	NFLX	18:35:00
Reuters	War-hit Cameroonian town holds film festival as movies get Netflix boost | Reuters	The festival has returned this year and features two Cameroonian films that have been bought by U.S. streaming service Netflix. One is the 2020 drama...	https://www.reuters.com/world/africa/war-hit-cameroonian-town-holds-film-festival-movies-get-netflix-boost-2021-04-23/	2021/4/23	NFLX	7:36:00
Business Insider	How to watch 'Shadow and Bone' on Netflix	"Shadow and Bone" is a new fantasy series based on the novel by Leigh Bardugo. The first season is now available to stream exclusively on Netflix. Netflix plans...	https://www.businessinsider.com/guides/streaming/how-to-watch-shadow-and-bone	2021/4/23	NFLX	10:59:03
Business Insider	Top movies on Netflix this week: 'Synchronic,' 'Rush'	Netflix counts a view if an account watches a movie or TV show for at least two minutes. "Synchronic," starring Anthony Mackie, was this week's most popular...	https://www.businessinsider.com/top-movies-on-netflix-this-week-synchronic-rush-2021-4	2021/4/23	NFLX	14:23:08
Reuters	Disney's Searchlight studio takes top Oscar, Netflix still waiting	The victory for "Nomadland" left Netflix Inc (NFLX.O) without the top Academy Award for the third straight year. Two of its movies, "The Trial of the Chicago 7"...	https://www.reuters.com/lifestyle/disneys-searchlight-studio-takes-top-oscar-netflix-still-waiting-2021-04-26/	2021/4/25	NFLX	0:53:00
Bloomberg.com	UBS CEO Ralph Hamers Touts Netflix, Spotify in Tech Vision for Banking - Bloomberg	UBS Group AG's Chief Executive Officer Ralph Hamers is taking inspiration from tech companies Netflix Inc. and Spotify Technology SA, as he works out plans...	https://www.bloomberg.com/news/articles/2021-04-27/ubs-s-hamers-touts-netflix-spotify-in-tech-vision-for-banking	2021/4/27	NFLX	6:09:00
Reuters	Netflix joins virtual YouTuber boom	Netflix and other streaming services hungry for content are turning to anime to secure local subscribers and exploit the global market for such shows that is...	https://www.reuters.com/technology/netflix-joins-virtual-youtuber-boom-2021-04-27/	2021/4/27	NFLX	6:37:00
Business Insider	Netflix adds shuffle-play feature called 'Play Something'	Netflix on Wednesday launched a new feature called "Play Something." The new tool, which acts like a shuffle button, will choose a series or movie on your...	https://www.businessinsider.com/netflix-adds-shuffle-play-feature-play-something-2021-4	2021/4/28	NFLX	9:52:00
Business Insider	Ex-Netflix convicted on fraud charges in bribery, kickback scheme	Ex-Netflix IT chief Michael Kail on Friday was convicted of 28 counts of fraud and money laundering. Kail created a "pay-to-play" scheme, taking bribes and...	https://www.businessinsider.com/ex-netflix-convicted-on-fraud-charges-in-bribery-kickback-scheme-2021-4	2021/4/30	NFLX	20:48:17
Business Insider	Top movies on Netflix this week: 'Stowaway,' 'Thunder Force'	Netflix counts a view if an account watches a movie or TV show for at least two minutes. "Stowaway," a new sci-fi movie starring Anna Kendrick, was Netflix's...	https://www.businessinsider.com/top-movies-on-netflix-this-week-stowaway-thunder-force-2021-4	2021/4/30	NFLX	13:25:37
Business Insider	Top shows on Netflix this week: 'Shadow and Bone,' 'Life in Color'	Netflix's new fantasy epic "Shadow and Bone," based on the book series by author Leigh Bardugo, was its most popular series this week. Netflix counts a view if...	https://www.businessinsider.com/top-shows-netflix-this-week-shadow-bone-life-in-color-2021-4	2021/5/2	NFLX	9:15:00
Bloomberg.com	Netflix's First Big Buy Should Be Discovery After Archegos Fall - Bloomberg	The TV programmer's treasure trove of addictive, reality-focused shows may be just what Netflix needs to stay on top. Discovery Inc. — with its HGTV...	https://www.bloomberg.com/opinion/articles/2021-05-03/netflix-s-first-big-buy-should-be-discovery-after-archegos-fall	2021/5/3	NFLX	7:00:00
Business Insider	Top TV shows returning in May: Netflix's 'Master of None'	3. "Master of None" season three — Netflix, May 23. master of none. Netflix. Description: "The Emmy Award-...	https://www.businessinsider.com/top-tv-shows-returning-in-may-netflixs-master-of-none-2021-5	2021/5/4	NFLX	10:17:49
Business Insider	Top movies on Netflix this week: 'Mitchells vs. Machines,' 'Scarface'	Netflix counts a view if an account watches a movie or TV show for at least two minutes. The animated "Mitchells vs. the Machines" was Netflix's most popular...	https://www.businessinsider.com/top-movies-on-netflix-this-week-mitchells-vs-machines-scarface-2021-5	2021/5/7	NFLX	14:19:39
Business Insider	Netflix cuts ties with HFPA over diversity and inclusion issues	Netflix has cut ties with the Hollywood Foreign Press Association, the group behind the Golden Globe Awards, until it makes stronger commitments around...	https://www.businessinsider.com/netflix-cuts-ties-with-hfpa-over-diversity-and-inclusion-issues-2021-5	2021/5/7	NFLX	22:20:45
Business Insider	What's next for 'Jupiter's Legacy' creator at Netflix	The show's creator, comics writer Mark Millar, is already busy planning the next installments in his superhero universe for the streaming giant. The series was...	https://www.businessinsider.com/whats-next-for-jupiters-legacy-creator-at-netflix-2021-5	2021/5/10	NFLX	11:18:48
Business Insider	Netflix's 'Yasuke' writer has ideas for spinoffs: Interview	The writer of Netflix's 'Yasuke' talks potential spinoffs and how his military service informed the series · Netflix announced in March it would release 40 anime...	https://www.businessinsider.com/netflixs-yasuke-writer-has-ideas-for-spinoffs-interview-2021-5	2021/5/12	NFLX	15:28:20
Business Insider	Top movies on Netflix this week: 'Monster,' 'Oxygen'	Netflix counts a view if an account watches a movie or TV show for at least two minutes. "The Mitchells vs. the Machines" repeated at the top spot this week.	https://www.businessinsider.com/top-movies-on-netflix-this-week-monster-oxygen-2021-5	2021/5/14	NFLX	15:59:24
Reuters	Analysis: AT&T, Discovery deal highlights media’s thirst to be like Netflix | Reuters	May 17 (Reuters) - Since AT&T bought Time Warner in 2018 to compete with Netflix and Disney, the world of streaming video has only gotten more cutthroat.	https://www.reuters.com/technology/att-discovery-deal-highlights-medias-thirst-be-like-netflix-2021-05-17/	2021/5/17	NFLX	13:50:00
Reuters	French broadcasters close ranks with anti-Netflix merger	French broadcasters close ranks with anti-Netflix merger · French TV ad market share down 25% over last two years · TF1 and M6 would control three-quarters of TV...	https://www.reuters.com/technology/french-broadcasters-close-ranks-with-anti-netflix-merger-2021-05-18/	2021/5/18	NFLX	10:00:00
Bloomberg.com	Discovery (DISCA) Buys AT&T's Media Brands to Fight Disney (DIS), Netflix (NFLX) - Bloomberg	He takes pride in pointing out that Discovery hasn't lost any big-name stars to Disney, Netflix, or Amazon Prime. When Fixer Upper stars Chip and Joanna Gaines...	https://www.bloomberg.com/news/articles/2021-05-19/discovery-disca-buys-at-t-s-media-brands-to-fight-disney-dis-netflix-nflx	2021/5/19	NFLX	13:06:00
Bloomberg.com	This Netflix Series Gets to the Heart of Black American Food Culture - Bloomberg	The Joy of Black Cooking: Netflix Series Gets to the Heart of American Food Culture ... The show travels the world and teaches culinary history, from slave ships...	https://www.bloomberg.com/news/articles/2021-05-20/this-netflix-series-gets-to-the-heart-of-black-american-food-culture	2021/5/20	NFLX	6:45:00
Business Insider	Inside Netflix's spectacle TV push, which includes 'Jupiter's Legacy'	Netflix introduced a spectacle and events TV division last year, led by exec Peter Friedlander. Friedlander broke down the difference between spectacle and...	https://www.businessinsider.com/inside-netflixs-spectacle-tv-push-which-includes-jupiters-legacy-2021-5	2021/5/20	NFLX	19:59:52
Reuters	Netflix in search of executive to oversee gaming expansion - source | Reuters	May 21 (Reuters) - Netflix Inc (NFLX.O) is looking to hire an executive to oversee its expansion into videogames, a person familiar with the matter said,...	https://www.reuters.com/technology/netflix-looking-hire-executive-gaming-expansion-information-2021-05-21/	2021/5/21	NFLX	9:38:00
Business Insider	Netflix on the hunt for an executive to lead gaming expansion: report	Netflix has reached out to gaming executives in recent weeks, sources told The Information. The company could capitalize on a $167.9 billion global gaming...	https://www.businessinsider.com/netflix-push-into-video-games-with-gaming-executive-hunt-report-2021-5	2021/5/21	NFLX	12:42:16
Business Insider	Top movies on Netflix this week: 'The Woman in the Window,' 'Sabotage'	Netflix counts a view if an account watches a movie or TV show for at least two minutes. The long-delayed "Woman in the Window" topped this week's list despite...	https://www.businessinsider.com/top-movies-on-netflix-this-week-woman-in-the-window-2021-5	2021/5/21	NFLX	14:25:18
Business Insider	Streaming TV ARPU, Subscriber Analysis: Netflix, Disney, HBO Max, More	We estimated how much Netflix, Disney+, HBO Max, and more are making from the subscribers they gained this past year ... An curved arrow pointing right. A...	https://www.businessinsider.com/streaming-tv-arpu-subscriber-analysis-netflix-disney-hbo-max-more-2021-5	2021/5/21	NFLX	12:48:38
Business Insider	Streaming services compared: Netflix should worry about HBO, Disney	Netflix launched in 2007 and quickly became a ubiquitous part of household entertainment. It's become a household name and an indelible aspect of popular...	https://www.businessinsider.com/netflix-disney-hbo-max-hulu-compared-which-is-best-streaming-2021-5	2021/5/22	NFLX	8:18:00
Business Insider	Top shows on Netflix this week: 'Halston,' 'Castlevania'	"The Upshaws" dethroned the superhero series "Jupiter's Legacy." Netflix counts a view if an account watches a movie or TV show for at least two minutes.	https://www.businessinsider.com/top-shows-on-netflix-this-week-halston-castlevania-2021-5	2021/5/23	NFLX	9:25:00
Business Insider	Alan Dershowitz sues Netflix over its Epstein series	Alan Dershowitz is suing Netflix over its documentary series on Jeffrey Epstein. The series, called "Filthy Rich" features stories from Epstein's accusers.	https://www.businessinsider.com/alan-dershowitz-netflix-lawsuit-jeffrey-epstein-series-2021-5	2021/5/26	NFLX	15:04:02
Business Insider	Netflix apparently wants to break into video games. That's a bad idea.	Netflix is reportedly fishing around for a major video game business executive to hire. The company intends to expand its gaming efforts — to break into the...	https://www.businessinsider.com/why-netflix-will-likely-fail-at-video-games-2021-5	2021/5/30	NFLX	9:17:36
Bloomberg.com	Sick of Netflix? May I Suggest a Good Book Instead - Bloomberg	Sick of Netflix? May I Suggest a Good Book Instead. Reading has picked up thanks to lockdowns and isolation. Publishers and parents are hoping the habit sticks.	https://www.bloomberg.com/opinion/articles/2021-06-05/what-should-i-read-covid-has-put-books-back-in-business	2021/6/4	NFLX	1:00:00
Reuters	UBS ramps up ‘Netflix’ of banking to tap into stream of millionaires | Reuters	ZURICH, June 7 (Reuters) - UBS's (UBSG.S) new hybrid digital wealth management platform has attracted $3.7 billion in its first year, boosting chief...	https://www.reuters.com/business/finance/ubs-ramps-up-netflix-banking-tap-into-stream-millionaires-2021-06-07/	2021/6/7	NFLX	3:14:00
Business Insider	Why Netflix ended 'Jupiter's Legacy' and renewed 'Shadow and Bone'	Netflix isn't moving forward with a second season of its big-budget superhero series "Jupiter's Legacy." The show, which was the first product of the streamer's...	https://www.businessinsider.com/why-jupiters-legacy-is-ending-shadow-and-bone-was-renewed-2021-6	2021/6/8	NFLX	12:43:13
Bloomberg.com	Broadcaster Sky Turns to Original Shows to Fight Netflix, Amazon - Bloomberg	On a nondescript road on the northern outskirts of London, a TV and film factory the size of 17 soccer fields is under construction. · Netflix doubled U.K....	https://www.bloomberg.com/news/articles/2021-06-10/broadcaster-sky-turns-to-original-shows-to-fight-netflix-amazon	2021/6/9	NFLX	0:01:00
Bloomberg.com	Netflix Opens an Online Shop to Hawk Items From Popular Shows - Bloomberg	Netflix Inc. is branching into toys, games and clothing based on its popular shows, looking to mine popular characters for added revenue much like Walt Disney...	https://www.bloomberg.com/news/articles/2021-06-10/netflix-opens-an-online-shop-to-hawk-items-from-popular-shows	2021/6/10	NFLX	13:16:00
Reuters	Netflix and shop: Online store offers limited-edition merchandise	June 10 (Reuters) - Netflix Inc (NFLX.O) will launch an online store to sell limited-edition apparel, lifestyle merchandise and collectibles based on...	https://www.reuters.com/business/netflix-launch-online-store-selling-show-related-merchandise-2021-06-10/	2021/6/10	NFLX	19:52:00
Business Insider	Netflix just launched an e-commerce site selling show-inspired merch	Netflix has opened an online shop selling products inspired by shows like "Lupin" and "The Witcher." Sign up for our newsletter to get the news, trends and...	https://www.businessinsider.com/netflix-launched-an-e-commerce-site-selling-show-inspired-merch-2021-6	2021/6/10	NFLX	14:11:57
Bloomberg.com	Your Netflix Habit Has a Carbon Footprint, But Not a Big One - Bloomberg	Separately, Netflix plans to reach net zero greenhouse gas emissions by the end of 2022, a target that means it will offset all the emissions it can't eliminate...	https://www.bloomberg.com/news/articles/2021-06-10/your-netflix-habit-has-a-carbon-footprint-but-not-a-big-one	2021/6/11	NFLX	19:01:00
Business Insider	Top movies on Netflix this week: 'Army of the Dead,' '2 Hearts'	Netflix counts a view if an account watches a movie or TV show for at least two minutes. Zack Snyder's zombie-action movie "Army of the Dead" is still a hit...	https://www.businessinsider.com/top-movies-on-netflix-this-week-army-dead-2-hearts-2021-6	2021/6/11	NFLX	15:59:15
Bloomberg.com	Netflix Has a Plan to Sell You Toys, T-Shirts and Concert Tickets - Bloomberg	The streaming giant is investing in toys, podcasts, live events and video games. Netflix Illustrations As Streaming Service Hits Record. Photographer: Bloomberg...	https://www.bloomberg.com/news/newsletters/2021-06-13/netflix-has-a-plan-to-sell-you-toys-t-shirts-and-concert-tickets	2021/6/13	NFLX	18:30:00
Reuters	Netflix employees walk out over transgender comments made by Dave Chappelle | Reuters.com	Demonstrations took place across Chile to mark the second anniversary of the start of months of protests against inequality that triggered a social shift. Oct...	https://www.reuters.com/news/picture/netflix-employees-walk-out-over-transgen-idUSRTXIU0KE	2021/10/20	NFLX	16:31:00
Business Insider	Top shows on Netflix this week: 'Sweeth Tooth,' 'Lucifer'	9. "The Kominsky Method" (Netflix original, 2018-2021). kominsky method. Mike Yarish/Netflix. Description: "Acting...	https://www.businessinsider.com/top-shows-on-netflix-this-week-sweeth-tooth-lucifer-2021-6	2021/6/13	NFLX	9:45:00
Business Insider	Top movies on Netflix this week: 'Wish Dragon,' 'Awake'	More than a month after its release, "The Mitchells and the Machines" is still attracting Netflix viewers. But the biggest movie this week was an animated...	https://www.businessinsider.com/top-movies-on-netflix-this-week-wish-dragon-awake-2021-6	2021/6/18	NFLX	14:00:00
Business Insider	Top shows on Netflix this week: 'Manifest,' 'Lupin'	"Manifest" was Netflix's biggest show this week, just as its network, NBC, canceled it after two seasons. Netflix counts a view if an account watches a movie or...	https://www.businessinsider.com/top-shows-on-netflix-this-week-manifest-lupin-2021-6	2021/6/20	NFLX	9:45:00
Business Insider	10 things in tech: Amazon Prime Day, Netflix org chart, Microsoft gaming	10 things in tech: Amazon Prime Day, Netflix org chart, Microsoft gaming future · 1. Amazon Prime Day kicks off today. · 34 women are suing Pornhub, alleging it's...	https://www.businessinsider.com/10-things-in-tech-amazon-prime-sales-netflix-org-chart-2021-6	2021/6/21	NFLX	7:42:59
Bloomberg.com	Justin Trudeau’s Government Passes Bill to Regulate Facebook, Netflix & YouTube - Bloomberg	Bill C-10 would effectively compel companies like Netflix to finance and promote Canadian content. Photographer: Jason Alden/Bloomberg. The challenge is how to...	https://www.bloomberg.com/news/articles/2021-06-22/trudeau-s-party-passes-bill-to-regulate-social-media-streaming	2021/6/22	NFLX	7:31:00
Business Insider	'Manifest' won't be revived after gaining popularity on Netflix	'Manifest' won't be revived after NBC cancelled it, even though it's gained steam on Netflix · NBC canceled "Manifest" after three seasons last week. · Data shows...	https://www.businessinsider.com/manifest-wont-be-revived-after-gaining-popularity-on-netflix-2021-6	2021/6/22	NFLX	13:33:37
Business Insider	'Black-ish' creator Kenya Barris says that 'Netflix became CBS'	Producer Kenya Barris exited his Netflix deal this year for a deal with ViacomCBS' BET Studios. He told The Hollywood Reporter that "Netflix became CBS." "The...	https://www.businessinsider.com/black-ish-creator-kenya-barris-says-that-netflix-became-cbs-2021-6	2021/6/23	NFLX	11:48:17
Business Insider	Netflix's 'Sexy Beasts' proves it wants to meme-ify streaming	Netflix unveiled a new reality dating show on Wednesday, setting off an online meme storm. The same thing happened with "Tiger King" and "Bridgerton" in...	https://www.businessinsider.com/netflix-sexy-beasts-meme-ify-streaming-2021-6	2021/6/23	NFLX	17:04:50
Bloomberg.com	Netflix Is Wall Street’s Favorite Sponsor - Bloomberg	Netflix Inc.'s grip on streaming-TV audiences is driving other media companies to pursue expensive mergers and takeovers that whiff of desperation.	https://www.bloomberg.com/opinion/articles/2021-06-28/netflix-is-wall-street-s-favorite-sponsor	2021/6/28	NFLX	7:00:00
Business Insider	The Netflix generation won't want to own cars. The auto industry must adapt.	Ex-Nissan COO Dr Andy Palmer argues subscription models could be the future of car use. · In this op-ed, he says Millenials and Gen Z are already used to such...	https://www.businessinsider.com/auto-industry-adapt-to-netflix-generation-not-owning-cars-2021-6	2021/6/28	NFLX	7:07:16
The Wall Street Journal	How Netflix's ‘Cobra Kai' Turned an ‘Artifact of the '80s' Into a Star	“Cobra Kai” vaulted to No. 1 on Netflix's internal Top 10 chart with the Jan. 1 release of its third season. After “Cobra Kai” first hit Netflix last August, it...	https://www.wsj.com/articles/in-cobra-kai-johnny-lawrence-is-an-artifact-of-the-80s-and-one-of-the-biggest-things-on-netflix-11609952978	2021/1/6	NFLX	12:09:00
The Wall Street Journal	What to Watch: In Netflix's ‘Lupin,' a Dapper Thief Plots a Heist—and Revenge	Plus, a critically acclaimed film, 'The White Tiger,' and more films and series to add to your queue. Omar Sy in 'Lupin,' a French heist series currently on...	https://www.wsj.com/articles/what-to-watch-in-netflixs-lupin-a-dapper-thief-plots-a-heistand-revenge-11611173412	2021/1/20	NFLX	15:10:00
The Wall Street Journal	Why the Director of Netflix's ‘White Tiger' Is Drawn to an Unscrupulous Underdog	“The lead character, Balram Halwai, jumps out of the page,” said Mr. Bahrani, whose film of “The White Tiger” begins streaming Friday on Netflix. “He's so...	https://www.wsj.com/articles/why-the-director-of-netflixs-white-tiger-is-drawn-to-an-unscrupulous-underdog-11611160613	2021/1/20	NFLX	11:36:00
The Wall Street Journal	Exhausted by All the Choices on Netflix? Switch Back to Channels	Streaming services let everyone see almost anything, any time. Some just want to watch whatever's on. Edel rodriguez. By Chris Kornelis.	https://www.wsj.com/articles/exhausted-by-all-the-choices-on-netflix-switch-back-to-channels-11612121382	2021/1/31	NFLX	14:29:00
The Wall Street Journal	Netflix's ‘Bridgerton' Heats Up Romance	The new Netflix adaptation of the racy “Bridgerton” books has put pop culture in a swoon, giving a mainstream stamp of approval to romance novels sometimes...	https://www.wsj.com/articles/netflixs-bridgerton-heats-up-romance-11610564965	2021/1/13	NFLX	14:09:00
The Wall Street Journal	What to Watch: Denzel Washington on HBO Max; Ralph Fiennes on Netflix	What to Watch: Denzel Washington on HBO Max; Ralph Fiennes on Netflix · This week streamers offer the psychological thriller 'The Little Things' and the...	https://www.wsj.com/articles/what-to-watch-denzel-washington-on-hbo-max-ralph-fiennes-on-netflix-11611778559	2021/1/27	NFLX	15:16:00
The Wall Street Journal	Netflix Wants You to Binge Watch More Korean Dramas	Netflix Inc. NFLX -0.68%▽ will invest $500 million this year in South Korean films and TV series, tapping one of Asia's cultural powerhouses as global...	https://www.wsj.com/articles/netflix-wants-you-to-binge-watch-more-korean-dramas-11614239854	2021/2/25	NFLX	4:29:00
The Wall Street Journal	GameStop Saga Heads to Netflix and the Big Screen	Separate projects at Netflix Inc. NFLX -2.46%▽ and Metro-Goldwyn-Mayer Inc. are already in development about the past week on Wall Street, in which an...	https://www.wsj.com/articles/gamestop-saga-heads-to-netflix-and-the-big-screen-11612218344	2021/2/1	NFLX	17:25:00
The Wall Street Journal	Using Someone Else's Netflix Password Is Likely to Get Harder	The launch of Disney+ has brought a bit of magic to a company whose stock had taken a nosedive after the coronavirus shut down theme parks and movie...	https://www.wsj.com/articles/using-someone-elses-netflix-password-is-likely-to-get-harder-11616059801	2021/3/18	NFLX	12:40:00
The Wall Street Journal	Netflix, Disney and Amazon’s Streaming Wars Heat Up Overseas - WSJ	Tech companies and Hollywood studios are increasingly looking to expand their streaming services abroad by spending more money on developing local content...	https://www.wsj.com/articles/netflix-disney-and-amazons-streaming-wars-heat-up-overseas-11619083801	2021/4/22	NFLX	5:30:00
The Wall Street Journal	Netflix's Movie Chief Wants to Conquer the Oscars	Vying for Academy Awards, says Mr. Stuber, helps Netflix attract filmmakers and signals to customers that the streaming giant is serious about movies. Share.	https://www.wsj.com/articles/netflixs-movie-chief-wants-to-conquer-the-oscars-11619186356	2021/4/23	NFLX	9:59:00
The Wall Street Journal	Zack Snyder’s ‘Army of the Dead’ and Other Netflix Movies Turn Up in Theaters - WSJ	That's one reason several chains premiered the Netflix zombie-heist movie “Army of the Dead” Friday, one week before it becomes available on the service.	https://www.wsj.com/articles/zack-snyders-army-of-the-dead-and-other-netflix-movies-turn-up-in-theaters-11621051223	2021/5/15	NFLX	0:00:00
The Wall Street Journal	Netflix’s ‘High on the Hog’ Centers Black Cooks in the Story of American Food - WSJ	From the origins of rice cultivation to contemporary haute cuisine, Black innovators have always been central to the story of American food. Now, a new Netflix...	https://www.wsj.com/articles/netflixs-high-on-the-hog-centers-black-cooks-in-the-story-of-american-food-11621618308	2021/5/21	NFLX	13:31:00
The Wall Street Journal	Netflix Strikes Deal With Filmmaker Steven Spielberg	Spielberg's Amblin Partners, the studio will make multiple new films for Netflix over the course of the agreement. The pact with Netflix doesn't affect Mr.	https://www.wsj.com/articles/netflix-strikes-deal-with-filmmaker-steven-spielberg-11624293296	2021/6/21	NFLX	15:55:00
The Wall Street Journal	In a Netflix World, Movie Studios Make More Movies Than Ever. Is That a Good Thing?	The streaming revolution has not only rewritten the rules of movie production and distribution, it's also upended how movies are judged as Hollywood's major...	https://www.wsj.com/articles/in-a-netflix-world-movie-studios-make-more-movies-than-ever-is-that-a-good-thing-11623864782	2021/6/16	NFLX	13:33:00
The Wall Street Journal	Fresh Off Netflix Deal, Shonda Rhimes Asks $25 Million for L.A. Home	Television writer and producer Shonda Rhimes, who created “Grey's Anatomy” and “Scandal,” is selling her Italian villa-style compound in Los Angeles for $25...	https://www.wsj.com/articles/shonda-rhimes-lists-los-angeles-house-for-25-million-11625863865	2021/7/9	NFLX	16:51:00
The Wall Street Journal	Three Former Netflix Engineers Are Charged in $3 Million Insider-Trading Ring - WSJ	Three former Netflix Inc. NFLX 0.13%△ software engineers and two of their close associates were charged with insider trading, the U.S. Securities and...	https://www.wsj.com/articles/sec-charges-five-people-for-insider-netflix-trades-11629395362	2021/8/19	NFLX	18:01:00
The Wall Street Journal	‘Clickbait' Review: Crime Goes Viral on Netflix	Over its eight unhurried episodes, the crime series “Clickbait” serves as a kind of instruction manual on the seven deadly sins. Almost all the ancient...	https://www.wsj.com/articles/clickbait-netflix-zoe-kazan-brad-anderson-11629837143	2021/8/24	NFLX	16:33:00
The Wall Street Journal	The Netflix Show That Turbocharged Formula One	As rain lashed down on rural Wallonia, organizers delayed the start of the Belgian Grand Prix race over and over until they risked running out of daytime. When...	https://www.wsj.com/articles/formula-one-netflix-drive-to-survive-mercedes-ferrari-11630554839	2021/9/2	NFLX	6:00:00
The Wall Street Journal	Forget Netflix, Some Movie Fans Rewind to VHS Tapes	Most evenings, Ms. Wiegand, a 37-year-old owner of an art store in Philadelphia, browses her extensive video collection, pops one into a VCR and waits for the...	https://www.wsj.com/articles/forget-netflix-some-movie-fans-rewind-to-vhs-tapes-blockbuster-vcr-11630958869	2021/9/6	NFLX	16:08:00
The Wall Street Journal	‘The Chair' Review: Netflix's Sharp Take on Academia	One of the great strengths of “The Chair” (Netflix) is its vivid evocation of the requirements for survival in this place where a packed lecture hall and a...	https://www.wsj.com/articles/the-chair-netflix-sandra-oh-bob-balaban-holland-taylor-11629407486	2021/8/19	NFLX	17:25:00
The Wall Street Journal	Netflix's ‘Maid' Cast: How a Bestselling Memoir Became an Acclaimed Miniseries	Margaret Qualley, as Alex, and Andie MacDowell, as Paula, in the new Netflix series 'Maid.' Photo: RICARDO HUBBS/NETFLIX © 2021.	https://www.wsj.com/articles/netflix-maid-margaret-qualley-margot-robbie-11633523248	2021/10/6	NFLX	8:30:00
The Wall Street Journal	Forget Netflix, Some Movie Fans Rewind to VHS Tapes	Most evenings, Ms. Wiegand, a 37-year-old owner of an art store in Philadelphia, browses her extensive video collection, pops one into a VCR and waits for the...	https://www.wsj.com/articles/forget-netflix-some-movie-fans-rewind-to-vhs-tapes-blockbuster-vcr-11630958869	2021/9/6	NFLX	16:08:00
The Wall Street Journal	Netflix Co-CEO Says He ‘Screwed Up’ When Defending Dave Chappelle Special - WSJ	Netflix Inc. Co-Chief Executive Ted Sarandos said he “screwed up” in his efforts to communicate with employees who were upset over “The Closer,” a recent...	https://www.wsj.com/articles/netflix-co-ceo-says-he-screwed-up-when-defending-dave-chappelle-special-11634696007	2021/10/19	NFLX	22:13:00
The Wall Street Journal	Netflix Reports Jump in Users, Calls ‘Squid Game’ Its Most Popular Show Ever - WSJ	Netflix Inc. NFLX 0.13%△ added 4.4 million memberships in the third quarter, more than the company had forecast, as viewers flocked to the streaming...	https://www.wsj.com/articles/netflix-adds-more-users-than-it-predicted-boosted-by-squid-game-11634674211	2021/10/19	NFLX	19:20:00
The Wall Street Journal	Netflix Employee Group Calls for Walkout Amid Tensions Over Dave Chappelle Show	Tensions are rising inside Netflix Inc. NFLX 0.13%△ over a Dave Chappelle stand-up special that some employees said was offensive to the transgender...	https://www.wsj.com/articles/netflix-employee-group-calls-for-walkout-amid-tensions-over-dave-chappelle-show-11634169211	2021/10/13	NFLX	19:53:00
The Wall Street Journal	Formula One Gets Fuel From Netflix - The Journal. - WSJ Podcasts	Ryan Knutson: For almost her entire life, Jamie Harris didn't care about sports. Jamie Harris: My mom is a very big sports fan. She loves football, and baseball...	https://www.wsj.com/podcasts/the-journal/formula-one-gets-fuel-from-netflix/742cd4b9-9d0b-4897-82c7-bb986637fa8f	2021/10/29	NFLX	16:00:00
The Wall Street Journal	In-Depth Features - Recognize This ‘Squid Game’ Voice? Behind Netflix’s Global Dubbing Strategy	More Netflix viewers watched dubbed versions of the South Korean drama “Squid Game” than subtitled versions. WSJ met one of the show's English-language...	https://www.wsj.com/video/series/in-depth-features/recognize-this-squid-game-voice-behind-netflixs-global-dubbing-strategy/A3475AA0-4F5B-4556-B9A4-9F7AC6E17B18	2021/11/13	NFLX	5:30:00
The Wall Street Journal	Netflix的配音策略如何助《鱿鱼游戏》风靡全球	过去，制作方通常认为观众更爱看原声影视剧，但从大热的韩剧《鱿鱼游戏》来看，Netflix的更多观众选择了配音版，而不是原声字幕版。与此同时，Netflix表示，从整体来...	https://www.wsj.com/video/china/5718D3EC-65D7-422D-8453-2DC171D76AC3.html	2021/11/14	NFLX	23:37:00
The Wall Street Journal	'Don't Look Up' Breaks Netflix Record for Weekly Viewership	Related Video: More Netflix viewers watched dubbed versions of the South Korean drama “Squid Game” than subtitled versions. WSJ met one of the...	https://www.wsj.com/articles/dont-look-up-breaks-netflix-record-for-weekly-viewership-11641484627	2022/1/6	NFLX	15:07:00
The Wall Street Journal	Netflix Slashes India Prices in Battle With Amazon, Disney	Netflix also lowered prices on its least expensive plan, which offers mobile-only viewing, to $1.95 monthly. Its most expensive plan has been cut to $8.51.	https://www.wsj.com/articles/netflix-slashes-india-prices-in-battle-with-amazon-disney-11639650086	2021/12/16	NFLX	6:42:00
The Motley Fool	Don't Know What to Watch on Netflix? You'll Soon Have an Easy Fix | The Motley Fool	The video-streaming service has come up with a quick solution to the problem of having too many choices. Indecision about what to watch on Netflix (NFLX...	https://www.fool.com/investing/2021/01/20/dont-know-what-to-watch-on-netflix-youll-soon-have/	2021/1/20	NFLX	9:11:00
The Motley Fool	Netflix Still Dominates Streaming, but Disney Steals Market Share | The Motley Fool	Netflix (NFLX 0.13%) still commands the field of battle in the streaming wars, but Walt Disney (DIS -2.31%) is making significant inroads with its Disney+...	https://www.fool.com/investing/2021/01/13/netflix-still-dominates-streaming-but-disney-steal/	2021/1/13	NFLX	13:13:00
The Motley Fool	Netflix's Content Spending Is Sustainable, but Not Particularly Profitable Yet | The Motley Fool	Last year was a big one for Netflix (NFLX -0.18%). The company finished 2020 with just shy of 204 million global subscribers, 37 million more than a year...	https://www.fool.com/investing/2021/01/22/netflix-content-spend-sustainable-not-profitable/	2021/1/22	NFLX	6:45:00
The Motley Fool	Netflix Just Lost Nearly 1 Billion Hours Worth of Content	What will Netflix subscribers watch? While The Office was by far the most popular content on any of the streaming services tracked by Nielsen, the list was...	https://www.fool.com/investing/2021/01/17/netflix-just-lost-nearly-1-billion-hours-content/	2021/1/17	NFLX	9:44:00
The Motley Fool	Does Netflix Have a Competitive Advantage?	Netflix shares touched an all-time high on Wednesday after the company delivered another impressive earnings report. It added 8.5 million subscribers in the...	https://www.fool.com/investing/2021/01/24/does-netflix-have-a-competitive-advantage/	2021/1/24	NFLX	6:58:00
The Motley Fool	Here's Why Burning Through Cash Is Good for Netflix	Anyone who's followed the media space throughout the years knows that Netflix (NFLX 2.02%) spends enormous amounts of money to fund its business.	https://www.fool.com/investing/2021/01/01/heres-why-burning-through-cash-is-good-for-netflix/	2021/1/1	NFLX	7:23:00
The Motley Fool	Better Buy: Netflix Stock or the Entire S&P 500?	Spoiler alert: Netflix wins this one, hands-down. If you'd bought $10,000 worth of Netflix (NFLX 7.37%) stock a year ago, your investment...	https://www.fool.com/investing/2021/02/03/better-buy-netflix-stock-or-the-entire-sp-500/	2021/2/3	NFLX	8:05:00
The Motley Fool	3 Factors Impacting Netflix's Next Price Hike	Netflix may want to take extra considerations before raising prices again. Netflix (NFLX -4.49%) raised prices in the U.S., Canada, and the U.K. at the end...	https://www.fool.com/investing/2021/02/18/3-factors-impacting-netflixs-next-price-hike/	2021/2/18	NFLX	12:00:00
The Motley Fool	How Risky Is Netflix Stock?	After years of impressive gains from the streaming-giant's stock, investors need to evaluate the company's future. Netflix (NFLX -4.49%) has been a major...	https://www.fool.com/investing/2021/02/02/how-risky-is-netflix-stock/	2021/2/2	NFLX	8:45:00
The Motley Fool	1 Key Metric Every Netflix Investor Should See	Investors, get excited: Netflix may be about to turn into a cash cow. The streaming wars are heating up, and a few services are emerging ahead of the pack.	https://www.fool.com/investing/2021/03/03/1-key-metric-every-netflix-investor-should-see/	2021/3/3	NFLX	8:22:00
The Motley Fool	How Netflix Smashed Free Cash Flow Expectations in 2020	At the onset of 2020, Netflix (NFLX -4.49%) management told investors they should expect the company to burn through about $2.5 billion in cash over the...	https://www.fool.com/investing/2021/02/18/how-netflix-smashed-free-cash-flow-expectations-in/	2021/2/18	NFLX	10:30:00
The Motley Fool	India Will Make Disney+ More Popular Than Netflix by 2026	But Disney may have to work to raise prices to Netflix levels. Walt Disney (DIS -2.95%) ended 2020 with 94.9 million Disney+ subscribers, and it continues to...	https://www.fool.com/investing/2021/02/19/india-will-make-disney-more-popular-than-netflix-b/	2021/2/19	NFLX	12:00:00
The Motley Fool	Netflix Is Experimenting With Releasing New Episodes Over a Longer Timeframe | The Motley Fool	Netflix (NFLX -1.03%) has long resisted the traditional broadcast formula of the weekly release schedule, sticking to its roots of releasing an entire...	https://www.fool.com/investing/2021/03/24/netflix-is-experimenting-with-releasing-new-episod/	2021/3/24	NFLX	15:36:00
The Motley Fool	Where Will Netflix Be in 5 Years?	The leading premium streaming platform is on top of the world right now, but things can get even better by 2026. No crystal ball is perfect, but you have to...	https://www.fool.com/investing/2021/03/16/where-will-netflix-be-in-5-years/	2021/3/16	NFLX	10:05:00
The Motley Fool	How Much Does Password Sharing Cost Netflix?	But now the problem may be too big to for Netflix to ignore. Analysts estimate the company's losing billions in revenue due to password sharing. An office...	https://www.fool.com/investing/2021/03/23/how-much-does-password-sharing-cost-netflix/	2021/3/23	NFLX	21:04:00
The Motley Fool	3 Surprise Stocks Are Beating Netflix and Disney in the Streaming Wars | The Motley Fool	Streaming television has been all the rage for media companies, and nearly every major studio now has its own streaming service. But the biggest winners...	https://www.fool.com/investing/2021/03/18/3-surprise-stock-are-beating-netflix-and-disney-in/	2021/3/18	NFLX	12:00:00
The Motley Fool	Better Buy: Netflix vs. Roku	Going forward, both companies should continue to benefit as streaming content replaces linear TV. But which stock stands to benefit more? Roku: The leading...	https://www.fool.com/investing/2021/03/26/better-buy-netflix-vs-roku/	2021/3/26	NFLX	7:30:00
The Motley Fool	Netflix Is Flexing Its Global Scale in Japan	About 5 million Japanese households subscribe to Netflix (NFLX 6.82%), and they're about to get a lot more anime content in 2021.	https://www.fool.com/investing/2021/04/01/netflix-is-flexing-its-global-scale-in-japan/	2021/4/1	NFLX	8:45:00
The Motley Fool	Netflix Earnings in 6 Must-See Metrics	The streaming-TV giant may have missed the mark on one key metric. But its overall business is firing on all cylinders. Shares of Netflix (NFLX -4.49%) fell...	https://www.fool.com/investing/2021/04/21/netflix-earnings-in-6-must-see-metrics/	2021/4/21	NFLX	9:14:00
The Motley Fool	Netflix's $5 Billion Buyback Plan Doesn't Make Any Sense	Netflix has plenty of other ways to spend $5 billion ... Stock buybacks are usually effective ways for mature companies to spend their excess cash after they tame...	https://www.fool.com/investing/2021/04/25/netflixs-5-billion-buyback-plan-doesnt-make-any-se/	2021/4/25	NFLX	7:30:00
The Motley Fool	Netflix Doubled Profits, but It Can't Keep Paying This Price	The king of streaming is at a point where it must choose between strong profit margins and strong subscriber growth. If you follow Netflix (NFLX -2.24%) you...	https://www.fool.com/investing/2021/04/25/netflix-paid-a-price-for-doubling-its-profits/	2021/4/25	NFLX	8:15:00
The Motley Fool	3 Reasons Netflix Should Get Into Advertising	As subscriber growth slows, a new revenue stream becomes more appealing. For almost as long as Netflix (NFLX 9.34%) has had a streaming service, investors and...	https://www.fool.com/investing/2021/04/23/3-reasons-netflix-should-get-into-advertising/	2021/4/23	NFLX	10:18:00
The Motley Fool	Netflix Teams Up With Sony to Fend Off Disney+	If Netflix (NFLX 2.02%) has a weakness these days, it's that it lacks the kind of Hollywood blockbusters that streaming debutantes like Disney+ (DIS -2.27%)...	https://www.fool.com/investing/2021/04/12/netflix-teams-up-with-sony-to-fend-off-disney/	2021/4/12	NFLX	10:00:00
The Motley Fool	Netflix Is Losing Market Share, but This Is the Actual Risk to Shareholders | The Motley Fool	Investors have never seen the streaming giant forced to deal with so much serious competition. Netflix (NFLX 6.19%) is losing market share to be sure -- but...	https://www.fool.com/investing/2021/04/15/netflix-is-losing-market-share-but-thats-not-the-a/	2021/4/15	NFLX	15:42:00
The Motley Fool	If You Invested $10,000 in Netflix's IPO, This Is How Much Money You'd Have Now | The Motley Fool	One such company is Netflix (NFLX -0.65%). The on-demand streaming entertainment company went public on May 23, 2002, and has gone on to become one of the most...	https://www.fool.com/investing/2021/04/05/if-you-invested-10000-in-netflixs-ipo-this-is-how/	2021/4/5	NFLX	5:52:00
The Motley Fool	Is Netflix Spending Enough On Marketing?	Is lower marketing spend than new competitors holding back its subscriber growth? Netflix (NFLX 3.09%) disappointed investors when it reported just 4 million...	https://www.fool.com/investing/2021/04/28/is-netflix-spending-enough-on-marketing/	2021/4/28	NFLX	10:39:00
The Motley Fool	Why Is Everyone Talking About Netflix Stock?	Streaming is the future of media, and Netflix is the leader everyone's chasing. Netflix (NFLX -4.49%) is no longer the only game in town in streaming television...	https://www.fool.com/investing/2021/04/14/why-is-everyone-talking-about-netflix-stock/	2021/4/14	NFLX	8:58:00
The Motley Fool	Better Buy: Disney vs. Netflix	Netflix is the pioneer and still the biggest streaming service, with a sprawling global enterprise. Disney, on the other hand, has put together a streaming...	https://www.fool.com/investing/2021/04/12/better-buy-disney-vs-netflix/	2021/4/12	NFLX	8:08:00
The Motley Fool	Is Netflix Wavering in Its Quest for the Next 100 Million Subscribers in India? | The Motley Fool	The streaming giant has been growing at a slow pace in India as rivals take off, but there's no reason to worry just yet. ... Back in February 2018, Netflix (NFLX...	https://www.fool.com/investing/2021/05/06/netflix-wavering-quest-next-subscribers-india/	2021/5/6	NFLX	11:46:00
The Motley Fool	Better Buy: Apple vs. Netflix	Both of these tech stocks have been life-changing investments. Apple's (AAPL -0.64%) electronics have captivated consumers for decades, and Netflix (NFLX 0.08...	https://www.fool.com/investing/2021/06/04/better-buy-apple-vs-netflix/	2021/6/4	NFLX	9:00:00
The Motley Fool	Seriously, Netflix Should Think About an Ad-Supported Tier	While most of its rivals are tinkering with their business models, streaming giant Netflix (NFLX 9.29%) thus far has steered clear of airing advertisements...	https://www.fool.com/investing/2021/07/01/seriously-netflix-should-think-ad-supported-tier/	2021/7/1	NFLX	9:20:00
The Motley Fool	Netflix Isn't Making a $14 Billion Mistake	A top analyst calls Netflix out for not cashing in on the connected-TV advertising craze. Few Wall Street pros get the streaming landscape better than Needham's...	https://www.fool.com/investing/2021/06/29/netflix-isnt-making-a-14-billion-mistake/	2021/6/29	NFLX	10:50:00
The Motley Fool	Netflix Could Raise Prices Again Soon	New data from Nielsen reveals just how much more value Netflix provides relative to its peers. Netflix (NFLX -1.69%) has seen a massive increase in competition...	https://www.fool.com/investing/2021/06/22/netflix-could-raise-prices-again-soon/	2021/6/22	NFLX	8:18:00
The Motley Fool	Better Buy: Netflix vs. AT&T	For a couple of years, AT&T (T -1.42%) was ripping entire chapters from the Netflix (NFLX -4.49%) playbook. The telecom giant's grand digital media...	https://www.fool.com/investing/2021/07/03/better-buy-netflix-vs-att/	2021/7/3	NFLX	8:11:00
The Motley Fool	Is Roku Getting Ready to Challenge Netflix?	Back in January, Roku (ROKU -1.66%) bought Quibi, a short-lived streaming platform that offered short "quick bite" videos for mobile devices, for less than...	https://www.fool.com/investing/2021/06/24/is-roku-getting-ready-to-challenge-netflix/	2021/6/24	NFLX	8:30:00
The Motley Fool	Netflix's Next Move Will Be a Real Game Changer	Netflix isn't messing around. Mike Verdu -- who has made the rounds as a video game executive at Zynga and Electronic Arts before heading up Facebook's segment...	https://www.fool.com/investing/2021/07/15/netflixs-next-move-will-be-a-real-game-changer/	2021/7/15	NFLX	9:11:00
The Motley Fool	3 Reasons Netflix Could Succeed in Video Games	For more than 20 years, Netflix (NFLX 7.11%) has provided its customers with access to television shows and movies, first on DVDs and now through streaming.	https://www.fool.com/investing/2021/07/23/3-reasons-netflix-could-succeed-in-video-games/	2021/7/23	NFLX	10:54:00
The Motley Fool	Netflix's Entry Into Video Games Makes the Stock Riskier	Along with announcing its fiscal second-quarter earnings results on July 20, Netflix (NFLX -4.49%) confirmed it would be entering the gaming market.	https://www.fool.com/investing/2021/07/28/netflix-entry-into-video-games-makes-stock-riskier/	2021/7/28	NFLX	7:21:00
The Motley Fool	Here's the Scary Reason Netflix's Q2 Subscriber Growth in the U.S. Was So Poor | The Motley Fool	Like it or not, consumers really are cancelling Netflix to pay for streaming services offered by rivals. It's official. Investors and analysts widely...	https://www.fool.com/investing/2021/07/23/scary-reason-netflix-q2-subscriber-growth-poor/	2021/7/23	NFLX	8:00:00
The Motley Fool	Comcast's Peacock Just Dealt a Blow to HBO Max and Netflix	Peacock and Universal Studios recently signed a deal to license Universal films to the streaming service no more than four months after their theatrical...	https://www.fool.com/investing/2021/07/10/comcast-peacock-just-dealt-blow-hbo-max-netflix/	2021/7/10	NFLX	8:15:00
The Motley Fool	Warren Buffett Loves Investing in Companies With This Key Trait -- and Netflix Has It | The Motley Fool	Pricing power lets a company raise prices without losing business. Netflix has increased its fees several times and is still growing. Motley Fool Issues Rare “...	https://www.fool.com/investing/2021/08/03/warren-buffett-loves-investing-in-companies-with-t/	2021/8/3	NFLX	16:54:00
The Motley Fool	3 Great Reasons to Buy Netflix	The days of market-beating performance from this streaming leader are far from over. With a stock price that has soared greater than 450% over the past five...	https://www.fool.com/investing/2021/07/12/3-great-reasons-to-buy-netflix/	2021/7/12	NFLX	16:31:00
The Motley Fool	Netflix's Subscriber Growth Is Predicted to Accelerate Through 2025 | The Motley Fool	Investor fears about Netflix's (NFLX 0.13%) future subscriber growth are very real. After a monster year in 2020, the company added just 5.5 million members...	https://www.fool.com/investing/2021/08/05/netflix-subscriber-growth-accelerate-through-2025/	2021/8/5	NFLX	9:15:00
The Motley Fool	Netflix Is Diversifying: Is That a Good Thing?	Pursuing new revenue sources can be a positive development for the streaming giant. Netflix (NFLX 0.13%) spearheaded the cord-cutting and streaming...	https://www.fool.com/investing/2021/07/07/netflix-is-diversifying-is-that-a-good-thing/	2021/7/7	NFLX	9:13:00
The Motley Fool	How Netflix, Intuitive Surgical Fared After Tuesday's Stock Market Rebound | The Motley Fool	Both these companies released earnings results after the market closed, but only one saw its stock rise after hours. As quickly as the stock market plunged...	https://www.fool.com/investing/2021/07/20/how-netflix-intuitive-surgical-fared-after-tuesday/	2021/7/20	NFLX	17:15:00
The Motley Fool	A Look at Netflix's New Content Monetization Strategy	Fool contributor Danny Vena believes Netflix (NFLX -4.49%) still has optionality. In this video clip from Motley Fool Live, recorded on July 15, he explains how...	https://www.fool.com/investing/2021/08/01/a-look-at-netflixs-new-content-monetization-strate/	2021/8/1	NFLX	8:15:00
The Motley Fool	Spotify Has a Key Difference From Netflix. Does That Make It Uninvestable? | The Motley Fool	Two key reasons why Netflix (NFLX -4.76%) has been a killer investment over the past decade are ownership and scale. When the company owns its content...	https://www.fool.com/investing/2021/07/08/spotify-has-a-key-difference-from-netflix-does-tha/	2021/7/8	NFLX	7:00:00
The Motley Fool	Amazon vs. Netflix: Which Is a Better Growth Stock to Buy?	Amazon's $1.6 trillion market capitalization is easier to justify than you might think. Analysts expect faster growth in earnings per share from Netflix. Motley...	https://www.fool.com/investing/2021/08/22/amazon-vs-netflix-which-is-a-better-growth-stock-t/	2021/8/22	NFLX	9:05:00
The Motley Fool	Will Netflix Be a Trillion-Dollar Stock by 2030?	The video-streaming expert needs to quadruple its market cap to reach $1 trillion. How long could that take? Video-streaming veteran Netflix (NFLX -4.49%)...	https://www.fool.com/investing/2021/08/31/will-netflix-be-a-trillion-dollar-stock-by-2030/	2021/8/31	NFLX	9:56:00
The Motley Fool	This Is the Single Most Important Aspect of Netflix's Dominance	A person's right hand holding a TV remote; a TV with several streaming options in. Image source: Getty Images. Early bird gets the worm. Netflix co-...	https://www.fool.com/investing/2021/08/27/the-most-important-aspect-of-netflix-dominance/	2021/8/27	NFLX	11:33:00
The Motley Fool	No, Netflix and Peloton Do Not Have Network Effects	While easy to comprehend, investors often mistakenly believe internet companies automatically possess this trait. Two popular companies in particular, Netflix (...	https://www.fool.com/investing/2021/08/23/netflix-and-peloton-do-not-have-network-effects/	2021/8/23	NFLX	9:00:00
The Motley Fool	Disney Could Spend $15 Billion on Content Annually: Can Netflix Compete? | The Motley Fool	Netflix spent $14.6 billion on content in 2019. · Streaming is still a small part of U.S. screen time compared to linear TV.	https://www.fool.com/investing/2021/08/10/disney-could-spend-15-billion-on-content-annually/	2021/8/10	NFLX	16:37:00
The Motley Fool	Netflix Picks Up Night School Studio With an Obvious First Project in Mind | The Motley Fool	What is Netflix buying? Night School Studios is a fairly small but well-respected game developer. Founded by a former Telltale Studio developer, the company...	https://www.fool.com/investing/2021/09/30/netflix-picks-up-night-school-studio-with-an-obvio/	2021/9/30	NFLX	9:05:00
The Motley Fool	Better Streaming Stock: Netflix vs. Roku	Netflix and Roku will benefit from the death of “linear TV”. · Netflix is growing at a slower rate, but its stock is still reasonably valued. · Roku's business is...	https://www.fool.com/investing/2021/09/25/better-streaming-stock-netflix-vs-roku/	2021/9/25	NFLX	6:25:00
The Motley Fool	Here's Why Netflix's Most Important Number Could Be 3.5 Million	Streaming content giant Netflix (NFLX -4.49%) has many significant numbers, but arguably none are more crucial than its subscriber figures.	https://www.fool.com/investing/2021/10/03/netflix-subscriber-growth-streaming-content/	2021/10/3	NFLX	11:52:00
The Motley Fool	Here's Why Smart Investors Are Buying Netflix Stock	Despite slowing growth, major investment firms have been buying shares of Netflix this year. Netflix (NFLX -0.08%) has dominated the streaming market over the...	https://www.fool.com/investing/2021/09/22/heres-why-smart-investors-are-buying-netflix-stock/	2021/9/22	NFLX	7:07:00
The Motley Fool	Netflix Stock Is Making Record Highs; Could It Keep Going Higher? | The Motley Fool	If it hits its fiscal third-quarter target, Netflix will have added 54 million subscribers in the last 24 months. Netflix is trading at a price-to-...	https://www.fool.com/investing/2021/10/02/netflix-stock-makes-record-is-it-too-late-to-buy/	2021/10/2	NFLX	9:37:00
The Motley Fool	5 Things to Know About Netflix Stock	These key facts will give shareholders even more confidence in the business. Netflix (NFLX -4.49%) has been one of the best stocks to own over...	https://www.fool.com/investing/2021/09/30/5-things-to-know-about-netflix-stock/	2021/9/30	NFLX	9:49:00
The Motley Fool	Here's Why Netflix Is More Recession-Proof Than Disney	In times of economic hardship, folks try to lower discretionary spending. Recessions have several causes, but one stands out in particular right now. According...	https://www.fool.com/investing/2021/09/14/disneynetflix/	2021/9/14	NFLX	19:30:00
The Motley Fool	Disney Is Winning Against Netflix in This Crucial Market	Netflix was aiming to get 100 million subscribers from India, but Disney is closer to hitting that mark. Disney is dominating India's video streaming market...	https://www.fool.com/investing/2021/09/23/disney-is-winning-against-netflix-in-this-crucial/	2021/9/23	NFLX	7:07:00
The Motley Fool	Here's Why Netflix's Most Important Number Is $17 Billion	When Netflix first launched its streaming service in 2007, there was no direct competition, so management could borrow capital at low interest rates and invest...	https://www.fool.com/investing/2021/10/11/why-netflixs-most-important-number-is-17-billion/	2021/10/11	NFLX	8:50:00
The Motley Fool	3 Reasons to Buy Netflix, and 1 Reason To Sell	Netflix (NFLX -1.03%) recently posted its third-quarter earnings. The streaming media platform's revenue rose 16% year over year to $7.48 billion,...	https://www.fool.com/investing/2021/10/21/3-reasons-to-buy-netflix-and-1-reason-to-sell/	2021/10/21	NFLX	10:44:00
The Motley Fool	Netflix Could Spend Over $50 Billion on Content	CEO Reed Hastings thinks investors may still be thinking too small. Netflix (NFLX 2.60%) plans to spend $17 billion in cash on content production and licensing...	https://www.fool.com/investing/2021/10/25/netflix-could-spend-over-50-billion-on-content/	2021/10/25	NFLX	9:45:00
The Motley Fool	What Netflix Just Revealed Means Its Stock Could Soar	Investors weren't put off by Netflix's (NFLX -3.71%) mixed earnings report last week, and Netflix stock ended the week at a year-to-date gain of 23%.	https://www.fool.com/investing/2021/10/28/what-netflix-just-revealed-means-its-stock-could-s/	2021/10/28	NFLX	10:45:00
The Motley Fool	Can Netflix Reach 1 Billion Subscribers?	The size of the existing global TV market shows us where management has its sights set. Netflix (NFLX -4.49%) just reported third-quarter financial...	https://www.fool.com/investing/2021/10/26/can-netflix-reach-1-billion-subscribers/	2021/10/26	NFLX	5:47:00
The Motley Fool	Better FAANG Stock: Amazon or Netflix?	Which of these FAANG stocks is a better long-term investment? Amazon (AMZN -3.01%) and Netflix (NFLX -4.49%) are...	https://www.fool.com/investing/2021/10/21/better-faang-stock-amazon-or-netflix/	2021/10/21	NFLX	8:22:00
The Motley Fool	Netflix Is Finally Taking a Hint From Disney	The streaming leader has been ignoring mergers and acquisitions for too long. In less than a decade, Netflix (NFLX -4.49%) went from a DVD-by-...	https://www.fool.com/investing/2021/10/14/netflix-is-finally-taking-a-hint-from-disney/	2021/10/14	NFLX	7:25:00
The Motley Fool	When It Comes to Intellectual Property, Netflix Has a Different Approach Than Disney | The Motley Fool	Netflix is happy to benefit from free advertising. Squid Game has been a surprise runaway hit series for streaming-video giant Netflix (NFLX 9.29%). According...	https://www.fool.com/investing/2021/11/05/when-it-comes-to-intellectual-property-netflix-has/	2021/11/5	NFLX	9:45:00
The Motley Fool	Is It Too Late to Buy Netflix Stock?	Netflix is trading at its lowest price-to-earnings ratio in years. Image source: Getty Images. Netflix has plenty of room to keep growing. At the end of the...	https://www.fool.com/investing/2021/12/02/is-it-too-late-to-buy-netflix-stock/	2021/12/2	NFLX	11:00:00
The Motley Fool	Disney's Streaming Budget Already Rivals That of Netflix	Disney+ homescreen displayed on a tablet, phone, TV, and laptop. Image source: Walt Disney. A Netflix-sized streaming content budget. It was just a year ago...	https://www.fool.com/investing/2021/12/04/disneys-streaming-budget-already-rivals-that-of-ne/	2021/12/4	NFLX	8:00:00
The Motley Fool	Netflix Just Made an Important Acquisition on Its Path to Becoming Disney | The Motley Fool	There's little question that Netflix (NFLX 0.13%) has become the preeminent provider of the streaming services it pioneered. The company had roughly 214...	https://www.fool.com/investing/2021/11/25/netflix-made-a-deal-on-path-to-becoming-disney/	2021/11/25	NFLX	6:03:00
The Motley Fool	You Won't Believe What Amazon and Netflix Just Partnered On	When it comes to competition in the streaming video space, no rivalry has been around as long as Netflix (NFLX 9.29%) and Amazon's (AMZN 3.15%) Prime Video.	https://www.fool.com/investing/2021/11/18/you-wont-believe-what-amazon-and-netflix-just-part/	2021/11/18	NFLX	8:11:00
The Motley Fool	Will Netflix Stock Hit $700 in 2022?	One of the biggest winners of the coronavirus pandemic was Netflix (NFLX 2.65%). This top media business saw its stock price soar 67% in 2020, supported by...	https://www.fool.com/investing/2021/12/23/will-netflix-stock-hit-700-in-2022/	2021/12/23	NFLX	20:15:00
The Motley Fool	Netflix Is Seeking Subscriber Growth in India	Competing services remain much more popular than Netflix in the world's second-largest country. If Netflix can crack the Indian market, it could mean a lot for...	https://www.fool.com/investing/2021/12/17/netflix-is-seeking-subscriber-growth-in-india/	2021/12/17	NFLX	6:07:00
The Motley Fool	3 Companies That Outspent Netflix on Content in 2021	The streaming giant still has a long way to go to reach to reach the top spot in spending on media content. By just about any measure, Netflix (NFLX 0.08%)...	https://www.fool.com/investing/2021/12/30/3-companies-that-outspent-netflix-in-2021/	2021/12/30	NFLX	7:56:00
The Motley Fool	Does Netflix Need Even More Originals?	Netflix (NFLX 0.13%) releases more original series and films than any other media-streaming service, and more than most traditional media companies, too.	https://www.fool.com/investing/2021/12/21/does-netflix-need-even-more-originals/	2021/12/21	NFLX	11:53:00
The Motley Fool	Is Netflix Stock a Buy Now?	Netflix remains the largest paid streaming video platform in the world in terms of total subscribers and annual revenue. Its year-over-year growth in paid...	https://www.fool.com/investing/2022/01/08/is-netflix-stock-a-buy-now/	2022/1/8	NFLX	7:15:00
Business Insider	Netflix commissioned the most new scripted shows in Europe: 2020 data	Netflix was the largest commissioner of new scripted shows in Europe in 2020, data shows. · Ampere Analysis found the streamer commissioned more scripted series...	https://www.businessinsider.com/netflix-commissioned-most-new-scripted-shows-in-europe-2020-data-2021-7	2021/7/1	NFLX	10:35:03
Reuters	Vietnam orders Netflix to remove Australian spy show over South China Sea map | Reuters	HANOI, July 2 (Reuters) - Netflix Inc (NFLX.O) has removed Australian spy drama "Pine Gap" from its services in Vietnam after a complaint from broadcast...	https://www.reuters.com/world/asia-pacific/vietnam-orders-netflix-remove-australian-spy-show-over-south-china-sea-map-2021-07-02/	2021/7/2	NFLX	4:04:00
Business Insider	How Netflix's Global TV Priorities Are Shifting Amid New Competition	Netflix has led the global TV boom, and international producers say it's now shifting priorities amid rising competition from Disney, WarnerMedia, and others.	https://www.businessinsider.com/international-producers-netflix-disney-rise-of-global-tv-2021-6	2021/7/6	NFLX	9:04:31
Bloomberg.com	Netflix Hires Ex-Apple Executive to Lead Podcasting Operations - Bloomberg	Netflix Inc. has hired former Apple Inc. executive N'Jeri Eaton to oversee its podcasting business, a sign of the video streaming giant's growing ambitions...	https://www.bloomberg.com/news/articles/2021-07-08/netflix-hires-ex-apple-executive-to-lead-podcasting-operations	2021/7/8	NFLX	18:10:00
Reuters	Netflix expands deal with 'Bridgerton' producer Shonda Rhimes	Netflix said the deal with Rhimes and her Shondaland Media company would give the streaming platform the opportunity to "exclusively produce, stream and...	https://www.reuters.com/lifestyle/netflix-expands-deal-with-bridgerton-producer-shonda-rhimes-2021-07-08/	2021/7/8	NFLX	14:18:00
Business Insider	How Zack Snyder Fits Into Netflix's Plans to Build Franchises	Zack Snyder and Netflix are teaming up again after the success of Snyder's zombie heist movie "Army of the Dead" this year. Snyder will make a sci-fi...	https://www.businessinsider.com/zack-snyder-making-sci-fi-movie-and-franchises-for-netflix-2021-7	2021/7/8	NFLX	12:36:11
Business Insider	Netflix's TV Leaders: 11 Top Content Execs Under Bela Bajaria	Bela Bajaria nabbed one of the biggest jobs at Netflix. The former content VP was promoted in September to head of global TV, a role that's responsible for a...	https://www.businessinsider.com/netflixs-top-tv-execs-under-global-tv-head-bela-bajaria-2021-7	2021/7/9	NFLX	8:44:11
Bloomberg.com	YouTube's 'CoComelon' Heads to Netflix in New Kids TV Show - Bloomberg	Netflix is turning to YouTube for help finding the next great TV franchise for kids. The streaming service has ordered three seasons of a new children's TV...	https://www.bloomberg.com/news/articles/2021-07-13/netflix-and-cocomelon-are-teaming-up-for-more-youtube-style-programming	2021/7/13	NFLX	9:00:00
Reuters	Netflix extends deal for animation films with Universal Pictures	July 13 (Reuters) - Netflix Inc (NFLX.O) and Comcast Corp's (CMCSA.O) Universal Pictures are extending a multi-year exclusive rights deal in the United...	https://www.reuters.com/business/media-telecom/netflix-extends-deal-animation-films-with-universal-pictures-2021-07-13/	2021/7/13	NFLX	12:32:00
Bloomberg.com	Netflix (NFLX) To Offer Video Games on Its Streaming Platform - Bloomberg	Netflix Inc., marking its first big move beyond TV shows and films, is planning an expansion into video games and has hired a former Electronic Arts Inc. and...	https://www.bloomberg.com/news/articles/2021-07-14/netflix-plans-to-offer-video-games-in-expansion-beyond-films-tv	2021/7/14	NFLX	18:05:00
Business Insider	Netflix to offer video games, former EA exec to spearhead division	Netflix has hired Facebook Oculus exec Mike Verdu to lead its new gaming division, Bloomberg said. · Verdu was previously a senior vice president at Electronic...	https://www.businessinsider.com/netflix-poaches-facebook-ea-exec-video-game-division-2021-7	2021/7/15	NFLX	4:53:31
Business Insider	Netflix's Q2 Traffic Slumped Then Rebounded: Web-Tracking Data	The Similarweb data, which can be a sign of user engagement, has helped analyze and occasionally predict growth trends at Netflix, including past subscriber...	https://www.businessinsider.com/netflix-web-data-suggests-q2-traffic-growth-slumped-then-rebounded-2021-7	2021/7/15	NFLX	9:08:34
Bloomberg.com	Netflix Opens Massive New York Studio in Brooklyn - Bloomberg	In its quest to build the world's first global TV service, Netflix Inc. has set up production facilities in Madrid, Seoul, Toronto and London.	https://www.bloomberg.com/news/articles/2021-07-16/netflix-opens-massive-new-york-studio-in-brooklyn	2021/7/16	NFLX	6:30:00
Reuters	Netflix and JPMorgan share post-pandemic potential | Reuters	But habits are shifting, and Netflix is preparing investors for the fallout when it reports second quarter earnings on Tuesday: It forecasts only 1 million net...	https://www.reuters.com/breakingviews/netflix-jpmorgan-share-post-pandemic-potential-2021-07-16/	2021/7/16	NFLX	11:34:00
Business Insider	Netflix's gaming plans aren't really about creating video games	Netflix reportedly has major plans to add video games to its wildly popular streaming service. Those games could arrive on Netflix as soon as next year,...	https://www.businessinsider.com/netflix-gaming-plans-marketing-device-for-engagement-2021-7	2021/7/17	NFLX	7:53:00
Business Insider	3 fired Netflix execs made 'critical, personal comments,' CEO says	The Netflix company logo is seen on a sign in front of Netflix headquarters in Los. The Hollywood Reporter reported Netflix fired three senior executives for...	https://www.businessinsider.com/netflix-fires-marketing-executives-who-complained-about-company-leadership-slack-2021-7	2021/7/19	NFLX	12:15:01
Bloomberg.com	Netflix (NFLX) Stock Falls After Forecasting Subpar Growth Next Quarter - Bloomberg	Netflix Inc. suffered its worst stock decline in three months after the streaming giant got off to a slow start in 2021 and gave a disappointing forecast for...	https://www.bloomberg.com/news/articles/2021-07-20/netflix-falls-after-forecasting-another-quarter-of-subpar-growth	2021/7/20	NFLX	16:10:00
Reuters	Netflix to add mobile video games as subscriber growth slows	July 20 (Reuters) - Netflix Inc (NFLX.O) said it would make a deeper dive into video games as the movie and TV streaming service projected weak subscriber...	https://www.reuters.com/business/media-telecom/netflix-current-quarter-forecast-misses-estimates-shares-fall-2021-07-20/	2021/7/20	NFLX	3:02:00
Business Insider	Netflix's Franchise Building Will Be Essential to Its Video-Game Plans	Netflix wants to give traditional Hollywood studios a run for their money when it comes to franchises. The streaming giant is looking to build hit...	https://www.businessinsider.com/netflix-franchise-building-will-be-essential-to-video-game-plans-2021-7	2021/7/22	NFLX	10:10:07
Bloomberg.com	Netflix Enters Middle Age. Brace for Speed Bumps. - Bloomberg	Netflix's domestic streaming business shrank while HBO Max and Disney+ grew. US Online Streaming Giant Netflix : Illustration. Photographer: Pascal Le Segretain...	https://www.bloomberg.com/news/newsletters/2021-07-25/netflix-enters-middle-age-brace-for-speed-bumps	2021/7/25	NFLX	18:00:00
Business Insider	Netflix Legal Team: Business and Legal Affairs, Public Policy Execs	Streaming-video giant Netflix has built a robust in-house legal department. In 2019, it formed an in-house legal lab to train more attorneys on the skills need...	https://www.businessinsider.com/netflix-legal-team-business-and-legal-affairs-public-policy-execs-2021-7	2021/7/26	NFLX	9:07:29
Bloomberg.com	How Netflix Could Go Big in Gaming - Bloomberg	But while Netflix gingerly dips its toe into the gaming waters, its competitors are going big. Companies like Microsoft Corp., Tencent Holdings Ltd. and...	https://www.bloomberg.com/news/newsletters/2021-07-28/how-netflix-could-go-big-in-gaming	2021/7/28	NFLX	6:45:00
Reuters	Netflix to stream Schumacher documentary from Sept. 15	July 30 (Reuters) - Netflix will air a documentary series on Formula One great Michael Schumacher from Sept. 15, the online streaming platform said on...	https://www.reuters.com/lifestyle/netflix-stream-schumacher-documentary-sept-15-2021-07-30/	2021/7/30	NFLX	6:09:00
Business Insider	Warner Bros. Discovery Could Rival Netflix and Disney+: Demand Data	AT&T announced in May that it would spin WarnerMedia and merge it with Discovery in a blockbuster deal. It was part of a series of recent high-profile...	https://www.businessinsider.com/how-warner-bros-discovery-would-compare-to-netflix-disney-others-2021-8	2021/8/4	NFLX	15:00:28
Bloomberg.com	For Netflix to Win Streaming Wars, Disney+, Paramount+ Don't Have to Lose - Bloomberg	Paramount+ and Discovery+ are finding audiences even as Netflix and Disney+ hold on to theirs. Is there a breaking point? Cable TV was too expensive,...	https://www.bloomberg.com/opinion/articles/2021-08-05/for-netflix-to-win-streaming-wars-disney-paramount-don-t-have-to-lose	2021/8/5	NFLX	11:13:00
Business Insider	SpaceX's first all-civilian launch will be in a Netflix documentary	Netflix is giving viewers a behind-the-scenes look at the historic launch of SpaceX's Inspiration4 mission in a brand new documentary series.	https://www.businessinsider.com/spacex-inspiration4-civilian-flight-netflix-documentary-series-elon-musk-2021-8	2021/8/5	NFLX	11:27:01
Business Insider	Netflix's Video-Game Strategy Takes Shape With New Job Listings	Netflix confirmed in its Q2 earnings report last month that it plans to launch video games on its service at no extra cost for subscribers,...	https://www.businessinsider.com/netflix-hiring-for-video-game-jobs-roles-show-strategy-2021-8	2021/8/6	NFLX	9:07:22
Business Insider	Netflix's Video-Game Strategy Takes Shape With New Job Listings	Netflix confirmed in its Q2 earnings report last month that it plans to launch video games on its service at no extra cost for subscribers,...	https://www.businessinsider.com/netflix-hiring-for-video-game-jobs-roles-show-strategy-2021-8	2021/8/6	NFLX	9:07:22
Business Insider	Top movies on Netflix last month: 'Twilight,' 'Fear Street'	Netflix counts a view if an account watches a movie or TV show for at least two minutes. The "Twilight" movies quickly became hits on Netflix after arriving on...	https://www.businessinsider.com/top-movies-on-netflix-in-july-twilight-fear-street-2021-8	2021/8/9	NFLX	8:53:38
Business Insider	Where Christopher Nolan May Make His Next Movie, From Netflix to Sony	Netflix wants to lure 'Tenet' director Christopher Nolan after his falling out with Warner Bros. Where his next movie ends up will be an important indicator as...	https://www.businessinsider.com/likely-studios-christopher-nolan-next-movie-2021-8	2021/8/9	NFLX	14:53:33
Reuters	Netflix must face ex-prosecutor's defamation lawsuit over Central Park Five Series | Reuters	U.S. District Judge Kevin Castel in Manhattan said Fairstein had plausibly alleged defamation as to five scenes, including that she withheld evidence, coerced...	https://www.reuters.com/lifestyle/netflix-must-face-ex-prosecutors-defamation-lawsuit-over-central-park-five-case-2021-08-09/	2021/8/10	NFLX	5:37:00
Business Insider	Netflix wants you to be in its reality TV hits. Here's how to apply	Netflix is launching what it calls "the largest reality casting call ever." It's accepting 1-minute auditions for several of its hit reality TV series, like "...	https://www.businessinsider.com/netflix-wants-you-reality-tv-shows-how-to-apply-casting-2021-8	2021/8/10	NFLX	12:54:12
Business Insider	Most watched shows on Netflix in July: 'Manifest,' 'Virgin River'	The series was canceled by its original network NBC in June, but the production studio behind the series, Warner Bros. TV, is in talks with NBC and Netflix to...	https://www.businessinsider.com/most-watched-shows-on-netflix-in-july-manifest-virgin-river-2021-8	2021/8/10	NFLX	10:01:40
Bloomberg.com	After Beating Netflix, Richard Li’s Viu Looks to Next Battle - Bloomberg	Billionaire Richard Li's streaming business is on a roll, mulling a potential initial public offering after its platform Viu beat Netflix Inc. in...	https://www.bloomberg.com/news/articles/2021-08-16/after-beating-netflix-richard-li-s-viu-looks-to-next-battle	2021/8/16	NFLX	17:00:00
Bloomberg.com	SEC Sues Ex-Netflix Software Engineers for Insider Trading - Bloomberg	Three former Netflix Inc. software engineers and two close associates were sued by federal regulators for profiting $3 million by trading on confidential...	https://www.bloomberg.com/news/articles/2021-08-18/sec-sues-ex-netflix-software-engineers-for-insider-trading	2021/8/18	NFLX	15:40:00
Reuters	U.S. SEC, federal prosecutors charge former Netflix staffers with insider trading | Reuters	WASHINGTON, Aug 18 (Reuters) - The U.S. Securities and Exchange Commission (SEC) said on Wednesday it has charged three former engineers at Netflix Inc...	https://www.reuters.com/legal/litigation/us-sec-says-it-charges-former-netflix-staffers-insider-trading-2021-08-18/	2021/8/18	NFLX	18:19:00
Business Insider	Netflix hires PepsiCo exec Sergio Ezama as chief talent officer	Netflix has hired the PepsiCo exec Sergio Ezama as its next chief talent officer. Ezama, who is from Spain, had worked out of Barcelona, Geneva, Moscow, and New...	https://www.businessinsider.com/netflix-hires-pepsico-sergio-ezama-chief-talent-officer-2021-8	2021/8/20	NFLX	13:00:00
Business Insider	3 key traits successful entrepreneurs share: Netflix cofounder	Marc Randolph cofounded Netflix in 1997, and later founded multiple successful startups. Speaking to the Qatar Foundation, he said all successful entrepreneurs...	https://www.businessinsider.com/netflix-cofounder-marc-randolph-traits-successful-entrepreneurs-2021-8	2021/8/24	NFLX	8:35:15
Business Insider	Netflix cofounder: Aspiring founders misunderstand entrepreneurship	Netflix cofounder Marc Randolph says that the "glorification of entrepreneurship" has given many aspiring entrepreneurs a mistaken perception about the true...	https://www.businessinsider.com/netflix-cofounder-marc-randolph-entrepreneurs-have-mistaken-perception-running-startups-2021-8	2021/8/27	NFLX	10:45:44
Reuters	Television's 'Seinfeld' comes to Netflix in October	Netflix bought the worldwide rights to "Seinfeld" in 2019 in a deal that allowed the show to stream on Hulu until 2021. Hollywood trade outlets said at the time...	https://www.reuters.com/lifestyle/televisions-seinfeld-comes-netflix-october-2021-09-01/	2021/9/1	NFLX	12:13:00
Business Insider	Netflix's 'The Chair' shows the struggle of women in leadership	For Ji-Yoon Kim, the main character of Netflix's newest workplace dramedy "The Chair," played by Sandra Oh, ascending to a coveted leadership role turns out...	https://www.businessinsider.com/netflix-the-chair-the-struggle-of-women-of-color-leadership-2021-8	2021/9/1	NFLX	10:54:35
Reuters	Apple offers small concession in easing App Store rules for Netflix, others | Reuters	Currently, apps like Netflix and Spotify skirt Apple's commissions of around 15%-30% by forcing users to first sign up on their websites. "Some of the biggest...	https://www.reuters.com/technology/apple-says-japan-fair-trade-commission-closes-app-store-investigation-2021-09-02/	2021/9/2	NFLX	8:42:00
Bloomberg.com	Netflix’s ‘Seinfeld’ Rally Doesn’t Leave Much Room for Error - Bloomberg	“I don't see many metrics that justify the stock's jump,” said David Barse, chief executive officer of Xout Capital, which sold its position in Netflix...	https://www.bloomberg.com/news/articles/2021-09-03/netflix-s-seinfeld-rally-doesn-t-leave-much-room-for-error	2021/9/3	NFLX	15:19:00
Business Insider	Top movies on Netflix last month: 'Sweet Girl,' 'The Losers'	Netflix counts a view if an account watches a movie or TV show for at least two minutes. Jason Momoa's critically reviled Netflix original movie, "Sweet Girl,"...	https://www.businessinsider.com/top-movies-on-netflix-in-august-sweet-girl-the-losers-2021-9	2021/9/3	NFLX	13:54:32
Business Insider	Most watched shows on Netflix last month: 'The Chair,' 'Manifest'	Netflix counts a view if an account watches a movie or TV show for at least two minutes. "Manifest," which NBC canceled in June, was among the most watched...	https://www.businessinsider.com/most-watched-shows-on-netflix-in-august-the-chair-manifest-2021-9	2021/9/5	NFLX	10:00:00
Business Insider	Netflix's 'Money Heist' is the top TV show in the world: data	The first half of the show's final season premiered on Netflix on Friday. It's good news for Netflix, which has seen its global demand share shrink as...	https://www.businessinsider.com/netflixs-money-heist-is-top-tv-show-in-the-world-2021-9	2021/9/8	NFLX	11:19:58
Reuters	Popular Netflix series sparks new debate over S.Korea's military conscription | Reuters	SEOUL, Sept 14 (Reuters) - A hit Netflix (NFLX.O) series is reigniting a debate in South Korea over the country's massive military, its history of abuse...	https://www.reuters.com/business/media-telecom/popular-netflix-series-sparks-new-debate-over-skoreas-military-conscription-2021-09-14/	2021/9/14	NFLX	13:14:00
Reuters	Soviet chess legend sues Netflix for 'sexist' line in Queen's Gambit show | Reuters	TBILISI, Sept 17 (Reuters) - The world's first female chess grandmaster, Nona Gaprindashvili, has filed a $5 million defamation lawsuit against Netflix...	https://www.reuters.com/legal/litigation/soviet-chess-legend-sues-netflix-sexist-line-queens-gambit-show-2021-09-17/	2021/9/17	NFLX	9:22:00
Business Insider	Meet the Typical Netflix user: Age, political views, income	The average Netflix user is more likely to be female, but only barely. And 68% of Netflix subscribers have some or no college education — about 33% have at...	https://www.businessinsider.com/typical-netflix-user-subscriber-demographic-millennial-age-political-views-income-2021-9	2021/9/18	NFLX	7:55:00
Reuters	EXCLUSIVE Netflix offers free plan in Kenya to entice new subscribers | Reuters	LOS ANGELES, Sept 20 (Reuters) - Netflix Inc (NFLX.O) on Monday began offering a free mobile plan with about one-quarter of its TV shows and movies in Kenya...	https://www.reuters.com/business/media-telecom/exclusive-netflix-offers-free-plan-kenya-entice-new-subscribers-2021-09-20/	2021/9/20	NFLX	2:39:00
Business Insider	Netflix ties the record for most Emmys wins with 44	Netflix won the most Emmys for the first time on Sunday with a record-tying 44 wins. · HBO, its biggest competitor, trailed with 19 wins, including four for HBO...	https://www.businessinsider.com/netflix-ties-the-record-for-most-emmys-wins-with-44-2021-9	2021/9/20	NFLX	10:45:43
Bloomberg.com	Willy Wonka Heads to Netflix (NFLX) as Deal Nears for Roald Dahl Catalog - Bloomberg	Netflix Inc. is in talks to purchase the works of the late British novelist Roald Dahl, according to people with knowledge of the matter,...	https://www.bloomberg.com/news/articles/2021-09-21/netflix-is-said-to-be-nearing-deal-to-buy-roald-dahl-catalog	2021/9/21	NFLX	13:50:00
Business Insider	Netflix is the most essential streaming service: survey data	A new survey showed that respondents were most satisfied with HBO Max among streaming services. · But Netflix was the service most respondents said they would...	https://www.businessinsider.com/netflix-is-the-most-essential-streaming-service-survey-data-2021-9	2021/9/21	NFLX	10:50:39
Reuters	Matilda, Willy Wonka join Netflix catalog as it buys Roald Dahl's works | Reuters	Sept 22 (Reuters) - Netflix Inc (NFLX.O) has bought the works of Roald Dahl, including classics such as "Charlie and the Chocolate Factory" and "Matilda",...	https://www.reuters.com/lifestyle/matilda-willy-wonka-join-netflix-catalog-it-buys-roald-dahls-works-2021-09-22/	2021/9/22	NFLX	6:08:00
Business Insider	Netflix original content falls 12% from this time last year	Netflix originals have fallen 12% this year as pandemic-driven production delays catch up with the industry · Netflix's original programs have fallen by 12%...	https://www.businessinsider.com/netflix-original-content-falls-pandemic-2021-4	2021/4/5	NFLX	13:49:00
Business Insider	How once-neutral Roku pivoted to compete with Netflix, HBO, and more	Reed Hastings and Roku founder Anthony Wood initially worked together to produce a streaming box for Netflix that would allow viewers to stream content from...	https://www.businessinsider.com/roku-once-neutral-platform-pivot-original-content-netflix-competition-2021-9	2021/9/22	NFLX	7:11:00
Reuters	Netflix is making a series set in Big Law. How realistic will it be?	Lawyers are a dime a dozen on television, but “Partner Track” looks to go where most legal shows don't—the inner workings and power dynamics of a large law firm...	https://www.reuters.com/legal/legalindustry/netflix-is-making-series-set-big-law-how-realistic-will-it-be-2021-09-16/	2021/9/23	NFLX	18:19:00
Business Insider	'Manifest' ruled Nielsen's streaming charts before its Netflix revival	The show had become a library hit on Netflix, but NBC canceled it after three seasons in June. Netflix announced last month it would revive the series for a...	https://www.businessinsider.com/manifest-ruled-nielsens-streaming-charts-before-its-netflix-revival-2021-9	2021/9/24	NFLX	13:22:09
Bloomberg.com	Netflix Roster Teases More Than Plotlines in Fight With HBO - Bloomberg	But on Saturday, Netflix held its first-ever Global Fan Event with a sneak peek of its upcoming films and TV shows. It's an opportunity to prove it has the...	https://www.bloomberg.com/news/articles/2021-09-25/netflix-roster-teases-more-than-plotlines-amid-need-for-growth	2021/9/25	NFLX	8:00:00
Business Insider	Netflix's TUDUM fan convention showcases sneak peeks and first-looks	The global fan convention featured dozens of recognizable actors from Netflix properties, including hit series like Stranger Things, Money Heist, and Bridgerton...	https://www.businessinsider.com/netflix-tudum-fan-convention-first-looks-2021-9	2021/9/25	NFLX	15:22:38
Bloomberg.com	Netflix’s Biggest Deal Ever: A New Spin on the Same Strategy - Bloomberg	Netflix just made its biggest acquisition ever, agreeing to spend more than $700 million to buy Roald Dahl Story Co., which owns characters and creations...	https://www.bloomberg.com/news/newsletters/2021-09-26/netflix-s-biggest-deal-ever-a-new-spin-on-the-same-strategy	2021/9/26	NFLX	18:00:00
Business Insider	Crypto CEO's mysterious death will be made into Netflix doc	Netflix announced an upcoming documentary about the Quadriga Bitcoin saga and the death of CEO Gerald Cotten. Cotten's sudden death in 2018 led to the...	https://www.businessinsider.com/netflix-documentary-crypto-gerald-cotten-death-2021-9	2021/9/26	NFLX	11:41:45
Business Insider	Top TV shows on Netflix this week: 'Sex Education,' 'Manifest'	Netflix counts a view if an account watches a movie or TV show for at least two minutes. "Sex Education's" third season debuted recently and propelled the...	https://www.businessinsider.com/top-tv-shows-on-netflix-this-week-sex-education-manifest-2021-9	2021/9/26	NFLX	8:40:00
Bloomberg.com	Top Netflix Hit ‘Squid Game’ Sparks Korean Media Stock Surge - Bloomberg	A dramatized survival game in the vein of “Hunger Games,” the show currently tops the global rankings on Netflix Inc., and is the first Korean drama to claim...	https://www.bloomberg.com/news/articles/2021-09-27/top-netflix-hit-squid-game-provides-spark-for-korean-stocks	2021/9/27	NFLX	22:18:00
Reuters	Netflix does not plan to buy a movie theater chain, co-CEO says	BEVERLY HILLS, Calif., Sept 27 (Reuters) - Netflix Inc (NFLX.O) is not looking to buy a movie theater chain, Co-Chief Executive Ted Sarandos said on Monday,...	https://www.reuters.com/business/media-telecom/netflix-does-not-plan-buy-movie-theater-chain-co-ceo-says-2021-09-28/	2021/9/27	NFLX	20:15:00
Business Insider	Most popular Netflix TV shows of all time: total watch hours	This is a different measurement than what Netflix usually reveals about its biggest shows. "Bridgerton" was No. 1 but Netflix teased that a new show was on pace...	https://www.businessinsider.com/most-popular-netflix-tv-shows-based-total-watch-time-2021-9	2021/9/27	NFLX	18:43:37
Bloomberg.com	Netflix (NFLX) Acquires Video Game Developer Night School Studio - Bloomberg	Netflix Inc., which has made video games a priority for expansion, acquired its first game developer with the purchase of Night School Studio.	https://www.bloomberg.com/news/articles/2021-09-28/netflix-buys-its-first-game-studio-with-purchase-of-night-school	2021/9/28	NFLX	18:04:00
Business Insider	Netflix's 'Squid Game' is on pace to be its biggest hit show ever	Netflix co-CEO Ted Sarandos said during the annual Code Conference on Monday that "Squid Game," which premiered September 17, will "definitely" be the company's...	https://www.businessinsider.com/netflix-squid-game-on-pace-to-be-biggest-hit-show-2021-9	2021/9/28	NFLX	12:09:51
Business Insider	Where to watch 'Britney vs Spears' — now streaming on Netflix	"Britney vs Spears" is a documentary covering Britney Spears' court battle to end her conservatorship. · The movie is exclusively available to stream on Netflix.	https://www.businessinsider.com/guides/tech/where-to-watch-britney-vs-spears	2021/9/28	NFLX	14:16:36
Reuters	Netflix buys first video game studio, rolls out mobile games	Sept 28 (Reuters) - Netflix has bought video game creator Night School Studio and rolled out five mobile gaming titles in select European markets,...	https://www.reuters.com/technology/netflix-rolls-out-mobile-games-users-select-european-markets-2021-09-28/	2021/9/29	NFLX	13:51:00
Business Insider	Netflix has acquired the video-game studio Night School Studio	Netflix plans to offer video games alongside its shows and movies at no extra cost to subscribers. Night School is best known for the 2016 supernatural thriller...	https://www.businessinsider.com/netflix-has-acquired-the-video-game-studio-night-school-studio-2021-9	2021/9/29	NFLX	10:01:18
Bloomberg.com	Netflix (NFLX) Stock Closes at Record High; Squid Game Is Latest Hit - Bloomberg	Netflix Inc. shares closed at a record on Thursday, the latest sign that Wall Street is optimistic a steady stream of hit shows will keep subscribers coming.	https://www.bloomberg.com/news/articles/2021-09-30/netflix-hits-record-as-squid-game-extends-content-fueled-rally	2021/9/30	NFLX	16:14:00
Business Insider	Where to watch 'Seinfeld' online: Stream on Netflix	Every episode of "Seinfeld" became available to watch on Netflix on October 1. Created by Larry David and Jerry Seinfeld, the series originally aired from...	https://www.businessinsider.com/guides/tech/where-to-watch-seinfeld	2021/9/30	NFLX	16:14:44
Reuters	S.Korea broadband firm sues Netflix after traffic surge from 'Squid Game' | Reuters	SEOUL, Oct 1 (Reuters) - South Korean Internet service provider SK Broadband has sued Netflix (NFLX.O) to pay for costs from increased network traffic and...	https://www.reuters.com/business/media-telecom/skorea-broadband-firm-sues-netflix-after-traffic-surge-squid-game-2021-10-01/	2021/10/1	NFLX	6:44:00
Business Insider	Spike in 'Squid Game' web traffic leads to Netflix lawsuit in South Korea	SK Broadband has sued Netflix over usage fees in response to the show's popularity, Reuters reported. Get the latest tech news & scoops — delivered daily to...	https://www.businessinsider.com/squid-game-netflix-south-korea-lawsuit-2021-10	2021/10/1	NFLX	11:43:56
Reuters	From 'Animal Crossing' to Netflix: Unilever and P&G search for young consumers | Reuters	Shoppers of all ages also avoided big box retailers' stores and placed orders on online platforms. Following a 25.7% increase in 2020, retail ecommerce sales...	https://www.reuters.com/business/animal-crossing-netflix-unilever-pg-search-young-consumers-pandemic-2021-10-04/	2021/10/3	NFLX	2:21:00
Business Insider	Top TV shows returning in October: Netflix's 'You,' HBO's 'Succession'	5. "Love Life" season two — HBO Max, October 28 · 4. "Another Life" season two — Netflix, October 14 · 3. "Succession" season three — HBO, October 17 · 2. "You"...	https://www.businessinsider.com/top-tv-shows-returning-in-october-netflix-you-hbo-succession-2021-10	2021/10/5	NFLX	14:05:10
Bloomberg.com	Netflix's ‘Squid Game’ Isn’t for Disney, and That’s a Problem - Bloomberg	Disney+ could never play “Squid Game.” By now, many viewers have probably heard of Netflix Inc.'s creepy series out of South Korea, which has become a streaming...	https://www.bloomberg.com/opinion/articles/2021-10-06/netflix-s-squid-game-isn-t-for-disney-and-that-s-a-problem	2021/10/6	NFLX	7:00:00
Reuters	Netflix to edit 'Squid Game' phone number after woman inundated with calls | Reuters	SEOUL, Oct 6 (Reuters) - A South Korean woman who was deluged with thousands of prank calls and text messages after her phone number was highlighted as a...	https://www.reuters.com/business/media-telecom/netflix-edit-squid-game-phone-number-after-woman-inundated-with-calls-2021-10-06/	2021/10/6	NFLX	10:09:00
Business Insider	Netflix's 'Squid Game' surges past 'Bridgerton' in online engagement	Netflix's "Squid Game" is well ahead of "Bridgerton" in online audience engagement. It's driven more new engagers than other Netflix originals in the past three...	https://www.businessinsider.com/netflix-squid-game-surges-past-bridgerton-online-engagement-2021-10	2021/10/6	NFLX	11:04:09
Business Insider	Adam Sandler is Gen Z's favorite celebrity, thanks to Netflix and nostalgia	Yes, the Sandman once again reigns supreme — and it's probably because of nostalgia. Sandler's big Netflix deal has kept him front and center in teens' favorite...	https://www.businessinsider.com/adam-sandler-teens-favorite-celebrity-netflix-nostalgia-piper-sandler-2021-10	2021/10/6	NFLX	15:32:29
Business Insider	Netflix employees speak out against transphobic Chappelle comments	Dave Chappelle and Netflix are under fire for his sixth standup special, "The Closer." Some Netflix employees criticized the company for giving Chappelle a...	https://www.businessinsider.com/netflix-employees-speak-out-against-transphobic-chappelle-comments-2021-10	2021/10/7	NFLX	10:51:47
Business Insider	Netflix employees speak out against transphobic Chappelle comments	Dave Chappelle and Netflix are under fire for his sixth standup special, "The Closer." Some Netflix employees criticized the company for giving Chappelle a...	https://www.businessinsider.com/netflix-employees-speak-out-against-transphobic-chappelle-comments-2021-10	2021/10/7	NFLX	10:51:47
Bloomberg.com	Netflix Writer-Producer Exits in Protest Over Chappelle’s Trans Jokes - Bloomberg	Writer-producer Jaclyn Moore says she'll no longer work with Netflix Inc. following jokes about gay and transgender people that Dave Chappelle made on his...	https://www.bloomberg.com/news/articles/2021-10-08/netflix-writer-producer-exits-over-trans-jokes-in-chappelle-show	2021/10/8	NFLX	15:06:00
Business Insider	How Netflix Show 'Squid Game' Shocked Hollywood With Global Popularity	What is it about 'Squid Game'? How the South Korean horror series stunned Hollywood and even Netflix with its global popularity. JP Mangalindan. Oct...	https://www.businessinsider.com/netflix-squid-game-global-hit-stunned-hollywood-2021-10	2021/10/8	NFLX	17:22:34
Bloomberg.com	What Is Squid Game And What Does It Mean For Netflix, Non-English TV? - Bloomberg	Netflix has been investing in foreign language programming since 2015. It has spent more than $1 billion on Korean programs alone. This is the first Korean show...	https://www.bloomberg.com/news/newsletters/2021-10-10/-squid-game-is-netflix-s-first-korean-hit-a-japanese-show-is-next	2021/10/10	NFLX	18:29:00
Business Insider	Walmart to Sell Netflix Products: Where to Buy 'Squid Game' Tracksuits	Netflix partners with Walmart to sell 'Squid Game,' 'Stranger Things,' and 'Ada Twist' merch but those green tracksuits won't be available until later this year.	https://www.businessinsider.com/where-to-buy-netflix-squid-game-tracksuits-walmart-retail-2021-10	2021/10/10	NFLX	1:05:00
Bloomberg.com	Netflix Defends Dave Chappelle Comedy Special, Suspends Trans Employee - Bloomberg	Netflix Defends Chappelle Special in Memo, Suspends Employees ... Co-CEO Ted Sarandos defended the special, which has drawn criticism for its jokes about...	https://www.bloomberg.com/news/articles/2021-10-11/netflix-defends-dave-chappelle-comedy-special-suspends-trans-employee	2021/10/11	NFLX	16:10:00
Bloomberg.com	Telkom Says Netflix No Longer Available on South Africa Provider - Bloomberg	Telkom SA SOC Ltd. said Netflix Inc. will no longer be available on the South African phone and internet company's set-top box from October.	https://www.bloomberg.com/news/articles/2021-10-11/telkom-says-netflix-no-longer-available-on-south-africa-provider	2021/10/11	NFLX	6:32:00
Bloomberg.com	Netflix Taps Walmart in Biggest Push to Sell Goods Tied to Popular Shows - Bloomberg	The streaming service is hooking up with the retailer in its biggest-ever push to sell merchandise linked to popular shows. Netflix is going to start...	https://www.bloomberg.com/news/articles/2021-10-11/netflix-taps-walmart-in-biggest-push-to-sell-goods-tied-to-popular-shows	2021/10/11	NFLX	1:01:00
Bloomberg.com	Netflix Staff Raised Concerns About Dave Chappelle Special Before Release - Bloomberg	Netflix Inc. employees raised concerns about offensive material in Dave Chappelle's new comedy special “The Closer” days before its release,...	https://www.bloomberg.com/news/articles/2021-10-13/netflix-staff-raised-concerns-about-dave-chappelle-special-before-release	2021/10/13	NFLX	13:25:00
Business Insider	Netflix CEO defends Dave Chappelle special: content isn't 'real-world harm'	In an email, Netflix CEO Ted Sarandos said on-screen content doesn't translate to real-world harm. Sarandos cited a decline in violent crime in recent decades...	https://www.businessinsider.com/netflix-ceo-defends-dave-chappelle-special-content-real-world-harm-2021-10	2021/10/13	NFLX	0:37:42
Reuters	'We want our stories to travel': Netflix launches Palestinian film collection | Reuters	That all changed for Nayfeh on Thursday, when Netflix launched a new Palestinian film collection, the first of its kind by a major streaming service, that...	https://www.reuters.com/lifestyle/we-want-our-stories-travel-netflix-launches-palestinian-film-collection-2021-10-14/	2021/10/14	NFLX	12:15:00
Bloomberg.com	Netflix Fires Employee for Sharing Confidential Information - Bloomberg	A Netflix official said the information was cited in a story by Bloomberg. A Bloomberg News spokesperson said the company doesn't discuss how it may have...	https://www.bloomberg.com/news/articles/2021-10-15/netflix-fires-employee-for-sharing-confidential-information-kusq61ax	2021/10/15	NFLX	14:49:00
Business Insider	Netflix fires the organizer of a trans employee walkout	An unnamed Netflix employee was fired for leaking internal data, the company said. Netflix is under fire for supporting Dave Chappelle's comedy special,...	https://www.businessinsider.com/netflix-fires-organizer-trans-employee-walkout-2021-10	2021/10/15	NFLX	16:58:59
Business Insider	Netflix, Disney, Amazon, Apple, HBO, and Hulu Battle for Top TV Shows	Apple TV+, Disney+, Netflix, Hulu, Amazon, and HBO logos flying towards. The streaming wars have created a new hierarchy of Hollywood TV buyers. Apple; Disney+;...	https://www.businessinsider.com/hbo-netflix-disney-amazon-apple-hulu-battle-top-tv-shows-2021-10	2021/10/15	NFLX	17:12:00
Bloomberg.com	Squid Game Season 2? Series Worth $900 Million to Netflix So Far - Bloomberg	Netflix differs from movie studios and TV networks in that it doesn't generate sales based on specific titles, instead using its catalog and a steady drumbeat...	https://www.bloomberg.com/news/articles/2021-10-17/squid-game-season-2-series-worth-900-million-to-netflix-so-far	2021/10/16	NFLX	21:36:00
Business Insider	'Squid Game' dethroned from top spot in Netflix's US Top 10 list	"Squid Game" fell to second place on Netflix on Saturday as the third season of Netflix's "You" took the top spot. The Korean drama about strangers...	https://www.businessinsider.com/squid-game-dethroned-from-top-spot-in-netflixs-us-top-10-list-2021-10	2021/10/16	NFLX	14:14:49
Bloomberg.com	'You' Season 3 Knocks ‘Squid Game’ Off Top of Netflix U.S. Charts - Bloomberg	Netflix Inc.'s South Korean hit “Squid Game” has been toppled as the streaming service's most-watched TV series in the U.S. by the American thriller “You” -- at...	https://www.bloomberg.com/news/articles/2021-10-18/new-show-dethrones-squid-game-on-u-s-netflix-chart	2021/10/17	NFLX	21:59:00
Reuters	Netflix's 'Squid Game' estimated to be worth about $900 mln - Bloomberg News | Reuters	Oct 17 (Reuters) - "Squid Game," Netflix Inc's (NFLX.O) biggest original series launch, is estimated to be worth almost $900 million for the streaming giant...	https://www.reuters.com/lifestyle/netflixs-squid-game-estimated-be-worth-about-900-mln-bloomberg-news-2021-10-17/	2021/10/17	NFLX	23:00:00
Bloomberg.com	Netflix Investigated Top Spanish 'Money Heist' Executive for Anti-LGBTQ Behavior - Bloomberg	Netflix Inc. investigated one of its top executives in Spain for “aggressive and intimidating” behavior that was not inclusive of the LGBTQ+ community,...	https://www.bloomberg.com/news/articles/2021-10-18/netflix-investigated-top-spanish-money-heist-executive-for-anti-lgbtq-behavior	2021/10/18	NFLX	8:45:00
Business Insider	Netflix Has '5-Year' Advantage in International TV Like 'Squid Game'	The dystopian thriller became the talk of the internet and the most popular series on Netflix, with 111 million viewers watching at least two minutes in its...	https://www.businessinsider.com/netflix-has-5-year-advantage-international-tv-squid-game-2021-10	2021/10/18	NFLX	14:44:03
Business Insider	What Happens at Exclusive Netflix QBR Meetings That Led to Suspensions	An internal Netflix meeting meant only for senior-most staffers at the company played a role in the streamer's recent clash between management and employees...	https://www.businessinsider.com/what-happens-at-netflix-exclusive-qbr-meetings-controversy-2021-10	2021/10/18	NFLX	15:29:05
Business Insider	Netflix Sets 'to All the Boys' Spinoff Series As YA Gains Global Reach	Netflix leans into YA with 'To All the Boys' spinoff 'XO, Kitty' as data reveals genre's global reach: 70% of the film trilogy's viewership came from outside...	https://www.businessinsider.com/netflix-to-all-the-boys-ive-loved-before-tv-series-spinoff-2021-10	2021/10/18	NFLX	18:00:00
Reuters	Global 'Squid Game' mania lifts Netflix quarter	After a sharp slowdown in the first half of 2021, Netflix added 4.38 million subscribers from July through September to reach 213.6 million worldwide. Wall...	https://www.reuters.com/technology/netflix-current-quarter-subscriber-forecast-above-estimate-squid-game-boost-2021-10-19/	2021/10/19	NFLX	19:53:00
Business Insider	Netflix CEO says he 'screwed up' but still defends Dave Chapelle special	Netflix Co-CEO Ted Sarandos said he "screwed up" with his response to employees' criticism that Dave Chappelle's "Closer" special was transphobic, several...	https://www.businessinsider.com/netflix-ceo-says-he-screwed-up-defends-dave-chapelles-special-2021-10	2021/10/19	NFLX	0:45:05
Business Insider	Korean series 'My Name' gaining popularity on Netflix	The South Korean crime series "My Name" was the seventh most popular title on Netflix on Tuesday. "Squid Game," Netflix's biggest show ever, was No. 2 more than...	https://www.businessinsider.com/korean-series-my-name-gaining-popularity-on-netflix-2021-10	2021/10/19	NFLX	10:20:29
Business Insider	Netflix Q3 Earnings: Subscriber Growth Fueled by Asia-Pacific Market	Netflix added more paid subscribers than expected during the third quarter, thanks to audiences in Asia who fueled the streamer's growth.	https://www.businessinsider.com/netflix-q3-data-show-surge-in-asia-squid-game-2021-10	2021/10/19	NFLX	16:48:21
Bloomberg.com	Netflix Employees Stage Walkout Over Dave Chappelle Anti-Trans Jokes in Special - Bloomberg	Netflix Protesters, Chappelle Supporters Start Shouting Match in LA ... Two events are planned in California on Wednesday to protest the comedian's jokes about...	https://www.bloomberg.com/news/articles/2021-10-20/netflix-employees-stage-walkout-over-dave-chappelle-anti-trans-jokes-in-special	2021/10/20	NFLX	13:14:00
Reuters	Protesters denounce Netflix over Chappelle transgender comments | Reuters	Netflix staff were outnumbered by members of the public, but the precise number was not clear. Netflix employees had called for a walkout. Chief Content Officer...	https://www.reuters.com/business/media-telecom/netflix-workers-stage-walk-out-over-chappelle-transgender-comments-2021-10-20/	2021/10/20	NFLX	21:03:00
Reuters	New Netflix animated series allows Saldaña to embrace Latin culture, birth name | Reuters	Oct 20 (Reuters) - The new Netflix animated series "Maya and the Three" has allowed its top voice actor, Zoe Saldaña, to reconnect with her Latin roots as...	https://www.reuters.com/lifestyle/new-netflix-animated-series-allows-saldaa-embrace-latin-culture-birth-name-2021-10-20/	2021/10/20	NFLX	12:46:00
Reuters	F1 drivers defend Netflix series after Verstappen snub	Oct 21 (Reuters) - Leading Formula One drivers defended the popular Netflix (NFLX.O) "Drive to Survive" fly-on-the-wall series on Thursday after Red Bull's...	https://www.reuters.com/lifestyle/sports/f1-drivers-defend-netflix-series-after-verstappen-snub-2021-10-21/	2021/10/21	NFLX	19:48:00
Business Insider	Netflix's Trans Employee Protest Had Fiery Speeches and Tense Moments	The Netflix employee walkout on Wednesday was an unprecedented event for the streamer, which generated controversy in early October when it released Dave...	https://www.businessinsider.com/netflix-trans-employee-protest-had-fiery-speeches-and-tense-moments-2021-10	2021/10/21	NFLX	15:05:03
Business Insider	Best K-dramas on Netflix: Korean shows to stream right now	6 Korean TV shows to binge-watch after finishing 'Squid Game' on Netflix · "Squid Game" is now the most-watched original series on Netflix. · The series is one of...	https://www.businessinsider.com/guides/tech/best-k-dramas-netflix	2021/10/22	NFLX	17:17:02
Bloomberg.com	‘Squid Game’ Shakes Up Korean Stocks as Much as Netflix Viewers - Bloomberg	Netflix Inc.'s runaway hit Squid Game came like a bolt from the blue for viewers around the world. The impact on equity investors in its home country of...	https://www.bloomberg.com/news/articles/2021-10-23/-squid-game-shakes-up-korean-stocks-as-much-as-netflix-viewers	2021/10/23	NFLX	17:00:00
Bloomberg.com	Netflix Pushes Back Against ‘Squid Game’-Juiced Korea Usage Fees - Bloomberg	SK Broadband Co. is suing Netflix to claim fees for using its network, while the streaming giant is appealing an earlier refusal by a Korean court to confirm...	https://www.bloomberg.com/news/articles/2021-10-25/netflix-pushes-back-against-squid-game-juiced-korea-usage-fees	2021/10/24	NFLX	21:00:00
Reuters	Ecclestone offered ski role, agrees with Verstappen on Netflix	LONDON, Oct 24 (Reuters) - Ex-Formula One supremo Bernie Ecclestone, 91 on Thursday, is adamant about one thing after being offered an advisory role by the...	https://www.reuters.com/lifestyle/sports/ecclestone-offered-ski-role-agrees-with-verstappen-netflix-2021-10-24/	2021/10/24	NFLX	12:32:00
Bloomberg.com	Netflix (NFLX) Rating Raised Two Notches to Investment Grade by S&P - Bloomberg	Netflix Inc.'s long-term credit rating was upgraded two notches to blue chip status by S&P Global Ratings. The streaming service is now rated 'BBB' by S&P,...	https://www.bloomberg.com/news/articles/2021-10-25/netflix-rating-raised-two-notches-to-investment-grade-by-s-p	2021/10/25	NFLX	14:47:00
Reuters	Comedian Dave Chappelle addresses Netflix transgender controversy in full for first time | Reuters	Oct 25 (Reuters) - Comedian Dave Chappelle on Monday addressed the transgender controversy at Netflix in full for the first time on a video on his Instagram...	https://www.reuters.com/world/us/comedian-dave-chappelle-addresses-netflix-transgender-controversy-full-first-2021-10-25/	2021/10/25	NFLX	19:38:00
Business Insider	A Day in the Life of an Entertainment Lawyer: Netflix, NYT, and More	Strom is a first amendment media lawyer at the firm Davis Wright Tremaine, where she represents Hollywood and news media companies in defamation, privacy, and...	https://www.businessinsider.com/day-in-the-life-of-entertainment-lawyer-2021-10	2021/10/25	NFLX	10:56:34
Business Insider	Spotify, Netflix Algorithms Aren't As Good As a Friend's Recommendation	Nearly ten years ago, a friend and I were discussing the then-nascent phenomenon of algorithmically-generated music recommendations from streaming services,...	https://www.businessinsider.com/spotify-netflix-algorithms-not-as-good-as-cool-friends-recommendation-2021-10	2021/10/25	NFLX	9:49:15
Bloomberg.com	Netflix Wants to Turn New Jersey Fort Monmouth Army Base Into Film, TV Studio - Bloomberg	Netflix Inc. is looking to acquire an old army base in New Jersey and turn it into a large production facility for film and TV projects.	https://www.bloomberg.com/news/articles/2021-10-26/netflix-wants-to-turn-new-jersey-army-base-into-film-tv-studio	2021/10/26	NFLX	18:24:00
Business Insider	Netflix bids over $50 million to turn NJ army base into studio	Netflix is among several bidders for a 289-acre former army base in New Jersey, to develop it into a new production studio. The company quietly opened a...	https://www.businessinsider.com/netflix-bids-50-million-nj-army-base-studio-2021-10	2021/10/27	NFLX	12:09:09
Business Insider	Netflix employees file labor complaint over Dave Chappelle controversy	Netflix and co-CEO Ted Sarandos have faced scrutiny over a special from the comedian Dave Chappelle. The two employees allege facing retaliation from the...	https://www.businessinsider.com/netflix-employees-labor-charges-dave-chappelle-controversy-2021-10	2021/10/30	NFLX	12:40:52
Bloomberg.com	Spotify Has Tried Being Netflix. Now It Wants to Be YouTube. - Bloomberg	The Swedish streaming giant is adding videos to its app (again) and hoping for better results. Joe RoganPhotographer: Ethan...	https://www.bloomberg.com/news/newsletters/2021-10-31/spotify-has-tried-being-netflix-now-it-wants-to-be-youtube	2021/10/31	NFLX	18:30:00
Reuters	Netflix removes spy drama episodes after Philippines' complaint over China map | Reuters	Philippines rejects scenes showing China's nine-dash line · Netflix drama also pulled out from Vietnam over China map.	https://www.reuters.com/world/asia-pacific/philippines-asks-netflix-remove-spy-drama-episodes-over-chinese-map-2021-11-01/	2021/11/1	NFLX	11:47:00
Business Insider	Carole and Howard Baskin sue Netflix over film footage in 'Tiger King 2'	A lawyer representing Carole and Howard Baskin filed a lawsuit against Netflix and Royal Goode Productions on Monday for their alleged use of unauthorized...	https://www.businessinsider.com/carole-howard-baskin-netflix-lawsuit-unauthorized-film-footage-tiger-king-2021-11	2021/11/1	NFLX	23:58:02
Bloomberg.com	Netflix (NFLX) Launches Into Video Games With Titles for Android - Bloomberg	Netflix Inc., the video-streaming giant, began its expected foray into video games with the introduction of five mobile games, playable initially on Android...	https://www.bloomberg.com/news/articles/2021-11-02/netflix-launches-foray-into-video-games-with-titles-for-android	2021/11/2	NFLX	13:17:00
Reuters	Netflix's 'Squid Game' Is Boosting Viewing of Dystopian Japanese Series 'Alice in Borderland' | Reuters	By Mark Schilling. LOS ANGELES (Variety.com) - Japanese death game series "Alice in Borderland" had already been a success for Netflix.	https://www.reuters.com/business/cop/netflixs-squid-game-is-boosting-viewing-dystopian-japanese-series-alice-2021-11-03/	2021/11/2	NFLX	2:14:00
Business Insider	Netflix launches mobile games, including 2 'Stranger Things' games	Netflix launched five mobile video games worldwide on Tuesday for all subscribers, but they're currently only available on Android devices. The games include: "...	https://www.businessinsider.com/netflix-launches-mobile-games-including-2-stranger-things-games-2021-11	2021/11/2	NFLX	13:33:29
Business Insider	Netflix's 'Alice in Borderland' gets 'Squid Game' viewership boost	Netflix started recommending the show to users after "Squid Game's" success. Both are international series and feature characters playing deadly games. Sign up...	https://www.businessinsider.com/netflixs-alice-in-borderland-gets-squid-game-viewership-boost-2021-11	2021/11/3	NFLX	10:20:15
Bloomberg.com	Roku Has Potential to Avoid Netflix's Mistakes - Bloomberg	What if there's another Albanian army? It's hard not to notice that Roku Inc., the streaming-TV platform and device maker, bears a resemblance to Netflix Inc.	https://www.bloomberg.com/opinion/articles/2021-11-04/don-t-write-off-roku-it-can-be-the-next-netflix	2021/11/4	NFLX	12:04:00
Reuters	Audible promotes new top lawyer after GC's exit to Netflix	Lori Landew will lead Audible's 30-plus legal team · She succeeds Stas Zakharenko, who left in July for Netflix.	https://www.reuters.com/legal/legalindustry/audible-promotes-new-top-lawyer-after-gcs-exit-netflix-2021-11-04/	2021/11/4	NFLX	18:28:00
Business Insider	Netflix's Reed Hastings on gaming expansion: 'We're unafraid to fail'	Döpfner is the co-CEO of Axel Springer, Insider's parent company, and a board member at Netflix. Netflix gained 40 million new subscribers during the...	https://www.businessinsider.com/netflix-games-reed-hastings-interview-axel-springer-mathias-doepfner-2021-11	2021/11/5	NFLX	14:28:41
Bloomberg.com	Apple (AAPL) May Eventually Limit Netflix (NFLX) Gaming Push on iPhone, iPad - Bloomberg	Right now, the Netflix offering doesn't operate like a classic all-in-one gaming service. While you can load up a Games tab in the main Netflix app, the games...	https://www.bloomberg.com/news/newsletters/2021-11-07/apple-aapl-may-eventually-limit-netflix-nflx-gaming-push-on-iphone-ipad-kvploqtj	2021/11/7	NFLX	14:00:00
Bloomberg.com	Apple (AAPL) May Eventually Limit Netflix (NFLX) Gaming Push on iPhone, iPad - Bloomberg	Right now, the Netflix offering doesn't operate like a classic all-in-one gaming service. While you can load up a Games tab in the main Netflix app, the games...	https://www.bloomberg.com/news/newsletters/2021-11-07/apple-aapl-may-eventually-limit-netflix-nflx-gaming-push-on-iphone-ipad-kvploqtj	2021/11/7	NFLX	14:00:00
Bloomberg.com	Netflix to Roll Out TikTok-Like Short Clip Feature Aimed at Kids - Bloomberg	The “Kids Clips” feature, appearing on Netflix's iOS app, will show short videos from the company's existing library of children's programs and movies. Netflix...	https://www.bloomberg.com/news/articles/2021-11-09/netflix-to-roll-out-tiktok-like-short-clip-feature-aimed-at-kids	2021/11/8	NFLX	0:00:00
Bloomberg.com	League of Legends and Twitch Streamers Fuel Latest Netflix Hit - Bloomberg	Globally, the show -- co-created by the Tencent-owned game maker Riot Games Inc. -- is streamed on Netflix Inc.'s service as well as Amazon.com Inc.'s Twitch.	https://www.bloomberg.com/news/articles/2021-11-08/tencent-gets-respite-from-crackdown-with-league-of-legends-hits	2021/11/8	NFLX	23:41:00
Bloomberg.com	Netflix's ‘Squid Game’ Will Return for a Second Season, Director Says - Bloomberg	Netflix Inc.'s hit series “Squid Game” is coming back for another season, creator, writer and director Hwang Dong-hyuk said in an interview with the...	https://www.bloomberg.com/news/articles/2021-11-09/netflix-s-squid-game-to-return-for-new-season-director-says	2021/11/9	NFLX	11:29:00
Reuters	Box office star Dwayne Johnson lands on Netflix in heist movie 'Red Notice' | Reuters	Johnson stars in the movie with Gal Gadot and Ryan Reynolds about a race to locate and steal three valuable artifacts. The movie will stream on Netflix starting...	https://www.reuters.com/lifestyle/box-office-star-dwayne-johnson-lands-netflix-heist-movie-red-notice-2021-11-10/	2021/11/10	NFLX	11:53:00
Reuters	Disney+ sees smallest subscriber growth since launch in battle with Netflix | Reuters	During the just-ended quarter, Disney+ picked up 2.1 million customers, less than half the subscribers Netflix added in roughly the same period. Analysts had...	https://www.reuters.com/business/disney-revenue-falls-short-streaming-business-suffers-2021-11-10/	2021/11/10	NFLX	19:00:00
Business Insider	How Disney compares to Netflix, Amazon, and more in streaming content	Disney topped other media companies in corporate demand share in Q3, according to Parrot Analytics. · But Disney+ lagged behind Netflix by a wide margin in...	https://www.businessinsider.com/how-disney-compares-to-netflix-amazon-more-in-streaming-content-2021-11	2021/11/10	NFLX	12:25:56
Bloomberg.com	Netflix (NFLX) Versus Disney (DIS): The Value Debate Is All About Streaming - Bloomberg	Netflix Inc. overtook Walt Disney Co. in market value for the first time since last year, after the amusement park owner's earnings stoked concerns about...	https://www.bloomberg.com/news/articles/2021-11-11/netflix-s-value-nears-disney-amid-streaming-battle-tech-watch	2021/11/11	NFLX	6:34:00
Bloomberg.com	Netflix, HBO, Amazon Buying Up Reality TV Shows for Streaming Services - Bloomberg	Netflix has grown into the world's biggest buyer of unscripted programming. Its competitors are following suit. Netflix Illustrations Ahead Of Earnings...	https://www.bloomberg.com/news/articles/2021-11-11/netflix-hbo-amazon-buying-up-reality-tv-shows-for-streaming-services	2021/11/11	NFLX	6:30:00
Business Insider	Where to watch 'Red Notice' online: available to stream on Netflix	"Red Notice" premiered November 12 on Netflix. The action comedy movie is also playing in select movie theaters. In "Red Notice," Dwayne "The Rock" Johnson...	https://www.businessinsider.com/guides/streaming/where-to-watch-red-notice	2021/11/12	NFLX	17:26:46
Bloomberg.com	'Red Notice,' 'Squid Game' Top Netflix Hours-watched Metric - Bloomberg	According to the streaming service's new metric, Rawson Marshall Thurber's “Red Notice,” starring Dwayne Johnson, Gal Gadot and Ryan Reynolds, has been watched...	https://www.bloomberg.com/news/articles/2021-11-16/-red-notice-squid-game-top-netflix-hours-watched-metric	2021/11/16	NFLX	16:24:00
Reuters	Netflix to release weekly 'Top 10' lists of movies and TV shows	Netflix CEO Reed Hastings told investors the change was coming during the company's third-quarter earnings call on Oct. 19. The streaming service said it will...	https://www.reuters.com/world/us/netflix-release-weekly-top-10-lists-movies-tv-shows-2021-11-16/	2021/11/16	NFLX	15:03:00
Business Insider	'Red Notice' debuts with Netflix's biggest opening weekend for a movie	Netflix says 'Red Notice' was its biggest movie debut of all time in its first weekend · "Red Notice" was watched for 148 million hours over the weekend, Netflix...	https://www.businessinsider.com/red-notice-debuts-with-netflixs-biggest-opening-weekend-2021-11	2021/11/16	NFLX	15:00:00
Reuters	Breakingviews - China's Netflix is stuck in own dystopian plot	HONG KONG, Nov 18 (Reuters Breakingviews) - China's iQiyi (IQ.O), the country's answer to Netflix (NFLX.O), just can't catch a break.	https://www.reuters.com/breakingviews/chinas-netflix-is-stuck-own-dystopian-plot-2021-11-18/	2021/11/17	NFLX	21:49:00
Business Insider	Where to watch 'Tiger King 2' online: available to stream on Netflix	The new season continues the story of zookeeper Joe Exotic following his arrest. A basic subscription to Netflix starts at $9 a month for standard definition (...	https://www.businessinsider.com/guides/streaming/where-to-watch-tiger-king-2	2021/11/17	NFLX	17:47:31
Business Insider	Walt Disney TV Names Netflix Alum Bryan Noon President of Entertainment	After an extensive search, Walt Disney Television has found a new president of entertainment in Bryan Noon, an eight-year veteran of Netflix and also a...	https://www.businessinsider.com/bryan-noon-president-entertainment-walt-disney-television-2021-11	2021/11/17	NFLX	15:00:00
Business Insider	How Writers Are Using Reddit to Get Book Deals and Netflix Shows	Last year, before Marcus Kliewer had made any connections in Hollywood, he was spending his days at a Denny's in Abbotsford, Canada writing horror posts for...	https://www.businessinsider.com/how-writers-use-reddit-to-get-book-deals-netflix-shows-2021-11	2021/11/17	NFLX	15:14:01
Bloomberg.com	After Squid Game, Netflix's Hellbound Lifts Jcontentree, K-Drama Stocks - Bloomberg	South Korea's K-drama stocks are on a roll with the company behind the hit Netflix series “Hellbound” surging after the show's debut.	https://www.bloomberg.com/news/articles/2021-11-22/k-drama-hits-keep-coming-as-hellbound-series-lifts-jcontentree	2021/11/21	NFLX	22:56:00
Bloomberg.com	Netflix Acquires Scanline VFX Amid Production Push - Bloomberg	Netflix Inc., building on its in-house production capabilities, agreed to acquire Scanline VFX, a small visual-effects studio that's been adding to the...	https://www.bloomberg.com/news/articles/2021-11-22/netflix-acquires-visual-effects-studio-amid-production-push	2021/11/22	NFLX	13:00:00
Reuters	Netflix employee at the center of protests against Dave Chappelle resigns | Reuters	Chappelle's latest Netflix comedy special "The Closer" was criticized by some who saw it as a ridicule of transgender people. Supporters of the comedian viewed...	https://www.reuters.com/business/media-telecom/netflix-employee-center-protests-against-dave-chappelle-resigns-2021-11-22/	2021/11/22	NFLX	18:47:00
Business Insider	How Netflix's 'Arcane' expands the 'League of Legends' franchise	The final three episodes of Netflix animated series "Arcane" debuted on Saturday. · The series is a spin-off of the video game "League of Legends" from Riot...	https://www.businessinsider.com/netflix-arcane-riot-games-league-of-legends-2021-11	2021/11/22	NFLX	9:17:16
Reuters	Spotify launches 'Netflix Hub' on its app to attract fans	The Netflix Hub, as the companies are calling the new feature, will contain playlists from hit shows such as "Money Heist" and "Bridgerton", as well as the...	https://www.reuters.com/markets/europe/spotify-launches-netflix-hub-its-app-attract-fans-2021-11-23/	2021/11/23	NFLX	11:18:00
Business Insider	Trans Netflix employee Terra Field drops labor complaint, resigns	Transgender former Netflix employee drops labor complaint after resigning over Dave Chappelle controversy · Two transgender ex-Netflix employees dropped labor...	https://www.businessinsider.com/transgender-netflix-employee-terra-field-resigns-labor-complaint-dave-chappelle-2021-11	2021/11/23	NFLX	18:51:44
Business Insider	Netflix's 'League of Legends' series 'Arcane' surges in popularity	Netflix has invested heavily in gaming content recently. It's developing live-action shows based on hit game franchises like "Resident Evil" and "Assassin's...	https://www.businessinsider.com/netflixs-league-of-legends-series-arcane-surges-in-popularity-2021-11	2021/11/24	NFLX	10:20:29
Business Insider	Generation Genius Wants to Be Netflix for Educational Videos	Dr Jeff Vinokur - a 31-year old scientist with a PhD from UCLA - is the modern day Bill Nye. Young, perky and blond, Vinokur - with over 50 million views on...	https://www.businessinsider.com/my-first-million-generation-genius-youtube-videos	2021/11/24	NFLX	9:30:00
Bloomberg.com	Netflix in Spain Faces 6% Programming Quota in Basque, Catalan, Galician - Bloomberg	Netflix, HBO and other streaming platforms got caught up in Spain's complex cultural politics as the question of how much content gets streamed in languages...	https://www.bloomberg.com/news/articles/2021-11-25/netflix-gets-drawn-into-spain-s-language-politics-in-budget-deal	2021/11/25	NFLX	5:38:00
Reuters	Russia investigates complaint against Netflix over LGBT content	The commissioner, Olga Baranets, complained to the Interior Ministry that Netflix was in breach of a 2013 law that bans disseminating "propaganda on non-...	https://www.reuters.com/world/europe/russia-investigates-netflix-after-complaint-over-lgbt-content-2021-11-25/	2021/11/26	NFLX	6:06:00
Business Insider	Netflix Top 10 New Data Gives It an Edge Over Disney+ in Streaming Wars	The day after Netflix debuted its first original series, Nordic drama "Lilyhammer," in February 2012, Ted Sarandos — then the streamer's chief content...	https://www.businessinsider.com/netflix-new-top-10-measurement-competitive-edge-streaming-wars-2021-11	2021/11/27	NFLX	19:41:23
Bloomberg.com	Hwang Dong-hyuk, Director Behind Netflix Hit ‘Squid Game’: Bloomberg 50 2021 - Bloomberg	Netflix bought the script as part of its $1 billion push the past few years to produce shows in Korean. Hwang originally conceived of it as a film, then he...	https://www.bloomberg.com/news/articles/2021-12-01/hwang-dong-hyuk-director-behind-netflix-hit-squid-game-bloomberg-50-2021	2021/12/1	NFLX	5:07:00
Business Insider	Top 9 shows on Netflix monthly ranking: 'Squid Game,' 'You'	Every Tuesday, Netflix updates the website top10.netflix.com with its most popular titles of the previous week. The lists are based on the number of hours...	https://www.businessinsider.com/top-shows-on-netflix-last-month-squid-game-you-2021-12	2021/12/1	NFLX	17:19:24
Business Insider	'Hellbound' is Netflix's latest Korean-language hit after 'Squid Game'	'Hellbound' is Netflix's latest Korean-language hit after the success of 'Squid Game' · The Korean-language Netflix series "Hellbound" was watched for 111...	https://www.businessinsider.com/hellbound-is-netflixs-latest-korean-language-hit-after-squid-game-2021-12	2021/12/2	NFLX	11:49:51
Bloomberg.com	'Red Notice' Is Netflix's Biggest Movie Ever. Critics Don't Get Why. - Bloomberg	Netflix Makes the Most Movies in Hollywood. It Wants to Make the Best. Critics don't like Netflix's "Red Notice." Viewers can't get enough.	https://www.bloomberg.com/news/newsletters/2021-12-05/-red-notice-is-netflix-s-biggest-movie-ever-critics-don-t-get-why	2021/12/5	NFLX	18:35:00
Business Insider	Former Netflix engineer sentenced to prison for insider trading scheme	A former Netflix software engineer and his friend were sentenced to prison for an insider trading scheme on Friday. Sung Mo Jun and Junwoo Chon used private...	https://www.businessinsider.com/former-netflix-engineer-friend-sentenced-to-prison-insider-trading-scheme-2021-12	2021/12/5	NFLX	13:23:59
Business Insider	Top streaming TV shows: Netflix's 'Arcane,' Amazon's 'Wheel of Time'	The biggest streaming TV shows last month, including Netflix's 'Arcane' and Amazon's 'The Wheel of Time' · 9. "The Witcher" (Netflix) · 8. "You" (Netflix) · 7. "...	https://www.businessinsider.com/top-streaming-tv-shows-netflix-arcane-amazon-wheel-of-time-2021-12	2021/12/6	NFLX	13:17:16
Business Insider	Netflix and Disney+ Lead Streaming Services in Most Social Engagement	Netflix is the top performing streaming platform on social media, according to a new study of 87 global companies by the video-analytics firm Conviva.	https://www.businessinsider.com/netflix-disney-lead-streaming-services-in-most-social-engagement-2021-12	2021/12/6	NFLX	14:01:35
Business Insider	AWS experiencing outage, affecting services like Netflix	The outage appeared to affect major streaming services including Disney+ and Netflix. Amazon said it was "investigating increased error rates." Get the latest...	https://www.businessinsider.com/amazon-servers-are-down-and-its-affecting-dozens-of-services-2021-12	2021/12/7	NFLX	11:48:41
Business Insider	How StarzPlay Is Competing With Netflix Using Robust Payments Strategy	StarzPlay, a streaming service that is besting Netflix in the Middle East and North Africa, says its localized payment strategy helped it snag top market...	https://www.businessinsider.com/how-starzplay-is-competing-with-netflix-using-robust-payments-strategy-2021-12	2021/12/9	NFLX	13:11:56
Bloomberg.com	Netflix (NFLX) Leads Nominees for Scandal-Ridden Golden Globe Awards - Bloomberg	The Golden Globe Awards are coming back, whether Hollywood wants them or not. The Hollywood Foreign Press Association announced the nominees on Monday for...	https://www.bloomberg.com/news/articles/2021-12-13/golden-globe-awards-attempt-a-comeback-after-year-of-scandals	2021/12/13	NFLX	9:37:00
Reuters	Netflix slashes India prices in battle with Disney, Amazon	MUMBAI, Dec 14 (Reuters) - Netflix (NFLX.O) slashed on Tuesday the prices of its streaming services in India, for the first time since launching five years...	https://www.reuters.com/business/media-telecom/netflix-slashes-india-prices-battle-with-disney-amazon-2021-12-14/	2021/12/14	NFLX	3:24:00
Business Insider	4 Challenges Netflix Must Tackle to Lead in Streaming Wars: Analysts	When it comes to producing mountains of content, Netflix remains king, with at least 21 Wall Street analysts bullish on the stock, according to NASDAQ.	https://www.businessinsider.com/netflix-4-challenges-original-acquired-content-margins-analysts-2021-12	2021/12/20	NFLX	12:14:17
Business Insider	How TikTok Star Addison Rae Got Rich From Brand Deals, Netflix	Inside TikTok star Addison Rae's multimillion-dollar business, from a rich Netflix deal to her Item Beauty joint venture · An error has occurred · Insider...	https://www.businessinsider.com/tiktok-star-addison-rae-multimillion-dollar-business-rich-netflix-deal-2021-12	2021/12/22	NFLX	14:49:29
Business Insider	How to watch 'Don't Look Up' — streaming on Netflix on December 24	"Don't Look Up" is now streaming on Netflix and playing in select theaters. · The satirical film about a doomsday comet comes from Adam McKay, director of "Vice"...	https://www.businessinsider.com/guides/streaming/how-to-watch-dont-look-up	2021/12/24	NFLX	9:30:00
Reuters	'Ace Ventura' producer sues Netflix over 'Tiger King' clips	(Reuters) - The company that produced the "Ace Ventura" films has sued Netflix over the use of footage from "Ace Ventura 2" in its hit documentary series...	https://www.reuters.com/legal/transactional/ace-ventura-producer-sues-netflix-over-tiger-king-clips-2021-12-28/	2021/12/28	NFLX	11:40:00
Bloomberg.com	Netflix Adds Sports Programming. Disney+ Looks Overseas. - Bloomberg	I did pretty well, forecasting Netflix would expand beyond TV and movies, Apple and Amazon would invest more resources into podcasts, and social media sites...	https://www.bloomberg.com/news/newsletters/2022-01-02/netflix-adds-sports-programming-disney-looks-overseas	2022/1/2	NFLX	18:00:00
Bloomberg.com	Netflix Is Moving Closer to Investment-Grade Status (NFLX) - Bloomberg	Netflix Inc. is edging closer to investment-grade status, according to Bloomberg Intelligence, amid a wave of credit upgrades in the past year.	https://www.bloomberg.com/news/articles/2022-01-03/netflix-is-moving-closer-to-investment-grade-status-bi-says	2022/1/3	NFLX	15:12:00
Business Insider	Netflix told staff not to discuss Chappelle special in hiring: report	Netflix reportedly sent recruiters a memo on how to deal with job candidates bringing up Dave Chappelle's "The Closer" in interviews.	https://www.businessinsider.com/netflix-memo-staff-not-discuss-dave-chappelle-the-closer-hiring-2022-1	2022/1/4	NFLX	18:19:00
Business Insider	YouTube Set to Beat Netflix As the Biggest Video-Streaming	And although Netflix has long been the biggest by revenue, YouTube's continued growth has it poised to beat it as soon as this year, said Neil Campling, an...	https://www.businessinsider.com/youtube-set-to-beat-netflix-as-biggest-video-streaming-business-2022-1	2022/1/4	NFLX	5:00:00
Reuters	Western Union, Rivian, Netflix, Alterity Therapeutics	U.S. stock indexes were set for a mixed open on Thursday, with banking and energy shares leading gains, while interest rate-sensitive growth names remained...	https://www.reuters.com/markets/asia/western-union-rivian-netflix-alterity-therapeutics-2022-01-06/	2022/1/6	NFLX	9:16:00
Business Insider	'Don't Look Up' is one of Netflix's biggest hit movies of all time	Every Tuesday, Netflix updates its weekly ranking of its most popular movies and TV shows. · "Don't Look Up" was the streamer's most watched movie this week and...	https://www.businessinsider.com/dont-look-up-is-one-of-netflix-biggest-movies-ever-2022-1	2022/1/6	NFLX	9:36:39
