# Supplementary material for: Stock trend prediction using sentiment analysis
Source: PeerJ Comput Sci. 2023 Mar 20;9:e1293. doi: 10.7717/peerj-cs.1293 (PMC10403218; doi:10.7717/peerj-cs.1293)
Supplement: Supplemental Information 1 [file peerj-cs-09-1293-s001.zip › Stock/AAPL.csv]

Date	Open	High	Low	Close	Adj Close	Volume		Goal II: Open t+1 - Open t	Goal IV: Open t+1 - Close t
2020/12/28	133.990005	137.339996	133.509995	136.690002	135.679642	124486200		1	1
2020/12/29	138.050003	138.789993	134.339996	134.869995	133.873077	121047300		-1	1
2020/12/30	135.580002	135.990005	133.399994	133.720001	132.731598	96452100		-1	1
2020/12/31	134.080002	134.740005	131.720001	132.690002	131.709198	99116600		-1	1
2021/1/4	133.520004	133.610001	126.760002	129.410004	128.453445	143301900		-1	-1
2021/1/5	128.889999	131.740005	128.429993	131.009995	130.041611	97664900		-1	-1
2021/1/6	127.720001	131.050003	126.379997	126.599998	125.664207	155088000		1	1
2021/1/7	128.360001	131.630005	127.860001	130.919998	129.952286	109578200		1	1
2021/1/8	132.429993	132.630005	130.229996	132.050003	131.073929	105158200		-1	-1
2021/1/11	129.190002	130.169998	128.5	128.979996	128.026627	100384500		-1	-1
2021/1/12	128.5	129.690002	126.860001	128.800003	127.847954	91951100		1	-1
2021/1/13	128.759995	131.449997	128.490005	130.889999	129.922516	88636800		1	-1
2021/1/14	130.800003	131	128.759995	128.910004	127.957138	90221800		-1	-1
2021/1/15	128.779999	130.220001	127	127.139999	126.200218	111598500		-1	1
2021/1/19	127.779999	128.710007	126.940002	127.830002	126.885124	90757300		1	1
2021/1/20	128.660004	132.490005	128.550003	132.029999	131.054092	104319500		1	1
2021/1/21	133.800003	139.669998	133.589996	136.869995	135.858307	120150900		1	-1
2021/1/22	136.279999	139.850006	135.020004	139.070007	138.042053	114459400		1	1
2021/1/25	143.070007	145.089996	136.539993	142.919998	141.863571	157611700		1	1
2021/1/26	143.600006	144.300003	141.369995	143.160004	142.101822	98390600		-1	1
2021/1/27	143.429993	144.300003	140.410004	142.059998	141.009949	140843800		-1	-1
2021/1/28	139.520004	141.990005	136.699997	137.089996	136.07666	142621100		-1	-1
2021/1/29	135.830002	136.740005	130.210007	131.960007	130.984604	177523800		-1	1
2021/2/1	133.75	135.380005	130.929993	134.139999	133.148483	106239800		1	1
2021/2/2	135.729996	136.309998	134.610001	134.990005	133.992203	83305400		1	1
2021/2/3	135.759995	135.770004	133.610001	133.940002	132.949982	89880900		1	1
2021/2/4	136.300003	137.399994	134.589996	137.389999	136.374451	84183100		1	-1
2021/2/5	137.350006	137.419998	135.860001	136.759995	135.951965	75693800		-1	-1
2021/2/8	136.029999	136.960007	134.919998	136.910004	136.101074	71297200		1	-1
2021/2/9	136.619995	137.880005	135.850006	136.009995	135.20639	76774200		-1	1
2021/2/10	136.479996	136.990005	134.399994	135.389999	134.590073	73046600		-1	1
2021/2/11	135.899994	136.389999	133.770004	135.130005	134.331604	64280000		-1	-1
2021/2/12	134.350006	135.529999	133.690002	135.369995	134.570175	60145100		1	1
2021/2/16	135.490005	136.009995	132.789993	133.190002	132.403061	80576300		-1	-1
2021/2/17	131.25	132.220001	129.470001	130.839996	130.066956	97918500		-1	-1
2021/2/18	129.199997	130	127.410004	129.710007	128.943619	96856700		1	1
2021/2/19	130.240005	130.710007	128.800003	129.869995	129.102661	87668800		-1	-1
2021/2/22	128.009995	129.720001	125.599998	126	125.255539	103916400		-1	-1
2021/2/23	123.760002	126.709999	118.389999	125.860001	125.116379	158273000		1	-1
2021/2/24	124.940002	125.559998	122.230003	125.349998	124.609375	111039900		-1	-1
2021/2/25	124.68	126.459999	120.540001	120.989998	120.275139	148199500		-1	1
2021/2/26	122.589996	124.849998	121.199997	121.260002	120.543549	164560400		1	1
2021/3/1	123.75	127.93	122.790001	127.790001	127.034973	116307900		1	1
2021/3/2	128.410004	128.720001	125.010002	125.120003	124.380745	102260900		-1	-1
2021/3/3	124.809998	125.709999	121.839996	122.059998	121.338821	112966300		-1	-1
2021/3/4	121.75	123.599998	118.620003	120.129997	119.420219	178155000		-1	1
2021/3/5	120.980003	121.940002	117.57	121.419998	120.702599	153766600		-1	-1
2021/3/8	120.93	121	116.209999	116.360001	115.672493	154376600		-1	1
2021/3/9	119.029999	122.059998	118.790001	121.089996	120.374557	129525800		1	1
2021/3/10	121.690002	122.169998	119.449997	119.980003	119.271126	111943300		1	1
2021/3/11	122.540001	123.209999	121.260002	121.959999	121.23941	103026500		-1	-1
2021/3/12	120.400002	121.169998	119.160004	121.029999	120.314911	88105100		1	1
2021/3/15	121.410004	124	120.419998	123.989998	123.257416	92403800		1	1
2021/3/16	125.699997	127.220001	124.720001	125.57	124.828079	115227900		-1	-1
2021/3/17	124.050003	125.860001	122.339996	124.760002	124.022873	111932600		-1	-1
2021/3/18	122.879997	123.18	120.32	120.529999	119.817856	121229700		-1	-1
2021/3/19	119.900002	121.43	119.68	119.989998	119.281052	185549500		1	1
2021/3/22	120.330002	123.870003	120.260002	123.389999	122.660965	111912300		1	-1
2021/3/23	123.330002	124.239998	122.139999	122.540001	121.815987	95467100		-1	1
2021/3/24	122.82	122.900002	120.07	120.089996	119.380455	88530500		-1	-1
2021/3/25	119.540001	121.660004	119	120.589996	119.877502	98844700		1	-1
2021/3/26	120.349998	121.480003	118.919998	121.209999	120.493843	94071200		1	1
2021/3/29	121.650002	122.580002	120.730003	121.389999	120.672775	80819200		-1	-1
2021/3/30	120.110001	120.400002	118.860001	119.900002	119.191582	85671900		1	1
2021/3/31	121.650002	123.519997	121.150002	122.150002	121.428291	118323800		1	1
2021/4/1	123.660004	124.18	122.489998	123	122.27327	75089100		1	1
2021/4/5	123.870003	126.160004	123.07	125.900002	125.156136	88651200		1	1
2021/4/6	126.5	127.129997	125.650002	126.209999	125.464294	80171300		-1	-1
2021/4/7	125.830002	127.919998	125.139999	127.900002	127.144318	83466700		1	1
2021/4/8	128.949997	130.389999	128.520004	130.360001	129.589798	88844600		1	-1
2021/4/9	129.800003	133.039993	129.470001	133	132.214188	106686700		1	-1
2021/4/12	132.520004	132.850006	130.630005	131.240005	130.464584	91420000		-1	1
2021/4/13	132.440002	134.660004	131.929993	134.429993	133.635727	91266500		1	1
2021/4/14	134.940002	135	131.660004	132.029999	131.249939	87222800		-1	1
2021/4/15	133.820007	135	133.639999	134.5	133.705307	89347100		1	-1
2021/4/16	134.300003	134.669998	133.279999	134.160004	133.36734	84922400		-1	-1
2021/4/19	133.509995	135.470001	133.339996	134.839996	134.043304	94264200		1	1
2021/4/20	135.020004	135.529999	131.809998	133.110001	132.323547	94812300		-1	-1
2021/4/21	132.360001	133.75	131.300003	133.5	132.711227	68847100		1	-1
2021/4/22	133.039993	134.149994	131.410004	131.940002	131.160446	84566500		-1	1
2021/4/23	132.160004	135.119995	132.160004	134.320007	133.526382	78657500		1	1
2021/4/26	134.830002	135.059998	133.559998	134.720001	133.924026	66905100		1	1
2021/4/27	135.009995	135.410004	134.110001	134.389999	133.595963	66015800		-1	-1
2021/4/28	134.309998	135.020004	133.080002	133.580002	132.790756	107760100		1	1
2021/4/29	136.470001	137.070007	132.449997	133.479996	132.691345	151101000		-1	-1
2021/4/30	131.779999	133.559998	131.070007	131.460007	130.683289	109839500		1	1
2021/5/3	132.039993	134.070007	131.830002	132.539993	131.756897	75135100		-1	-1
2021/5/4	131.190002	131.490005	126.699997	127.849998	127.094604	137564700		-1	1
2021/5/5	129.199997	130.449997	127.970001	128.100006	127.34314	84000900		-1	-1
2021/5/6	127.889999	129.75	127.129997	129.740005	128.97345	78128300		1	1
2021/5/7	130.850006	131.259995	129.479996	130.210007	129.660553	78973300		-1	-1
2021/5/10	129.410004	129.539993	126.809998	126.849998	126.314705	88071200		-1	-1
2021/5/11	123.5	126.269997	122.769997	125.910004	125.378685	126142800		-1	-1
2021/5/12	123.400002	124.639999	122.25	122.769997	122.251923	112172300		1	1
2021/5/13	124.580002	126.150002	124.260002	124.970001	124.442642	105861300		1	1
2021/5/14	126.25	127.889999	125.849998	127.449997	126.912178	81918000		1	-1
2021/5/17	126.82	126.93	125.169998	126.269997	125.73716	74244600		-1	1
2021/5/18	126.559998	126.989998	124.779999	124.849998	124.323143	63342900		-1	-1
2021/5/19	123.160004	124.919998	122.860001	124.690002	124.163834	92612000		1	1
2021/5/20	125.230003	127.720001	125.099998	127.309998	126.772766	76857100		1	1
2021/5/21	127.82	128	125.209999	125.43	124.900703	79295400		-1	1
2021/5/24	126.010002	127.940002	125.940002	127.099998	126.563652	63092900		1	1
2021/5/25	127.82	128.320007	126.32	126.900002	126.364502	72009500		-1	1
2021/5/26	126.959999	127.389999	126.419998	126.849998	126.314705	56575900		-1	-1
2021/5/27	126.440002	127.639999	125.080002	125.279999	124.751335	94625600		-1	1
2021/5/28	125.57	125.800003	124.550003	124.610001	124.08416	71311100		-1	1
2021/6/1	125.080002	125.349998	123.940002	124.279999	123.755554	67637100		-1	1
2021/6/2	124.279999	125.239998	124.050003	125.059998	124.532257	59278900		1	-1
2021/6/3	124.68	124.849998	123.129997	123.540001	123.018684	76229200		-1	1
2021/6/4	124.07	126.160004	123.849998	125.889999	125.358765	75169300		1	1
2021/6/7	126.169998	126.32	124.830002	125.900002	125.368721	71057600		1	1
2021/6/8	126.599998	128.460007	126.209999	126.739998	126.20517	74403800		1	1
2021/6/9	127.209999	127.75	126.519997	127.129997	126.593529	56877900		-1	-1
2021/6/10	127.019997	128.190002	125.940002	126.110001	125.577835	71186400		-1	1
2021/6/11	126.529999	127.440002	126.099998	127.349998	126.812599	53522400		1	1
2021/6/14	127.82	130.539993	127.07	130.479996	129.929382	96906500		1	-1
2021/6/15	129.940002	130.600006	129.389999	129.639999	129.092926	62746300		1	1
2021/6/16	130.369995	130.889999	128.460007	130.149994	129.600784	91815000		-1	-1
2021/6/17	129.800003	132.550003	129.649994	131.789993	131.233856	96721700		1	-1
2021/6/18	130.710007	131.509995	130.240005	130.460007	129.909485	108953300		-1	-1
2021/6/21	130.300003	132.410004	129.210007	132.300003	131.741699	79663300		1	-1
2021/6/22	132.130005	134.080002	131.619995	133.979996	133.414612	74783600		1	-1
2021/6/23	133.770004	134.320007	133.229996	133.699997	133.135803	60214200		1	1
2021/6/24	134.449997	134.639999	132.929993	133.410004	132.847046	68711000		-1	1
2021/6/25	133.460007	133.889999	132.809998	133.110001	132.548294	70783700		-1	1
2021/6/28	133.410004	135.25	133.350006	134.779999	134.211258	62111300		1	1
2021/6/29	134.800003	136.490005	134.350006	136.330002	135.7547	64556100		1	-1
2021/6/30	136.169998	137.410004	135.869995	136.960007	136.382065	63261400		1	-1
2021/7/1	136.600006	137.330002	135.759995	137.270004	136.690735	52485800		1	1
2021/7/2	137.899994	140	137.75	139.960007	139.3694	78852600		1	1
2021/7/6	140.070007	143.149994	140.070007	142.020004	141.4207	108181800		1	1
2021/7/7	143.539993	144.889999	142.660004	144.570007	143.959946	104911600		-1	-1
2021/7/8	141.580002	144.059998	140.669998	143.240005	142.635559	105575500		1	-1
2021/7/9	142.75	145.649994	142.649994	145.110001	144.49765	99890800		1	1
2021/7/12	146.210007	146.320007	144	144.5	143.890228	76299700		-1	-1
2021/7/13	144.029999	147.460007	143.630005	145.639999	145.025421	100827100		1	1
2021/7/14	148.100006	149.570007	147.679993	149.149994	148.520599	127050800		1	1
2021/7/15	149.240005	150	147.089996	148.479996	147.853424	106820300		-1	-1
2021/7/16	148.460007	149.759995	145.880005	146.389999	145.772247	93251400		-1	-1
2021/7/19	143.75	144.070007	141.669998	142.449997	141.848877	121434600		-1	1
2021/7/20	143.460007	147.100006	142.960007	146.149994	145.533249	96350000		1	-1
2021/7/21	145.529999	146.130005	144.630005	145.399994	144.786423	74993500		1	1
2021/7/22	145.940002	148.199997	145.809998	146.800003	146.180527	77338200		1	1
2021/7/23	147.550003	148.720001	146.919998	148.559998	147.933075	71447400		1	-1
2021/7/26	148.270004	149.830002	147.699997	148.990005	148.361282	72434100		1	1
2021/7/27	149.119995	149.210007	145.550003	146.770004	146.15065	104818600		-1	-1
2021/7/28	144.809998	146.970001	142.539993	144.979996	144.36821	118931200		-1	-1
2021/7/29	144.690002	146.550003	144.580002	145.639999	145.025421	56699500		-1	-1
2021/7/30	144.380005	146.330002	144.110001	145.860001	145.244492	70382000		1	1
2021/8/2	146.360001	146.949997	145.25	145.520004	144.90593	62880000		-1	1
2021/8/3	145.809998	148.039993	145.179993	147.360001	146.738174	64786600		1	-1
2021/8/4	147.270004	147.789993	146.279999	146.949997	146.329895	56368300		-1	1
2021/8/5	146.979996	147.839996	146.169998	147.059998	146.439423	46397700		-1	-1
2021/8/6	146.350006	147.110001	145.630005	146.139999	145.741333	54067400		-1	1
2021/8/9	146.199997	146.699997	145.520004	146.089996	145.691467	48908700		1	1
2021/8/10	146.440002	147.710007	145.300003	145.600006	145.20282	69023100		-1	1
2021/8/11	146.050003	146.720001	145.529999	145.860001	145.462112	48493500		1	1
2021/8/12	146.190002	149.050003	145.839996	148.889999	148.483841	72282600		1	1
2021/8/13	148.970001	149.440002	148.270004	149.100006	148.693268	59318800		-1	-1
2021/8/16	148.539993	151.190002	146.470001	151.119995	150.707748	103296000		1	-1
2021/8/17	150.229996	151.679993	149.089996	150.190002	149.780304	92229700		-1	-1
2021/8/18	149.800003	150.720001	146.149994	146.360001	145.960739	86326000		-1	-1
2021/8/19	145.029999	148	144.5	146.699997	146.29982	86960300		1	1
2021/8/20	147.440002	148.5	146.779999	148.190002	147.785751	59947400		1	1
2021/8/23	148.309998	150.190002	147.889999	149.710007	149.30162	60131800		1	-1
2021/8/24	149.449997	150.860001	149.149994	149.619995	149.211838	48606400		1	1
2021/8/25	149.809998	150.320007	147.800003	148.360001	147.955276	58991300		-1	-1
2021/8/26	148.350006	149.119995	147.509995	147.539993	147.137527	48597200		-1	-1
2021/8/27	147.479996	148.75	146.830002	148.600006	148.194641	55721500		1	1
2021/8/30	149	153.490005	148.610001	153.119995	152.702286	90956700		1	-1
2021/8/31	152.660004	152.800003	151.289993	151.830002	151.415817	86453100		1	1
2021/9/1	152.830002	154.979996	152.339996	152.509995	152.093964	80313700		1	1
2021/9/2	153.869995	154.720001	152.399994	153.649994	153.23085	71115500		-1	1
2021/9/3	153.759995	154.630005	153.089996	154.300003	153.879089	57808700		1	1
2021/9/7	154.970001	157.259995	154.389999	156.690002	156.262573	82278300		1	1
2021/9/8	156.979996	157.039993	153.979996	155.110001	154.686874	74420200		-1	1
2021/9/9	155.490005	156.110001	153.949997	154.070007	153.649719	57305700		-1	1
2021/9/10	155	155.479996	148.699997	148.970001	148.563614	140646400		-1	1
2021/9/13	150.630005	151.419998	148.75	149.550003	149.142044	102404300		-1	1
2021/9/14	150.350006	151.070007	146.910004	148.119995	147.715927	109296300		-1	1
2021/9/15	148.559998	149.440002	146.369995	149.029999	148.623459	83281300		-1	-1
2021/9/16	148.440002	148.970001	147.220001	148.789993	148.384094	68034100		1	1
2021/9/17	148.820007	148.820007	145.759995	146.059998	145.66156	129868800		-1	-1
2021/9/20	143.800003	144.839996	141.270004	142.940002	142.550064	123478900		1	1
2021/9/21	143.929993	144.600006	142.779999	143.429993	143.038727	75834000		1	1
2021/9/22	144.449997	146.429993	143.699997	145.850006	145.452133	76404300		1	1
2021/9/23	146.649994	147.080002	145.639999	146.830002	146.429459	64838200		-1	-1
2021/9/24	145.660004	147.470001	145.559998	146.919998	146.519211	53477900		-1	-1
2021/9/27	145.470001	145.960007	143.820007	145.369995	144.97345	74150700		-1	-1
2021/9/28	143.25	144.75	141.690002	141.910004	141.522888	108972300		-1	1
2021/9/29	142.470001	144.449997	142.029999	142.830002	142.440369	74602000		1	1
2021/9/30	143.660004	144.380005	141.279999	141.5	141.113998	88934200		-1	1
2021/10/1	141.899994	142.919998	139.110001	142.649994	142.260849	94639600		-1	-1
2021/10/4	141.759995	142.210007	138.270004	139.139999	138.760437	98322000		-1	1
2021/10/5	139.490005	142.240005	139.360001	141.110001	140.725067	80861100		-1	-1
2021/10/6	139.470001	142.149994	138.369995	142	141.61264	83221100		1	1
2021/10/7	143.059998	144.220001	142.720001	143.289993	142.899109	61732700		1	1
2021/10/8	144.029999	144.179993	142.559998	142.899994	142.510162	58718700		-1	-1
2021/10/11	142.270004	144.809998	141.809998	142.809998	142.420425	64452200		1	1
2021/10/12	143.229996	143.25	141.039993	141.509995	141.123962	73035900		-1	-1
2021/10/13	141.240005	141.399994	139.199997	140.910004	140.525604	78762700		1	1
2021/10/14	142.110001	143.880005	141.509995	143.759995	143.367828	69907100		1	1
2021/10/15	143.770004	144.899994	143.509995	144.839996	144.444885	67885200		-1	-1
2021/10/18	143.449997	146.839996	143.160004	146.550003	146.150223	85589200		1	1
2021/10/19	147.009995	149.169998	146.550003	148.759995	148.354187	76378900		1	-1
2021/10/20	148.699997	149.75	148.119995	149.259995	148.852829	58418800		1	-1
2021/10/21	148.809998	149.639999	147.869995	149.479996	149.072235	61421000		1	1
2021/10/22	149.690002	150.179993	148.639999	148.690002	148.284393	58883400		-1	-1
2021/10/25	148.679993	149.369995	147.619995	148.639999	148.234528	50720600		1	1
2021/10/26	149.330002	150.839996	149.009995	149.320007	148.912674	60893400		1	1
2021/10/27	149.360001	149.729996	148.490005	148.850006	148.443954	56094900		1	1
2021/10/28	149.820007	153.169998	149.720001	152.570007	152.153809	100077900		-1	-1
2021/10/29	147.220001	149.940002	146.410004	149.800003	149.391357	124850400		1	-1
2021/11/1	148.990005	149.699997	147.800003	148.960007	148.55365	74588300		-1	-1
2021/11/2	148.660004	151.570007	148.649994	150.020004	149.610764	69122000		1	1
2021/11/3	150.389999	151.970001	149.820007	151.490005	151.076752	54511500		1	1
2021/11/4	151.580002	152.429993	150.639999	150.960007	150.548187	60394600		1	1
2021/11/5	151.889999	152.199997	150.059998	151.279999	151.087509	65414600		-1	1
2021/11/8	151.410004	151.570007	150.160004	150.440002	150.248581	55020900		-1	-1
2021/11/9	150.199997	151.429993	150.059998	150.809998	150.618103	56787900		-1	-1
2021/11/10	150.020004	150.130005	147.850006	147.919998	147.731781	65187100		-1	1
2021/11/11	148.960007	149.429993	147.679993	147.869995	147.681839	41000000		-1	1
2021/11/12	148.429993	150.399994	147.479996	149.990005	149.799149	63632600		1	1
2021/11/15	150.369995	151.880005	149.429993	150	149.809128	59222800		-1	-1
2021/11/16	149.940002	151.490005	149.339996	151	150.807861	59256200		1	1
2021/11/17	151	155	150.990005	153.490005	153.294693	88807000		1	1
2021/11/18	153.710007	158.669998	153.050003	157.869995	157.669113	137827700		1	-1
2021/11/19	157.649994	161.020004	156.529999	160.550003	160.345718	117305600		1	1
2021/11/22	161.679993	165.699997	161	161.020004	160.815109	117467900		-1	1
2021/11/23	161.119995	161.800003	159.059998	161.410004	161.20462	96041900		-1	-1
2021/11/24	160.75	162.139999	159.639999	161.940002	161.733948	69463600		-1	-1
2021/11/26	159.570007	160.449997	156.360001	156.809998	156.610474	76959800		-1	1
2021/11/29	159.369995	161.190002	158.789993	160.240005	160.036102	88748200		1	-1
2021/11/30	159.990005	165.520004	159.919998	165.300003	165.089676	174048100		1	1
2021/12/1	167.479996	170.300003	164.529999	164.770004	164.560349	152052500		-1	-1
2021/12/2	158.740005	164.199997	157.800003	163.759995	163.55162	136739200		1	1
2021/12/3	164.020004	164.960007	159.720001	161.839996	161.634064	117938300		1	1
2021/12/6	164.289993	167.880005	164.279999	165.320007	165.10965	107497000		1	1
2021/12/7	169.080002	171.580002	168.339996	171.179993	170.962173	120405400		1	1
2021/12/8	172.130005	175.960007	170.699997	175.080002	174.857224	116998900		1	-1
2021/12/9	174.910004	176.75	173.919998	174.559998	174.337875	108923700		1	1
2021/12/10	175.210007	179.630005	174.690002	179.449997	179.221664	115228100		1	1
2021/12/13	181.119995	182.130005	175.529999	175.740005	175.516388	153237000		-1	-1
2021/12/14	175.25	177.740005	172.210007	174.330002	174.108185	139380400		-1	1
2021/12/15	175.110001	179.5	172.309998	179.300003	179.071854	131063300		1	-1
2021/12/16	179.279999	181.139999	170.75	172.259995	172.040802	150185800		-1	-1
2021/12/17	169.929993	173.470001	169.690002	171.139999	170.922241	195432700		-1	-1
2021/12/20	168.279999	170.580002	167.460007	169.75	169.533997	107499100		1	1
2021/12/21	171.559998	173.199997	169.119995	172.990005	172.769882	91185900		1	1
2021/12/22	173.039993	175.860001	172.149994	175.639999	175.416504	92135300		1	1
2021/12/23	175.850006	176.850006	175.270004	176.279999	176.055695	68356600		1	1
2021/12/27	177.089996	180.419998	177.070007	180.330002	180.10054	74919600		1	-1
2021/12/28	180.160004	181.330002	178.529999	179.289993	179.061859	79144300		-1	1
2021/12/29	179.330002	180.630005	178.139999	179.380005	179.151749	62348900		1	1
2021/12/30	179.470001	180.570007	178.089996	178.199997	177.973251	59773000		-1	-1
									1
