# Supplementary material for: Stock trend prediction using sentiment analysis
Source: PeerJ Comput Sci. 2023 Mar 20;9:e1293. doi: 10.7717/peerj-cs.1293 (PMC10403218; doi:10.7717/peerj-cs.1293)
Supplement: Supplemental Information 1 [file peerj-cs-09-1293-s001.zip › Stock/AMZN.csv]

Date	Open	High	Low	Close	Adj Close	Volume		Goal II: Open t+1 - Open t	Goal II: Open t+1 - Close t
2020/12/28	3194	3304	3172.689941	3283.959961	3283.959961	5686800		1	1
2020/12/29	3309.939941	3350.649902	3281.219971	3322	3322	4872900		1	1
2020/12/30	3341	3342.100098	3282.469971	3285.850098	3285.850098	3209300		-1	-1
2020/12/31	3275	3282.919922	3241.199951	3256.929932	3256.929932	2957200		-1	1
2021/1/4	3270	3272	3144.02002	3186.629883	3186.629883	4411400		-1	-1
2021/1/5	3166.01001	3223.379883	3165.060059	3218.51001	3218.51001	2655500		-1	-1
2021/1/6	3146.47998	3197.51001	3131.159912	3138.379883	3138.379883	4394800		1	1
2021/1/7	3157	3208.540039	3155	3162.159912	3162.159912	3514500		1	1
2021/1/8	3180	3190.639893	3142.199951	3182.699951	3182.699951	3537700		-1	-1
2021/1/11	3148.01001	3156.379883	3110	3114.209961	3114.209961	3683400		-1	1
2021/1/12	3120	3142.139893	3086	3120.830078	3120.830078	3514600		1	1
2021/1/13	3128.439941	3189.949951	3122.080078	3165.889893	3165.889893	3321200		1	1
2021/1/14	3167.52002	3178	3120.590088	3127.469971	3127.469971	3070900		-1	-1
2021/1/15	3123.02002	3142.550049	3095.169922	3104.25	3104.25	4244000		-1	1
2021/1/19	3107	3145	3096	3120.76001	3120.76001	3305100		1	1
2021/1/20	3181.98999	3279.800049	3175	3263.379883	3263.379883	5309800		1	1
2021/1/21	3293	3348.550049	3289.570068	3306.98999	3306.98999	4936100		1	-1
2021/1/22	3304.310059	3321.909912	3283.159912	3292.22998	3292.22998	2821900		1	1
2021/1/25	3328.5	3363.889893	3243.149902	3294	3294	3749800		-1	1
2021/1/26	3296.360107	3338	3282.870117	3326.129883	3326.129883	2955200		1	1
2021/1/27	3341.48999	3346.52002	3207.080078	3232.580078	3232.580078	4660200		-1	1
2021/1/28	3235.040039	3301.679932	3228.689941	3237.620117	3237.620117	3149200		-1	-1
2021/1/29	3230	3236.98999	3184.550049	3206.199951	3206.199951	4293600		1	1
2021/2/1	3242.360107	3350.26001	3235.030029	3342.879883	3342.879883	4160200		1	1
2021/2/2	3380	3427.73999	3361.129883	3380	3380	7098600		1	1
2021/2/3	3425.01001	3434	3308.620117	3312.530029	3312.530029	7088800		-1	1
2021/2/4	3330	3347	3277.75	3331	3331	3670700		-1	-1
2021/2/5	3319	3377	3302.709961	3352.149902	3352.149902	3620800		1	1
2021/2/8	3358.5	3365	3304	3322.939941	3322.939941	3257400		-1	-1
2021/2/9	3312.48999	3338	3297.840088	3305	3305	2203500		1	1
2021/2/10	3314	3317.949951	3254	3286.580078	3286.580078	3151600		-1	1
2021/2/11	3292	3292	3248.060059	3262.129883	3262.129883	2301400		-1	-1
2021/2/12	3250	3280.25	3233.310059	3277.709961	3277.709961	2335300		1	-1
2021/2/16	3254.050049	3308.300049	3253.590088	3268.949951	3268.949951	2574700		1	-1
2021/2/17	3263.600098	3320.909912	3259.5	3308.639893	3308.639893	3297500		1	-1
2021/2/18	3282.419922	3338	3273.939941	3328.22998	3328.22998	3027400		1	1
2021/2/19	3328.22998	3333.5	3245.75	3249.899902	3249.899902	4305200		-1	-1
2021/2/22	3208.129883	3232.320068	3172.26001	3180.73999	3180.73999	3515700		-1	-1
2021/2/23	3127.030029	3204.72998	3093.600098	3194.5	3194.5	4677200		1	-1
2021/2/24	3166.75	3171.22998	3125.379883	3159.530029	3159.530029	3011300		-1	-1
2021/2/25	3136.73999	3178.26001	3047.76001	3057.159912	3057.159912	4533800		-1	1
2021/2/26	3095.199951	3122.439941	3036.699951	3092.929932	3092.929932	4275900		1	1
2021/3/1	3127.889893	3149.560059	3097.98999	3146.139893	3146.139893	2729100		1	-1
2021/3/2	3143.469971	3163.52002	3087.120117	3094.530029	3094.530029	2595800		-1	-1
2021/3/3	3081.179932	3107.780029	2995	3005	3005	3988700		-1	1
2021/3/4	3012	3058.129883	2945.429932	2977.570068	2977.570068	5481600		-1	1
2021/3/5	3005	3009	2881	3000.459961	3000.459961	5388600		1	1
2021/3/8	3015	3064.590088	2951.310059	2951.949951	2951.949951	4185000		1	1
2021/3/9	3017.98999	3090.959961	3005.149902	3062.850098	3062.850098	4030000		1	1
2021/3/10	3098.449951	3116.459961	3030.050049	3057.639893	3057.639893	3012500		1	1
2021/3/11	3104.01001	3131.780029	3082.929932	3113.590088	3113.590088	2776400		-1	-1
2021/3/12	3075	3098.97998	3045.5	3089.48999	3089.48999	2421900		-1	-1
2021/3/15	3074.570068	3082.23999	3032.090088	3081.679932	3081.679932	2913600		1	1
2021/3/16	3104.969971	3128.909912	3075.860107	3091.860107	3091.860107	2538800		-1	-1
2021/3/17	3073.219971	3173.050049	3070.219971	3135.72998	3135.72998	3118600		1	-1
2021/3/18	3101	3116.629883	3025	3027.98999	3027.98999	3649600		-1	1
2021/3/19	3029.22998	3077.290039	3016.629883	3074.959961	3074.959961	4625400		1	-1
2021/3/22	3067.850098	3126.580078	3060.050049	3110.870117	3110.870117	2902200		1	1
2021/3/23	3127	3182	3120.850098	3137.5	3137.5	3817300		1	1
2021/3/24	3151.040039	3160.310059	3085.149902	3087.070068	3087.070068	2959000		-1	-1
2021/3/25	3072.98999	3109.780029	3037.139893	3046.26001	3046.26001	3563500		-1	-1
2021/3/26	3044.060059	3056.659912	2996	3052.030029	3052.030029	3312900		1	1
2021/3/29	3055.439941	3091.25	3028.449951	3075.72998	3075.72998	2746000		1	-1
2021/3/30	3070.01001	3073	3034	3055.290039	3055.290039	2337600		-1	1
2021/3/31	3064.060059	3119.330078	3062.5	3094.080078	3094.080078	3093900		1	1
2021/4/1	3117.939941	3162.439941	3115.550049	3161	3161	2940300		1	1
2021/4/5	3173	3235.959961	3161.23999	3226.72998	3226.72998	3334900		1	-1
2021/4/6	3223.75	3247.310059	3217.040039	3223.820068	3223.820068	2537800		1	1
2021/4/7	3233.800049	3303.610107	3223.649902	3279.389893	3279.389893	3346200		1	1
2021/4/8	3310.899902	3324.5	3292	3299.300049	3299.300049	2812100		-1	1
2021/4/9	3304.699951	3372.199951	3288.899902	3372.199951	3372.199951	4341500		1	-1
2021/4/12	3355.209961	3395.040039	3351.149902	3379.389893	3379.389893	3281800		1	1
2021/4/13	3400.850098	3432	3395.629883	3400	3400	3315800		1	1
2021/4/14	3404.040039	3404.129883	3326	3333	3333	3145200		-1	1
2021/4/15	3371	3397	3352	3379.090088	3379.090088	3233600		1	1
2021/4/16	3380	3406.800049	3355.590088	3399.439941	3399.439941	3186000		1	-1
2021/4/19	3390.330078	3435.929932	3360.159912	3372.01001	3372.01001	2725400		-1	1
2021/4/20	3373.600098	3382.98999	3316	3334.689941	3334.689941	2623000		-1	-1
2021/4/21	3316	3362.860107	3303.810059	3362.02002	3362.02002	2211200		1	1
2021/4/22	3371.679932	3372.870117	3301.449951	3309.040039	3309.040039	2580600		-1	1
2021/4/23	3319.100098	3375	3308.5	3340.879883	3340.879883	3192800		1	1
2021/4/26	3348	3428.449951	3330.939941	3409	3409	4880700		1	1
2021/4/27	3443.469971	3460	3398.01001	3417.429932	3417.429932	3827100		-1	1
2021/4/28	3434.800049	3489.879883	3425	3458.5	3458.5	4631900		1	1
2021/4/29	3505.100098	3514.449951	3435	3471.310059	3471.310059	7682400		1	1
2021/4/30	3525.120117	3554	3462.5	3467.419922	3467.419922	7009300		-1	1
2021/5/3	3484.72998	3486.649902	3372.699951	3386.48999	3386.48999	5875500		-1	-1
2021/5/4	3356.189941	3367.97998	3272.129883	3311.870117	3311.870117	5439400		-1	1
2021/5/5	3338.860107	3354.699951	3264.360107	3270.540039	3270.540039	3711300		-1	-1
2021/5/6	3270	3314.399902	3247.199951	3306.370117	3306.370117	4447700		1	1
2021/5/7	3319.090088	3330.889893	3289.070068	3291.610107	3291.610107	4710300		-1	-1
2021/5/10	3282.320068	3283	3190	3190.48999	3190.48999	5838600		-1	-1
2021/5/11	3136.280029	3238	3127.370117	3223.909912	3223.909912	4619800		1	-1
2021/5/12	3185	3207.939941	3133.100098	3151.939941	3151.939941	4936400		1	1
2021/5/13	3185.469971	3203.840088	3133	3161.469971	3161.469971	3350900		1	1
2021/5/14	3185.560059	3228.860107	3183	3222.899902	3222.899902	3325000		1	1
2021/5/17	3245.929932	3292.75	3234.590088	3270.389893	3270.389893	3723900		1	1
2021/5/18	3292.580078	3312	3230.370117	3232.280029	3232.280029	2828400		-1	-1
2021/5/19	3195	3234.75	3184	3231.800049	3231.800049	2679700		1	1
2021/5/20	3244.399902	3259.679932	3236.179932	3247.679932	3247.679932	2633200		1	1
2021/5/21	3250	3256.689941	3197.01001	3203.080078	3203.080078	4104900		-1	1
2021/5/24	3215.5	3257.949951	3210.5	3244.98999	3244.98999	2422800		1	1
2021/5/25	3266.669922	3279.820068	3213.76001	3259.050049	3259.050049	3261100		1	1
2021/5/26	3274.590088	3295.72998	3258.51001	3265.159912	3265.159912	2384000		-1	-1
2021/5/27	3256	3260.360107	3230.040039	3230.110107	3230.110107	2561200		-1	1
2021/5/28	3242	3247.98999	3219.699951	3223.070068	3223.070068	2329800		1	1
2021/6/1	3243.5	3250.97998	3209.060059	3218.649902	3218.649902	2430000		-1	1
2021/6/2	3223.100098	3235	3208	3233.98999	3233.98999	2014500		-1	-1
2021/6/3	3204.22998	3214.439941	3184.030029	3187.01001	3187.01001	2398300		1	1
2021/6/4	3212	3221	3198.810059	3206.219971	3206.219971	2249700		-1	-1
2021/6/7	3197.330078	3208	3172.199951	3198.01001	3198.01001	2215800		1	1
2021/6/8	3222.610107	3279.530029	3218.01001	3264.110107	3264.110107	3416700		1	1
2021/6/9	3272.870117	3297.580078	3270.699951	3281.149902	3281.149902	2455500		1	1
2021/6/10	3282.01001	3351	3281.149902	3349.649902	3349.649902	3476500		1	1
2021/6/11	3349.649902	3366.580078	3333.449951	3346.830078	3346.830078	2817400		-1	1
2021/6/14	3346.830078	3385	3335.5	3383.870117	3383.870117	2569700		1	1
2021/6/15	3384	3396.98999	3363.110107	3383.129883	3383.129883	2426200		1	1
2021/6/16	3392	3426.350098	3360.530029	3415.25	3415.25	4202800		1	-1
2021/6/17	3403.179932	3497.199951	3401	3489.23999	3489.23999	5136500		1	-1
2021/6/18	3479.98999	3507	3473.709961	3486.899902	3486.899902	5247700		-1	-1
2021/6/21	3476.419922	3482	3434	3453.959961	3453.959961	3277100		-1	1
2021/6/22	3458.060059	3523.780029	3456.090088	3505.439941	3505.439941	3345100		1	-1
2021/6/23	3505	3521	3483.199951	3503.820068	3503.820068	2813300		1	1
2021/6/24	3507.639893	3524.860107	3430.850098	3449.080078	3449.080078	3832000		-1	1
2021/6/25	3464	3464.820068	3394.179932	3401.459961	3401.459961	3941000		-1	1
2021/6/28	3416	3448	3413.51001	3443.889893	3443.889893	2242800		1	-1
2021/6/29	3438.820068	3456.030029	3423.030029	3448.139893	3448.139893	2098400		1	-1
2021/6/30	3441.060059	3471.600098	3435	3440.159912	3440.159912	2404000		-1	-1
2021/7/1	3434.610107	3457	3409.419922	3432.969971	3432.969971	2037100		1	1
2021/7/2	3451.639893	3511.719971	3436.919922	3510.97998	3510.97998	3169400		1	1
2021/7/6	3530.110107	3685.47998	3529	3675.73999	3675.73999	6744800		1	1
2021/7/7	3717.379883	3734.199951	3678.909912	3696.580078	3696.580078	5328100		-1	-1
2021/7/8	3643.560059	3759.98999	3621.120117	3731.409912	3731.409912	5180600		1	-1
2021/7/9	3722.52002	3748	3693.399902	3719.340088	3719.340088	3748200		1	1
2021/7/12	3744	3757.290039	3696.790039	3718.550049	3718.550049	2571600		-1	-1
2021/7/13	3702.100098	3773.080078	3671.320068	3677.360107	3677.360107	3845900		1	1
2021/7/14	3708.850098	3717.659912	3660.830078	3681.679932	3681.679932	3296600		-1	1
2021/7/15	3694.199951	3695.399902	3620.919922	3631.199951	3631.199951	3185300		-1	1
2021/7/16	3633.310059	3646.060059	3570.459961	3573.629883	3573.629883	4043700		-1	-1
2021/7/19	3532.580078	3550.209961	3499.159912	3549.590088	3549.590088	3784600		1	1
2021/7/20	3567.320068	3592	3518	3573.189941	3573.189941	3255700		1	1
2021/7/21	3576.379883	3586.449951	3543.639893	3585.199951	3585.199951	2319000		1	1
2021/7/22	3587.22998	3640.02002	3582.27002	3638.030029	3638.030029	3265400		1	1
2021/7/23	3640	3666.110107	3622.040039	3656.639893	3656.639893	2436300		1	1
2021/7/26	3673.169922	3712.080078	3647.25	3699.820068	3699.820068	2900100		1	-1
2021/7/27	3698.5	3698.5	3586.149902	3626.389893	3626.389893	4131900		-1	1
2021/7/28	3633.780029	3658.419922	3601	3630.320068	3630.320068	2999400		-1	-1
2021/7/29	3627.75	3637.949951	3580.01001	3599.919922	3599.919922	5520000		-1	-1
2021/7/30	3347.949951	3368.139893	3306.97998	3327.590088	3327.590088	9965600		1	1
2021/8/2	3353.100098	3358.919922	3317	3331.47998	3331.47998	3353900		-1	1
2021/8/3	3340.719971	3391	3299.77002	3366.23999	3366.23999	4157300		1	1
2021/8/4	3379.350098	3388.879883	3345.560059	3354.719971	3354.719971	2183900		-1	1
2021/8/5	3356.219971	3389	3340.919922	3375.98999	3375.98999	2433500		1	-1
2021/8/6	3375	3375	3329.040039	3344.939941	3344.939941	2637600		-1	-1
2021/8/9	3343.610107	3354.879883	3328.52002	3341.870117	3341.870117	2148200		1	1
2021/8/10	3345.01001	3358	3315	3320.679932	3320.679932	2412600		-1	1
2021/8/11	3331.449951	3337.699951	3277.790039	3292.110107	3292.110107	2947200		-1	-1
2021/8/12	3290	3314.51001	3269.669922	3303.5	3303.5	2314100		1	1
2021/8/13	3305.669922	3306.070068	3283	3293.969971	3293.969971	2056700		-1	-1
2021/8/16	3283	3300	3211.129883	3298.98999	3298.98999	3319700		-1	-1
2021/8/17	3277.5	3280.48999	3225.679932	3241.959961	3241.959961	3387900		-1	1
2021/8/18	3241.98999	3254.100098	3200	3201.219971	3201.219971	2804300		-1	-1
2021/8/19	3194.02002	3233	3182.459961	3187.75	3187.75	3782900		1	1
2021/8/20	3203.870117	3207.810059	3175.76001	3199.949951	3199.949951	3358400		1	1
2021/8/23	3211.899902	3280.899902	3210.01001	3265.870117	3265.870117	3268100		1	1
2021/8/24	3280	3315.48999	3274.580078	3305.780029	3305.780029	2551800		1	1
2021/8/25	3309.870117	3321	3286.149902	3299.179932	3299.179932	1680300		-1	-1
2021/8/26	3299	3332	3296	3316	3316	2098800		1	1
2021/8/27	3333.22998	3352.320068	3313.75	3349.629883	3349.629883	2402400		1	1
2021/8/30	3357.429932	3445	3355.219971	3421.570068	3421.570068	3192200		1	1
2021/8/31	3424.800049	3472.580078	3395.590088	3470.790039	3470.790039	4356400		1	1
2021/9/1	3496.399902	3527	3475.23999	3479	3479	3629900		-1	1
2021/9/2	3494.76001	3511.959961	3455	3463.120117	3463.120117	2923700		-1	-1
2021/9/3	3452	3482.669922	3436.439941	3478.050049	3478.050049	2575700		1	-1
2021/9/7	3478	3528.090088	3476.939941	3509.290039	3509.290039	2737900		1	1
2021/9/8	3511.649902	3545.629883	3495.669922	3525.5	3525.5	3053400		1	1
2021/9/9	3526.02002	3549.98999	3480.370117	3484.159912	3484.159912	2719200		-1	1
2021/9/10	3501.830078	3508.449951	3462.909912	3469.149902	3469.149902	2397300		-1	1
2021/9/13	3482.800049	3497.959961	3438	3457.169922	3457.169922	2569000		-1	1
2021/9/14	3475.550049	3486.810059	3437.709961	3450	3450	1936900		-1	-1
2021/9/15	3442.52002	3485.419922	3402.01001	3475.790039	3475.790039	2957500		1	-1
2021/9/16	3459.959961	3492.550049	3446.139893	3488.23999	3488.23999	2583600		1	1
2021/9/17	3488.409912	3497.409912	3452.129883	3462.52002	3462.52002	4616600		-1	-1
2021/9/20	3396	3419	3305.01001	3355.72998	3355.72998	4669100		-1	1
2021/9/21	3375	3379.699951	3332.389893	3343.629883	3343.629883	2780900		-1	1
2021/9/22	3351	3389	3341.050049	3380.050049	3380.050049	2411400		1	1
2021/9/23	3380.050049	3428.959961	3380.050049	3416	3416	2379400		1	-1
2021/9/24	3402.01001	3429.26001	3393.399902	3425.52002	3425.52002	2116200		-1	-1
2021/9/27	3371.5	3415.570068	3339.610107	3405.800049	3405.800049	3634500		-1	-1
2021/9/28	3357.709961	3369.189941	3290.100098	3315.959961	3315.959961	4430800		-1	1
2021/9/29	3322.110107	3351.300049	3297.870117	3301.120117	3301.120117	2562300		-1	1
2021/9/30	3316	3327.850098	3273.98999	3285.040039	3285.040039	2842400		-1	1
2021/10/1	3289.01001	3309.169922	3255.939941	3283.26001	3283.26001	2835600		-1	-1
2021/10/4	3279.389893	3279.98999	3176.25	3189.780029	3189.780029	4523100		-1	1
2021/10/5	3204.5	3260.72998	3202.459961	3221	3221	3269200		1	-1
2021/10/6	3213.530029	3264.340088	3198.620117	3262.01001	3262.01001	2533000		1	1
2021/10/7	3291.540039	3325.75	3283.060059	3302.429932	3302.429932	2409100		1	1
2021/10/8	3317	3321.429932	3288.199951	3288.620117	3288.620117	1998200		-1	-1
2021/10/11	3275	3292.590088	3238.100098	3246.300049	3246.300049	2034200		-1	1
2021/10/12	3257	3267.530029	3236.280029	3247.330078	3247.330078	1819600		1	1
2021/10/13	3269.709961	3288.379883	3261.090088	3284.280029	3284.280029	2420100		1	1
2021/10/14	3302.449951	3312.600098	3290.780029	3299.860107	3299.860107	2109500		1	1
2021/10/15	3311.419922	3410.419922	3304	3409.02002	3409.02002	5179900		1	-1
2021/10/18	3388.360107	3449.169922	3385.100098	3446.73999	3446.73999	3174100		1	-1
2021/10/19	3434.290039	3454.689941	3422	3444.149902	3444.149902	2386100		1	1
2021/10/20	3452.659912	3462.860107	3400.370117	3415.060059	3415.060059	2139800		-1	-1
2021/10/21	3414.25	3440.280029	3403	3435.01001	3435.01001	1881400		1	-1
2021/10/22	3421	3429.840088	3331.300049	3335.550049	3335.550049	3139100		-1	-1
2021/10/25	3335	3347.800049	3297.699951	3320.370117	3320.370117	2226000		1	1
2021/10/26	3349.51001	3416.120117	3343.97998	3376.070068	3376.070068	2698300		1	1
2021/10/27	3388	3437	3371.449951	3392.48999	3392.48999	2702200		1	1
2021/10/28	3402.100098	3479	3386	3446.570068	3446.570068	5708700		-1	-1
2021/10/29	3300.02002	3374.820068	3273.320068	3372.429932	3372.429932	6486100		1	-1
2021/11/1	3361.800049	3375.860107	3292.02002	3318.110107	3318.110107	3608900		-1	-1
2021/11/2	3315.01001	3331.120117	3283.550049	3312.75	3312.75	2627600		-1	-1
2021/11/3	3309	3394.919922	3297.52002	3384	3384	3397200		1	-1
2021/11/4	3370	3498.629883	3365	3477	3477	5353000		1	1
2021/11/5	3477	3566.25	3476.97998	3518.98999	3518.98999	4997000		1	1
2021/11/8	3523.23999	3579	3487.860107	3488.97998	3488.97998	3074000		-1	1
2021/11/9	3515.25	3593.77002	3501.429932	3576.22998	3576.22998	4294900		1	-1
2021/11/10	3563.870117	3605.449951	3463.090088	3482.050049	3482.050049	4027400		-1	1
2021/11/11	3513	3543.23999	3467.469971	3472.5	3472.5	2264400		-1	1
2021/11/12	3485	3540.72998	3447.050049	3525.149902	3525.149902	2689400		1	1
2021/11/15	3537	3593.879883	3525.810059	3545.679932	3545.679932	2929700		1	-1
2021/11/16	3539	3576.5	3525.149902	3540.699951	3540.699951	2217100		1	1
2021/11/17	3564.719971	3587.25	3545.350098	3549	3549	2560300		1	1
2021/11/18	3566.350098	3704.199951	3561	3696.060059	3696.060059	5703500		1	1
2021/11/19	3712.689941	3762.149902	3675.719971	3676.570068	3676.570068	4936700		-1	-1
2021/11/22	3676.379883	3713.459961	3567.5	3572.570068	3572.570068	4842200		-1	1
2021/11/23	3585.040039	3621.050049	3527.709961	3580.040039	3580.040039	3690200		-1	-1
2021/11/24	3562.669922	3613.639893	3536.850098	3580.409912	3580.409912	2328000		1	1
2021/11/26	3602.100098	3633.5	3504.149902	3504.560059	3504.560059	2991300		-1	1
2021/11/29	3547.639893	3596	3531.5	3561.570068	3561.570068	3265600		1	1
2021/11/30	3563.5	3585.77002	3492.01001	3507.070068	3507.070068	4001100		-1	1
2021/12/1	3545	3559.879883	3441.600098	3443.719971	3443.719971	3745800		-1	1
2021/12/2	3460	3492.699951	3423.75	3437.360107	3437.360107	3236300		-1	1
2021/12/3	3455	3469.870117	3338.600098	3389.790039	3389.790039	4035600		-1	1
2021/12/6	3393	3473.909912	3338.689941	3427.370117	3427.370117	3443000		1	1
2021/12/7	3492	3549.98999	3466.689941	3523.290039	3523.290039	3320500		1	-1
2021/12/8	3523.01001	3543.600098	3495.01001	3523.159912	3523.159912	2262700		-1	-1
2021/12/9	3515	3539.389893	3482.790039	3483.419922	3483.419922	2303100		-1	1
2021/12/10	3508.340088	3518.540039	3410	3444.23999	3444.23999	3034500		-1	-1
2021/12/13	3440	3442	3382.600098	3391.350098	3391.350098	3108500		-1	-1
2021/12/14	3351	3389.97998	3328.800049	3381.830078	3381.830078	2798800		1	-1
2021/12/15	3371.959961	3472	3303.899902	3466.300049	3466.300049	3789700		1	1
2021/12/16	3467.370117	3483.320068	3363.209961	3377.419922	3377.419922	3043800		-1	-1
2021/12/17	3354.209961	3417.969971	3312.27002	3400.350098	3400.350098	4277100		-1	-1
2021/12/20	3337	3357.48999	3312	3341.580078	3341.580078	2868600		1	1
2021/12/21	3357.01001	3414.330078	3312.949951	3408.340088	3408.340088	2797800		1	-1
2021/12/22	3385.399902	3441	3370.01001	3420.73999	3420.73999	2751800		1	-1
2021/12/23	3408.560059	3439.5	3403	3421.370117	3421.370117	1839400		1	-1
2021/12/27	3420.73999	3458.860107	3384.310059	3393.389893	3393.389893	2934400		-1	1
2021/12/28	3403.649902	3443.52002	3382.709961	3413.219971	3413.219971	2731900		1	1
2021/12/29	3416.800049	3424.23999	3372.01001	3384.02002	3384.02002	1787700		-1	1
2021/12/30	3394	3417.76001	3370.47998	3372.889893	3372.889893	1879200		-1	-1
									1
