# Supplementary material for: Stock trend prediction using sentiment analysis
Source: PeerJ Comput Sci. 2023 Mar 20;9:e1293. doi: 10.7717/peerj-cs.1293 (PMC10403218; doi:10.7717/peerj-cs.1293)
Supplement: Supplemental Information 1 [file peerj-cs-09-1293-s001.zip › Stock/MSFT.csv]

Date	Open	High	Low	Close	Adj Close	Volume		Goal II: Open t+1 - Open t	Goal II: Open t+1 - Close t
2020/12/28	224.449997	226.029999	223.020004	224.960007	222.629654	17933500		1	1
2020/12/29	226.309998	227.179993	223.580002	224.149994	221.828049	17403200		-1	1
2020/12/30	225.229996	225.630005	221.470001	221.679993	219.383621	20272300		-1	1
2020/12/31	221.699997	223	219.679993	222.419998	220.115967	20942100		1	1
2021/1/4	222.529999	223	214.809998	217.690002	215.434967	37130100		-1	-1
2021/1/5	217.259995	218.520004	215.699997	217.899994	215.642792	23823000		-1	-1
2021/1/6	212.169998	216.490005	211.940002	212.25	210.051315	35930700		1	1
2021/1/7	214.039993	219.339996	213.710007	218.289993	216.028748	27694500		1	1
2021/1/8	218.679993	220.580002	217.029999	219.619995	217.344971	22956200		-1	-1
2021/1/11	218.470001	218.910004	216.729996	217.490005	215.237045	23031300		-1	-1
2021/1/12	216.5	217.100006	213.320007	214.929993	212.703537	23249300		-1	-1
2021/1/13	214.020004	216.759995	213.929993	216.339996	214.098953	20087100		1	-1
2021/1/14	215.910004	217.460007	212.740005	213.020004	210.813354	29480800		-1	1
2021/1/15	213.520004	214.509995	212.029999	212.649994	210.447174	31746500		1	1
2021/1/19	213.75	216.979996	212.630005	216.440002	214.197922	30480900		1	1
2021/1/20	217.699997	225.789993	217.289993	224.339996	222.016068	37777300		1	1
2021/1/21	224.699997	226.300003	222.419998	224.970001	222.639572	30709400		1	1
2021/1/22	227.080002	230.070007	225.800003	225.949997	223.60939	30172700		1	1
2021/1/25	229.119995	229.779999	224.220001	229.529999	227.152313	33152100		1	1
2021/1/26	231.860001	234.179993	230.080002	232.330002	229.923309	49169600		1	1
2021/1/27	238	240.440002	230.139999	232.899994	230.487411	69870600		-1	1
2021/1/28	235.610001	242.639999	235.089996	238.929993	236.454926	49111200		1	-1
2021/1/29	235.990005	238.020004	231.350006	231.960007	229.557159	42503100		-1	1
2021/2/1	235.059998	242.5	232.429993	239.649994	237.16748	33314200		1	1
2021/2/2	241.300003	242.309998	238.690002	239.509995	237.028946	25916300		-1	1
2021/2/3	239.570007	245.089996	239.259995	243	240.482773	27158100		1	-1
2021/2/4	242.660004	243.240005	240.369995	242.009995	239.503021	25296100		-1	1
2021/2/5	242.229996	243.279999	240.419998	242.199997	239.691071	18054800		1	1
2021/2/8	243.149994	243.679993	240.809998	242.470001	239.958282	22211900		-1	-1
2021/2/9	241.869995	244.759995	241.380005	243.770004	241.244812	23565000		1	1
2021/2/10	245	245.919998	240.889999	242.820007	240.304642	22186700		-1	1
2021/2/11	244.779999	245.149994	242.149994	244.490005	241.957367	15751100		-1	-1
2021/2/12	243.929993	245.300003	242.729996	244.990005	242.452179	16561100		1	1
2021/2/16	245.029999	246.130005	242.919998	243.699997	241.175522	26728500		-1	-1
2021/2/17	241.320007	244.309998	240.940002	244.199997	242.226959	21653500		1	-1
2021/2/18	241.800003	243.929993	240.860001	243.789993	241.820267	16925600		1	-1
2021/2/19	243.75	243.860001	240.179993	240.970001	239.023071	25262600		-1	-1
2021/2/22	237.419998	237.929993	232.399994	234.509995	232.615234	36446900		-1	-1
2021/2/23	230.330002	234.830002	228.729996	233.270004	231.385269	30228700		-1	-1
2021/2/24	230.009995	235.199997	229	234.550003	232.654922	26339700		1	-1
2021/2/25	232.080002	234.589996	227.880005	228.990005	227.139862	39542200		-1	1
2021/2/26	231.529999	235.369995	229.539993	232.380005	230.502472	37819200		1	1
2021/3/1	235.899994	237.470001	233.149994	236.940002	235.02562	25324000		1	1
2021/3/2	237.009995	237.300003	233.449997	233.869995	231.980423	22812500		-1	-1
2021/3/3	232.160004	233.580002	227.259995	227.559998	225.721405	34029500		-1	-1
2021/3/4	226.740005	232.490005	224.259995	226.729996	224.898102	44727800		1	1
2021/3/5	229.520004	233.270004	226.460007	231.600006	229.72876	41872800		1	-1
2021/3/8	231.369995	233.369995	227.130005	227.389999	225.552765	35267400		1	1
2021/3/9	232.880005	235.380005	231.669998	233.779999	231.891129	33080500		1	1
2021/3/10	237	237	232.039993	232.419998	230.54213	29746800		-1	1
2021/3/11	234.960007	239.169998	234.309998	237.130005	235.214066	29907600		-1	-1
2021/3/12	234.009995	235.820007	233.229996	235.75	233.845245	22653700		1	-1
2021/3/15	234.960007	235.190002	231.809998	234.809998	232.912827	26034900		1	1
2021/3/16	236.279999	240.059998	235.940002	237.710007	235.789398	28092200		-1	-1
2021/3/17	236.149994	238.550003	233.229996	237.039993	235.124802	29562100		-1	-1
2021/3/18	232.559998	234.190002	230.330002	230.720001	228.855881	34833000		-1	1
2021/3/19	231.020004	232.470001	229.350006	230.350006	228.488861	46430700		-1	-1
2021/3/22	230.270004	236.899994	230.139999	235.990005	234.083298	30127000		1	1
2021/3/23	237.490005	241.050003	237.070007	237.580002	235.660446	31638400		1	1
2021/3/24	237.850006	238	235.320007	235.460007	233.557587	25620100		-1	-1
2021/3/25	235.300003	236.940002	231.570007	232.339996	230.462784	34061900		-1	-1
2021/3/26	231.550003	236.710007	231.550003	236.479996	234.569321	25479900		1	1
2021/3/29	236.589996	236.800003	231.880005	235.240005	233.339355	25227500		-1	-1
2021/3/30	233.529999	233.850006	231.100006	231.850006	229.976746	24792000		-1	1
2021/3/31	232.910004	239.100006	232.389999	235.770004	233.865067	43623500		1	1
2021/4/1	238.470001	242.839996	238.050003	242.350006	240.391907	30338000		1	1
2021/4/5	242.759995	249.960007	242.699997	249.070007	247.057602	36910600		1	-1
2021/4/6	247.610001	249.399994	246.880005	247.860001	245.857376	22931900		1	-1
2021/4/7	247.809998	250.929993	247.190002	249.899994	247.880905	22719800		1	1
2021/4/8	252.770004	254.139999	252	253.25	251.203827	23625200		1	-1
2021/4/9	252.869995	255.990005	252.440002	255.850006	253.782837	24326800		1	-1
2021/4/12	254.710007	257.670013	254.619995	255.910004	253.842346	27148700		1	1
2021/4/13	257.26001	259.190002	256.829987	258.48999	256.401489	23837500		1	-1
2021/4/14	257.480011	258.829987	255.160004	255.589996	253.524918	23070900		1	1
2021/4/15	257.929993	259.929993	257.730011	259.5	257.403351	25627500		1	-1
2021/4/16	259.470001	261	257.600006	260.73999	258.633301	24878600		1	-1
2021/4/19	260.190002	261.480011	257.820007	258.73999	256.649475	23209300		-1	-1
2021/4/20	257.820007	260.200012	256.839996	258.26001	256.17337	19722900		1	1
2021/4/21	258.940002	260.679993	257.25	260.579987	258.474609	24030400		1	-1
2021/4/22	260.209991	261.779999	255.639999	257.170013	255.092178	25606200		-1	1
2021/4/23	257.880005	261.51001	257.269989	261.149994	259.040039	21462600		1	1
2021/4/26	261.660004	262.440002	260.170013	261.549988	259.436798	19763300		-1	1
2021/4/27	261.579987	263.190002	260.119995	261.970001	259.853394	31014200		-1	-1
2021/4/28	256.079987	256.540009	252.949997	254.559998	252.50325	46903100		-1	1
2021/4/29	255.460007	256.100006	249	252.509995	250.469818	40589000		-1	-1
2021/4/30	249.740005	253.080002	249.600006	252.179993	250.142471	30945100		1	1
2021/5/3	253.399994	254.350006	251.119995	251.860001	249.825073	19626600		-1	-1
2021/5/4	250.970001	251.210007	245.759995	247.789993	245.787949	32756100		-1	1
2021/5/5	249.059998	249.5	245.820007	246.470001	244.478638	21901300		-1	-1
2021/5/6	246.449997	249.860001	244.690002	249.729996	247.712265	26491100		1	1
2021/5/7	252.149994	254.300003	251.169998	252.460007	250.420242	27032900		-1	-1
2021/5/10	250.869995	251.729996	247.119995	247.179993	245.182877	29299900		-1	-1
2021/5/11	244.550003	246.600006	242.570007	246.229996	244.240555	33641600		-1	-1
2021/5/12	242.169998	244.380005	238.070007	239	237.068985	36684400		-1	1
2021/5/13	241.800003	245.600006	241.419998	243.029999	241.066406	29624300		1	1
2021/5/14	245.580002	249.179993	245.490005	248.149994	246.145035	23901100		1	-1
2021/5/17	246.550003	246.589996	243.520004	245.179993	243.199036	24970200		-1	1
2021/5/18	246.270004	246.410004	242.899994	243.080002	241.115997	20168000		-1	-1
2021/5/19	239.309998	243.229996	238.600006	243.119995	241.712524	25739800		1	1
2021/5/20	243.960007	247.949997	243.860001	246.479996	245.05307	21800700		1	1
2021/5/21	247.570007	248.330002	244.740005	245.169998	243.750656	21863100		1	1
2021/5/24	247.789993	251.160004	247.509995	250.779999	249.328201	21411500		1	1
2021/5/25	251.770004	252.75	250.820007	251.720001	250.262756	17704300		-1	-1
2021/5/26	251.429993	252.940002	250.75	251.490005	250.034088	17771600		-1	-1
2021/5/27	251.169998	251.479996	249.25	249.309998	247.866714	24426200		-1	1
2021/5/28	251	252.080002	249.559998	249.679993	248.234558	18270200		1	1
2021/6/1	251.229996	251.289993	246.960007	247.399994	245.967743	23213300		-1	1
2021/6/2	248.130005	249.270004	245.839996	247.300003	245.868332	19406700		-1	-1
2021/6/3	245.220001	246.339996	243	245.710007	244.287567	25307700		1	1
2021/6/4	247.759995	251.649994	247.509995	250.789993	249.338135	25281100		1	-1
2021/6/7	249.979996	254.089996	249.809998	253.809998	252.340637	23079200		1	1
2021/6/8	255.160004	256.01001	252.509995	252.570007	251.107834	22455000		-1	1
2021/6/9	253.809998	255.529999	253.210007	253.589996	252.121918	17937600		1	1
2021/6/10	254.289993	257.459991	253.669998	257.23999	255.750778	24563600		1	1
2021/6/11	257.98999	258.48999	256.609985	257.890015	256.397064	18999700		-1	1
2021/6/14	257.899994	259.950012	256.799988	259.890015	258.385468	19150500		1	-1
2021/6/15	259.769989	259.98999	257.679993	258.359985	256.864288	18038900		-1	1
2021/6/16	259.399994	260.579987	254.419998	257.380005	255.889984	27220000		-1	-1
2021/6/17	256.070007	261.75	256.01001	260.899994	259.389618	27565500		1	-1
2021/6/18	259.630005	262.299988	258.75	259.429993	257.928101	37202200		1	1
2021/6/21	259.820007	263.519989	257.920013	262.630005	261.109589	26696100		1	1
2021/6/22	262.720001	265.790009	262.399994	265.51001	263.972931	24694100		1	1
2021/6/23	265.98999	266.829987	264.429993	265.269989	263.734283	19518700		1	1
2021/6/24	266.160004	267.850006	265.470001	266.690002	265.146088	21446900		1	-1
2021/6/25	266.230011	267.25	264.76001	265.019989	263.485748	25611100		-1	1
2021/6/28	266.190002	268.899994	265.910004	268.720001	267.164337	19590000		1	1
2021/6/29	268.869995	271.649994	267.980011	271.399994	269.828796	19937800		1	-1
2021/6/30	270.690002	271.359985	269.600006	270.899994	269.331696	21656500		-1	-1
2021/7/1	269.609985	271.839996	269.600006	271.600006	270.027649	16725300		1	1
2021/7/2	272.820007	278	272.5	277.649994	276.042633	26458000		1	1
2021/7/6	278.029999	279.369995	274.299988	277.660004	276.052582	31565600		1	1
2021/7/7	279.399994	280.690002	277.149994	279.929993	278.309418	23260000		-1	-1
2021/7/8	276.899994	278.730011	274.869995	277.420013	275.813965	24618600		-1	-1
2021/7/9	275.720001	278.049988	275.320007	277.940002	276.330963	23916700		1	1
2021/7/12	279.160004	279.769989	276.579987	277.320007	275.714539	18931700		-1	1
2021/7/13	277.519989	282.850006	277.390015	280.980011	279.353363	26120100		1	1
2021/7/14	282.350006	283.660004	280.549988	282.51001	280.874512	23113700		-1	-1
2021/7/15	282	282.51001	279.829987	281.029999	279.403046	22604200		1	1
2021/7/16	282.070007	284.100006	279.459991	280.75	279.124695	26186800		-1	-1
2021/7/19	278.929993	280.369995	274.450012	277.01001	275.406372	32935600		-1	1
2021/7/20	278.029999	280.970001	276.26001	279.320007	277.702972	26259700		1	-1
2021/7/21	278.899994	281.519989	277.290009	281.399994	279.770905	24364300		1	1
2021/7/22	283.839996	286.420013	283.420013	286.140015	284.48349	23384100		1	1
2021/7/23	287.369995	289.98999	286.5	289.670013	287.993042	22768100		1	-1
2021/7/26	289	289.690002	286.640015	289.049988	287.376617	23176100		1	1
2021/7/27	289.429993	289.579987	282.950012	286.540009	284.881165	33604100		-1	1
2021/7/28	288.98999	290.149994	283.829987	286.220001	284.563019	33566900		-1	1
2021/7/29	286.23999	288.619995	286.079987	286.5	284.841431	18168300		-1	-1
2021/7/30	285.170013	286.660004	283.910004	284.910004	283.26062	20940900		1	1
2021/8/2	286.359985	286.769989	283.73999	284.820007	283.171143	16267400		-1	1
2021/8/3	285.420013	287.230011	284	287.119995	285.457825	17879000		1	-1
2021/8/4	286.220001	287.589996	284.649994	286.51001	284.851349	16191300		1	1
2021/8/5	286.880005	289.630005	286.100006	289.519989	287.843903	13900200		1	-1
2021/8/6	288.51001	289.5	287.619995	289.459991	287.784271	16585200		1	1
2021/8/9	289.75	291.549988	287.809998	288.329987	286.660767	16117600		-1	1
2021/8/10	288.799988	289.25	285.200012	286.440002	284.781738	18616600		-1	1
2021/8/11	287.209991	288.660004	285.859985	286.950012	285.288788	13955900		-1	-1
2021/8/12	286.630005	289.970001	286.339996	289.809998	288.132263	14561300		1	-1
2021/8/13	289.480011	292.899994	289.299988	292.850006	291.154663	18231400		1	1
2021/8/16	293.190002	294.820007	290.019989	294.600006	292.894501	22507600		-1	-1
2021/8/17	292.390015	293.429993	291.079987	293.079987	291.38327	20075300		-1	-1
2021/8/18	292.040009	294.820007	290.269989	290.730011	289.600281	21813000		-1	-1
2021/8/19	288.690002	297.470001	288.640015	296.769989	295.61676	29850500		1	1
2021/8/20	299.720001	305.839996	298.059998	304.359985	303.177277	40796100		1	-1
2021/8/23	303.25	305.399994	301.850006	304.649994	303.466187	22830200		1	1
2021/8/24	305.019989	305.649994	302	302.619995	301.444061	18175800		-1	1
2021/8/25	304.299988	304.589996	300.420013	302.01001	300.836456	20006100		-1	-1
2021/8/26	300.98999	302.429993	298.950012	299.089996	297.927795	17666100		-1	-1
2021/8/27	298.98999	300.869995	296.829987	299.720001	298.555328	22597000		1	1
2021/8/30	301.119995	304.220001	301.059998	303.589996	302.410278	16348100		1	1
2021/8/31	304.420013	304.5	301.5	301.880005	300.70697	26285300		-1	1
2021/9/1	302.869995	305.190002	301.48999	301.829987	300.657135	18983800		-1	1
2021/9/2	302.200012	303.359985	300.179993	301.149994	299.979767	16285600		-1	-1
2021/9/3	300.98999	302.600006	300.26001	301.140015	299.969849	14747900		1	-1
2021/9/7	301.01001	301.089996	298.200012	300.179993	299.013519	17180400		-1	-1
2021/9/8	299.779999	300.609985	297.470001	300.209991	299.043396	15046800		1	1
2021/9/9	300.820007	302.140015	297	297.25	296.09494	19927000		-1	1
2021/9/10	298.420013	299.920013	295.380005	295.709991	294.560913	19619400		-1	1
2021/9/13	297.549988	298.540009	294.079987	296.98999	295.835938	23652900		1	1
2021/9/14	299.559998	301.390015	298.100006	299.790009	298.625092	21853400		1	1
2021/9/15	303.26001	305.320007	301.820007	304.820007	303.635529	28356300		1	-1
2021/9/16	303.76001	305.309998	300.76001	305.220001	304.033966	19550800		1	-1
2021/9/17	304.170013	304.5	299.529999	299.869995	298.704742	41372500		-1	-1
2021/9/20	296.329987	298.720001	289.519989	294.299988	293.156372	38278700		-1	1
2021/9/21	295.690002	297.540009	294.070007	294.799988	293.654419	22364100		1	1
2021/9/22	296.730011	300.220001	294.51001	298.579987	297.419739	26626300		1	1
2021/9/23	298.850006	300.899994	297.529999	299.559998	298.395935	18604600		-1	-1
2021/9/24	298.230011	299.799988	296.929993	299.350006	298.186768	14999000		-1	-1
2021/9/27	296.140015	296.470001	292.940002	294.170013	293.026917	23571700		-1	-1
2021/9/28	289.799988	290.779999	282.75	283.519989	282.418274	43186200		-1	1
2021/9/29	285.100006	286.769989	283.01001	284	282.896393	26353700		1	1
2021/9/30	285.709991	287.829987	281.619995	281.920013	280.824524	32325800		-1	1
2021/10/1	282.119995	289.980011	281.290009	289.100006	287.976593	30086300		1	-1
2021/10/4	287.399994	287.75	280.25	283.109985	282.009857	31350700		-1	1
2021/10/5	284.049988	290.399994	284.049988	288.76001	287.637939	24993000		1	-1
2021/10/6	285.779999	293.630005	285.51001	293.109985	291.970978	28002600		1	1
2021/10/7	295.179993	296.640015	293.920013	294.850006	293.704254	20430500		1	1
2021/10/8	296.220001	296.640015	293.76001	294.850006	293.704254	17680300		-1	-1
2021/10/11	292.920013	297.970001	292.75	294.230011	293.08667	19298600		1	1
2021/10/12	295.339996	295.440002	292.350006	292.880005	291.741913	17974100		-1	1
2021/10/13	294.910004	297.279999	293.48999	296.309998	295.1586	23416300		1	1
2021/10/14	299.209991	303.269989	297.829987	302.75	301.573547	27262900		1	-1
2021/10/15	302.339996	304.450012	300.519989	304.209991	303.027863	25374700		1	-1
2021/10/18	303.570007	308.209991	302.690002	307.290009	306.095917	22729300		1	1
2021/10/19	308.350006	309.299988	307.220001	308.230011	307.032288	17682100		1	1
2021/10/20	309.209991	309.700012	306.109985	307.410004	306.215454	16537100		-1	-1
2021/10/21	307.170013	311.019989	306.359985	310.76001	309.552429	16918100		1	-1
2021/10/22	310.399994	311.089996	307.799988	309.160004	307.958649	17449300		-1	1
2021/10/25	309.359985	309.399994	306.459991	308.130005	306.932678	17554500		1	1
2021/10/26	311	312.399994	308.600006	310.109985	308.904938	28107300		1	1
2021/10/27	316	326.100006	316	323.170013	321.914246	52588700		1	1
2021/10/28	324.329987	324.869995	321.359985	324.350006	323.08963	26297900		-1	-1
2021/10/29	324.130005	332	323.899994	331.619995	330.33136	34744900		1	-1
2021/11/1	331.359985	331.48999	326.369995	329.369995	328.090118	27073200		-1	1
2021/11/2	330.309998	333.450012	330	333.130005	331.83551	26487100		1	1
2021/11/3	333.899994	334.899994	330.649994	334	332.702118	21500100		-1	-1
2021/11/4	332.890015	336.540009	329.51001	336.440002	335.132629	23992200		1	1
2021/11/5	338.51001	338.790009	334.420013	336.059998	334.75412	22564000		-1	1
2021/11/8	337.299988	337.649994	334.440002	336.98999	335.680511	20897000		-1	1
2021/11/9	337.109985	338.720001	334.529999	335.950012	334.644562	21307400		-1	-1
2021/11/10	334.570007	334.630005	329.920013	330.799988	329.514557	25500900		-1	1
2021/11/11	331.25	333.769989	330.51001	332.429993	331.138214	16849800		1	1
2021/11/12	333.920013	337.230011	333.790009	336.720001	335.41156	23822000		1	1
2021/11/15	337.540009	337.880005	334.029999	336.070007	334.764099	16723000		-1	-1
2021/11/16	335.679993	340.670013	335.51001	339.51001	338.190735	20886800		1	-1
2021/11/17	338.940002	342.190002	338	339.119995	338.420227	19053400		-1	-1
2021/11/18	338.179993	342.450012	337.119995	341.269989	340.565796	22463500		1	1
2021/11/19	342.640015	345.100006	342.200012	343.109985	342.402008	21963400		1	1
2021/11/22	344.619995	349.670013	339.549988	339.829987	339.128754	31031100		-1	-1
2021/11/23	337.049988	339.450012	333.559998	337.679993	336.983215	30427600		-1	-1
2021/11/24	336.279999	338.160004	333.910004	337.910004	337.212738	21661300		-1	-1
2021/11/26	334.350006	337.929993	328.119995	329.679993	328.999725	24217200		1	1
2021/11/29	334.940002	339.029999	334.73999	336.630005	335.935394	28563500		1	-1
2021/11/30	335.320007	337.779999	328.98999	330.589996	329.907837	42885600		-1	1
2021/12/1	335.130005	339.279999	329.390015	330.079987	329.398895	33337600		-1	1
2021/12/2	330.299988	333.48999	327.799988	329.48999	328.810089	30766000		1	1
2021/12/3	331.98999	332.700012	318.029999	323.01001	322.343506	41755900		-1	1
2021/12/6	323.950012	327.450012	319.230011	326.190002	325.516937	30032600		1	1
2021/12/7	331.640015	335.799988	330.100006	334.920013	334.228912	31021900		1	1
2021/12/8	335.309998	335.5	330.799988	334.970001	334.278809	24761000		-1	-1
2021/12/9	334.410004	336.48999	332.119995	333.100006	332.412659	22214200		1	1
2021/12/10	334.980011	343	334.790009	342.540009	341.833191	38077300		1	-1
2021/12/13	340.679993	343.790009	339.079987	339.399994	338.699646	28899400		-1	-1
2021/12/14	333.220001	334.640015	324.109985	328.339996	327.662476	44438700		-1	1
2021/12/15	328.609985	335.190002	324.5	334.649994	333.959473	35381100		1	1
2021/12/16	335.709991	336.76001	323.019989	324.899994	324.229584	35034800		-1	-1
2021/12/17	320.880005	324.920013	317.25	323.799988	323.131836	47750300		-1	-1
2021/12/20	320.049988	322.799988	317.570007	319.910004	319.249878	28326500		1	1
2021/12/21	323.290009	327.730011	319.799988	327.290009	326.614655	24740600		1	1
2021/12/22	328.299988	333.609985	325.75	333.200012	332.512482	24831500		1	-1
2021/12/23	332.75	336.390015	332.730011	334.690002	333.99939	19617800		1	1
2021/12/27	335.459991	342.480011	335.429993	342.450012	341.743378	19947000		1	1
2021/12/28	343.149994	343.809998	340.320007	341.25	340.545837	15661500		-1	1
2021/12/29	341.299988	344.299988	339.679993	341.950012	341.244415	15042000		1	-1
2021/12/30	341.910004	343.130005	338.820007	339.320007	338.619843	15994500		-1	-1
									1
