# Supplementary material for: Stock trend prediction using sentiment analysis
Source: PeerJ Comput Sci. 2023 Mar 20;9:e1293. doi: 10.7717/peerj-cs.1293 (PMC10403218; doi:10.7717/peerj-cs.1293)
Supplement: Supplemental Information 1 [file peerj-cs-09-1293-s001.zip › Stock/NFLX.csv]

Date	Open	High	Low	Close	Adj Close	Volume		Goal II: Open t+1 - Open t	Goal II: Open t+1 - Close t
2020/12/28	516.429993	523.659973	507.130005	519.119995	519.119995	2891900		1	1
2020/12/29	519.900024	536.549988	515.47998	530.869995	530.869995	4022400		1	-1
2020/12/30	530.130005	533.26001	523.690002	524.590027	524.590027	1876300		-1	1
2020/12/31	525.530029	545.5	523.150024	540.72998	540.72998	5392300		1	-1
2021/1/4	539	540.799988	515.090027	522.859985	522.859985	4444400		-1	-1
2021/1/5	521.549988	526.780029	515.890015	520.799988	520.799988	3133900		-1	-1
2021/1/6	511.970001	513.099976	499.5	500.48999	500.48999	5346200		-1	1
2021/1/7	508.279999	516.440002	506.420013	508.890015	508.890015	3686400		1	1
2021/1/8	511.309998	513.23999	504.51001	510.399994	510.399994	2973900		-1	-1
2021/1/11	507.839996	510.730011	497.950012	499.100006	499.100006	3806200		-1	1
2021/1/12	500	501.089996	485.670013	494.25	494.25	5990400		-1	1
2021/1/13	495.5	512.349976	493.01001	507.790009	507.790009	5032100		1	-1
2021/1/14	507.350006	514.5	499.579987	500.859985	500.859985	4177400		-1	-1
2021/1/15	500	506.320007	495.100006	497.980011	497.980011	5895800		1	1
2021/1/19	501	509.25	493.540009	501.769989	501.769989	12315800		1	1
2021/1/20	565.419983	593.289978	556.859985	586.340027	586.340027	32637500		1	-1
2021/1/21	582.450012	588.75	570.400024	579.840027	579.840027	11802100		-1	1
2021/1/22	582.099976	583.98999	564.349976	565.169983	565.169983	7550800		-1	1
2021/1/25	567	569.75	548.650024	556.780029	556.780029	7207300		-1	-1
2021/1/26	554.72998	567.98999	554.059998	561.929993	561.929993	5023800		-1	-1
2021/1/27	550.710022	556.419983	515.72998	523.280029	523.280029	8670300		-1	1
2021/1/28	535.880005	553.150024	530.73999	538.599976	538.599976	5969000		1	-1
2021/1/29	538	541	530.179993	532.390015	532.390015	4325300		-1	1
2021/2/1	536.789978	545.059998	531.72998	539.039978	539.039978	3547500		1	1
2021/2/2	542.01001	555.47998	538.929993	548.159973	548.159973	3767600		1	1
2021/2/3	550.169983	550.47998	538.23999	539.450012	539.450012	3172300		-1	1
2021/2/4	539.809998	559.47998	537.51001	552.159973	552.159973	5164500		1	1
2021/2/5	552.26001	554.440002	545.47998	550.789978	550.789978	2376200		1	1
2021/2/8	555	555	543.700012	547.919983	547.919983	2791700		-1	-1
2021/2/9	546	566	543	559.070007	559.070007	3703500		1	1
2021/2/10	562.5	566.650024	553.460022	563.590027	563.590027	3991300		1	1
2021/2/11	564.440002	565.929993	554.219971	557.590027	557.590027	2730600		-1	-1
2021/2/12	556.940002	561.25	550.849976	556.52002	556.52002	2197100		1	1
2021/2/16	557.289978	563.630005	552.72998	557.280029	557.280029	2624100		-1	-1
2021/2/17	550.98999	555.25	543.030029	551.340027	551.340027	2069600		-1	-1
2021/2/18	549	550	538.22998	548.219971	548.219971	2456200		-1	-1
2021/2/19	548	548.98999	538.809998	540.219971	540.219971	2841500		-1	-1
2021/2/22	534.98999	541.789978	530.789978	533.780029	533.780029	3078600		-1	-1
2021/2/23	525	548.539978	518.280029	546.150024	546.150024	4136500		1	-1
2021/2/24	539.799988	556.849976	539.070007	553.409973	553.409973	3245000		1	-1
2021/2/25	550.27002	556.47998	535.75	546.700012	546.700012	4252900		-1	-1
2021/2/26	546.51001	553.090027	538	538.849976	538.849976	3755600		-1	1
2021/3/1	545.570007	552.140015	542	550.640015	550.640015	3041400		1	1
2021/3/2	553.340027	556.98999	546.02002	547.820007	547.820007	3042200		-1	-1
2021/3/3	545.929993	548.01001	517.809998	520.700012	520.700012	5362400		-1	1
2021/3/4	521.5	531.5	507.679993	511.290009	511.290009	5034800		-1	1
2021/3/5	511.980011	517.76001	498.790009	516.390015	516.390015	5070000		1	-1
2021/3/8	514.460022	518.840027	492.850006	493.329987	493.329987	3981800		-1	1
2021/3/9	507.309998	513.109985	503.820007	506.440002	506.440002	3470000		1	1
2021/3/10	513.5	518.969971	504.25	504.540009	504.540009	3771500		-1	1
2021/3/11	512.200012	530.23999	510.709991	523.059998	523.059998	4714500		1	-1
2021/3/12	512.5	526.51001	506.589996	518.02002	518.02002	3981700		1	-1
2021/3/15	516.320007	520.72998	508.029999	520.25	520.25	3484300		1	1
2021/3/16	524.469971	533.419983	523.210022	524.030029	524.030029	3238900		-1	-1
2021/3/17	522	528.369995	514.299988	524.440002	524.440002	2817400		-1	-1
2021/3/18	516.400024	517.900024	503.850006	504.790009	504.790009	4094500		-1	1
2021/3/19	504.959991	513.190002	501.630005	512.179993	512.179993	4386400		1	-1
2021/3/22	509.130005	529.309998	509.130005	523.109985	523.109985	3360600		1	1
2021/3/23	529.869995	543.119995	529.400024	535.090027	535.090027	5583500		1	-1
2021/3/24	533.780029	534.419983	520	520.809998	520.809998	4102200		-1	-1
2021/3/25	516.98999	518.530029	497	502.859985	502.859985	4926800		-1	-1
2021/3/26	502.820007	508.720001	496.679993	508.049988	508.049988	3467800		1	-1
2021/3/29	505.660004	518	504.399994	513.950012	513.950012	3330000		1	-1
2021/3/30	510.51001	514.409973	506.910004	513.390015	513.390015	2418100		1	1
2021/3/31	515.669983	528.130005	515.440002	521.659973	521.659973	3503100		1	1
2021/4/1	529.929993	540.5	527.030029	539.419983	539.419983	3938600		1	1
2021/4/5	540.01001	542.849976	529.22998	540.669983	540.669983	3355900		1	1
2021/4/6	544.809998	554.169983	543.299988	544.530029	544.530029	3474200		-1	-1
2021/4/7	543.5	549.640015	541.450012	546.98999	546.98999	2151300		1	1
2021/4/8	551.130005	556.900024	547.570007	554.580017	554.580017	4309800		1	-1
2021/4/9	552.690002	556.900024	547.109985	555.309998	555.309998	2894000		-1	-1
2021/4/12	551.049988	557.97998	549.580017	552.780029	552.780029	2944100		1	1
2021/4/13	557	559.75	550.299988	553.72998	553.72998	2720300		-1	1
2021/4/14	554.869995	554.869995	538.530029	540.02002	540.02002	3740300		-1	1
2021/4/15	544.169983	553.48999	542.659973	549.219971	549.219971	3139100		1	1
2021/4/16	550.539978	551.97998	539.51001	546.539978	546.539978	3209100		-1	1
2021/4/19	546.900024	556.440002	545.530029	554.440002	554.440002	4288700		1	-1
2021/4/20	554.419983	563.559998	546.299988	549.570007	549.570007	11257600		-1	-1
2021/4/21	508	515.460022	503.600006	508.899994	508.899994	22897400		1	1
2021/4/22	513.820007	513.960022	500.549988	508.779999	508.779999	9061100		-1	1
2021/4/23	509.01001	509.700012	500.700012	505.549988	505.549988	7307700		-1	1
2021/4/26	506.76001	510.480011	503	510.299988	510.299988	4388800		1	1
2021/4/27	512.619995	512.98999	504.579987	505.549988	505.549988	3761300		-1	-1
2021/4/28	505.200012	508.399994	503.339996	506.519989	506.519989	3193000		1	1
2021/4/29	507.600006	509.290009	499	509	509	5127800		-1	-1
2021/4/30	505	514.549988	505	513.469971	513.469971	4413200		1	-1
2021/5/3	512.650024	518.950012	505.200012	509.109985	509.109985	4091900		-1	1
2021/5/4	510.779999	511.630005	496.790009	503.179993	503.179993	4349500		-1	1
2021/5/5	504.98999	507.779999	494.630005	496.079987	496.079987	3129400		-1	-1
2021/5/6	495.98999	499.549988	491.369995	499.549988	499.549988	3783700		1	1
2021/5/7	504.619995	508.549988	501.119995	503.839996	503.839996	3132800		-1	-1
2021/5/10	502	503.149994	486.109985	486.690002	486.690002	5131600		-1	-1
2021/5/11	479.75	497.98999	478.630005	495.079987	495.079987	4401000		1	-1
2021/5/12	486.829987	493.540009	482.700012	484.980011	484.980011	4121500		1	1
2021/5/13	489.130005	490.779999	482.709991	486.660004	486.660004	2712500		-1	1
2021/5/14	487.859985	494.850006	486.589996	493.369995	493.369995	2882500		-1	-1
2021/5/17	485.589996	492.709991	482.809998	488.940002	488.940002	2705200		1	-1
2021/5/18	488.399994	493.480011	486.190002	486.279999	486.279999	2350500		-1	-1
2021/5/19	481.630005	488.570007	478.540009	487.700012	487.700012	3349900		1	1
2021/5/20	489.549988	502.700012	488.980011	501.670013	501.670013	3721200		1	1
2021/5/21	503.119995	505.399994	497.26001	497.890015	497.890015	3322900		-1	1
2021/5/24	501.049988	504.25	499.51001	502.899994	502.899994	2412600		1	1
2021/5/25	506	506.369995	499.220001	501.339996	501.339996	2699500		-1	1
2021/5/26	502.339996	504.140015	500.5	502.359985	502.359985	2465300		-1	-1
2021/5/27	501.799988	505.100006	498.540009	503.859985	503.859985	3253800		1	1
2021/5/28	504.399994	511.76001	502.529999	502.809998	502.809998	2910300		-1	1
2021/6/1	504.01001	505.410004	497.73999	499.079987	499.079987	2482600		-1	1
2021/6/2	499.820007	503.220001	495.820007	499.23999	499.23999	2269000		-1	-1
2021/6/3	495.190002	496.660004	487.25	489.429993	489.429993	3887400		-1	1
2021/6/4	492	501.859985	490.950012	494.73999	494.73999	3160500		1	-1
2021/6/7	492.920013	496.700012	490.549988	494.660004	494.660004	2791900		1	1
2021/6/8	497	498.820007	489.369995	492.390015	492.390015	2374000		-1	1
2021/6/9	494.5	496.089996	484.649994	485.809998	485.809998	3055000		-1	1
2021/6/10	487.170013	490.209991	482.140015	487.269989	487.269989	4382900		1	1
2021/6/11	490	491.410004	487.779999	488.769989	488.769989	3124000		-1	1
2021/6/14	489.679993	503.5	486.910004	499.890015	499.890015	4400200		1	1
2021/6/15	501.230011	501.230011	490.399994	491.899994	491.899994	3104100		-1	1
2021/6/16	495	496.459991	486.279999	492.410004	492.410004	3533200		-1	-1
2021/6/17	490.25	501.799988	490.149994	498.339996	498.339996	3198300		1	-1
2021/6/18	496.399994	504.48999	495.23999	500.769989	500.769989	5197600		1	1
2021/6/21	501.640015	502.049988	492.279999	497	497	5277300		-1	1
2021/6/22	498.540009	513.549988	495.799988	508.820007	508.820007	5809300		1	-1
2021/6/23	508.480011	516.630005	508.200012	512.73999	512.73999	3944800		1	1
2021/6/24	517.960022	520.960022	514.400024	518.059998	518.059998	3361200		1	1
2021/6/25	528.840027	533.059998	525	527.070007	527.070007	5299100		-1	1
2021/6/28	528.119995	533.940002	524.559998	533.030029	533.030029	2820200		1	1
2021/6/29	533.549988	536.130005	528.570007	533.5	533.5	2314600		1	1
2021/6/30	534.059998	534.380005	526.820007	528.210022	528.210022	2773400		-1	-1
2021/7/1	525.719971	537.039978	525.719971	533.539978	533.539978	2805400		1	1
2021/7/2	535.5	538.539978	529.390015	533.97998	533.97998	1975500		-1	-1
2021/7/6	533	542.859985	533	541.640015	541.640015	2775100		1	1
2021/7/7	544.23999	544.640015	531.659973	535.960022	535.960022	2722500		-1	-1
2021/7/8	530.929993	535.5	529.090027	530.76001	530.76001	3269000		1	1
2021/7/9	531	538.26001	528.580017	535.97998	535.97998	2777200		1	1
2021/7/12	540.299988	540.650024	532.919983	537.309998	537.309998	1780700		-1	-1
2021/7/13	535.76001	545.330017	535.76001	540.679993	540.679993	2751600		1	1
2021/7/14	541.01001	554.099976	541.01001	547.950012	547.950012	4659500		1	1
2021/7/15	553.969971	557.539978	538.200012	542.950012	542.950012	5713900		-1	-1
2021/7/16	541.809998	544.059998	527.049988	530.309998	530.309998	3442100		-1	-1
2021/7/19	526.049988	534.909973	522.23999	532.280029	532.280029	3885800		1	-1
2021/7/20	526.070007	536.640015	520.299988	531.049988	531.049988	6930400		1	-1
2021/7/21	526.130005	530.98999	505.609985	513.630005	513.630005	11906800		-1	-1
2021/7/22	510.209991	513.679993	507	511.769989	511.769989	4328100		1	1
2021/7/23	512.159973	517.409973	504.660004	515.409973	515.409973	3820500		1	-1
2021/7/26	514.380005	521.130005	509.01001	516.48999	516.48999	2254500		1	1
2021/7/27	518.080017	521.950012	512.049988	518.909973	518.909973	2759000		1	1
2021/7/28	521.820007	524.469971	516.97998	519.299988	519.299988	2390500		-1	1
2021/7/29	519.960022	520.780029	513.789978	514.25	514.25	1736000		-1	-1
2021/7/30	512.690002	519.789978	510.959991	517.570007	517.570007	2534900		1	1
2021/8/2	519	519.849976	510.51001	515.150024	515.150024	2096600		-1	-1
2021/8/3	514.390015	515.630005	505.369995	510.820007	510.820007	2579400		-1	1
2021/8/4	513	517.97998	510.369995	517.349976	517.349976	2039400		1	-1
2021/8/5	517.130005	525.409973	514.02002	524.890015	524.890015	2556700		1	-1
2021/8/6	524	526.840027	519.390015	520.549988	520.549988	1919400		-1	1
2021/8/9	521.150024	522.669983	517.98999	519.969971	519.969971	1367800		-1	1
2021/8/10	520	520.789978	512.969971	515.840027	515.840027	1960500		-1	1
2021/8/11	517	519.570007	509.769989	512.400024	512.400024	1673900		-1	-1
2021/8/12	511.859985	513	507.200012	510.720001	510.720001	1685700		1	1
2021/8/13	512.640015	521.440002	511.51001	515.919983	515.919983	2176300		1	-1
2021/8/16	515.23999	523.380005	512.299988	517.919983	517.919983	2032800		1	-1
2021/8/17	515.469971	520.789978	514.200012	518.909973	518.909973	2309800		1	1
2021/8/18	520	526.380005	518.650024	521.869995	521.869995	2582000		1	1
2021/8/19	522.73999	548.390015	521.869995	543.710022	543.710022	7497300		1	1
2021/8/20	545.090027	551.390015	539.099976	546.880005	546.880005	3774300		1	-1
2021/8/23	545.97998	555.549988	543.73999	553.330017	553.330017	2602000		1	-1
2021/8/24	551.47998	555.309998	549.27002	553.409973	553.409973	2109500		-1	-1
2021/8/25	550.159973	552.840027	545.450012	547.580017	547.580017	2065600		-1	-1
2021/8/26	546.159973	552.599976	545.900024	550.119995	550.119995	1595500		1	1
2021/8/27	551.599976	564.169983	549.25	558.919983	558.919983	3251100		1	-1
2021/8/30	557.25	567.159973	556.450012	566.179993	566.179993	2434800		1	-1
2021/8/31	566.119995	569.47998	561.609985	569.190002	569.190002	2431900		1	-1
2021/9/1	569	591	569	582.070007	582.070007	5626200		1	1
2021/9/2	583.679993	598.76001	583.679993	588.549988	588.549988	6179900		1	-1
2021/9/3	585.799988	591.880005	583.140015	590.530029	590.530029	2681200		1	1
2021/9/7	594.690002	613.849976	593.98999	606.710022	606.710022	5821400		1	-1
2021/9/8	603.840027	615.599976	595.710022	606.049988	606.049988	5424500		1	1
2021/9/9	606.469971	609.440002	596.549988	597.539978	597.539978	2954200		-1	1
2021/9/10	598.159973	609.450012	593.669983	598.719971	598.719971	3948000		1	-1
2021/9/13	598.570007	598.570007	582.780029	589.289978	589.289978	3062900		-1	-1
2021/9/14	584.890015	587.280029	575.559998	577.76001	577.76001	3457000		-1	1
2021/9/15	578.169983	584.619995	575.369995	582.869995	582.869995	2755600		1	1
2021/9/16	584.299988	587.47998	577.719971	586.5	586.5	1832000		1	1
2021/9/17	587.849976	590.280029	580.849976	589.349976	589.349976	4145100		-1	-1
2021/9/20	586.789978	591.530029	568.080017	575.429993	575.429993	3732200		-1	1
2021/9/21	578.309998	581.880005	569.369995	573.140015	573.140015	2250900		1	1
2021/9/22	579.690002	595.650024	579.690002	590.650024	590.650024	4021800		1	1
2021/9/23	590.789978	599.320007	589.130005	593.26001	593.26001	2526200		1	-1
2021/9/24	592.5	592.97998	583.640015	592.390015	592.390015	2126200		-1	-1
2021/9/27	587.950012	593.580017	576.929993	592.640015	592.640015	2504700		1	-1
2021/9/28	589	599.539978	580.159973	583.849976	583.849976	4431100		1	1
2021/9/29	589.01001	609.880005	588.01001	599.059998	599.059998	6221000		1	1
2021/9/30	608.049988	619	608.049988	610.340027	610.340027	6612600		-1	-1
2021/10/1	604.23999	614.98999	597.51001	613.150024	613.150024	4090800		1	1
2021/10/4	613.390015	626.130005	594.679993	603.349976	603.349976	4995900		-1	1
2021/10/5	606.940002	640.390015	606.890015	634.809998	634.809998	9534300		1	-1
2021/10/6	628.179993	639.869995	626.359985	639.099976	639.099976	4580400		1	1
2021/10/7	642.22998	646.840027	630.450012	631.849976	631.849976	3556900		-1	1
2021/10/8	634.169983	643.799988	630.859985	632.659973	632.659973	3271100		-1	1
2021/10/11	633.200012	639.419983	626.780029	627.039978	627.039978	2862500		-1	1
2021/10/12	633.02002	637.659973	621.98999	624.940002	624.940002	3227300		-1	1
2021/10/13	632.179993	632.179993	622.099976	629.76001	629.76001	2420300		1	1
2021/10/14	632.22998	636.880005	626.789978	633.799988	633.799988	2671700		1	1
2021/10/15	638	639.419983	625.159973	628.289978	628.289978	4114400		-1	1
2021/10/18	632.099976	638.409973	620.590027	637.969971	637.969971	4669100		1	-1
2021/10/19	636.969971	641	632.299988	639	639	7633100		-1	-1
2021/10/20	625.570007	637.400024	617.150024	625.140015	625.140015	10622000		1	1
2021/10/21	628.890015	654.01001	628.650024	653.159973	653.159973	8437100		1	-1
2021/10/22	651.809998	665.460022	651.809998	664.780029	664.780029	6186000		1	-1
2021/10/25	663.73999	675.880005	657.070007	671.659973	671.659973	3833500		1	1
2021/10/26	673.76001	676.48999	662.77002	668.52002	668.52002	2904800		-1	1
2021/10/27	669	671.409973	661.849976	662.919983	662.919983	2276900		1	1
2021/10/28	670.950012	676.799988	668.030029	674.049988	674.049988	2859400		1	-1
2021/10/29	673.059998	690.969971	671.23999	690.309998	690.309998	3817500		1	-1
2021/11/1	689.059998	689.969971	676.539978	681.169983	681.169983	3110900		-1	1
2021/11/2	683.109985	687.679993	673.820007	677.719971	677.719971	3888600		-1	-1
2021/11/3	677.27002	689.390015	677.27002	688.289978	688.289978	2334900		1	-1
2021/11/4	685.890015	685.940002	665.5	668.400024	668.400024	4865000		-1	-1
2021/11/5	663.969971	665.640015	645.01001	645.719971	645.719971	5277400		-1	1
2021/11/8	650.289978	656	643.789978	651.450012	651.450012	2887500		1	1
2021/11/9	653.700012	660.5	650.52002	655.98999	655.98999	2415600		-1	-1
2021/11/10	653.01001	660.330017	642.109985	646.909973	646.909973	2405800		-1	1
2021/11/11	650.23999	665.820007	649.710022	657.580017	657.580017	2868300		1	1
2021/11/12	660.01001	683.340027	653.820007	682.609985	682.609985	4192700		1	-1
2021/11/15	681.23999	685.26001	671.48999	679.330017	679.330017	2872200		-1	-1
2021/11/16	678.27002	688.359985	676.900024	687.400024	687.400024	2077400		1	1
2021/11/17	690	700.98999	686.090027	691.690002	691.690002	2732800		1	-1
2021/11/18	691.609985	691.73999	679.73999	682.02002	682.02002	2012900		1	1
2021/11/19	692.349976	694.159973	675	678.799988	678.799988	2613700		-1	-1
2021/11/22	676.02002	679.47998	656.469971	659.200012	659.200012	2764400		-1	-1
2021/11/23	658.179993	666.429993	646.049988	654.059998	654.059998	2320200		-1	1
2021/11/24	658.01001	661.440002	651.099976	658.289978	658.289978	1867300		1	1
2021/11/26	675	676.409973	660.669983	665.640015	665.640015	2872500		-1	-1
2021/11/29	663.200012	667.98999	658.289978	663.840027	663.840027	2529400		1	1
2021/11/30	668.200012	675.380005	640.01001	641.900024	641.900024	5608900		-1	1
2021/12/1	649.47998	654.52002	617.070007	617.77002	617.77002	3882800		-1	-1
2021/12/2	617.099976	625.359985	612.880005	616.469971	616.469971	3331100		1	1
2021/12/3	622.75	625.5	594	602.130005	602.130005	4825200		-1	1
2021/12/6	606.01001	617.289978	601	612.690002	612.690002	3075700		1	1
2021/12/7	619.830017	628.890015	611.400024	625.580017	625.580017	3125200		1	1
2021/12/8	630	632.460022	623.200012	628.080017	628.080017	2220300		-1	-1
2021/12/9	627.580017	630.23999	610.440002	611	611	2376300		-1	1
2021/12/10	616.780029	617.73999	605.880005	611.659973	611.659973	2747900		-1	1
2021/12/13	612	612.640015	599.52002	604.559998	604.559998	2517900		-1	-1
2021/12/14	598.710022	602.289978	588.130005	597.98999	597.98999	2984500		-1	1
2021/12/15	598.179993	605.690002	584.51001	605.039978	605.039978	2866200		-1	-1
2021/12/16	597.090027	602.830017	588	591.059998	591.059998	3143200		-1	1
2021/12/17	591.609985	593.25	581.73999	586.72998	586.72998	4386900		-1	-1
2021/12/20	586.429993	602.880005	584.26001	593.73999	593.73999	3358400		1	1
2021/12/21	597.539978	607.820007	593.859985	604.919983	604.919983	2319400		1	-1
2021/12/22	603.359985	614.820007	602.630005	614.23999	614.23999	2335700		1	1
2021/12/23	616.400024	616.880005	607.570007	614.090027	614.090027	1621100		-1	1
2021/12/27	615	615	609.25	613.119995	613.119995	2061500		-1	1
2021/12/28	614.950012	618.409973	609.690002	610.710022	610.710022	1882800		-1	1
2021/12/29	610.710022	613.97998	604.679993	610.539978	610.539978	1287200		1	1
2021/12/30	612.98999	620.609985	611.23999	612.090027	612.090027	1625100		-1	-1
									1
