# Supplementary material for: Stock trend prediction using sentiment analysis
Source: PeerJ Comput Sci. 2023 Mar 20;9:e1293. doi: 10.7717/peerj-cs.1293 (PMC10403218; doi:10.7717/peerj-cs.1293)
Supplement: Supplemental Information 1 [file peerj-cs-09-1293-s001.zip › Twitter/AAPL.csv]

date	time	tweet	retweets_count	likes_count	LEN
2021/12/30	18:55:50	$AAPL dirty ????	0	0	1
2021/12/30	18:54:23	$aapl big PUT order placed today: somebody bought 5,000 contracts of 2/18/22 $185 puts @ 10.85 ($5,425,000) move to $170 will 35-55%+ the contracts, aapl bull run over??	0	0	1
2021/12/30	18:44:16	@MrStockBot $aapl options	0	1	1
2021/12/30	18:38:04	$AAPL No sell off tomorrow!!!! Why create a tax burden on the last day of the year???€ ???	0	0	1
2021/12/30	18:26:33	@leadlagreport The entire crypto market is not even the size of $AAPL. You?€?re making an extraordinary claim.	1	4	1
2021/12/30	18:23:09	@TrungTPhan $ONON $AAPL greatest collab of the roaring 20?€?s	0	0	2
2021/12/30	18:16:41	@gurgavin $LCID &amp; $AAPL	0	0	2
2021/12/30	18:11:51	$AAPL fuuk u appl. The end ???	0	0	1
2021/12/30	18:02:46	$AAPL oh boy all the bears are coming out of hibernation again. Time to start blocking people. Short this at your own peril. ???	0	0	1
2021/12/30	17:58:00	$MSFT $AAPL $AMZN looks shaky?€?.obvious minor pull backs may be in the making ???	0	0	3
2021/12/30	17:48:28	$AAPL unloading afterhours ???	0	0	1
2021/12/30	17:48:18	$AAPL $170 maybe realistic now ????????	0	0	1
2021/12/30	17:47:32	$AAPL unloading afterhours	0	0	1
2021/12/30	17:25:22	@gurgavin $AAPL by far	0	1	1
2021/12/30	17:16:12	$AAPL what a downturn it took in last 30 minutes ????	0	1	1
2021/12/30	17:15:15	$AAPL stock Mati?€?s open tomorrow ????	0	0	1
2021/12/30	17:05:57	@asiasquawkbox @SriKGlobal Sri needs a new pair of $AAPL AirPods!	0	0	1
2021/12/30	17:00:43	@MarketRebels $LCID and $AAPL	0	0	2
2021/12/30	16:56:50	@BillyM2k @BillyM2k uses an iPhone. I?€?m bullish on $AAPL now	0	0	1
2021/12/30	16:56:26	@MarketRebels Have 3?€? $AAPL, $AMD, &amp; $BLDR	0	0	3
2021/12/30	16:54:17	@MarketRebels $AAPL hands down	0	0	1
2021/12/30	16:52:36	$AAPL tomorrow it closes under 177, or over 177, over 178, over 179, or over 180? ????	0	0	1
2021/12/30	16:50:39	@Josh_Young_1 @zerohedge let's be honest.. ATH the news can only be bearish.. except for $AAPL	0	2	1
2021/12/30	16:47:53	Apple Inc. traded 11% above it's 50 DMA and 24% above it's 200 DMA $AAPL	0	0	1
2021/12/30	16:42:50	Apple Inc. traded 59.209M shares, -34% below average volume $AAPL	0	0	1
2021/12/30	16:38:20	@MarketRebels $AAPL Splits 4/1	0	0	1
2021/12/30	16:30:32	@MarketRebels $AMZN - who delivers to the world anything you want will overtake $AAPL who provides a phone	0	0	2
2021/12/30	16:30:00	$AAPL closed today at $178.20. If you bought 1 share of #AAPL at its closing price every day this week, you?€?ve lost $4.40 (-0.61%). If you bought 1 share of AAPL at its closing price every day this year, you?€?ve gained $9346.59 (+26.55%).	0	0	1
2021/12/30	16:29:31	$AAPL $180 open tomorrow?€?. They print money ???	0	2	1
2021/12/30	16:27:29	$AAPL gap fill then lower. ????	0	0	1
2021/12/30	16:25:35	$AAPL sees 1,282 bullish options orders worth $179,386,155. On the flipside, AAPL sees 325 bearish options orders worth $24,506,870. AAPL's overall statistics show 110,030 calls worth $341,799,363. On the other side, we have 46,973 puts worth $105,950,611. 4:25 PM ET	0	2	1
2021/12/30	16:25:22	$AAPL Statistics as of 4:25 PM ET Order Count: - Puts: 46,973 - Calls: 110,030 Volume: - Puts: 351,607 - Calls: 930,145 Premium: - Puts: $105,950,611 - Calls: $341,799,363 Put/Call: - Order Ratio: 42.69% - Volume Ratio: 37.80% - Premium Ratio: 31.00%	0	0	1
2021/12/30	16:23:51	$AAPL Hopefully everyone is holding off from buying until 2022..new year new gains ????. In it to win it ???	0	0	1
2021/12/30	16:22:18	@MarketRebels $aapl $nike $ups	0	0	3
2021/12/30	16:20:44	$AAPL Below Avg Volume Daily appearances since 2010: 150 Close 5 days later ??: Avg: 1.03 SD: 3.19 Worst: -9.37 Best: 11.02 10 days later: Avg: 2.07 SD: 4.88 Worst: -13.87 Best: 15.30 30 days later: Avg: 5.68 SD: 9.17 Worst: -14.37 Best: 29.28	0	0	1
2021/12/30	16:19:13	$AAPL wtf happened where did 185 go? ????	0	0	1
2021/12/30	16:17:34	$AAPL how much up. Let's see ????	0	0	1
2021/12/30	16:17:22	If we all can make a metaverse pit and we see all the big traders live... and we see, say, BlackRock buy $AAPL ..... like with size... billions... then obviously, we wouldn't hesitate to fucking sell our grandparents to follow Larry Fink into $AAPL	0	2	2
2021/12/30	16:14:48	$AAPL This will be all over the map next few days for tax reasons .. I just sold a ton and buying more after new years .. so don't start your stupid shit bears ???	0	0	1
2021/12/30	16:14:08	$AAPL calls not even moving upwards at all ????	0	0	1
2021/12/30	16:13:56	@Manamind1 @mims Like $AAPL?	0	0	1
2021/12/30	16:13:49	Last minute adds $AAPL 177.5c 12/31 at 1.25 and $DIS 160c 1/21 at 2.01 Let's see how these open tomorrow	0	2	2
2021/12/30	16:12:00	@kingblehme made a cool 30% on $AAPL puts just before close using #blehmebands. Between the bands and watching flow, 2022 will be unstoppable	1	2	1
2021/12/30	16:11:24	If these MM's gotta buy up futs to neutralize their books from the JPM collar, think $FB could lead us higher. Perhaps $AMZN is due, or maybe $AAPL keeps stealing the show.	0	0	3
2021/12/30	16:09:44	$AAPL of you are going long Just like me BTFD ...my goal to hit 500 shares so far holding 200 AVG 128 ????	0	0	1
2021/12/30	16:08:30	$AAPL all gains gone and some ???? ???	0	1	1
2021/12/30	16:01:45	@blndfckr Horrible trading day today for both $MSFT and $AAPL	0	1	2
2021/12/30	16:01:30	@goodalexander $FXI is as low as it can be, $AAPL at ATH; CCP congress in October; doesn't take a combined PhD in maths and finance to guess the spread FXI/AAPL might go higher in 2022...	0	2	2
2021/12/30	15:57:55	Finally! $SPY - took you long enough, now die you bloated bastard and take $AAPL with you.	0	12	2
2021/12/30	15:57:22	$QQQ 400 is my line in the sand. $AAPL I think it will be a laggard in January.	0	0	2
2021/12/30	15:56:12	$AAPL these 180 calls are falling faster than a brick in slow motion ????	0	0	1
2021/12/30	15:54:44	$BKKT my new year resolution is to sell this crap and buy $AAPL ???	0	0	2
2021/12/30	15:53:23	@MarketRebels $MSFT $AAPL	0	0	2
2021/12/30	15:50:58	$AAPL starting to see sellers step in. Buyers are bailing out of the $180 calls in the last 30 minutes that expire tomorrow.	0	1	1
2021/12/30	15:50:45	Increased $AAPL short position in Puts - lowering cost to $2.25	0	3	1
2021/12/30	15:49:41	$AAPL Tim needs to do something tomorrow as this should start 2022 as a $3T company. ????	0	0	1
2021/12/30	15:49:35	$aapl 2021 year finale tomorrow 3T a must ????	0	0	1
2021/12/30	15:47:46	Net positive day. Tried new setups w/ supersmall size. It works. Will size up next time. Small size removes stress from the equation. Shorted $AAPL got chopped around a bit. Took a small loss(&lt;1R). Re-short made back everything &amp; some! Position sizing is like magic. #daytrading	0	1	1
2021/12/30	15:46:46	$AAPL Strike: 182.50 Expiration: 2021-12-31 Call .AAPL211231C182.5 Price: 0.08 Size: 1200 Time: 2021-12-30 3:46:46PM Premium: $9,600.00	0	0	1
2021/12/30	15:45:30	$AAPL just disgusting ???€	0	1	1
2021/12/30	15:44:23	$AAPL Strike: 182.50 Expiration: 2021-12-31 Call .AAPL211231C182.5 Price: 0.09 Size: 1032 Time: 2021-12-30 3:44:22PM Premium: $9,288.00	0	0	1
2021/12/30	15:40:13	@PrashantC30 @JPATrades $AAPL. Is odd....decent volume and price stays the same	0	0	1
2021/12/30	15:40:06	TICKER: $AAPL SIZE: 160,000 PRICE: $178.65 TIME: 15:39:08 AMOUNT: $28,584,000	0	1	1
2021/12/30	15:38:01	@GreenArrowTrade $AAPL triple top	0	0	1
2021/12/30	15:36:13	This is far from over imo $AAPL $SPY	0	4	2
2021/12/30	15:29:44	all 10 days spent in 3 lovely airbnbs. all 10 days of commuting achieved via uber. all google sleuthing performed on trusty iphone + ipad. investing for the long haul in the companies behind ubiquitous products is not a bad strategy imo. the key: long haul. $abnb $uber $aapl	0	0	3
2021/12/30	15:28:19	$AAPL BTO Jan 28 2022 185.0 Call at 3.35	0	0	1
2021/12/30	15:26:34	@TicTocTick not long. $AAPL is going to be hungover next week. Looking sad :( today.	0	1	1
2021/12/30	15:23:21	$AAPL guys don't get your panties twisted, this will go up. ????	0	0	1
2021/12/30	15:18:40	grabbed some lotto $AAPL puts here for tomorrow	0	0	1
2021/12/30	15:16:20	$AAPL 177.5p for $0.35 hit or miss! lotto	2	6	1
2021/12/30	15:09:56	$LCID I don?€?t think Saudi will approve buyout from $AAPL. They?€?ll just wait 2 years and their investment will be 500b ????	0	1	2
2021/12/30	15:09:48	$AAPL 180 calls looking great ???	0	0	1
2021/12/30	15:07:46	???? .: what do you think. who is ahead in the augmented, virtual reality space currently, $FB or $AAPL ??	0	1	2
2021/12/30	15:07:45	????.: the company is fighting a war for talent, particularly in augmented and virtual reality, as $FB has hired 100 $AAPL engineers in recent months, while Apple has hired some of Meta's employees as well.	0	0	2
2021/12/30	15:07:45	???? .: $AAPL is giving "significant" stock bonuses to certain engineers to help prevent them from leaving the company and joining competitors, notably $FB.	0	0	2
2021/12/30	15:07:43	???? .: wise move for $AAPL especially being financially able to offer big bonuses to retain top of the line talent amidst competition. second, Zuck is moving fast &amp; heavy into this market. $FB has legitimate talent, it?€?s a top destination in augmented &amp; virtual reality space. ??????	0	1	2
2021/12/30	15:07:43	$AAPL if my calls aren?€?t filled might have to go on OF.. let?€?s get back to 180 ???	0	0	1
2021/12/30	15:07:35	@ProfessorSwings $AAPL been trading at 178-179 for days now...odd with decent volume	0	0	1
2021/12/30	15:04:05	$AAPL I don?€?t like when my favorites stock $TSLA and $AAPL do not end the year on the + side	0	0	3
2021/12/30	15:02:31	$AAPL Strike: 177.50 Expiration: 2021-12-31 Put .AAPL211231P177.5 Price: 0.33 Size: 2014 Time: 2021-12-30 3:02:31PM Premium: $66,462.00	0	0	1
2021/12/30	15:02:31	$AAPL Strike: 180.00 Expiration: 2021-12-31 Put .AAPL211231P180 Price: 1.34 Size: 2014 Time: 2021-12-30 3:02:31PM Premium: $269,876.00	0	0	1
2021/12/30	14:59:15	$AAPL is up 35% this year, ???? $MSFT 50%, ???? $NVDA 130%. ???? ?€? Josh Lipton, Halftime Report #TradersEdge	0	0	3
2021/12/30	14:57:02	$AAPL gonna close in the green. Tomorrow will hit 3TN ???	0	0	1
2021/12/30	14:56:58	$AAPL Reject 179.32 then 178.43. ???	0	0	1
2021/12/30	14:55:27	@flargh @DaveHamilton @ChuckLaTournous @MacObserver @jdalrymple @TMOBryan I purchased some $AAPL in 2000 at now equivalent of $0.47/share. Honestly was one of the few emotional buys at the time, since I just believed in their products and vision and not their financials.	0	3	1
2021/12/30	14:53:02	$AAPL Easy - they drop it, I buy more calls. The first trading days of the new year are among the most bullish and this is one of the strongest assets in the market. A new ATH is coming after they kill the 12/31 180cs ????	0	0	1
2021/12/30	14:50:53	@BladeHawk8 @endtl88 @traderstewie Last time I checked $aapl and $msft are not in the $smh	0	0	3
2021/12/30	14:43:00	$AAPL has surpassed 1 million option contracts traded today, 73% call/27% put	7	50	1
2021/12/30	14:42:45	@Budgetdog_ @Dividend_Dollar From what I?€?ve seen $MSFT and $AAPL are usually the 2 tech people choose.	0	2	2
2021/12/30	14:42:30	$AAPL Covid ????	0	0	1
2021/12/30	14:42:09	$AAPL you let me down girl ???	0	0	1
2021/12/30	14:41:16	$AAPL down while growth/tech is way up. Looks like tax loss harvest season is at an end. Tomorrow we might see consolidation, but a lot of days like this are coming in Jan.	0	0	1
2021/12/30	14:40:17	$AAPL lotto 182.5 calls jan 7th at 1.35 or lower.... (risk what you are willing to loose). you can wait for better entry near 1.20	0	0	1
2021/12/30	14:37:44	$AAPL hearing Pelosi bought puts?! ???? ????	0	0	1
2021/12/30	14:35:55	@seetiepi @sandxingh @ChampionVibe2 @MarketWN And if the broader market was up you would saying everyone is blindly buying everything and there is another ?€?bubble?€?. This is not 2000 these cos grow and earn and will keep growing and earning. $aapl $msft $nvda are the best at what they do. That?€?s enough reason for the premium	0	0	3
2021/12/30	14:32:36	@endtl88 @traderstewie Look today at some of the leaders of the recent rally : $amd $aapl $msft It looks like the rising interest rates in the bond market are removing the wind out of their sail Which can affect the index and precipitate selling followed by shorting.	0	0	3
2021/12/30	14:32:29	$AAPL : Bot a whack of 182.50 calls at .13	0	6	1
2021/12/30	14:26:14	$AAPL selling the $180 puts for $3+ expiring next week. Betting it closes over $180 and not under $177. ???	0	0	1
2021/12/30	14:20:25	In the morning I was following twitter plays, realized they were dog ????, after lunch mad a couple of my own plays, $aapl puts made me sum, still red day tho	0	0	1
2021/12/30	14:17:55	Wait for $aapl to print a higher low. Don't catch falling knives	0	0	1
2021/12/30	14:17:00	@BullishBearz @Vtradez I believe $aapl 140 purchase will yield poor 5-10y returns and around these levels you can probably make some decent gains on the short side, rebuy lower	0	2	1
2021/12/30	14:16:58	$AAPL looks like this stock isn?€?t going anywhere til next year. Sadly some impatient people here might not being able to wait that long. ????	0	0	1
2021/12/30	14:16:29	Where are you putting your money today? $TSLA $AMC $AAPL #investing #investment #investor #stocks #StockMarket #StocksToBuy #AMC #amcshortsqueeze #HODL #AMCSTOCK	0	0	3
2021/12/30	14:13:09	Anybody hear about Apple?€?s own crypto currency? $AAPL	0	1	1
2021/12/30	14:10:16	$aapl $qqq banked	0	0	2
2021/12/30	14:08:25	$AAPL weakness, really struggling to hold 180 (Did not short it tho as premiums getting burned each way) $TSLA 1090 rejection once again and now back to 1080, see if this resistance holds again. Maximum chop, still no positions.	0	0	2
2021/12/30	14:04:38	$AAPL rolled over intraday - some eon call 911 !	0	1	1
2021/12/30	14:02:11	Most Active EQTY Option Highest % Vol Increase $PLTR Contracts:172363 Vol ^ %95.22 Calls %76.12 Puts %23.88 Highest Daily Vol $AAPL Contracts:940202 Vol ^ %53.36 Calls %72.06 Puts %27.94	0	0	2
2021/12/30	14:01:31	@skaushi $AAPL $GOOG and $TSLA are red Seems like a short covering rally into the year end in small/mid caps and growth. Look at all the China stocks. All their charts look the same today, despite most of them being red in the Hang Seng yesterday ($BABA was at all time low in HK)	0	1	3
2021/12/30	14:00:52	Everything is running but $aapl and $tsla FAANG and tech slows down while others hold market up for lackin last months or this could be a warning sign and these weaker stonks that haven?€?t been doing anything won?€?t hold up market FAANG and tech will slow down in 2022	0	0	2
2021/12/30	14:00:14	TICKER: $AAPL SIZE: 159,460 PRICE: $179.2 TIME: 13:57:32 AMOUNT: $28,575,232	0	1	1
2021/12/30	13:53:50	$AAPL yep i?€?m done trading for awhile this market is terrible ????	0	0	1
2021/12/30	13:52:52	$AAPL 12/31 180C at .68	0	7	1
2021/12/30	13:50:08	TICKER: $AAPL SIZE: 159,400 PRICE: $179.35 TIME: 13:47:11 AMOUNT: $28,588,390	0	2	1
2021/12/30	13:49:20	if this is $AAPL double top go to 177	0	0	1
2021/12/30	13:47:45	$AAPL sitting on darkpool level 179.2	0	0	1
2021/12/30	13:44:58	$AAPL must close over 180.25 to take a final shot at 3 trillion tomorrow ????	0	0	1
2021/12/30	13:44:12	@BobPisani companies raise capital / borrow money in a variety of ways. Issuing stock is one way. Just as companies are EXPECTED to repay debt that takes the form of accounts payable &amp; bond issues they should also be expected to BUY BACK their stock over time ?????????€??????? $AAPL $TSLA $BA	0	0	3
2021/12/30	13:43:38	@jbdridgebacks @RedFyv3 Cramer wanted to hold off on $AAPL in 2008/9 in the $80-90 area ( pre splits ) I bought, never watched him again ????	0	1	1
2021/12/30	13:42:35	Bad for $AAPL on supply chain	0	0	1
2021/12/30	13:42:06	$AAPL It?€?s clear today PT EOD 180 to 180.5 ????	0	0	1
2021/12/30	13:35:59	Besides monday all we?€?ve seen are pump &amp; dumps at open &amp; choppy days?€? on the sidelines this week $spy $qqq $aapl	0	0	3
2021/12/30	13:33:36	$AMD $AAPL cracking ???	0	0	2
2021/12/30	13:32:14	@gavinmayreal @MarketRebels And you're tweeting that from an iPhone. ???????? $GME $AAPL	1	5	2
2021/12/30	13:31:13	Jess's logic, spy ath, elond not selling, cathie not selling, $tsla best company of 2022. should be ath.. should have $aapl market cap but we'll get there soon enough	1	1	2
2021/12/30	13:30:12	TICKER: $AAPL SIZE: 300,000 PRICE: $179.45 TIME: 13:28:23 AMOUNT: $53,835,000	0	1	1
2021/12/30	13:30:05	@MarketRebels $GME mkt cap&gt; $AAPL	1	18	2
2021/12/30	13:27:35	$AAPL Strike: 185.00 Expiration: 2022-02-18 Put .AAPL220218P185 Price: 10.85 Size: 5000 Time: 2021-12-30 1:27:35PM Premium: $5,425,000.00	0	0	1
2021/12/30	13:22:51	In my opinion, a $TSLA breakout above 1115-1120 and $AAPL to 3T market cap will send $QQQ to ATH. Possibly before santa rally ends.	0	1	3
2021/12/30	13:22:46	@followtheh think a lot of the money that fled the large cap Chinese stocks found its way to $AAPL... those are rallying today...	0	0	1
2021/12/30	13:22:18	$AAPL 160 in a week. Overvalued as sales is slowing?€? ????	0	0	1
2021/12/30	13:21:31	$AAPL red	0	0	1
2021/12/30	13:21:18	$AAPL is red --the market popo have been called	0	14	1
2021/12/30	13:20:59	$MSFT LOD - $AAPL breaking down	0	0	2
2021/12/30	13:20:06	TICKER: $AAPL SIZE: 250,000 PRICE: $179.66 TIME: 13:07:31 AMOUNT: $44,915,000	0	1	1
2021/12/30	13:19:03	$AAPL small indecision sticks near all time highs. Inched up the let it ride stop. Still giving plenty of room for some pullback	1	6	1
2021/12/30	13:16:33	$NIO is to EVs what $AAPL is to smartphones. Ecosystem, modern, chic design. ????	0	2	2
2021/12/30	13:15:54	$AAPL buyers today are dumb as a brick	0	0	1
2021/12/30	13:10:54	@E5C4P3777 Still sitting in my orders folder , never had enough free money to make a decent 10+ share purchase . In the meantime , I have added to my $aapl holdings &amp; opened up two positions $F &amp; $CURLF	0	2	3
2021/12/30	13:10:12	TICKER: $AAPL SIZE: 300,000 PRICE: $179.66 TIME: 13:07:21 AMOUNT: $53,898,000	0	1	1
2021/12/30	13:08:11	$AAPL showing the most unhappiness	0	0	1
2021/12/30	13:05:57	$AAPL Strike: 180.00 Expiration: 2022-01-21 Put .AAPL220121P180 Price: 4.50 Size: 2500 Time: 2021-12-30 1:05:57PM Premium: $1,125,000.00	0	0	1
2021/12/30	13:05:57	$AAPL Strike: 180.00 Expiration: 2022-01-21 Call .AAPL220121C180 Price: 4.23 Size: 2500 Time: 2021-12-30 1:05:57PM Premium: $1,057,500.00	0	0	1
2021/12/30	13:05:57	$AAPL Strike: 180.00 Expiration: 2022-01-21 Put .AAPL220121P180 Price: 4.50 Size: 3000 Time: 2021-12-30 1:05:57PM Premium: $1,350,000.00	0	0	1
2021/12/30	13:05:57	$AAPL Strike: 180.00 Expiration: 2022-01-21 Call .AAPL220121C180 Price: 4.23 Size: 3000 Time: 2021-12-30 1:05:57PM Premium: $1,269,000.00	0	0	1
2021/12/30	13:01:27	$AAPL, $MRNA, and $NIO ????????????	0	0	3
2021/12/30	13:00:14	TICKER: $AAPL SIZE: 400,000 PRICE: $179.8 TIME: 12:51:44 AMOUNT: $71,920,000	0	1	1
2021/12/30	13:00:05	@WtFxxxing's account is temporarily unavailable because it violates the Twitter Media Policy. Learn more.	0	0	1
2021/12/30	12:58:20	can $AAPL stay below 179.85 any longer i like calls 180 dec 31 lets go !!!!	0	0	1
2021/12/30	12:55:28	$SPY $AAPL $TSLA all look prime for a breakout not sure if they're ready yet though ????	1	1	3
2021/12/30	12:55:22	$AAPL setting up for a big move... may happen tomorrow or next week.....	0	0	1
2021/12/30	12:53:12	@BluSuitDillon @stckpkr7000 @KennyDodger76 Dillon, I don't think you're getting the point. Who's talking about 99' or $AAPL? Recent earnings growth is mainly attributed to the largest base effect and fiscal/monetary stimulus package in history. Current price is disproportionate to your earnings growth thesis. That's it	0	1	1
2021/12/30	12:51:21	$AAPL Strike: 170.00 Expiration: 2022-01-21 Call .AAPL220121C170 Price: 11.16 Size: 4000 Time: 2021-12-30 12:51:21PM Premium: $4,464,000.00	0	0	1
2021/12/30	12:51:21	$AAPL Strike: 170.00 Expiration: 2022-01-21 Put .AAPL220121P170 Price: 1.30 Size: 4000 Time: 2021-12-30 12:51:21PM Premium: $520,000.00	0	0	1
2021/12/30	12:45:12	@stckpkr7000 @21JonathanJames @KennyDodger76 Once again, the point is being missed. The difference between what happened in 99?€? and now is that a majority of these companies are actually growing earnings. Not all of them, like $AAPL, but a majority This is WHY the Nasdaq moved higher and this is likely WHY it will continue	0	0	1
2021/12/30	12:43:49	My market open scalps have been garbage. During power hour I?€?m Curry on the 4th. $NVDA $AAPL	1	0	2
2021/12/30	12:36:29	$AAPL target price $172.92 ???	0	0	1
2021/12/30	12:35:32	Might dance with some $AAPL 180C at .86	0	4	1
2021/12/30	12:34:19	@jonnajarian @3at3_UOA Hi Jon, Could you please explain the strategy that the person was using on todays $AAPL #UOA? Many thanks and Happy New Year!!!	0	0	1
2021/12/30	12:29:51	$SOFI has overtaken $AAPL as the #2 ticker on WSB	1	3	2
2021/12/30	12:29:32	$AAPL cmon, carry $spy to 480 damnit ???	0	0	2
2021/12/30	12:29:03	@MaxTrading97 $AAPL, $LCID and $MSFT for me	0	1	3
2021/12/30	12:26:29	$aapl with the inside day so far. Be interesting to see which way she breaks.	0	0	1
2021/12/30	12:26:09	@finance_roundup I like to have a mixture of both. That?€?s why I love $AAPL so much. I feel it gives a great balance of both.	0	4	1
2021/12/30	12:22:45	$kopn IMO, is the only true end game for uOLED and #VR #metaglasses in 2023 and beyond. $sony had to team up w/$TSM $AAPL to try and catch up BUT when Apple needs scale and it will @kopin BOE JV will have it with best of breed Enhancements at right price( way cheaper than Japan)	2	9	3
2021/12/30	12:21:55	$AAPL Strike: 180.00 Expiration: 2022-01-07 Call .AAPL220107C180 Price: 2.51 Size: 2560 Time: 2021-12-30 12:21:55PM Premium: $642,560.00	0	0	1
2021/12/30	12:21:55	$AAPL Strike: 177.50 Expiration: 2021-12-31 Call .AAPL211231C177.5 Price: 2.41 Size: 2560 Time: 2021-12-30 12:21:55PM Premium: $616,960.00	0	0	1
2021/12/30	12:21:55	$AAPL Strike: 180.00 Expiration: 2022-01-07 Call .AAPL220107C180 Price: 2.52 Size: 1280 Time: 2021-12-30 12:21:55PM Premium: $322,560.00	0	0	1
2021/12/30	12:21:55	$AAPL Strike: 177.50 Expiration: 2021-12-31 Call .AAPL211231C177.5 Price: 2.42 Size: 1280 Time: 2021-12-30 12:21:55PM Premium: $309,760.00	0	0	1
2021/12/30	12:21:50	$AAPL Strike: 180.00 Expiration: 2022-01-07 Call .AAPL220107C180 Price: 2.51 Size: 1280 Time: 2021-12-30 12:21:50PM Premium: $321,280.00	0	0	1
2021/12/30	12:21:50	$AAPL Strike: 177.50 Expiration: 2021-12-31 Call .AAPL211231C177.5 Price: 2.41 Size: 1280 Time: 2021-12-30 12:21:50PM Premium: $308,480.00	0	0	1
2021/12/30	12:13:04	$AAPL Seems to be staying in the $179 range from here on out ???? I?€?m sure it will go higher in the near future, but don?€?t see it going lower IMO ????	0	0	1
2021/12/30	12:12:54	Bought $AAPL $GOOGL $MSFT for the family money Think of these as cash	1	1	3
2021/12/30	12:11:15	Apple's Privacy Law Affect on Earnings for the 4th Quarter Before Their Quiet Truce a Couple Weeks Ago #Privacy #Advertising #Ads #Earnings $AAPL #BigTech	1	1	1
2021/12/30	12:09:52	I?€?m about to be out for the day, made slight gains on $AAPL scalp. Swing Account holds: $MU 1/7 100c @ .9 $RBLX 1/7 109c @ 1.55	0	1	3
2021/12/30	12:07:19	$AAPL I think starting today a slow melt down. ????	0	0	1
2021/12/30	12:06:38	$AAPL Strike: 135.00 Expiration: 2022-04-14 Put .AAPL220414P135 Price: 1.11 Size: 1800 Time: 2021-12-30 12:06:38PM Premium: $199,800.00	0	0	1
2021/12/30	12:02:20	$AAPL tweakin today	0	0	1
2021/12/30	12:01:23	Apple Inc. traded 12% above it's 50 DMA and 25% above it's 200 DMA $AAPL	0	0	1
2021/12/30	12:00:00	It makes me laugh that people will max out their credit card for a new iPhone, but won't invest $100 into $AAPL.	0	6	1
2021/12/30	11:54:00	@Al_Marketstudy and have an $AAPL it's good for you, these are the kind of stocks to day trade, should have another run	0	1	1
2021/12/30	11:53:01	Sell $AAPL at 179.76	0	0	1
2021/12/30	11:50:44	Took a papercut loss on $HOOD puts but did well on $F and $AAPL calls. Started the Ackman swing too!	1	10	3
2021/12/30	11:49:43	BLOCK 1200 $AAPL 01/21/22 $180 calls for $4.25 Spot: $179.72 Volume: 9,293 OI: 86,371 IV: 24.69% Premium: $510.0k Sector: Technology	0	0	1
2021/12/30	11:49:36	$AAPL Strike: 180.00 Expiration: 2022-01-21 Call .AAPL220121C180 Price: 4.25 Size: 1200 Time: 2021-12-30 11:49:36AM Premium: $510,000.00	0	0	1
2021/12/30	11:49:19	@CryptoInfWar @MarketRebels 2022? Impossible Maybe 2032 with new entrants like $AAPL and VW Not anytime soon, maybe never We will see $1400-2000 before we see $250 $TLSA	0	0	2
2021/12/30	11:46:22	@Mji394 @tantonomini @Soul88Tireless @ercwl 5/x If $AAPL pays you $5/share, will the share be worth something? Yes, probably more than $5 because you get that for each share. So it doesn't matter what ppl think, the shares have inherent value.	0	0	1
2021/12/30	11:46:20	$AAPL buy if you got any cash TSP ????	0	0	1
2021/12/30	11:45:22	Apple Inc. traded 26.628M shares, -70% below average volume $AAPL	0	0	1
2021/12/30	11:44:17	@vikrambath1 Best investment I've ever made $aapl	0	2	1
2021/12/30	11:43:41	Lots of tax loss selling this week. I think swings into the next couple weeks will make bank. $AAPL holding this 180 level real well and it?€?ll hit 190 real soon and $MU to $100?€?	0	0	2
2021/12/30	11:42:20	$AAPL battleground stock ????	0	0	1
2021/12/30	11:39:58	Me to my wife: hear me out, what if you didn't get a Macbook? Wife: stop being dumb $AAPL	2	33	1
2021/12/30	11:39:42	Market makers pinning $AAPL just let it fly already we all know new highs coming	0	0	1
2021/12/30	11:38:26	$AAPL $176 PT for next week EOW. Anyone has different targets? Like $182-185? ????	0	0	1
2021/12/30	11:36:13	How come no one is ever up in arms with the condition of foreign employees who produce products for $AAPL . the double standard is amazing .	1	0	1
2021/12/30	11:34:51	$AAPL almost looks like it wants red.	0	0	1
2021/12/30	11:32:16	I?€?ve had $AAPL since $119, have no clue when to sell lol	0	0	1
2021/12/30	11:31:13	$SOFI has overtaken $AAPL as the #2 ticker on WSB	16	201	2
2021/12/30	11:26:48	$aapl is up 35% ytd and 31% of those gains coming in the last three months	0	8	1
2021/12/30	11:22:27	$AAPL closed the puts I sold I ?????? aapl I just don?€?t trust tomorrow. Ahhh profits ???	0	1	1
2021/12/30	11:21:48	$AAPL huge red candle ????	0	0	1
2021/12/30	11:18:32	@Gotteeth23 $AAPL also ????	0	0	1
2021/12/30	11:14:54	@saxena_puru I agree that it's more of a high-beta investment but you could say this about almost any asset outside of real estate and $AAPL	0	2	1
2021/12/30	11:14:53	$AAPL must close stores because of COVID and looters... Tittles in record high. $TSLA has a minor problem with some model 3 cars, I repeat... MINOR. Falls more than 2,5% intradaily. And we are the stupid ones?	0	0	2
2021/12/30	11:13:32	@GarethSoloway Disagree, $AAPL $NVDA going higher next week	0	0	2
2021/12/30	11:12:41	Selling $AAPL 180$ covered calls. This will close the week at or just under $180	0	0	1
2021/12/30	11:11:09	$AAPL Double top formation Probably going to dump to 160 before going higher than 180 I'll look into cheap short term puts	0	0	1
2021/12/30	11:07:46	$AAPL has really proved me other wise . It?€?s almost 200$ ????????????	0	0	1
2021/12/30	11:05:14	$AAPL Name a resistance level Apple hasn?€?t beaten in the past? ????	0	0	1
2021/12/30	11:05:02	@SnupSnus @sharkbiotech It's not talked about regularly and I haven't personally wanted to invest in samsung when $aapl is the 100 pound gorilla. I also own a Samsung which is ironic	0	0	1
2021/12/30	11:00:15	TICKER: $AAPL SIZE: 112,000 PRICE: $179.76 TIME: 10:50:30 AMOUNT: $20,133,120	0	0	1
2021/12/30	11:00:13	Big $AAPL Dec 31 $175 put buyer yesterday. Switch from Libor to Sofr Dec 31st. Are they expecting a liquidity event? ????	0	3	1
2021/12/30	10:59:56	Basically, today is the battle in $AAPL at 1.80 &amp; 4800 #SPX in the stock market For oil the 77.50 v 76.50 #CL_F lines	1	4	1
2021/12/30	10:57:38	$AAPL $QQQ currently weaker.	0	0	2
2021/12/30	10:53:21	there must be a ton of people short $AAPL because this thing cant go down! breaks being bought instantly	0	0	1
2021/12/30	10:52:38	$AAPL will this reach 3T by Friday?? only 46billion to go.	0	0	1
2021/12/30	10:51:45	$AAPL will hit new highs soon ???	0	1	1
2021/12/30	10:50:56	my guess is $aapl hits the $3T mc mark intraday tomorrow	0	0	1
2021/12/30	10:49:49	$SPY $QQQ $AAPL life?€?s so much easier as a bull ???? ????	0	0	3
2021/12/30	10:49:25	@Trader_Joe_LPP Sold $AAPL on the run up today, thanks Joe ????????	0	2	1
2021/12/30	10:47:21	$AAPL after fleecing and forcing call buyers to sell, naturally, this goes up now. ????	0	0	1
2021/12/30	10:46:35	@David_Tracey The only time the indices move up together is if they pump $AAPL.	0	1	1
2021/12/30	10:46:04	$TSLA $AAPL &amp; $BABA are the top three tickers on WSB	0	0	3
2021/12/30	10:41:43	$AAPL apple can grow. Can you say metaverse! And ev .. why you think they?€?re batlleung meta for engineers ????	0	0	1
2021/12/30	10:35:18	So far only $AAPL scalp today, woke up late, everything else passed my entry triggers	0	0	1
2021/12/30	10:35:01	Long $AAPL at 180.19	0	0	1
2021/12/30	10:33:31	Half my portfolio is green and the other is red. I'm hoping for a turn on all to be green #stocks #cryptocurrency $AMC #AMC $ALLK $AAPL	0	0	3
2021/12/30	10:32:38	$aapl soar!! $182 coming soon! #apple ?????????????€???€	0	0	1
2021/12/30	10:28:56	$AAPL this needs to drop ????	0	0	1
2021/12/30	10:28:36	$AAPL getting slammed with call flow. On watch above 181.28 as we talked about in our watchlist session last night	0	2	1
2021/12/30	10:28:34	$AAPL &amp; $MSFT both above 78.6% fib lines ???€	0	5	2
2021/12/30	10:26:40	$SPY and $AAPL want to breakout so bad.	0	0	2
2021/12/30	10:25:11	Not chasing $AAPL as I'm waiting for the next short on it, but right now daily has room to 185 as the first 2std dev zone and extended now all the way to 191.	0	0	1
2021/12/30	10:24:44	News: $AAPL overvalued. Valuation multiples in tech. We are living in a simulation.	0	3	1
2021/12/30	10:24:27	$AAPL LOAD UP on every dip! $$$$$$$$$$$$$$$$$$$$$ ????	0	1	1
2021/12/30	10:23:58	Daytrade $AAPL 180 Calls 1.42 SL of 10%, I don?€?t expect this to go huge, i?€?m fine with 1.55	0	1	1
2021/12/30	10:23:55	I'd also expect Apple's Arcade to emerge as a go-to platform for their AR/VR headset. Thus, I went long $AAPL.	0	0	1
2021/12/30	10:23:54	$AAPL can still work on lots of monetization fields, their optionality is absolutely insane and I see margins improving as they push forward their services. My long long-term thesis assumes that Apple will basically use their devices as a primary gateway to their services field..	1	1	1
2021/12/30	10:23:36	$AAPL where did the bears go? ????	0	1	1
2021/12/30	10:23:12	@TomGardnerFool Someone told me the other day that the stocks I hold are too risky and that he prefers conservative stocks like Apple and Google.. I told him that when I bought $Aapl in 2013, it was considered risky and it's chart didnt look as good as now. ?????????€???????????	0	6	1
2021/12/30	10:23:10	@David_Tracey They really want $aapl at 3tril and can?€?t get it	0	1	1
2021/12/30	10:22:26	GO $AAPL GO	0	1	1
2021/12/30	10:22:23	$AAPL haters. They love it when FAANGs are flying and $AAPL was flat. Backwards	0	3	2
2021/12/30	10:21:58	$SPY $QQQ #IWM $AAPL Funny nobody questions the 'every day up' days. Completely normal right? Of course it is. Buy calls and wait, it's that easy right?	0	1	3
2021/12/30	10:21:50	$AAPL nice internals	0	4	1
2021/12/30	10:20:41	Being not long $AAPL is probably a good idea this year.	0	2	1
2021/12/30	10:20:39	@fleckcap @shortl2021 @hussmanjp Bill - longtime fan. Q? When does this US mega bubble roll over? I?€?m a Grantham fan too, but he?€?s been frighteningly early. I see the potential for a tax related selloff if the FANGMAN in early Jan to lock in cap gains due April 2023. Buffets fund at 49% overweight long $AAPL	0	0	1
2021/12/30	10:19:39	$AAPL my 182 calls oh my heavens I?€?m bout to Afuxkint BANk if we climb 181 today ????	0	0	1
2021/12/30	10:19:25	67% of the 299k $AAPL option contracts traded today care calls	1	26	1
2021/12/30	10:18:59	$AAPL strong hold 180 level will test ATH 182 &gt;182, will run 5-8 points	0	0	1
2021/12/30	10:17:16	$AAPL back on payroll I guess let?€?s gooo	0	0	1
2021/12/30	10:16:02	@_a113n_ @GilmanHill @CNBC Yeah, it's weird times for sure. The interest rates are throwing things off in the markets, in my view. Before this last big run up in $AAPL, it was acting like a safe haven cash position. It was trading inverse to the other big tech high flyers.	0	1	1
2021/12/30	10:15:46	$AAPL over 180, and you know they wanna get it to that $3 trillion market cap before year end... comes in around 182.80	1	4	1
2021/12/30	10:15:43	$AAPL my iPhone exploded after I searched ?€?is Biden bad at his job??€? ???	0	0	1
2021/12/30	10:15:16	V bounce day so far on $QQQ , $AAPL back at 180, $TSLA working on 1080 support reclaim, constructive opening by the bulls here.	0	0	3
2021/12/30	10:13:21	$AAPL 182.5c for swing	0	0	1
2021/12/30	10:10:49	Ah yes as always $AAPL has proven to be a teasing filthy girl I love it.	0	2	1
2021/12/30	10:10:34	$TSLA $AAPL up only	1	0	2
2021/12/30	10:09:40	BOT $AAPL 182.5 AT 0.34	0	1	1
2021/12/30	10:08:03	$AAPL damn!	0	0	1
2021/12/30	10:07:43	???????? Automated Hourly $AAPL ???? Sentiment Report (???? / ????) ???????? 1. Product Series Reviews: #iPhones 40/97 #Mac #Macbook 67/96 #iPad 90/95 #AppleWatch 47/79 #MacOS #iOS 45/21 General #Apple Products 58/97 2. Company News: 42/71 3. Social Media: 157/100 12/30/2021 15:07 UTC	1	0	1
2021/12/30	10:06:54	$AAPL $180 call expires on 12/31/2021 volume 23,805 ????	0	0	1
2021/12/30	10:06:51	$AAPL $179 needs to hold. ???	0	1	1
2021/12/30	10:06:20	$AAPL mms really holding this back ????	0	0	1
2021/12/30	10:06:05	100% return on $AAPL ????	0	1	1
2021/12/30	10:02:57	$AAPL sees 137 bullish options orders worth $8,250,696. On the flipside, AAPL sees 47 bearish options orders worth $1,450,422. AAPL's overall statistics show 17,751 calls worth $25,144,877. On the other side, we have 8,797 puts worth $6,334,690. 10:02 AM ET	0	0	1
2021/12/30	10:02:42	$AAPL Statistics as of 10:02 AM ET Order Count: - Puts: 8,767 - Calls: 17,697 Volume: - Puts: 57,611 - Calls: 102,059 Premium: - Puts: $6,325,765 - Calls: $25,045,559 Put/Call: - Order Ratio: 49.54% - Volume Ratio: 56.45% - Premium Ratio: 25.26%	0	0	1
2021/12/30	10:02:00	I?€?m selling my $AAPL puts here. I?€?m taking the 17% loss. I?€?ll make this back don?€?t worry	0	2	1
2021/12/30	10:01:39	@PeterSchiff @saylor I'm a BTC skeptic, too. But the arguments you make against it should be logical and consistent with other liquid assets. $AAPL spends billions buying back its own stock, do you complain to Tim Cook about "how much lower the price of $AAPL would be without your buying"? Come on.	0	9	2
2021/12/30	10:00:57	Pretty crazy to think about.. $AAPL needs to move about the market cap of $SPOT to get to $3T ????	0	0	2
2021/12/30	9:57:20	Still no real direction $LCID provided some opportunities I missed, I did scalp $AAPL once and am in a small position right now with VWAP as my risk after adding in consolidation, but not loving anything at the moment.	1	1	2
2021/12/30	9:56:18	$AAPL looking for a bounce for a quick scalp ???	1	0	1
2021/12/30	9:54:31	$AAPL bottom wicks are nasty tricky to read. Looking for a bounce here! ???	1	0	1
2021/12/30	9:52:10	$AAPL needs to clear $180	1	0	1
2021/12/30	9:51:55	Last stock market day of the year. Come on $AAPL ???????€	0	0	1
2021/12/30	9:45:28	@witzka04 Watch $AAPL blast near closing bell	0	0	1
2021/12/30	9:44:46	$AAPL on a mission to obliterate options. ???	0	0	1
2021/12/30	9:44:28	$AAPL every single friend of my son in the 10-11 year old age range got either an iPhone 13 or an Apple Watch with cellular plan. Booooooolish! ???	0	0	1
2021/12/30	9:40:35	$ALLK $BBIO $AAPL . All dips before $200. Good luck ????. ???	0	0	3
2021/12/30	9:39:29	$TSLA $AAPL &amp; $BABA are the top three tickers on WSB	5	37	3
2021/12/30	9:39:25	$FUBO and $SOFI printing at open it?€?s like they?€?re in a race to $20!???? $AAPL is at support under $178 is where the party starts	0	4	3
2021/12/30	9:39:22	Short $AAPL with call credit spread expiring Jan 26. $187.5/190	0	0	1
2021/12/30	9:38:36	$AAPL sees 44 bullish options orders worth $1,290,716. On the flipside, AAPL sees 13 bearish options orders worth $321,679. AAPL's overall statistics show 6,443 calls worth $6,796,107. On the other side, we have 2,725 puts worth $2,128,890. 9:38 AM ET	0	2	1
2021/12/30	9:38:14	$AAPL Statistics as of 9:38 AM ET Order Count: - Puts: 2,666 - Calls: 6,262 Volume: - Puts: 16,769 - Calls: 33,747 Premium: - Puts: $2,099,874 - Calls: $6,667,959 Put/Call: - Order Ratio: 42.57% - Volume Ratio: 49.69% - Premium Ratio: 31.49%	0	0	1
2021/12/30	9:37:11	$AAPL let?€?s hit into $182 again!!!	0	1	1
2021/12/30	9:33:58	$AAPL $MSFT LOD - mega caps weak so far	0	0	2
2021/12/30	9:33:38	$AAPL sentiment changed looking to long today ????	0	0	1
2021/12/30	9:32:30	$AAPL testing breakout here over 179.80	0	0	1
2021/12/30	9:20:43	#TITrade ideas: $AAPL 180C at open - wait for the possible opening morning flush. $MU typical PM drop, i see this going 96/97 - wanting calls 95 weekly 97 next week. $NVDA - if she holds 298 like for calls, if not staying sidelines. Yesterday lows of 293.66 can be tested below 26	0	1	3
2021/12/30	9:14:14	#4 is valuation, the law of large numbers, and competition finally catches up to mega cap growth tech like $AAPL and $TSLA, which underperform the indices substantially.	1	1	2
2021/12/30	9:12:15	$AAPL The board is green. Ready for ???€ ????	0	0	1
2021/12/30	9:06:17	@ElaineBenes99 @ner82808658 Thanks!! Also maybe my entries are often bad, bad fill on IBKR, because often I enter MKT (liquid chains like $AAPL, $SPY, etc...) and instantly are .02-.05 down from current price which on smaller contracts could be 5-7% down already.	0	1	2
2021/12/30	9:06:07	Small watchlist for today, just following volume. $NVDA 305c over 301.63 | 290p under 296.34 $AMD 151c over 149.18 145p under 147.11 $AAPL 182.50c over 180 | 175p under 178.50	0	0	3
2021/12/30	9:01:59	Most Active EQTY Option Highest % Vol Increase $NIO Contracts:320497 Vol ^ %99.13 Calls %74.88 Puts %25.12 Highest Daily Vol $AAPL Contracts:984932 Vol ^ %40.36 Calls %71.18 Puts %28.82	0	0	2
2021/12/30	9:01:55	$AAPL $MSFT $FB watching trends can go any way ???	0	0	3
2021/12/30	8:59:54	@JoHei13 The point is that more and more of QCOM share is being chipped away. It is not limited to just $AAPL. Most $QCOM fans are blissfully ignorant of what is going on.	0	1	2
2021/12/30	8:50:41	$AAPL looks like another boring dumb day ???	0	0	1
2021/12/30	8:50:15	Good Morning! $AAPL if its able to reclaim 180 then break above 181 we should see a move into ATH. Over ATH can set it up for 185+ $TSLA showing some weakness premarket, if it fails to hold 1070, possible to see 1050, 1037. If we see TSLA reclaim 1100 it should test 1121+	5	34	2
2021/12/30	8:47:13	Yesterday reduced my exposure do to lackluster conviction. My closing trades... you'll find the initial trades on my timeline. BTC $MSFT DEC 31 340P for 1.05 STC $AAPL DEC 31 180C for 1.69 All for profit and still plenty on bullish trades the board.	0	0	2
2021/12/30	8:45:37	@pujan986 do you really think ANYONE cares about some micro % drop??? we just made 2 TRILLION $$ in 2 years in $AAPL Do you remotely comprehend what $$$ MOST sit on now?? ???	0	0	1
2021/12/30	8:42:14	@daarkmaagician Yeah I call bullshit on that hahaha, they did the same thing to $AAPL some weeks ago only to make it cheaper and days after that it went crazy up ???€???€	0	1	1
2021/12/30	8:35:50	@OptionsHorse @WicketKeeper I Can be wrong every day for the next 5 years and still have a better record of plays posted than ANYONE on Stocktwits! Don?€?t believe me? See my feed history. ?????????€??????? $AAPL $NAKD $DIS ????	0	0	3
2021/12/30	8:34:07	$AAPL 200 by end of January ???	0	1	1
2021/12/30	8:25:16	This is pretty cool! ????Apple Filed U.S. Patent Application #20210409073 'Communication Between Devices During Wireless Power Transfer' $AAPL #stockstowatch #stocks #options #optionsflow #ThursdayThoughts #thursdayvibes #NYSE #stockmarket #AAPL	0	7	1
2021/12/30	8:22:08	$AAPL ???? Initial Jobless Claims #s, release in ten mins. ???	0	0	1
2021/12/30	8:13:55	@BuckinghamWyatt Puts on $AAL still chipping away. Wish I allocated more size rather trying to play $AAPL.	1	1	2
2021/12/30	8:02:41	@EsbenJohnson @davidtayar5 Yes. Price target around the same as $aapl when measured by p/e. We?€?ll just ignore any future growth!	0	15	1
2021/12/30	8:01:25	$AAPL Twitter Sentiment on 29 Dec 2021 was: ??? Positive 42.9% ??? Negative 11.3% ??? Neutral 45.8% ????????????????????????????????????????????????????????????	0	0	1
2021/12/30	7:56:50	$AAPL TSP first ever to put driverless tractor trailer on a road test ????	0	0	1
2021/12/30	7:55:02	$AAPL I?€?ll start buying at 165 ???	0	0	1
2021/12/30	7:45:06	$AAPL Type: Long Legged Doji Close Price: 179,38 $ Volume: 62.348.931 Macd: ??? EmaTrend: ??? *This is not a trading advice*	0	0	1
2021/12/30	7:35:47	$AAPL Calls &gt; 180.16 Price Targets: 180.64, 181.33, and 182.13 Puts &lt; 178.9 Price Targets: 178.17 and 177.31	0	0	1
2021/12/30	7:35:03	Change of scenery. Manchester. Currently at Trafford centre. Need to buy new MacBook. Apple store shut. Immensely disheartened. Going to dump my $AAPL shares now. #superdry	0	3	1
2021/12/30	7:34:53	$AAPL don?€?t see it going much past 182.5 again which is a 3T market cap. I think this name will correct mid January. Somewhere to 168-171 level.	0	0	1
2021/12/30	7:19:00	$AAPL is market open tomm ???	0	0	1
2021/12/30	7:12:30	$AAPL Today we do the $181 boogie! ???	0	0	1
2021/12/30	7:09:00	$AAPL $AMZN $NVDA Upside &amp; Year End Rally ???	0	0	3
2021/12/30	7:06:29	$AAPL Covid is real ????	0	0	1
2021/12/30	6:53:22	@InvestWMello Apple ???? gone be here forever that?€?s why I don?€?t argue about it, I just keep adding to my $AAPL position	0	1	1
2021/12/30	6:16:38	$AAPL 200$ long overdue. Let?€?s go ????	0	0	1
2021/12/30	5:42:25	$AAPL hear me out $200c long calls	0	0	1
2021/12/30	5:41:08	$AAPL new ATH incoming .	0	0	1
2021/12/30	5:37:48	3/10 Apple $AAPL When Apple enters a product category it often captures the attention of the masses. I think that will happen again in 2022 if, as expected, Apple releases its first augmented reality/virtual reality, or AR/VR, device. ??????	0	0	1
2021/12/30	5:28:52	$AAPL A break of $183 and it?€?s show time to all time highs again! First company to break $3T ???	0	0	1
2021/12/30	5:26:27	Sorry that was for $AAPL ???	0	0	1
2021/12/30	5:12:54	$AAPL above 179 indicates what:	1	0	1
2021/12/30	5:06:32	$AAPL The more bears the better. It means the to is far away. There can be some PT but the real top is not here yet. ???€	0	0	1
2021/12/30	5:03:40	$AAPL if 182 is not breached to the upside , expect massive selling down to 150 as if it doesn?€?t reach new high that means it will reach new low ???	0	0	1
2021/12/30	4:53:50	@BeaglierCap In what sense? I think $AAPL best performing business, but maybe lowest returns. Disc. I hodl.	0	1	1
2021/12/30	4:52:24	@alk_trades @SpyGuyTrading @RocketCatchnBob @unusual_whales To me it looks like $AAPL.	0	0	1
2021/12/30	4:43:41	@BeaglierCap In which sense? I think $AAPL best business, but maybe lowest returns. Disc. I hodl.	0	1	1
2021/12/30	4:34:54	$AAPL Better check TSP driverless big rig had first ever run yesterday read for yourself ???	0	0	1
2021/12/30	4:34:02	@DividendJames I?€?m thinking the same about your $AAPL investment ???? ????	0	2	1
2021/12/30	4:31:36	$AAPL is struggling to reach its $3 trillion market cap as it got rejected at 180 yesterday. We are long the stock and will look to add if it can get above 182.13, its all time high.	0	1	1
2021/12/30	4:25:42	Vermi e altre amenit?? per chi monta iPhones $AAPL SRIPERUMBUDUR, India, Dec 30 (Rtrs) - For women who assembled iPhones at a Foxconn plant in southern India, crowded dorms without flush toilets and food sometimes crawling with worms were problems to be endured for the paycheck	0	1	1
2021/12/30	4:19:45	$AAPL had been flat for a while?€? looks like low volume may trigger panic sell off end of Thursday or Friday ???	0	0	1
2021/12/30	4:00:06	$aapl and $msft are gonna fall off a cliff and then they will buy the dip	0	0	2
2021/12/30	3:48:08	Bears loosing strength in $AAPL ?? They can?€?t keep us from the ATH	0	0	1
2021/12/30	3:35:43	$AAPL $180 Put tmr 12/31. ???? ????	0	0	1
2021/12/30	3:25:21	@finding_value_ Maybe Buffett should sell $AAPL too. Oh wait?€?	0	0	1
2021/12/30	2:50:12	$SPY $AAPL $TSLA you use Axe Body Spray? ????	2	1	3
2021/12/30	2:08:31	@PivotPoint101 $TSLA $AAPL the two biggest zombies ????	1	1	2
2021/12/30	1:26:59	$TSLA $AAPL has returned 30% gains since February 2021 and tesla only 20%!!! If Elon did not start the selling we would be at $1,400. Great prices right now. ????	1	2	2
2021/12/30	1:05:00	@karenfinerman I just need to practice what I preach to my kids. Just buy $AAPL and quit chasing those carrots!	0	1	1
2021/12/30	1:00:37	$AAPL I hope it goes up 2% so I can get some puts ????	0	0	1
2021/12/30	0:58:09	@bigsollu @investorinstonk Lots of unanswered questions, why were Chinese stocks allowed to list in the US in the first place @SECGov why punish a good company, should China punish $tsla $aapl etc. Don't be like a sheep. @NIOGlobal	2	2	2
2021/12/30	0:54:10	@GoodieGood $tsla dip into earnings then rip $aapl rip into earnings then dip heard it here first ?????????????€???????????????? ???	3	1	2
2021/12/30	0:39:44	@BullTrendz Damn, I wish I saw this earlier!!! Missed out on sooo much profits!!! Just curious, how do you think $AAPL will do tomorrow or the rest of this week.	0	0	1
2021/12/30	0:29:03	$AAPL Apple To Release Special Beats Studio Buds To Celebrate The 'Year Of The Tiger'	0	0	1
2021/12/30	0:19:35	$AAPL way oversold ???	0	0	1
2021/12/29	23:13:00	$AAPL Apple To Release Special Beats Studio Buds To Celebrate The 'Year Of The Tiger'	0	0	1
2021/12/29	22:44:14	@skaushi @Crussian17 Not hard to see $aapl dropping 30% or more from here either. 31x earnings and look at projected growth next 24 months. Does it really deserve to be at 31x or closer to 20-25x with projected tepid growth. Upside surprises seem to be rumored car and AR set	0	3	1
2021/12/29	22:39:38	LOVE my new iPhone 13 Pro Max @Apple! As a old cinematographer, I can?€?t wait to test drive the digital platform. $AAPL	0	1	1
2021/12/29	22:37:46	12/30 Watchlist ???? $MSFT 350C &gt; 344.10 | 335P &lt; 339.76 $DIS 157.5C &gt; 155.74 | 152.5P &lt; 154.22 $AAPL 182.5 C &gt; 181.11 | 177.5P &lt; 178.34 #Daytrader #OptionsTrading #OptionsFlow	0	4	3
2021/12/29	22:27:05	Shorty had them $AAPL bottom jeans...	0	4	1
2021/12/29	22:22:30	@MaybLucyVanPelt @optionsmafia1 @optionsprochick $AAPL is life	0	2	1
2021/12/29	22:18:02	Interesting $AAPL 185P 2/18/22 5.7M order. I think they will make this a PUT spread.	1	33	1
2021/12/29	21:37:02	@FradeDuarte $AAPL?€? you?€?ll never lose?€? just wait. Specially earnings coming January 25.	0	1	1
2021/12/29	21:21:48	The winners of VR will be companies that focuses on... User experience. Maybe $AAPL have a chance in this.	0	0	1
2021/12/29	21:21:42	In between NOW and 2022-12-29 ,highest CLOSE price peak for $AAPL will be 2075.03283 which is 1056.78% PROFIT #aapl #trading	0	0	1
2021/12/29	21:21:42	$AAPL 2021-12-29 , CLOSE PRICE = 179.380005 #aapl #invest	0	0	1
2021/12/29	21:01:26	@BusinessFamous It?€?s boring, but $AAPL Started a position in my Roth IRA in April. Up 33%	0	9	1
2021/12/29	20:57:50	Not gonna lie, I feel like going irresponsibly long on some puts dated a month or two out on $aapl. 175 p?€?s to be exact.	0	1	1
2021/12/29	20:49:42	@TPAIN Wow, $aapl pays the 3rd most out of 8. Surprising and good to know.	0	0	1
2021/12/29	20:46:04	Is $AAPL going to hit $182.86 this year? #AAPL	2	8	1
2021/12/29	20:44:03	@AmberVickers20 @drippy2hard Also, getting stuck on 1 ticker makes you miss out on other opportunities. I had a bad trade on $AMD not too long ago, and couldn't peel myself away from that chart. Meanwhile, everybody banked on $AAPL's run. And I even KNEW it was running. A good lesson.	0	6	2
2021/12/29	20:39:31	Short 180s $AAPL	1	6	1
2021/12/29	20:39:15	@JPATrades $AAPL please	0	1	1
2021/12/29	20:32:07	@BusinessFamous $aapl last 6 months fucking amazing!	0	2	1
2021/12/29	20:04:49	$SPY and $AAPL both kind of flagging. Will be on WL for tomorrow as usual	0	0	2
2021/12/29	20:02:05	@Dividend_Dollar Is it better to invest in $VGT over the individual stock of $AAPL? I own a few shares of Apple currently but like the idea of having an ETF that pays more in dividend and also holds other stocks that I currently don?€?t have the money to add to my current portfolio.	0	0	2
2021/12/29	19:32:04	It?€?s time to add $btc #btc emoji / key on the standard keyboard @apple @Microsoft - $msft $aapl	0	2	3
2021/12/29	19:21:44	@CheddarFlow When $AAPL crumbles, it?€?s going to be gloriously vicious	0	1	1
2021/12/29	19:15:23	Apple reportedly found that some employee dormitories and dining rooms at a Foxconn iPhone factory in Chennai, India do not meet Apple's standards, and is working with Foxconn to fix the situation, media report. $AAPL #iPhone	1	6	1
2021/12/29	19:13:23	$AAPL under .786 fib in AH?€? if it can?€?t get above tomorrow, 175 is next.	0	1	1
2021/12/29	19:11:16	China smartphone maker Xiaomi plans to spend CNY 100 billion (US$15.8 billion) on R&amp;D over 5-years to become No. 1 globally and beat Apple, media report, citing the chairman, who also said it has spent CNY 22 billion (US$3.47 billion) on R&amp;D over the past two years. $AAPL #Apple	0	2	1
2021/12/29	19:03:51	@optionsmafia1 Thank you for consistency posting valuable info. There was a huge buy on $aapl that you refer to the whale. What strike and expiry is that?	0	1	1
2021/12/29	18:51:00	@DanielTNiles @CNBC @jimcramer is this this dishonesty Jimmy chill talks about with these guys that come on air and tell you to short $AAPL...Own it don't trade it	0	0	1
2021/12/29	18:47:45	$AAPL doing It?€?s thing! I purchased at $109 currently sitting at $179. That?€?s an unrealized gain of $282 or +63.81%	0	1	1
2021/12/29	18:26:03	@AF_63A3 @paracosmtrading @AndrewRangeley Plus they don?€?t have Ken Hicks as CEO. Look what he did for FL during his tenure. Outperformed $AAPL $MSFT etc. and he was working with a supposedly dying retailer	0	0	2
2021/12/29	18:20:42	@B_Funk_ @CannaLlc @Puff_Daddy_Jr @SenSchumer @SenBooker @RepNancyMace I didn?€?t even see your post, just @CannaLlc?€?s. I do think it?€?s easy to look back now and say all kinds of things about 2021, and sure I would have been 100% $AAPL if I knew what was coming, but cost of capital doesn?€?t matter if you?€?re invested in what you want to be in LT.	0	3	1
2021/12/29	18:09:55	@Joehark54 Well done! With a decade on top of your 22 years my biggest mistakes were: 1. Not investing enough of free cash 2. Falling out of love with investing at times and feeling sorry for myself with losses 3. Looking for the next Apple / Tesla instead of just buying $AAPL / $TSLA	0	3	2
2021/12/29	18:08:06	Watchlist for 12/30 I think is some ???? $AAPL calls over 181.30 | Puts under 178.45 $DIS calls over 155.86 | Puts under 154.25 $AMD calls over 149.12 | Puts under 147.28 Will be posting TODAYS watchlist plays and possible plays later tonight!	1	22	3
2021/12/29	18:07:39	???????? Automated Hourly $AAPL ???? Sentiment Report (???? / ????) ???????? 1. Product Series Reviews: #iPhones 55/66 #Mac #Macbook 71/71 #iPad 76/79 #AppleWatch 77/108 #MacOS #iOS 45/21 General #Apple Products 40/72 2. Company News: 80/420 3. Social Media: 52/125 12/29/2021 23:07 UTC	1	0	1
2021/12/29	18:01:00	You know what a good company looks like, it is a company that has a great brand and recognition. Look at $AAPL: They are close to a $3 Trillion Market Cap. Airpods could be the largest earphone company in the world, and everyone around is using some sort of Apple Product.	0	2	1
2021/12/29	17:45:00	$AAPL closed today at $179.38. If you bought 1 share of #AAPL at its closing price every day this week, you?€?ve lost $0.86 (-0.16%). If you bought 1 share of AAPL at its closing price every day this year, you?€?ve gained $9640.41 (+27.52%).	1	1	1
2021/12/29	17:44:39	4. $AAPL P/E cuts in half	0	1	1
2021/12/29	17:29:00	@EricJhonsa For me as long as services keep on at the rate they?€?ve been amazon is too cheap. We?€?re talking this q may be $60-65b of high margin services for $amzn while people fawn at $aapl doing $16b of services	0	1	2
2021/12/29	17:18:14	This is a controversial take but $AAPL $FB $GOOG and all these tech companies are babying their engineers. Let them walk. The average tech/software engineer position a ton of applications. Make the hiring process easier! Stop the 15 round interviews.	1	13	3
2021/12/29	17:12:10	@RyanRozbiani There are things that if I passed away today, I would want my children to have. On those, price is irrelevant. $AAPL is one that I reconsidered and sold, otherwise they are part of the portfolio	1	4	1
2021/12/29	17:10:46	????Dark Pool Print???? Symbol: $AAPL Size: 742.1K shares Price: 179.38 Total: $133.1M	0	0	1
2021/12/29	17:05:42	We are best positioned heading into 2022. Calendar strangles all across the board. Can?€?t wait for $AMD under $100 and $AAPL below $140.	2	4	2
2021/12/29	16:54:11	5/9 It was just time for smartphones based on the convergence of several key facilitating techs, i.e. computing power and touchscreen. Winners are rarely 1st, they are just executing best. $AAPL?€?s revolution was that the interface was just such a leap forward compared to PCs.	0	0	1
2021/12/29	16:45:51	@equialpha $AAPL beats them all. About 40%	0	0	1
2021/12/29	16:30:17	It's a matter of time before $AAPL makes a VR-headset	0	0	1
2021/12/29	16:29:26	$AAPL right side is bullish on multiple timeframes. it can still rally for one more high before pulling back. If it fails to make a new high, we like to buy it lower at the equal leg blue box where buyers can enter for a bounce in 3, 7 or 11 #Elliottwave #Trading #stocks	0	0	1
2021/12/29	16:18:41	@ripster47 agreed! $VIX was dropping and $AAPL was trading sideways.	0	0	2
2021/12/29	16:18:13	@Ross_Report @huggybear7 Ross was buying Blackberry shares and calling $AAPL niche in 2007, lol. $TSLA	1	4	2
2021/12/29	16:10:14	In the month of December, $AAPL added a $BABA in market cap (~$300B).	0	2	2
2021/12/29	16:00:07	TICKER: $AAPL SIZE: 159,970 PRICE: $179.73 TIME: 15:40:54 AMOUNT: $28,751,408	0	2	1
2021/12/29	15:57:50	Sell $PTON stock buy $AAPL stock. Peloton should be at $20 a share losing money each quarter and losing interest to competitors like Apple. Sell Peloton Save your Investment. N.F.A.	0	1	2
2021/12/29	15:57:16	@xtrends They want $AAPL at 3tn at any cost. Such pigs I swear	0	0	1
2021/12/29	15:56:59	@neilsiler @thesaltymayor @AbrahamGoldman7 Look at $AAPL now. MMs dont want it to break 180...insane	0	0	1
2021/12/29	15:54:27	@Roman_Trading Imagine talking like this about $aapl when it went from 70 cents per share down to 47 cents per share . That is what this is like	0	0	1
2021/12/29	15:54:12	@ultimatejingle They just want $AAPL at 3tn at any cost	0	0	1
2021/12/29	15:52:17	@FocusedCompound Just buy $AAPL that?€?s what Warren does	0	0	1
2021/12/29	15:46:03	And Covid Not Business Channel CNBC rather than spend most hours shilling for Fauci put him on instead. Fake being a biz channel - Ask him about $AAPL Market cap or his favorite crypto. @CNBC	0	2	1
2021/12/29	15:43:49	$AAPL daily chart looks like a climb towards and possibly through $180 into the closing bell!	0	0	1
2021/12/29	15:38:50	Buy $AAPL calls	0	0	1
2021/12/29	15:37:20	We provided insight to large, well-known companies, like Microsoft $MSFT, Alphabet $GOOGL, and Apple $AAPL, all of which have market caps of $2+ trillion and generated a combined $202 billion of FCF in the last twelve months (according to Zacks Research).	0	0	3
2021/12/29	15:34:46	Option Alert $AAPL Dec 31 2021 180 Call - Price: 1.23 - Money: $268,263 - Volume: 2181 - OI: 104398 Delta: 0.47 IV: 21.783 - ToS Symbol: AAPL211231C180 - #OptionAlert #OptionsFlow #OptionsTrading #DayTrading - [ 12-29 15:34:45 ]	0	0	1
2021/12/29	15:25:31	$MSFT $AAPL seem a little weak here - not sure $ES can run without them	0	0	3
2021/12/29	15:25:15	$AAPL debit spread 2/4/22 177.50/200 C. B/E 184.24.	0	0	1
2021/12/29	15:22:43	$SPY pushing HOD ATH areas while retail accounts in big reds with small cap and growth stocks again $aapl $msft etc .. mega cap again being pump .. Insane	0	1	3
2021/12/29	15:21:00	Looks like $AAPL gonna close the year at 179.99, $3T next year	0	5	1
2021/12/29	15:19:34	@PatrickWalker56 $AAPL ???? couldn't agree more.	0	2	1
2021/12/29	15:16:15	@LynAldenContact Contrarian view is that $TSLA, $AAPL and $NVDA epitomize this thesis and remain outperformers regardless of fed policy and CPI prints.	0	7	3
2021/12/29	15:09:27	@ThetaWarrior $AAPL is the ticker that people associate with safety and progress.	0	0	1
2021/12/29	15:07:38	$AAPL sees 941 bullish options orders worth $64,704,584. On the flipside, AAPL sees 281 bearish options orders worth $22,473,033. AAPL's overall statistics show 90,884 calls worth $188,999,438. On the other side, we have 43,213 puts worth $61,580,608. 3:07 PM ET	0	0	1
2021/12/29	15:07:29	$AAPL Statistics as of 3:07 PM ET Order Count: - Puts: 43,209 - Calls: 90,876 Volume: - Puts: 259,889 - Calls: 627,927 Premium: - Puts: $61,580,140 - Calls: $188,991,255 Put/Call: - Order Ratio: 47.55% - Volume Ratio: 41.39% - Premium Ratio: 32.58%	0	0	1
2021/12/29	15:07:01	Some top tech sector flow coming in above ask $NVDA - $354K call sweep $AAPL - $243K call sweep $MDB - $174K call sweep	0	1	3
2021/12/29	15:03:01	@JermalChandler - good info today on engineering the trade. One question - when you see that many puts purchased in $AAPL - do you trade based on that info or just keep it in the back of your mind?	0	0	1
2021/12/29	15:01:16	Some top tech sector flow coming in above ask $NVDA - $354K call sweep $AAPL - $243K call sweep $MDB - $174K call sweep	4	35	3
2021/12/29	14:59:34	Still mad at $AAPL for U2	0	1	1
2021/12/29	14:58:19	$aapl decides to fight staff drain with large bonuses. company problems) but almost $3 trillions... fake	0	2	1
2021/12/29	14:57:40	$AAPL is that ticker ppl connect with for safety and growth	0	1	1
2021/12/29	14:53:21	$kopn Ceo insider buy 5.45 50k shares 32m in new orders 4th qtr strong outlook #CES22 metaverse positioned Realwear new device launched More licensing deals $AAPl coming to mkt with #VR uOLED device Run on all oled names 2022 profitable off military and enterprise.	4	12	2
2021/12/29	14:41:01	$TSLA, $AAPL Santa rally starting from here.	0	0	2
2021/12/29	14:39:30	Swing trading $AAPL a surefire way to make money ????	0	1	1
2021/12/29	14:36:30	I?€?m taking a beating on $AAPL right now ngl but I?€?m still in	0	1	1
2021/12/29	14:30:01	@narmacnetworth At ~11.5B MC even offering 100% more would be chump change for $AAPL, but problem is you never know when it's gonna happen, if at all ...	0	1	1
2021/12/29	14:29:13	$AAPL inside 60 up with 1 min to go before the flip....????can't seem to get over vwap right now but if it does...	0	2	1
2021/12/29	14:26:30	$AAPL busted through the 200 sma. Its now support and in an uptrend	0	0	1
2021/12/29	14:23:13	The global accelerated adoption of the Metaverse is greatly underestimated by the investment community. Direct correlation to investor underestimation of Omicron/Delta and whatever else there is to come. #metaverse $fb $aapl #oculus #virtualreality #stocks	1	0	2
2021/12/29	14:18:56	@pawan1234o @johnscharts @ClutchBP @VijayBhallaMCC @Striff17 @trijoey I was literally JUST looking at $NVDA as you posted this. Several (other) Tech comps about to go red to green again. $AAPL just did. Qs close.	0	1	2
2021/12/29	14:17:46	jumped into a full position. looking at this quick 3 bar play on the 5. $aapl	0	0	1
2021/12/29	14:15:48	$AAPL I need you at $182 and $SPY at $479 Thanks	0	0	2
2021/12/29	14:13:15	@OptionsBuffett I took some $AAPL	0	1	1
2021/12/29	14:06:55	Once 4776 gets taken out we nosediving to 4661 $ES. Breadth looks awful, once $AAPL slips the bid, $AMZN will join and take out the market	0	0	3
2021/12/29	14:05:40	$AAPL 44 Years to $1T Mkt Cap then 2??Years to $2T Mkt Cap then ~3??Months to $3T Mkt Cap	0	0	1
2021/12/29	14:01:28	@karenfinerman FWIW My son is a Jr. Engineer and we estimated it will cost $FB $30b extra to staff up for the metaverse due to their toxicity. $AAPL didn't help them yesterday.	0	1	2
2021/12/29	13:52:27	$aapl trend line crack ?€? lower	0	0	1
2021/12/29	13:48:06	$aapl calls if it can break &amp; hold 179.50	0	0	1
2021/12/29	13:46:14	@caddude42069 Buying $AAPL right now! Its on you if it drops!!!	0	0	1
2021/12/29	13:40:06	TICKER: $AAPL SIZE: 175,000 PRICE: $179.12 TIME: 13:28:18 AMOUNT: $31,346,000	1	2	1
2021/12/29	13:31:06	Cant wait for $AAPL to be $120 again, people say its impossible but 18x 2023 earnings estimates is $120 ???€	0	2	1
2021/12/29	13:23:50	@norriharb I tweet setups I am literary trading and MY process. If my goal is to increase followers I will be tweeting about $tsla, $aapl, and $nvda but I don't ????	0	0	3
2021/12/29	13:23:28	$aapl 18 MAR 22 $185 @ 7.25	0	0	1
2021/12/29	13:19:19	@daringfireball One thing that's worth noting is that $AAPL was priced *for years* as if they were about to go out of business (I remember the PE ratio falling to ~10). There was a ton of room for growth. Today, the PE ratio is more than 31. That has more growth baked in. ????for that car.	0	3	1
2021/12/29	13:19:10	$AAPL I?€?m down so bad on calls, expiring this week. I?€?m praying for 182-185 EOW. Any lower I?€?m f8cked!	0	1	1
2021/12/29	13:13:37	Long $DAL, tech also looks great look to long $AAPL if it closes strong	0	0	2
2021/12/29	13:10:39	$AAPL AND $TSLA trying?€?	0	0	2
2021/12/29	13:04:30	@alwaysbeLEAF Great question...will $ETH continue to be the go-to or will another platform take over? Also...centralized or decentralized. How easily will investors be able to buy/sell/transfer their NFTs and will it be on a given server like when the giants like $AAPL create their own	0	0	2
2021/12/29	13:04:13	$AAPL trading at 46.67x book value	0	1	1
2021/12/29	13:02:39	$QQQ $TSLA $AAPL major watches	0	8	3
2021/12/29	13:02:02	Most Active EQTY Option Highest % Vol Increase $DIS Contracts:104012 Vol ^ %99.71 Calls %79.71 Puts %20.29 Highest Daily Vol $AAPL Contracts:751165 Vol ^ %49.43 Calls %71.09 Puts %28.91	0	0	2
2021/12/29	12:59:55	In $AAPL 182.5c weekly for some scalps	0	1	1
2021/12/29	12:52:44	$AAPL AR/VR Glass: Apple is expected to launch its long-awaited AR/VR headset Apple Glasses in the summer of 2022. This will serve as a major growth catalyst for Apple shares by way of providing scope for the further monetization of the company's installed base, the analyst said.	0	1	1
2021/12/29	12:51:22	Ugin mtg decks combos. Ugin mtg decks combos. Ugin mtg decks combos. Lord Windgrace mtg decks combos. Cat explorer mtg decks combos. Ally Encampment mtg decks combos. Frontier bivouac mtg decks combos. #mtgalchemy #MTGArena #mtgjp #MTGCrimson 91714 zip code $AAPL $SBUX i	0	0	2
2021/12/29	12:51:21	@NotKevJayMalone I?€?ve gotten $AAPL 2X and $TSLA	0	1	2
2021/12/29	12:37:09	$AAPL moving, long $MSFT calls	0	2	2
2021/12/29	12:33:26	Are markets even open today ? Casino feels like somebody left it on pause wtf $SPY $AAPL $TSLA	1	1	3
2021/12/29	12:32:36	Someone taking a swing at the King today $AAPL Apple with a large opening buy 5000 February $185 puts for $11.40.	5	42	1
2021/12/29	12:31:08	@Trader_Joe_LPP You'll be back when $SPY &amp; $AAPL start moving up????	0	1	2
2021/12/29	12:28:13	$AAPL - Apple to release 4nm M2 chip next year, 3nm M2 Pro and Max in 2023	0	2	1
2021/12/29	12:27:41	@801010athlete $nvda going higher boys. Along with $aapl.	0	0	2
2021/12/29	12:27:18	I really think the difference between today and 2018 is that megacaps did not play a role as bond proxies back then $AAPL had a P/E of 13 in Dec 2018 The megacaps really have masked the pain this year. Ppl looking for a -20% SPY, prepare to join everyone else in disappointment	1	4	1
2021/12/29	12:22:35	@MarketRebels Context or don?€?t post - $AAPL calls always outpace puts 2-3x and are the most actively traded contracts - volume changes and % purchased on bid vs ask and changes vs avg important otherwise useless post	1	1	1
2021/12/29	12:21:27	Over 706k $AAPL option contracts traded today, 71% call/29% put - MarketRebels #XGLobalMarkets #indices	0	0	1
2021/12/29	12:20:56	147K calls for this week through on $AAPL $180Cs	0	2	1
2021/12/29	12:20:19	@daringfireball History is a very good indicator for the future. Congrats to the $AAPL longs!	0	1	1
2021/12/29	12:20:15	Over 706k $AAPL option contracts traded today, 71% call/29% put	3	35	1
2021/12/29	12:19:35	@Trader_Joe_LPP No way they?€?re shaking me out of my 180c $AAPL calls for Friday	0	1	1
2021/12/29	12:19:04	long $AAPL calls	0	2	1
2021/12/29	12:14:12	$AAPL $180 PUT is the real deal today ????????	0	1	1
2021/12/29	12:10:59	Imagine if $aapl had $dis multiple lol	0	2	2
2021/12/29	12:10:08	TICKER: $AAPL SIZE: 295,000 PRICE: $178.96 TIME: 12:02:39 AMOUNT: $52,793,200	0	0	1
2021/12/29	12:10:08	TICKER: $AAPL SIZE: 160,000 PRICE: $179.0 TIME: 11:57:56 AMOUNT: $28,640,000	0	0	1
2021/12/29	12:09:35	$AAPL no relative strength anymore lol	0	1	1
2021/12/29	12:04:48	@everytimeicash i need this to happen to $TSLA $AAPL $BTC and more. then ill be happy.	1	0	3
2021/12/29	12:03:37	$AAPL whatchudoin?€??!? ????????????????	0	1	1
2021/12/29	12:01:14	Apple Inc. traded 12% above it's 50 DMA and 25% above it's 200 DMA $AAPL	0	0	1
2021/12/29	11:58:49	$AAPL 180 PUTS down to $515 for thu 21st now, free $$	0	0	1
2021/12/29	11:58:02	$AAPL $NKE $SBUX all could be majorly impacted by Chinese backlash	0	0	3
2021/12/29	11:55:42	FUCK $AAPL That is all	0	0	1
2021/12/29	11:51:00	Will you keep buying $AAPL if it breaks $3 trillion, or is the tech giant reaching its cap? #investing #investment #investor #stocks #StockMarket #StocksToBuy	1	1	1
2021/12/29	11:50:09	TICKER: $AAPL SIZE: 150,000 PRICE: $179.44 TIME: 11:36:17 AMOUNT: $26,916,000	0	0	1
2021/12/29	11:48:16	Apple Inc. traded 29.642M shares, -67% below average volume $AAPL	0	0	1
2021/12/29	11:28:46	$aapl selling them calls to buy that $180 put. #bankit	0	0	1
2021/12/29	11:24:28	@Honeydew0101 It feels like deja vu looking at the last week of 2020. I wonder if $AAPL would pop before january earnings, and then drop afterwards (considering your 5th wave)?€?.BTW love your charting.	0	1	1
2021/12/29	11:22:41	Been throwing some money into stocks lately for long term holds $AMD $AMZN and $AAPL market hasn?€?t been fun for option swings right now. Will see how this week ends	0	0	3
2021/12/29	11:21:29	liking $AAPL for a $180 C pop out the handle wedge along with $SPY..	0	0	2
2021/12/29	11:20:51	If $DIS Raising Prices $AAPL Raises Prices	0	0	2
2021/12/29	11:20:34	Option call $AAPL	0	0	1
2021/12/29	11:19:10	Will $AAPL make 3T this week????	0	1	1
2021/12/29	11:17:13	@Powerserious Another day, another dollar. #options $AAPL	0	0	1
2021/12/29	11:17:12	@Powerserious Making it to the moon #options $AAPL	0	0	1
2021/12/29	11:14:50	$AAPL has been carrying the market for a little while now. Hopefully that trend can continue	0	0	1
2021/12/29	11:09:44	@BlackJogle @mistman78 @andrewross11 $AAPL any day of the week, and twice in on Sunday!	0	0	1
2021/12/29	11:05:04	$AAPL keeps toying with a $3 trillion valuation. What will it take to get it over the hump? #investing #investment #investor #stocks #StockMarket #StocksToBuy	0	0	1
2021/12/29	11:03:56	In on $AAPL 182.5 12/31 calls, volume for that and 190C has been crazy, but 190 is a bit too OTM for comfort, also the unusual $TSM 135C for 1/21 is very interesting. Took a small position in $SPY 181C 12/31, whether is makes $2 or $20 idc, small gains are gains. PAYTIENCE	0	1	3
2021/12/29	10:56:28	@_thirdFriday Lol, u sure bout that bro? We still early &amp; $aapl is still green.	0	0	1
2021/12/29	10:55:39	@thatsassytrader Exactly. I don?€?t want to babysit my retirement account. Will transfer day trade gains to it and reinvest in high conviction commons like $AAPL	0	0	1
2021/12/29	10:48:10	@saxena_puru @NickGiva The retailers acting as capital catalysts during rallies won't be buying UST's. Institutions absolutely will when the index cracks. Managers are incredibly price sensitive because they want man fee. Still need to take $MSFT and $AAPL out back and give them the ol Yeller treatment	1	0	2
2021/12/29	10:45:52	@garyblack00 Santa?€?s sled is being repaired. Should be up and running shortly. As long as $AAPL holds up, NASDAQ will bounce	0	3	1
2021/12/29	10:45:00	"Main thing I've learnt about India???????? is the warmth of people. Its unparalleled unlike any country I have ever been to including my own" - Tim Cook, CEO $AAPL @tim_cook	3	33	1
2021/12/29	10:40:33	It appears $AAPL has triple topped at around 181.25ish. Time to now wait for chart to cool and re-consolidate for an attempt at a break through..	0	0	1
2021/12/29	10:39:17	@VashiAhan $AAPL for sure, the only meta verse hardware which can scale worldwide #appleglass	0	0	1
2021/12/29	10:38:04	AAPL:IBM :: Biden:Carter If so, in a digital twist of fate, $AAPL will top out relative to $RUT. And that?€?s ok.	0	0	2
2021/12/29	10:33:04	$AAPL keep dumpin ur money into dead growth in stagflation at ATHs! wut cud possibully go wrong!?	0	0	1
2021/12/29	10:32:01	Sell $AAPL at 179.12	0	0	1
2021/12/29	10:30:13	TICKER: $AAPL SIZE: 150,000 PRICE: $178.51 TIME: 10:21:10 AMOUNT: $26,776,500	0	1	1
2021/12/29	10:30:13	Give me $182 $AAPL	0	1	1
2021/12/29	10:29:08	Added to $AAPL short	0	6	1
2021/12/29	10:24:17	@AdamB1438 @Keubiko @orthereaboot Oh I'm not placing $AAPL risk at the same level as that of $TSLA. But Mr Market pretty much ignores CPC/Xi risk entirely.	0	1	2
2021/12/29	10:22:14	@Powerserious Skills required all year long. #options $AAPL	0	0	1
2021/12/29	10:21:23	$AAPL puts if it breaks $178 could fall to 176.50	0	0	1
2021/12/29	10:18:58	$AAPL 22% on puts	0	0	1
2021/12/29	10:17:47	$AAPL does it again lol	0	0	1
2021/12/29	10:17:24	$AAPL calls ?????????€???€???	1	1	1
2021/12/29	10:16:22	$AAPL DEC 31 2021 175.0 Put .50	0	0	1
2021/12/29	10:14:43	$SPX and $AAPL just broke support......	0	0	2
2021/12/29	10:13:45	$AAPL holding for the moment.	0	0	1
2021/12/29	10:13:02	$AAPL out here for small L. Absolutely garbage price action.	1	6	1
2021/12/29	10:10:09	$AAPL double top looking for puts below $179	0	0	1
2021/12/29	10:10:00	Over 233k $AAPL option contracts traded already, 71% call/29% put	2	20	1
2021/12/29	10:08:24	@Keubiko @orthereaboot With $AAPL, it's as if they neither source critical parts and assembly there. AND it's a major market for their products to boot. Just whistling past the graveyard. Xi has trillions of US investment dollars as hostage capital.	0	2	1
2021/12/29	10:05:42	I?€?m waiting for $Aapl as well to hit 182 to make its way to 3T	0	0	1
2021/12/29	10:04:10	Sold $AAPL calls up 84%. Sold this morning's $DKNG puts up 168% done for the day. Day job work time lol.	0	0	2
2021/12/29	10:04:02	Long $AAPL at 180.21	0	0	1
2021/12/29	10:03:36	$AAPL originally I had around 10 contracts; didn't like the price action so I scaled out 90% @ breakeven holding 1 Dec 31' 180 call	0	0	1
2021/12/29	10:02:22	$AAPL sees 220 bullish options orders worth $11,933,908. On the flipside, AAPL sees 49 bearish options orders worth $1,956,149. AAPL's overall statistics show 26,119 calls worth $36,739,126. On the other side, we have 9,715 puts worth $9,121,627. 10:02 AM ET	0	0	1
2021/12/29	10:02:15	$AAPL Statistics as of 10:02 AM ET Order Count: - Puts: 9,702 - Calls: 26,078 Volume: - Puts: 56,252 - Calls: 144,432 Premium: - Puts: $9,091,824 - Calls: $36,654,950 Put/Call: - Order Ratio: 37.20% - Volume Ratio: 38.95% - Premium Ratio: 24.80%	0	0	1
2021/12/29	10:00:26	They're keeping $AAPL and the usual suspects elevated to keep the indices up, while there's lots of selling under the surface	0	0	1
2021/12/29	9:56:18	Will $AAPL break 3 trilly before end of the year?	0	6	1
2021/12/29	9:56:00	More thoughts and areas I am watching: $NVDA 296 - 297 $AAPL Flag $AMD 148.00 - 148.50	1	0	3
2021/12/29	9:55:56	Was not able to get my play out on Twitter, but I alerted $AAPL 182.5 Calls and we are currently up 22% in the discord BOOOOM	0	7	1
2021/12/29	9:54:34	@Striff17 @johnscharts @Ed_Hale @pawan1234o @VijayBhallaMCC @trijoey $MSFT $AAPL moving up to test near term resistance. posted charts yesterday. Long both in few LT accts. Long MSFT in Trading accts.	1	2	2
2021/12/29	9:53:48	$AAPL 182.66 is 3 Trillion	2	0	1
2021/12/29	9:52:59	@Dom94656454 $aapl is not a company. it is manipulative instrument to keep market. fckng almost $3 trlns....bigger tan UK GPD	1	2	1
2021/12/29	9:52:56	@bankrollstockz im waiting for $AAPL puts if it indicates a drop soon?€?	1	1	1
2021/12/29	9:52:49	@KlendathuCap Can?€?t wait for $AAPL to become a semiconductor foundry when China invades Taiwan	1	3	1
2021/12/29	9:51:44	$MSFT $AAPL $GOOGL holding up the markets ?€? sounds very safe ????	0	4	3
2021/12/29	9:51:21	China could invade Taiwan, and Russia could invade the Ukraine and $AAPL would still close green.	5	40	1
2021/12/29	9:50:51	$aapl. So when's the profit warning coming out? Next week? You know it's coming.	0	1	1
2021/12/29	9:50:43	@Trade_The_News Lol India is no China $AAPL	0	0	1
2021/12/29	9:49:28	$aapl all time high today.	0	0	1
2021/12/29	9:47:43	@Crussian17 but not $AAPL	0	1	1
2021/12/29	9:46:42	$MU and $AAPL i have my eyes on???€	0	0	2
2021/12/29	9:45:25	@rippym0de What?€?s the move on $AAPL?	0	1	1
2021/12/29	9:44:52	I believe everyone should just focus on $AAPL @ $182.86 will make it a 3 trillion dollar company. ????????????????	0	0	1
2021/12/29	9:44:52	$SPY $AAPL forming a bull flag on the 5 min. Gonna push towards new highs again taking SPY with it	0	1	2
2021/12/29	9:43:34	why is there a headline about $PTON stacking up against $AAPL	0	1	2
2021/12/29	9:42:54	$AAPL seems to be holdih up nicely ... 3 trillion market cap today?	0	0	1
2021/12/29	9:42:39	Closed some of my $SPY 12/31 and $AAPL 12/31 but left decent runners which are now ITM.	0	1	2
2021/12/29	9:40:22	$AAPL 180C 12/31 getting spammed again	0	12	1
2021/12/29	9:39:02	So far $aapl consolidating inside yesterday's candle	0	0	1
2021/12/29	9:37:19	$AAPL sees 66 bullish options orders worth $2,776,937. On the flipside, AAPL sees 16 bearish options orders worth $378,822. AAPL's overall statistics show 7,173 calls worth $9,971,501. On the other side, we have 2,670 puts worth $2,406,112. 9:37 AM ET	1	2	1
2021/12/29	9:37:10	$AAPL Statistics as of 9:37 AM ET Order Count: - Puts: 2,617 - Calls: 7,060 Volume: - Puts: 14,535 - Calls: 39,642 Premium: - Puts: $2,329,799 - Calls: $9,755,753 Put/Call: - Order Ratio: 37.07% - Volume Ratio: 36.67% - Premium Ratio: 23.88%	0	0	1
2021/12/29	9:36:44	Let me guess, $AAPL, $AAPL, $AAPL .	0	0	3
2021/12/29	9:36:35	$NKE $AAPL trying	0	0	2
2021/12/29	9:35:25	$AAPL calls ????	0	0	1
2021/12/29	9:35:07	@ricardo_baku I own $MSFT $AAPL which are trading at very high multiples and $FB which is a hold for me now.	0	1	3
2021/12/29	9:34:33	$AAPL 3 trillion.. its coming	0	0	1
2021/12/29	9:28:43	@SagED_UP Buy $AAPL	0	0	1
2021/12/29	9:27:20	Well good morning my fellow #ApesTogetherStrong invrstors. Since when does $aapl and $amc charts track step in step? We all good here! I'm in this for the vibes not the hate! Bless you all with a Healthy fruitful and plentiful newyear! Even @CGasparino	0	1	2
2021/12/29	9:26:48	$aapl still has a tiny gap below. Not in a rush for anything today	0	0	1
2021/12/29	9:26:38	Even $aapl is 32 times earnings we know. $msft? 38 times. So near peak cap, they're attaining one of their highest multiples. Rates gotta behave with that condition or they play vol havoc.	0	0	2
2021/12/29	9:20:34	12/29 Watchlist $SPY Calls &gt; $478 Puts &lt; $475.80 $AAPL Calls &gt; $180.06 Puts &lt; $178.54 $AMD Calls &gt; $154.55 Puts &lt; $151.72	0	0	3
2021/12/29	9:17:04	Will be closely managing our $AAPL swing off open. ????	0	6	1
2021/12/29	9:16:13	42 Dugg and $AAPL all time highs.	0	0	1
2021/12/29	9:05:49	Markets Flat! Not every trading day is a trading day lol Ill be sitting out during these periods! Expect low volume till end of the week as we finish the year out! Keep your chart levels ready if key levels break but while flat no trades taken here! $SPY $AAPL $TSLA	0	9	3
2021/12/29	8:58:46	Oh and BTW if you?€?re buying a call that?€?s already up 400%, chances are you?€?re too late! IMHO just stay out of the option if you missed real dip?????????€???€??? $SPY $TSLA $AAPL	1	1	3
2021/12/29	8:56:16	The rotation from tech stocks doesn't seem to be hurting $AAPL or $AMAT at all. Are they next to fall or opportunities? I'm not selling Apple anytime soon and have AMAT on my watchlist to buy.	0	0	2
2021/12/29	8:55:27	$aapl Can it get the pullback to 174 to form the right shoulder? Inverse h&amp;s	0	0	1
2021/12/29	8:54:12	Still haven't come up. Waited too long $WIMI $AAPL $TSLA	1	1	3
2021/12/29	8:46:47	$AAPL if you don't scalp you puts at open you're a bozo	0	1	1
2021/12/29	8:43:34	the darkpool premarket looks like a whole bunch of little fish trying to make their moves on $AAPL and $TSLA.. 1K prints 2K prints... back to back to back...	1	5	2
2021/12/29	8:27:32	I also love $AAPL and $SPY possibly opening red today.	0	0	2
2021/12/29	8:27:11	Leading market cap stock update vs $tnx level: back of the napkin: $aapl at $179 shr area : 32 times with a .49 % div yield $tnx 1.51 % this am "Fed Model" 1980's/ 70's	0	0	3
2021/12/29	8:23:31	@ParrotStock Positions are no longer market leaders unlike $F or $AAPL but then I?€?m starting to give back some of my gains for the year by sitting on the 5 year treasury bond.	0	1	2
2021/12/29	8:19:52	I've initiated an automatic $5 weekly into $AAPL via @Stash. This is in addition to my random adding, such as $5 yesterday to $VZ and $5 to $MMM.	0	0	3
2021/12/29	8:13:19	$NVDA: wait for 310-312 levels $AAPL: Must reclaim 180-181 levels for a run for 2-6 points this week.	0	0	2
2021/12/29	8:06:56	If any one is still confused about the $AAPL out performance in the last month, the fact that many employees are getting additional stock bonuses this year is all you need to know. Corporate buying vs insider selling and soon to be employee selling in '22 will dominate flows.	0	0	1
2021/12/29	8:01:34	8. $ETH will flip $AAPL	0	0	2
2021/12/29	8:01:26	$AAPL Twitter Sentiment on 28 Dec 2021 was: ??? Positive 44.8% ??? Negative 12.3% ??? Neutral 42.9% ????????????????????????????????????????????????????????????	0	0	1
2021/12/29	8:00:14	Wage inflation is now a big thing for companies as companies like $AAPL and $AMZN been reporting massive bonuses/wage increases?€? this may impact mkt s as well	0	0	2
2021/12/29	7:50:02	@g4m3s_p0pc0rn @unusual_whales True our system does lag but what you say is not the case. Take $AAPL for example. The out performance using our system over BUY &amp; HOLD since 1990 has been 34,000%	1	0	1
2021/12/29	7:45:58	@squawksquare Gene is right about how it?€?s like $AAPL and to expand on that they are establishing an eco system like #Apple has which keeps customers in and upgrading time and time again. Between solar, battery packs and a #Tesla you are set. $tsla	1	2	2
2021/12/29	7:45:12	@ReviewDork What do u think about $F and $AAPL calls?	0	0	2
2021/12/29	7:30:27	@WholeMarsBlog IMO , Sounds like $AAPL needs to pump those innovative (bad ass creative engineers) numbers ????	0	1	1
2021/12/29	7:10:25	So ever much bullish on $TSLA and $AAPL Wedbush Ives is	1	0	2
2021/12/29	6:59:51	@bendrobidow same with $AMD (it normally is in sync with $AAPL	0	0	2
2021/12/29	6:42:58	@squawksquare If u see carefully, Dan Ives is indeed correct when he forecasted in May that $AAPL to reach beyond $170	0	0	1
2021/12/29	6:40:18	$AAPL idk about y'all but I'm loading up on $182.5c at open cause I ain't no punk	0	1	1
2021/12/29	6:30:22	$AAPL is putting Foxconn?€?s Indian factory on probation because of labor violations	0	0	1
2021/12/29	6:20:59	$AAPL hey Alexa, play "Pass out" by Huncho	0	2	1
2021/12/29	5:37:20	DeItaone: RESUMPTION OF OPS AT FOXCONN'S SOUTHERN INDIA PLANT COULD BE DELAYED TO JAN 3 - GOVT SOURCE $AAPL	0	0	1
2021/12/29	5:24:24	$AAPL is putting Foxconn?€?s Indian factory on probation because of labor violations	4	33	1
2021/12/29	5:15:53	RESUMPTION OF OPS AT FOXCONN'S SOUTHERN INDIA PLANT COULD BE DELAYED TO JAN 3 - GOVT SOURCE $AAPL	0	0	1
2021/12/29	5:15:26	THE RESUMPTION OF OPERATIONS AT FOXCONN'S SOUTHERN INDIA PLANT MAY BE POSTPONED UNTIL JANUARY 3RD, ACCORDING TO A GOVERNMENT SOURCE. $AAPL	0	1	1
2021/12/29	5:14:11	THE RESUMPTION OF OPERATIONS AT FOXCONN'S SOUTHERN INDIA PLANT MAY BE POSTPONED UNTIL JANUARY 3RD, ACCORDING TO A GOVERNMENT SOURCE. $AAPL	2	7	1
2021/12/29	5:11:52	RESUMPTION OF OPS AT FOXCONN'S SOUTHERN INDIA PLANT COULD BE DELAYED TO JAN 3 - GOVT SOURCE $AAPL	12	68	1
2021/12/29	4:54:25	Placing more $AAPL calls! #Bullish	0	0	1
2021/12/29	3:28:27	@7Innovator $AAPL and $U	0	3	2
2021/12/29	3:11:36	Watching $NVDA and $AAPL tomorrow	0	0	2
2021/12/29	3:04:05	@BrianFeroldi On the other hand, in 1994, I invested about $1000 in $WEED and often smoked it using a hollowed out $AAPL as a make-shift pipe. I am currently worthless.	0	0	2
2021/12/29	2:58:47	@FayeGar80375360 @BluSuitDillon It looks like they are all sky high valuations. How can $AAPL keep growing with an almost three trillion market cap? It looks like only the stock purchase place of $330B keeps 'jaming' the share price higher. NOTE: $APPL only earns about $150B per year, so spending all on stock.	1	1	2
2021/12/29	2:39:31	@NonGaap I want to remain opportunistic. For example 10 years ago I loved $AAPL, now I am not interested in it.	0	0	1
2021/12/29	2:02:37	I?€?m gonna need $AAPL to get it together, give us the $3T	0	1	1
2021/12/29	1:43:03	@Jday2002 Probably consolidate for awhile before going higher. $185.50 then $191 are next pt. $AAPL	1	5	1
2021/12/29	1:33:03	@Honeydew0101 Glad I?€?m not the only one I?€?m holding $aapl it?€?s going to keep running what do you think	0	1	1
2021/12/29	1:22:41	@StealthQE4 Buy $AAPL	0	0	1
2021/12/29	1:08:13	???????? Automated Hourly $AAPL ???? Sentiment Report (???? / ????) ???????? 1. Product Series Reviews: #iPhones 113/131 #Mac #Macbook 63/77 #iPad 73/83 #AppleWatch 87/115 #MacOS #iOS 45/23 General #Apple Products 55/122 2. Company News: 200/700 3. Social Media: 108/85 12/29/2021 06:08 UTC	0	0	1
2021/12/29	1:05:45	@RedHotTrade Been holding $AAPL stock since 2008ish at a dca of $4.88. I wanted to sell off 10% last month but my advisor recommended against it. He was right. Having too much exposure is called investing when it is green, no? ????	0	0	1
2021/12/29	1:01:24	$AMC if you all Had $AAPL instead of $AMC you all Would be rich I up 50 Plus a share ???	0	0	3
2021/12/29	0:47:05	$AAPL 182 breakout	0	0	1
2021/12/29	0:18:27	Apple stock is just below a milestone market capitalization of $3 trillion. Apple needs to close above $182.86 to reach a $3 trillion market value. $AAPL	0	0	1
2021/12/29	0:18:27	On the stock market today, Apple stock fell 0.6% to 179.29. It notched a record high of 182.13 on Dec. 13. $AAPL	0	0	1
2021/12/29	0:18:26	He cautioned that production could be 500,000 units or less in 2022, "due to delays in finalizing design and specifications." Nakane said the release date could be moved to 2023. $AAPL	0	0	1
2021/12/29	0:18:25	Nakane also expects Apple to begin production of its headset for virtual reality and augmented reality in 2022. $AAPL	0	1	1
2021/12/29	0:18:24	The news is positive for Apple's wireless chip suppliers, including Broadcom (AVGO), Qorvo (QRVO), Qualcomm (QCOM) and Skyworks Solutions (SWKS), said Jordan Klein, managing director at Mizuho for tech, media and telecom sector trading. $AAPL	1	1	1
2021/12/29	0:18:24	Apple Stock Near $3 Trillion Mark In a note to clients, Nakane said he is positive on Apple stock. He cited strong sales for iPhone 13, especially in China. Plus, older models like the iPhone 12 continue to sell well, he said. $AAPL	0	0	1
2021/12/29	0:18:23	For full year 2022, Nakane is forecasting production of 259 million iPhones, up 9% over the firm's 2021 estimate of 237 million units. $AAPL	0	0	1
2021/12/29	0:18:22	For the first quarter, Nakane now expects Apple to make 66 million iPhones, up 20% from the same period a year earlier. He previously forecast Apple to produce 59 million iPhones in the first quarter. $AAPL	0	0	1
2021/12/29	0:18:21	That would represent a production decrease of 4% year over year. $AAPL	0	0	1
2021/12/29	0:18:21	Mizuho Securities analyst Yasuo Nakane lowered his estimate for iPhone production in the fourth quarter to 90 million units from 95 million. $AAPL	0	1	1
2021/12/29	0:18:20	But it raised its iPhone forecast for the March quarter and set a high target for 2022. Still, Apple stock dipped on Tuesday. $AAPL	0	0	1
2021/12/29	0:18:19	A Wall Street firm on Tuesday lowered its estimate for Apple (AAPL) iPhone production in the December quarter, given supply-chain disruptions. $AAPL	0	0	1
2021/12/29	0:18:18	Apple iPhone Production Seen Rebounding In Q1 After Q4 Decline $AAPL	0	0	1
2021/12/28	23:42:05	$AAPL expected to grant certain engineers up to $180k in bonuses of restricted stock to prevent them from leaving	19	177	1
2021/12/28	23:36:06	@EvilSpock5 I also sold some $aapl recently and sold a ton more premium this year with covered calls all over. It was quite more of an active year for me	0	0	1
2021/12/28	23:30:15	@smartertrader After reading this Sam tweet lot ppl may rush to buy $aapl ????. Thus aapl to the moon tomorrow.	0	1	1
2021/12/28	23:19:58	$AAPL ?€?s gonna hit $3T tomorrow ?€????	0	1	1
2021/12/28	23:03:56	@goodalexander I would just say " $AAPL in '94 "	0	1	1
2021/12/28	22:58:54	$AAPL flow... ???? #neilpatel	0	0	1
2021/12/28	22:58:07	@Ultra_Calls Short $AAPL	0	0	1
2021/12/28	22:55:55	$AAPL: Apple Inc has a new forecast and new data. Search it now to see - link in bio ???? #neilpatel	0	0	1
2021/12/28	22:51:07	Ready for an insane numbers for both $tsla and $aapl @EBUYUKARSLAN @SawyerMerritt	1	0	2
2021/12/28	22:23:35	@OphirGottlieb $AAPL So the peeps that didn't get big bonuses? Hasta la vista. lol #feelingshurt	0	1	1
2021/12/28	22:16:38	$AAPL $179.29 Highest strike is 260 Sep 260C $1.79 $AMD $153.15 Highest strike is 300 Sep 300C $2.88 Sep 260C $4.93 Fuxxing crazy ????????????	0	14	2
2021/12/28	22:07:34	???????? Automated Hourly $AAPL ???? Sentiment Report (???? / ????) ???????? 1. Product Series Reviews: #iPhones 113/131 #Mac #Macbook 58/85 #iPad 69/71 #AppleWatch 74/111 #MacOS #iOS 43/23 General #Apple Products 58/119 2. Company News: 200/1200 3. Social Media: 141/52 12/29/2021 03:07 UTC	1	0	1
2021/12/28	22:07:08	@BlueMoonTrades That's just wow, didn't you shorted $AAPL after I twitted? ????	0	1	1
2021/12/28	22:05:35	@Tradytics V interesting! Per this flow - $aapl is bullish. otoh, i am shorting it (hedged)	0	1	1
2021/12/28	22:05:19	watchlist for tomorrow $LCID | $RBLX | $AAPL	0	1	3
2021/12/28	21:56:13	Trying out different filters on @unusual_whales. Let's see how this works out over the next few days. 12/29 Watchlist looks like gold using a new filter. $XLNX 230C &gt; 222.26 $ROKU 240C &gt; 234.49 $AAPL 182.5C &gt; 180.24	0	0	3
2021/12/28	21:44:24	@ThoreauInvest I agree, $AAPL and $NVDA will remain powerhouses. The others have great potential as well.	0	1	2
2021/12/28	21:35:50	@counternotions @gassee $AAPL Apple as a pain in the ass ?	0	0	1
2021/12/28	21:20:06	$AAPL when will Apple hit $10 Trillion market cap?	0	1	1
2021/12/28	21:12:05	$AAPL will win the AR race. Implementing AR into our everyday lives with Apple Glasses and brining the technology behind our phones to life. @Apple	0	1	1
2021/12/28	21:08:34	@PabloEscobar644 @gurgavin Haha you got the next one ???????? by the way, if you?€?re looking to join a discord, we make daily and weekly plays. Link is in bio and we made a $TSLA and $AAPL call ???? catch the next one!!	0	0	2
2021/12/28	21:07:23	$AAPL HODL ?????????€??????????? we want that 200+ sold half my calls today and bought more shares ???????? looking to buy more calls tomorrow to hold through January #????	0	0	1
2021/12/28	21:00:30	$AAPL Xiaomi 12 is nice, Huawei electric car is out. Apple is slacking ??? #neilpatel	0	0	1
2021/12/28	20:54:19	@theficouple @Chadmoneymatter It?€?s crazy that Morningstar still has $AAPL as a narrow most company still. Maybe when they get to $5T?€?	0	1	1
2021/12/28	20:52:01	@Gekko1955 @PrintingTendies $AAPL is a giant and will continue to boom. ?€?Tweeted from my iPhone?€?	0	1	1
2021/12/28	20:50:43	@10BaggerDan I bet a 30 % increase in $AAPL ,$MSFT and $GOOG	0	0	2
2021/12/28	20:49:18	@JPATrades $AAPL $MSFT $AMD	0	0	3
2021/12/28	20:49:02	**APPLE PAYING UNUSUAL $180K BONUSES TO RETAIN ENGINEERING TALENT: ONLY HALF WHAT $AAPL CALL TRADERS MADE	0	33	1
2021/12/28	20:37:19	@drdre stay ???????? Hold the apple as the Eves will take leaves While the apple tree stays growing bearing more fruit as time goes on $aapl ???€ lifes full of experiences yolo so take this experience as is &amp; enjoy as much as possible Can't say #westaywinning without the #west #onelove	0	0	1
2021/12/28	20:26:18	I love $AAPL	0	2	1
2021/12/28	20:25:38	@MollyJongFast Having followed Tech Companies and their stocks for 21 years, I found Jim Cramer lacks credibility. Cramer is wrong about $AAPL most of the time, sure he always thorowsnin the obvious ones. His predictions on Apple future are basically pure nonsense.	0	1	1
2021/12/28	20:11:53	@incomewithchey Made $150 on $SPY and $AAPL Not a lot to some but I?€?m happy with it (for now ????)	0	2	2
2021/12/28	19:53:36	@KarSun01 Good point about the online part of it. Carmines was packed today. NBA store you couldn?€?t get into. Could barely get close enough to take a pic of the tree at Rockefeller Center and the line for FAO Schwartz was like 3 blocks long. But $AAPL closed?	0	0	1
2021/12/28	19:46:40	@TeslaAndDoge Makes no difference on high volume stock ($tsla, $aapl, etc.). On low volume/high spread stocks pr@options it can make a diff on price and speed to trade.	0	0	1
2021/12/28	19:45:34	$SPY Elon has launched rocket, you think he can't make a Tesla phone? $tsla $aapl ???	1	0	3
2021/12/28	19:40:51	$AAPL Alerted a 180C at 1.37 and it went up to 2.66 for a nice gain! We should definitely see this return to 180+ soon! ????	0	0	1
2021/12/28	19:26:09	Was hoping for another entry at the bottom of the green box, but still managed a decent 10pt move from the top of the box. 3 Trillion MC hits at about 182. 200 is now in play. $AAPL	0	0	1
2021/12/28	19:18:49	$AAPL my guess is we test 3 Trill tomorrow something weird here in ah will have to see! Unless market goes to shit tomorrow on Rona fear thats it! ???	0	0	1
2021/12/28	19:16:11	Been driving all day long!! How's the market looking? How's the crypto trading? How's your nfts doing? Hows the games going? I wanna hear all about it!! $AMC $ALLK $AAPL #NFTs #stocks #LeagueOfLegends #HaloInfinite #R6S	0	0	3
2021/12/28	19:15:23	@AdithiaKusno @spiralcal @SethCL of Course SPX AD is quite stronger.. it's chock full of heavy allocations to $AAPL, $MSFT $GOOGL, etc- Meanwhile Nasdaq AD has sunk to lowest since Spring of 2020- Let that sink in a bit	0	2	3
2021/12/28	19:15:16	According to Gurman, Apple giving some engineers they?€?re worried about losing to poaching restricted stock units that vest over four years so that they stay with Apple That means every month they get more shares, up to $180,000 at todays $AAPL prices in some cases	1	74	1
2021/12/28	19:08:14	@AlphaInvestor4 @RajaK10296047 Not all growth stocks that fall 50-60% are $AAPL $MSFT $TSLA, many will not and have not recovered their all-time high. There are far more losers when stocks tanks more than 50-60% than winners in that group.	1	0	3
2021/12/28	19:08:03	???????? Automated Hourly $AAPL ???? Sentiment Report (???? / ????) ???????? 1. Product Series Reviews: #iPhones 96/136 #Mac #Macbook 56/84 #iPad 69/71 #AppleWatch 61/94 #MacOS #iOS 47/28 General #Apple Products 78/124 2. Company News: 350/1050 3. Social Media: 121/90 12/29/2021 00:08 UTC	0	0	1
2021/12/28	19:05:49	@AlphaBetaAnil @RajaK10296047 $AAPL $MSFT $TSLA and many more winners had 50% drawdowns multiple times. This sounds smart to sell on top or avoid drawdowns.	1	1	3
2021/12/28	19:00:38	$AAPL why would anyone sell with potential growth of 20 %?€?.you leave it in cash you lose 20 to 30%?€?..net gain of 40 to 50%?€?and ole Biden wants a significant chunk?€?.. Flawed logic by sellers?€?. ???	0	0	1
2021/12/28	18:53:09	$AAPL 1st I bought the latest Apple cutting edge product 12.9-inch iPad Pro Wi-Fi - truly amazing, then I bought ANOTHER 300 shares. Company is as good as its products. ????	0	0	1
2021/12/28	18:47:26	Apple Inc. traded at 179.29 with volume -15% below average $AAPL	0	1	1
2021/12/28	18:39:40	$AAPL price target by February? Realistically ????	0	0	1
2021/12/28	18:33:57	@Jake__Wujastyk $AAPL is popular and it keeps going up.	0	0	1
2021/12/28	18:29:56	Singh, B. K., Sharma, D. P., Alemu, M., &amp; Adane, A. (2020). Cloud-based outsourcing framework for efficient IT project management practices. International Journal of Advanced Computer Science and Applications, 11(9), 114?€?152. @tim_cook $AAPL $WFC $JPM	0	0	3
2021/12/28	18:29:55	Mohan Murthy, M., Sanjay, H., &amp; Anand, J. (2014). Threshold based auto scaling of virtual machines in cloud environment. In 11th IFIP International Conference on Network and Parallel Computing (NPC), Ilan (pp. 247?€?256) @larrykim $AAPL	0	0	1
2021/12/28	18:29:28	$AAPL needs 182.85 to hit the 3 trillion mark and we should have our profits around 183 area. It sure can continue wherever it wants to go after giving us our monies..	0	2	1
2021/12/28	18:20:52	@leadlagreport We?€?ve been saying that about $AAPL for 10 years.	0	1	1
2021/12/28	18:12:10	$AAPL - APPLE PAYS UNUSUAL $180K BONUSES TO RETAIN ENGINEERING TALENT.	1	2	1
2021/12/28	18:11:17	@unusual_whales A "little" correction and then $AAPL initiates their share buybacks ???€	0	0	1
2021/12/28	18:07:05	$AAPL The bastards have been parking this at around $179.50 since 1:00 p.m. They are playing us! ???	0	0	1
2021/12/28	17:45:59	@taydoeee @MainStAction Ima short $AAPL soon too	0	0	1
2021/12/28	17:42:10	@chriswmayer For example, $AAPL, delivered 30% annualized the last 10 years!	0	0	1
2021/12/28	17:38:22	$AAPL close to 3trln cap VIX is back under 20s i mean admit it market doesnt cares about rate hikes yet lmao BTFD is the culture noone just cares number goes up !	0	0	1
2021/12/28	17:37:23	Let everything fall. Just make sure $IWM flies. Have some fun puts on $AAPL and $SPY.	0	0	3
2021/12/28	17:35:55	?€?A technical correction is ahead,?€? once $AAPL hits a 3 trillion dollar market cap, Bloomberg says.	0	0	1
2021/12/28	17:30:02	*APPLE PAYS UNUSUAL $180K BONUSES TO RETAIN ENGINEERING TALENT $AAPL	0	1	1
2021/12/28	17:21:59	@CNBCFastMoney @GuyAdami @BKBrianKelly @grassosteve @Bonawyn Redundant tweet, but a stock split would create huge excitement with the retail investor. $3400 buy in too rich for most. $TSLA and $AAPL have both benefited from splits.	1	7	2
2021/12/28	17:03:30	$aapl Apple air tags are AWESOME! Just got them for xmas. No more losing keys, wallet, dogs (Lol)	0	1	1
2021/12/28	17:02:13	$AAPL yesterday while putting away Christmas decorations I cleaned some old boxes out of our attic. 9 iPhone boxes, 4 MacBook Pro boxes, 2 iPad, 2 Apple TV, 1 Thunderbolt Display box plus accessories. ?????€??????? ???	0	0	1
2021/12/28	17:00:00	$AAPL closed today at $179.29. If you bought 1 share of #AAPL at its closing price every day this week, you?€?ve lost $1.04 (-0.29%). If you bought 1 share of AAPL at its closing price every day this year, you?€?ve gained $9618.09 (+27.60%).	0	0	1
2021/12/28	16:55:41	@FT__Trading You need ALOT more capital to trade shares. I wish I could buy $aapl 100 shares at a time.	0	2	1
2021/12/28	16:53:05	????Dark Pool Print???? Symbol: $AAPL Size: 979.2K shares Price: 179.29 Total: $175.6M	0	1	1
2021/12/28	16:39:04	????Dark Pool Print???? Symbol: $AAPL Size: 588.3K shares Price: 179.29 Total: $105.5M	1	2	1
2021/12/28	16:38:59	If you were one of the 9 in 10 $AAPL engineers who got passed up on the spot bonus, my DMs are open	0	0	1
2021/12/28	16:31:20	Based on drawings I made with my magic crayons, $AAPL, $SPY and $TSLA will be green tomorrow.	0	3	3
2021/12/28	16:25:15	@GerberKawasaki $fb currently sells smart glasses. By the time $aapl gets around to selling theirs $fb will surely have something comparable. They have the cash and access to the same talent pool.	0	1	3
2021/12/28	16:21:37	$AAPL pump ????	0	1	1
2021/12/28	16:21:18	$AAPL New high tomorrow bump it for the January tax sell off ????	0	1	1
2021/12/28	16:20:39	$AAPL Below Avg Volume Daily appearances since 2010: 150 Close 5 days later ??: Avg: 1.03 SD: 3.19 Worst: -9.37 Best: 11.02 10 days later: Avg: 2.07 SD: 4.88 Worst: -13.87 Best: 15.30 30 days later: Avg: 5.68 SD: 9.17 Worst: -14.37 Best: 29.28	0	0	1
2021/12/28	16:19:40	$AAPL Not worried. Tomorrow is another day, and it'll rebound. I planned on selling my calls tomorrow or Thursday anyway ???	0	0	1
2021/12/28	16:19:33	In a rare move, Apple $AAPL is giving its engineers up to US$180,000 in stock in an effort to stop them defecting to rivals like Meta $FB.	0	0	2
2021/12/28	16:19:01	An $AAPL a day makes you a millionaire, like if you agree ???€	1	56	1
2021/12/28	16:16:17	@vexxly $aapl please	0	0	1
2021/12/28	16:11:21	I sick of the news saying this day was red because of the new variants of COVID I think it?€?s more of tax preparation of the institutions and hedge-funds they love striking fear keep holding #APES $AMC $DIS $AAPL	0	1	3
2021/12/28	16:10:44	@david_vargas00 @_SharkTrader Looks amazing sir, big fan of your charting ???????????? need to interview you soon definitely, $AAPL GANG!!	0	3	1
2021/12/28	16:09:54	$AAPL finished down 0.58% to $179.29	0	1	1
2021/12/28	16:05:53	@IvanM84 That assumes it survives at all after next EPS. I think $AAPL is laughing at them right now - they can poach instructors away soon. ????	0	0	1
2021/12/28	16:04:22	$AMZN $AAPL both very interesting going into tmrw...	0	0	2
2021/12/28	16:03:03	@camundahl @one_armin @TicTocTick Lol someone did not get $aapl when they split and hating lol. All the charts and analysis and 0 usefulness	0	0	1
2021/12/28	16:02:53	$AAPL man tired of the manipulation. Everytime it ties to break $180.. all day they worked beyond overtime to keep it under today . P.s fuck CNBC except Mr wonderful ????	0	0	1
2021/12/28	16:02:26	$AAPL finished down 0.58% to $179.29	2	13	1
2021/12/28	16:00:39	$AAPL still holding my swing. Have a great day gang ????	0	9	1
2021/12/28	15:59:30	$RAD what comes first?€? $RAD @ 28 or $AAPL @ 350. That?€?s right, we?€?ll see you at 28 shortly ????	0	0	3
2021/12/28	15:58:57	$Nvda 310 calls - 1/22 $aapl 185 calls - 1/22 $spy 475 puts 12/31	0	0	3
2021/12/28	15:58:54	@RyanZohoury @JeffTutorials Normally, it?€?s spoofed making it hard to tell, or it has an address that?€?s longer than your driveway. $GOOGL $AAPL $TSLA ????	0	0	3
2021/12/28	15:57:22	$AAPL come on santa ???€	0	0	1
2021/12/28	15:54:33	$AAPL- I am taking some 180C for an overnight.	5	34	1
2021/12/28	15:50:59	$XLK is also an attractive short given the overextension in $MSFT and $AAPL which are more than 40% of the index... The only potential problem is that they breakout to a new ATH soon, which cannot be ruled out given the irrational bullishness of those stocks.	0	1	3
2021/12/28	15:50:07	TICKER: $AAPL SIZE: 157,466 PRICE: $179.8 TIME: 15:43:53 AMOUNT: $28,312,387	0	0	1
2021/12/28	15:49:33	Short $AAPL here risking $180	0	0	1
2021/12/28	15:49:18	$AAPL SWITCHED ???	0	0	1
2021/12/28	15:47:50	Buying an individual stock(s)? Chances are you DONT have the next $AAPL or $AMZN mitigate your risk by having an exit plan AND an entry plan.	0	1	2
2021/12/28	15:47:10	$aapl i know it is insane but aapl still pushing for 3T !!!! long term can be even 5T easy but at this market ; it is insane... i am keeping my covid add play today $mrk $mrna instead chase aapl.. GL to all of us:)	0	3	3
2021/12/28	15:46:42	@GerberKawasaki $AAPL phones are just as detrimental to our mental health as VR will be to our physical health but continue to push that narrative.	0	0	1
2021/12/28	15:45:41	Over 1.272 million $AAPL option contracts traded today, 72% call/28% put	8	33	1
2021/12/28	15:45:08	$AAPL $185 Call 1/22/2022 Expiry $2.79 per contract	1	0	1
2021/12/28	15:41:37	$AAPL Keep buying OTM calls at ATH. Nothing could possibly go wrong. ????	0	0	1
2021/12/28	15:40:39	@MarketRebels $AAPL as I was not smart enough to buy it 10 years ago. But I have been in it for over five. It brings a smile to my face every time I look at its growth.	0	0	1
2021/12/28	15:38:28	A breather today in the $ES_F in large part to heavily weighted laggards Apple $AAPL Microsoft #MSFT the two largest stocks in the market down a little NVIDIA $NVDA and many Semiconductors dragging	0	3	3
2021/12/28	15:36:30	@BillBrewsterTBB Trying to keep it out of the home office, I?€?d say 99,9% through $AAPL tvOS on the Philips rather than the native Android TV 9. If content demands HO, then rather casting the $NFLX app from iPhone than its native $SSNLF Tizen OS, but that?€?s a closer call.	0	0	3
2021/12/28	15:36:26	@kiantrades $AAPL, please	1	2	1
2021/12/28	15:34:02	@OptionsQueenTrader Except you said that yesterday morning, and you were wrong, $AAPL closed at an ATHC. ?????€??????? bEaRiSh InDiCaToR. ????	0	0	1
2021/12/28	15:32:40	Apple Inc. traded 13% above it's 50 DMA and 26% above it's 200 DMA $AAPL	0	0	1
2021/12/28	15:32:08	*APPLE PAYS UNUSUAL $180K BONUSES TO RETAIN ENGINEERING TALENT $AAPL	48	385	1
2021/12/28	15:30:09	TICKER: $AAPL SIZE: 155,363 PRICE: $179.6 TIME: 15:26:08 AMOUNT: $27,903,195	0	1	1
2021/12/28	15:27:29	out on $AAPL don't like the way the daily looks	0	1	1
2021/12/28	15:23:23	$AAPL how are you bulls ignoring the 3 large red sell volumes compared to the doggy poo buy volumes??? ???	0	0	1
2021/12/28	15:18:17	I?€?m thinking new variant right around midterms ???? $AAPL	0	0	1
2021/12/28	15:17:29	Bought few $AAPL Mar '22 150$ puts.	0	0	1
2021/12/28	15:17:20	Apple Inc. traded 63.221M shares, -30% below average volume $AAPL	0	0	1
2021/12/28	15:14:32	Looking forward to tomorrow $SPY 485 $AAPL 185 ???€???€???€???€???€???€???€???€ ????	0	2	2
2021/12/28	15:11:48	@MacRumors @julipuli This would mean ~35% more if it was based on $AAPL at the start of the year.	0	1	1
2021/12/28	15:10:24	@10BaggerDan Nothing is in a bubble. We are going to sp500 = 5600. Big Tech is going to lead. $AAPL and $TSLA to become 5T and 3T.	1	0	2
2021/12/28	15:09:00	@Powerserious Making it to the moon #options $AAPL $AAPL	0	0	2
2021/12/28	15:07:37	$AAPL sees 1,495 bullish options orders worth $109,062,273. On the flipside, AAPL sees 447 bearish options orders worth $25,106,617. AAPL's overall statistics show 137,040 calls worth $310,824,921. On the other side, we have 49,315 puts worth $78,613,988. 3:07 PM ET	0	1	1
2021/12/28	15:07:29	$AAPL Statistics as of 3:07 PM ET Order Count: - Puts: 49,312 - Calls: 137,016 Volume: - Puts: 336,898 - Calls: 875,969 Premium: - Puts: $78,612,764 - Calls: $310,797,691 Put/Call: - Order Ratio: 35.99% - Volume Ratio: 38.46% - Premium Ratio: 25.29%	0	0	1
2021/12/28	15:07:06	Has almost been a year of the $SPY vs Equities disconnect We have a serious bear market under the surface of an Index up 27% YTD Anything not named $MFST $AAPL is staircase on the way up and an elevator down	17	250	3
2021/12/28	15:06:44	$AAPL VIX is losing and fading So expect big push back to 180 soon! ????	0	0	1
2021/12/28	15:04:58	@Powerserious Making it to the moon #options $AAPL	0	0	1
2021/12/28	15:04:33	Some top tech sector flow coming in above ask: $AMD - $672K call sweep $NVDA - $576K call sweep $AAPL - $256K call sweep	3	44	3
2021/12/28	15:04:20	#Apple $AAPL pays "unusual $180K bonuses to retain engineering talent" according to Bloomberg	0	1	1
2021/12/28	15:00:38	$AAPL bleeed out hopefully a rip tomorrow but nervous ???	0	0	1
2021/12/28	14:58:51	$AAPL the amount of call contracts that have been coming in on this on a daily basis is absurd. Novice retail ?€?yolo?€? calls will ironically end up hurting Apple when the time comes. ????	0	0	1
2021/12/28	14:57:53	@Powerserious Another day, another winner. #options $AAPL $AAPL $AAPl	0	0	3
2021/12/28	14:52:16	$AAPL next weeks 180 calls buyers #hotmoney Overall most active strike chain thus far	0	0	1
2021/12/28	14:50:14	APPLE PAYS UNUSUAL $180K BONUSES TO RETAIN ENGINEERING TALENT $AAPL	0	0	1
2021/12/28	14:47:35	$AAPL "is fighting a war for talent, particularly in augmented and virtual reality, as $FB has hired a 100 $AAPL engineers in recent months, while Apple has hired some of Meta's employees as well."	7	102	3
2021/12/28	14:45:05	$AAPL When is the last day for tax selling? ????	0	0	1
2021/12/28	14:44:58	i'm ALL in on $TSLA and Tesla (both as an investor;tesla owner). Curious what early $aapl investors were like in the 2000s;even this past decade when they were ALL in on Apple. driving my model 3 (2018) and thinking about missing the boat on $aapl helped to go all in on TSLA	0	3	3
2021/12/28	14:43:35	$aapl $afrm also looking good for calls probably before close	0	0	2
2021/12/28	14:40:56	@benedictevans I know you have tweeted about fundamental physics barriers to low latency low orbit satellite communication, but it would seem that $AAPL should be working on solving this problem. Tremendous upside 100x to 1000x to anything possible in streaming	0	0	1
2021/12/28	14:40:07	TICKER: $AAPL SIZE: 157,600 PRICE: $179.2 TIME: 14:03:44 AMOUNT: $28,241,920	0	2	1
2021/12/28	14:39:51	very small $aapl calls here	0	0	1
2021/12/28	14:37:44	$AAPL news about employee retention stock bonuses is great as it means talent will likely stay at Apple as they wait until their shares vest.	0	0	1
2021/12/28	14:36:30	@mintzmyer I feel you man, but no one cares about shipping when $AAPL is hitting $3T. What?€?s happening with fuckin $GSL	0	6	2
2021/12/28	14:34:27	@futureformerJD @PreparedRemarks @am1_omar That, and Berkshire has just gotten far too large.. those $5-10 billion deals just don't move the needle as much. Agreed and I hope we see $10B+. Price/Book keeps dropping with the portfolio (read: $AAPL) going up.	0	1	1
2021/12/28	14:33:57	Lmao I know Warren buffet shittin himself over these new $aapl bonuses ????????	0	0	1
2021/12/28	14:32:51	@jimcramer has a saying about $aapl. Don't own it, trade it. Starting to feel the same way about $amzn. Jassy and co takeover similar to Nadella at $msft and w/incredible and seemingly durable growth in ads + cloud, this could easily be $2T+ long-term imo	0	0	3
2021/12/28	14:31:40	@MarketRebels Everyone is on the lookout for a way in. $AAPL	0	0	1
2021/12/28	14:31:25	@ReverseSwing2 @StanphylCap I prefer the comparison to $BB in 2006 just as $AAPL introduced the first iPhone and the smart phone maker began to face competition. Fast forward to now and Blackberry is worth $5B, about 2% of its peak market cap in 2006.	0	1	2
2021/12/28	14:31:13	Everyone is looking for a entry point $AAPL	0	0	1
2021/12/28	14:28:45	and no.. i'm not short $AAPL i'm completely bullish it.. mom and pop investors will never dump that pos stock ever. just funny how fucked up the org can be but no one cares hahaha	0	0	1
2021/12/28	14:28:31	$AAPL gave $180,000 bonuses in an effort to retain engineering talent. #Apple	0	0	1
2021/12/28	14:28:09	Power Hour $AAPL ????	0	1	1
2021/12/28	14:27:40	$AAPL gave $180k bonuses in an effort to retain engineering talent	33	361	1
2021/12/28	14:23:24	$AAPL If your company is the most valuable in the world, has a robust HR department catering to all political views, sexuality, and race and pays well... why you paying your engineers a special bonus to stay??? hahaah If people love it there... they wouldn't leave!	0	0	1
2021/12/28	14:21:57	$AAPL Nobody loves working for Trillion $ Apple Inc? Really? Nobody loves to suck Tim Cook's dick? I mean, it's the bastion of wokeness and #MeTOO so why are engineers asking for a one-time retainer bonus??? hahaahahahahah	1	0	1
2021/12/28	14:21:24	APPLE PAYS UNUSUAL $180K BONUSES TO RETAIN ENGINEERING TALENT Gonna say this as an engineer... 1. You're a poor fucker if you are happy with $180K 2. Why is $AAPL paying their engrs to stay? They all wanna leave? Is there a problem in the company?????	0	1	1
2021/12/28	14:20:05	*APPLE PAYS UNUSUAL $180K BONUSES TO RETAIN ENGINEERING TALENT $AAPL (via @business)	0	3	1
2021/12/28	14:19:34	@DeItaone $AAPL stimmy check hits different	0	8	1
2021/12/28	14:18:44	@BonesTradez Question @BonesTradez. For small accounts and looking at the chains under $1, what if almost all of them are $AAPL like it has been lately?	0	0	1
2021/12/28	14:18:28	Apple $AAPL pays "unusual $180K bonuses to retain engineering talent" according to Bloomberg	2	50	1
2021/12/28	14:16:08	@DeItaone that sounds like a write off for strippers ???? $aapl	0	1	1
2021/12/28	14:13:50	#APPLE PAYS UNUSUAL $180K BONUSES TO RETAIN ENGINEERING TALENT.???? $AAPL #humanresources #finance #economy	0	1	1
2021/12/28	14:12:04	$AAPL when in doubt, zoom out ????	0	0	1
2021/12/28	14:11:38	APPLE PAYS UNUSUAL $180K BONUSES TO RETAIN ENGINEERING TALENT. $AAPL	1	3	1
2021/12/28	14:10:18	@Trader_Joe_LPP $AAPL reversed when it hit 1T and when it hit 2T in market cap	0	1	1
2021/12/28	14:07:13	You want to profit? Look at the $AAPL 180C - easy easy scalp. Free money on the table everyday	1	6	1
2021/12/28	14:06:54	@onlybios actually a good part of the markets are substantially off their highs, with biotech being one of the worse sectors. Prob will c some profit taking in high flyers like $aapl $msft etc after the 1st of the year.	0	0	2
2021/12/28	14:01:33	Almost 100% long right now. Just like that. I'm also long $AAPL now, have my reasons, although it's the 2nd smallest position now.	0	1	1
2021/12/28	13:57:32	$AAPL Will Allow Limited Number Of People Into Stores In #NY - Bloomberg Reporter Tweet BY Reuters ?€? 12:32 PM ET 12/28/2021 * APPLE WILL ALLOW LIMITED NUMBER OF PEOPLE INTO STORES IN NY - BLOOMBERG REPORTER TWEET Source text for Eikon: Further company coverage:	0	0	1
2021/12/28	13:56:09	$AAPL once it breaks 3T, probly runs another 10%	0	0	1
2021/12/28	13:55:58	$AAPL holders, as AAPL approaches the $3 trillion dollar mark, I would like to get a sense of what your expected 10 yr. CAGR is from here.	0	0	1
2021/12/28	13:54:54	$JAMF Thesis 1) Exec Summary: On a relative &amp; absolute basis, JAMF is deeply undervalued. It is a BoB vendor benefitting from growing tailwinds but is being discounted due to an $AAPL misunderstanding. This thread is NOT investment advice.	0	8	2
2021/12/28	13:54:33	$AAPL calls +70%	0	1	1
2021/12/28	13:53:38	If you are looking for a short opportunity, I am currently on record setting streak of 71 days with losing or washing my AirPods. $AAPL	0	9	1
2021/12/28	13:53:29	@Wexboy_Value @billburr skit on Steve Jobs and $aapl is a must watch	0	1	1
2021/12/28	13:52:20	Apple Inc. traded 12% above it's 50 DMA and 26% above it's 200 DMA $AAPL	0	0	1
2021/12/28	13:52:19	Steve Jobs to $AAPL?€?s HR dept in ?€?97: ?€?It seems to me you are all just a bunch of barnacles.?€?	1	8	1
2021/12/28	13:47:01	$AAPL exactly!!! ????	0	0	1
2021/12/28	13:46:00	$AAPL closed all of its #NewYorkCity locations in the midst of the spread of the #Omicron #COVID variant. Will we see a ripple effect among #retail? #investing #investment #investor #stocks #StockMarket #StocksToBuy	0	0	1
2021/12/28	13:41:36	Apple Inc. traded 50.686M shares, -44% below average volume $AAPL	0	0	1
2021/12/28	13:41:04	When Apple comes out with ar/vr glasses. This will be the next level moment. Oculus is old and clunky. $aapl $fb #Metaverse	0	1	2
2021/12/28	13:30:56	looking for $MSFT and $AAPL to rescue this market	0	2	2
2021/12/28	13:30:11	TICKER: $AAPL SIZE: 114,593 PRICE: $179.5 TIME: 12:34:04 AMOUNT: $20,569,444	0	1	1
2021/12/28	13:28:20	Hey @tim_cook / @GoldmanSachs - @AppleCard continues to send payment reminders out full day (20+ hrs) after payment was made / day after confirmation email that payment was received You need to fix this sloppiness - it?€?s annoying &amp; you look like idiots ???? @AppleSupport $AAPL	0	0	1
2021/12/28	13:28:15	$AAPL apple is weeping over my soul One love man I?€?m bullish on $AAPL	0	0	2
2021/12/28	13:18:24	@ZacksTrades @Tradytics It's a no-brainer to buy up on $AAPL.	0	0	1
2021/12/28	13:15:01	@OnlyTrueAnika Nope, it would be a bad thing to do for travellers. $AAPL ????????	0	2	1
2021/12/28	13:13:15	@10BaggerDan $AAPL $GOOG $AMZN still continue to trade at very reasonable valuations even after the run up. I would 100% long all 3 of them. @remindmetweets in 1 year.	0	1	3
2021/12/28	13:10:36	@Trader_Joe_LPP hodl $AAPL for ATH 12/31	0	1	1
2021/12/28	13:10:06	TICKER: $AAPL SIZE: 250,000 PRICE: $180.46 TIME: 12:04:38 AMOUNT: $45,115,000	0	1	1
2021/12/28	13:07:39	I don't think @saylor's shareholders are especially pleased with him. They only got 34% gain this year and the people who bought his shares above $800 must be mad as hell. For comparison $AAPL went up 39% and $TSLA went up 50% and Nasdaq went up 59%.	0	0	2
2021/12/28	13:02:59	@PowerLunch @RBC @Uber @amazon He's sticking with $UBER again for 2022? Like it, $UBER Eats has been delivering goods to us from $AAPL and other vendors instead of FedEx and USPS Two-hour same day courier service Smart niche	0	0	3
2021/12/28	13:00:46	$AAPL Puts starting to show movement.	0	0	1
2021/12/28	13:00:12	TICKER: $AAPL SIZE: 197,562 PRICE: $180.59 TIME: 12:00:49 AMOUNT: $35,677,722	0	0	1
2021/12/28	12:50:34	$AAPL $SPY these parasitic bulls will slip out the back door and we won?€?t here from them again until ATHs ???	0	1	2
2021/12/28	12:48:05	Building a market hedge with $AAPL puts	0	0	1
2021/12/28	12:41:31	Jumped into a few $AAPL 180c here ?€? 2x Nimbus SMALL position as I am traveling and not at my HQ ?????? ??????	0	4	1
2021/12/28	12:40:21	@JPshmoney Mine too. Along with $AAPL puts!	0	0	1
2021/12/28	12:40:08	Repeat Bullish Activity Detected. 5 $AAPL orders for 1/7/22 $180 calls. Total Premium: $585K Moneyness: 0.24%	0	1	1
2021/12/28	12:39:59	* APPLE WILL ALLOW LIMITED NUMBER OF PEOPLE INTO STORES IN NY - BLOOMBERG REPORTER TWEET @Reuters $AAPL	0	1	1
2021/12/28	12:39:52	$AAPL $SPY and a massive call flush for an eow run and I even got decimated here ??? #AMC	0	0	2
2021/12/28	12:36:59	$AAPL Decided to stand on the sidelines and just watch the chart. Saved myself a lot of money, that?€?s why patience pays. ???? #AMC	0	1	1
2021/12/28	12:34:08	$AAPL changed their tune on closing stores completely to save the S&amp;P	0	0	1
2021/12/28	12:32:22	$AAPL Apple will allow limited number of people into stores in NY for quick shopping/support after yesterday moving to online pickup only with no in-store shopping/support.	0	0	1
2021/12/28	12:32:08	Repeat Bullish Activity Detected. 5 $AAPL orders for 1/7/22 $180 calls. Total Premium: $642K Moneyness: -0.09%	0	0	1
2021/12/28	12:31:28	Few things to note: - $AAPL banging its head against 3 trillion market cap, acting as former and current resistance. - $TSLA at 1100 overhead resistance - EOY rebalancing fuckery - $SPX momentum pausing and volume declining Hard to be ???? unless key levels on upside broken	1	0	3
2021/12/28	12:30:48	@erikwill So that would put it at $3.3 trillion market cap. More than three times the value of $BTC currently, and significantly more than $AAPL. Not going to happen unless the entire money supply increases by the same factor, and investment continues at the same rate or better	0	8	2
2021/12/28	12:27:16	Over 824k $AAPL option contracts traded already, 74% call/26% put - MarketRebels #XGlobalMarkets #trading #currencies	0	0	1
2021/12/28	12:23:35	Just shoirted the $AAPL 185/187.5 call spread that expires this Friday. $AAPL bearish.	0	2	2
2021/12/28	12:23:27	$AAPL Weird. Today's chart is the exact inverse of my blood pressure. ;) ???? #AMC	0	0	1
2021/12/28	12:22:34	@MarketRebels all of them except $AAPL	0	0	1
2021/12/28	12:20:56	$AAPL has been a great investment, but I would anticipate some selling in early 2022. Money managers don't want to sell here because of the tax hit, but they'll use apple in 2022 as a piggy bank to raise cash. Good place to buy puts	0	0	1
2021/12/28	12:19:32	@jrambi1 @WhaleStream Study 3-5 tickers. I like $spy $aapl $amd calls &amp; puts ????	0	2	3
2021/12/28	12:16:03	Today was a prime example of letting trades come to me, despite $AMD and $AAPL being red, I thought they were good setups. -- I didn't take any trades until 10:43 cst because up until then, I didn't like many setups! But once I found good ones, I was ready to act. $TSLA was...	1	0	3
2021/12/28	12:15:00	$AAPL they try to keep it high so the market won?€?t crash, it is not sustainable though ???? #AMC	0	0	1
2021/12/28	12:13:44	@JonErlichman $AAPL looks overpriced based on this. The others are fine.	0	0	1
2021/12/28	12:13:36	$AAPL need to hold $180 ??? #AMC	0	0	1
2021/12/28	12:10:32	@RedHotTrade I'm a small account still..trying to get to where I can play the $AAPL options ???????????? but today has set me back pretty bad because I'm out of day trades and my calls are bleedingggg????	0	0	1
2021/12/28	12:10:19	When Apple comes out with ar/vr glasses. This will be the next level moment. Oculus is old and clunky. $aapl $fb #Metaverse	0	0	2
2021/12/28	12:08:46	$AAPL falling wedge 5 min / anticipating a break out :)	0	2	1
2021/12/28	12:08:36	@stonkcollector @unusual_whales Same still waiting for my $AAPL call to hit but it?€?s looking good. Thanks @unusual_whales	0	2	1
2021/12/28	12:05:38	Does $AAPL hit 3T Market Cap today?	0	0	1
2021/12/28	12:05:30	BTO 12/31 $AAPL 180P @ 1.66	0	1	1
2021/12/28	12:04:35	Will $AAPL hit 3T today?!	0	1	1
2021/12/28	12:03:32	$AAPL Santa losing steam someone give him a stimmy shot ??? #AMC	0	0	1
2021/12/28	12:00:40	$AAPL doesn?€?t look like it wants to break the $180 for now ???? ???? #AMC	0	0	1
2021/12/28	11:58:56	@TicTocTick @MrStockBot Show me $AAPL options volume	0	1	1
2021/12/28	11:58:00	@MTJR_LLC $AAPL $182.5C easy scalp ????	0	1	1
2021/12/28	11:57:11	$AAPL tease. ??? #AMC	0	0	1
2021/12/28	11:57:05	$GPRO = $PTON just a stationary bike so you can hang your cloths. Called this one mid last year when CNBC and fast money guys were pumping it like it?€?s the next $AAPL or something in that class.	0	0	3
2021/12/28	11:56:44	Stock market devs need to patch the $AAPL infinite money glitch ????	3	37	1
2021/12/28	11:55:59	@TicTocTick God bless you! If $AAPL is in $115-$120 range that may be a generational buying opportunity.	0	2	1
2021/12/28	11:55:41	Over 824k $AAPL option contracts traded already, 74% call/26% put	2	22	1
2021/12/28	11:55:19	$AAPL how many do you want to pay me today? I could go for a few more	1	22	1
2021/12/28	11:52:14	$AAPL For those of you thinking a government bailout is a safety net, you can't bail out an overvaluation because it's not a debt. ??? #AMC	0	0	1
2021/12/28	11:52:07	$AAPL from red to green to red and now trying to go back to green. $185 PT	0	0	1
2021/12/28	11:51:14	Grabbing some $AAPL Jan 14th 190c around 1.20s w/ @rippym0de ????	1	8	1
2021/12/28	11:49:42	@nargis007 Bought lots of PUT on $AAPL when it went beyond $181 and sold 75% of them for $35-$40% with 15 min... Hats of to the low volume unnecessary pumping ????	0	2	1
2021/12/28	11:49:18	@Al_Marketstudy I've been eating XMAS cookies with herbal tea, watching $AAPL not much coming up on scans	0	1	1
2021/12/28	11:47:00	@TicTocTick Do you think $aapl will come back to that level ?	0	0	1
2021/12/28	11:46:54	$AAPL Citi reitirates $200 Price Target	0	1	1
2021/12/28	11:46:05	$AAPL Seems to me this is just healthy consolidation before the next leg up. ??? #AMC	0	0	1
2021/12/28	11:46:01	Like it or hate it, money has been made in a a stock like $AAPL I won?€?t chase it here at 180 dollar I wanna wait for lower prices Like 115-120 dollars to reload	12	249	1
2021/12/28	11:46:00	OUT $AAPL Dec 31 2021 Q 180.00 Call @$2.35 +$1.00	0	1	1
2021/12/28	11:45:22	$AAPL pump detected Bears you better surrender or else! ???? #AMC	0	0	1
2021/12/28	11:45:06	$AAPL looking like an inverse head and shoulders here. Need a break back above $180.22 which was support for a grind back to $181. ???? #AMC	0	0	1
2021/12/28	11:42:36	TWITTER FREEBIE. $AAPL 195 strike calls for 2/4/2022 Entry on these is when we either hold $180 price point or sell to bottom of daily support.	0	0	1
2021/12/28	11:41:16	added to $AAPL calls	0	1	1
2021/12/28	11:36:52	Great place to add to a position for $AAPL 180C	0	4	1
2021/12/28	11:36:35	There is an invisible force who wants $aapl at $3 trillion cap before year end???€???€???€	1	18	1
2021/12/28	11:36:27	$AAPL 182.86 is the target. 3 Trillion Club! ??? #AMC	0	0	1
2021/12/28	11:36:02	$AAPL it went up today because APPLE WON PATENT ON ITS UPCOMING AR/VR design and its huge...wait for more gains, its Coming!! ??? #AMC	0	0	1
2021/12/28	11:34:39	$AAPL beautiful bull trap . Red days starting tomorrow ??? #AMC	0	0	1
2021/12/28	11:33:45	@TheSonsofJohn I think 2022 will be great for $KOPN and it all starts at #CES2022 #CES22 ?€? #Metaverse #VR is now a real category and $AAPL entry next year activates a supercycle of device launches IMO. Accumulation is order of the day for me for foreseeable future.	0	2	2
2021/12/28	11:32:12	Test for $aapl	0	1	1
2021/12/28	11:29:29	$AAPL go to your room and make cars with tesla ???? #AMC	0	0	1
2021/12/28	11:29:00	$AAPL 3 trillion 182-183 calls calls ???? #AMC	0	0	1
2021/12/28	11:28:40	@teslafsdbeta $AAPL for sure!.. dividends + consistent growth = get some!	0	0	1
2021/12/28	11:27:52	$AAPL $180 PUTs up by 33% in 15 min ????	0	0	1
2021/12/28	11:26:31	$AAPL Triple top $181.33 ??? #AMC	0	0	1
2021/12/28	11:24:15	$AAPL Inching it?€?s way to that 3Trillion dollar mark! Needs to reach $182.86!	0	0	1
2021/12/28	11:24:11	$AAPL $180, 3 trillion market cap at 183 and change	0	0	1
2021/12/28	11:24:09	Look at that $AAPL roll ???€????	0	1	1
2021/12/28	11:23:54	The second $AAPL breaks ATH... today, tomorrow, etc loading 185s so much bull flow in this name, oh so strong propping $SPY up	0	2	2
2021/12/28	11:22:29	$AAPL closing shops in NYC because of a virus and reaching ATH here. Makes a lot of sense buying up here for sure ???? #AMC	0	0	1
2021/12/28	11:22:28	@WOLF_Financial Yes!! $220 coming in 2022 ! $aapl	0	2	1
2021/12/28	11:22:04	back in $AAPL farther strike and hold for the breakout	0	2	1
2021/12/28	11:21:26	@FlyrUsr Glad we are at the point of the cycle where fraud is needed to juice stocks $tslaq $aapl	0	1	2
2021/12/28	11:21:20	$AAPL about to rip off this ORB or its gonna go see Davy Jones' Locker	0	0	1
2021/12/28	11:21:10	Sold the 180 C $AAPL.	0	0	1
2021/12/28	11:21:03	Planning to add more to my $180C position on this fake drop from $AAPL - target $182.12 for the week	0	2	1
2021/12/28	11:20:26	$AAPL starting to look extended, possibly a 5% - 10% left to the top before we start seeing some corrective action waves.	0	2	1
2021/12/28	11:20:23	$SPY 40% of gains on $AAPL calls ???? #AMC	0	0	2
2021/12/28	11:20:10	$aapl ? Trust in me and HODL!! $220 coming in 2022! #apple #nasdaq #qqq	0	0	1
2021/12/28	11:18:55	@PelotonHodler $aapl has shown straddling that line is possible.	0	1	1
2021/12/28	11:18:25	@dee_bosa Of course, we technically don't know the true $3 trillion number as $AAPL has likely bought back tens of millions of shares already in the quarter, so we won't hear for roughly 4 weeks the outstanding share count update.	0	0	1
2021/12/28	11:18:06	$TSLA $AAPL rest day so $AMZN firing up to keep it all afloat. #badboyzclub	1	5	3
2021/12/28	11:18:04	@benlovejoy @neilcybart Yes! But your lede remains nonsense as is the false comparison to $AAPL. You have zero data to suggest Fitness+ is in the same league as PTON or Strava etc. What's missing in your piece is actual analysis of what AAPL is doing well or not? Just own your bad lede.	0	0	1
2021/12/28	11:17:51	$AAPL needs to brick out of warranty phones in order to push the stock over $200. Juice that upgrade cycle. Right? That or the Fed.	0	3	1
2021/12/28	11:17:45	$AAPL apple always strong asf . I wonder when does it drop ? ???? #AMC	0	0	1
2021/12/28	11:17:25	$AAPL just closing the year out like a beast. ?????????? ???? #AMC	0	0	1
2021/12/28	11:16:15	@MELSKITRADING Retiring from every other ticker other than $AAPL ????????	0	5	1
2021/12/28	11:16:06	Repeat Bullish Activity Detected. 8 $AAPL orders for 12/31/21 $180 calls. Total Premium: $610K Moneyness: -0.58%	0	1	1
2021/12/28	11:15:55	$AAPL gonna hit that 3T MC and timber. Watch.	0	0	1
2021/12/28	11:15:48	$AAPL 3T coming ???€???€???€ ???? #AMC	0	0	1
2021/12/28	11:15:44	$AAPL every Q is a beat!!!! It?€?s WS games that drop the MF stock on record ER ???? #AMC	0	0	1
2021/12/28	11:15:31	$AAPL $182.5 Calls $1.09 -&gt; $1.30, 19.2%!	0	1	1
2021/12/28	11:15:26	@carlquintanilla You think $aapl is over valued take a look at $chwy lmao	0	0	2
2021/12/28	11:15:11	$AAPL went ballistic. I called it out for the team early in the DISCORD. 50% ROI and counting. Solid data @ChatterQuant	3	9	1
2021/12/28	11:14:54	$AAPL ripping up. Profit takers would rather lock in gains next year - expect supply come in next week	0	1	1
2021/12/28	11:14:50	Once $AAPL reaches its $181 price or whatever it will be interesting to see if it was kind of like a sell the news event	1	15	1
2021/12/28	11:14:49	@daleadamson13 then the 15 mins chart dropped again. $AAPL has a no headline pop	0	0	1
2021/12/28	11:14:30	@MythicqI I got in and profited from the $AAPL and $SPY call lol	0	0	2
2021/12/28	11:14:20	$AAPL Raise your hand, who's buying the top here? $SPY ???? #AMC	0	0	2
2021/12/28	11:14:11	$AAPL green af while the market red ???????????? ???? #AMC	0	0	1
2021/12/28	11:13:40	$AAPL rejected @ resistance of $181.25 for now	0	1	1
2021/12/28	11:13:38	@carlquintanilla No justification for a $3 TR mkt cap. Yes $AAPL is a great company but they?€?re overvalued at this level. In the end they?€?re a consumer discretionary company that sells expensive products whose purchase can be delayed (or substituted for cheaper) in the event of economic downturn	0	0	1
2021/12/28	11:13:37	@OptionsMike Do you want to put your money into $AAPL or $AAPL?	0	1	2
2021/12/28	11:13:32	$AAPL options are a license to steal ????????	2	40	1
2021/12/28	11:13:30	$AAPL Carries everyone?€?s port	0	2	1
2021/12/28	11:12:53	Would you like to invest in $AAPL or $AAPL?	0	0	2
2021/12/28	11:12:34	Good morning $AAPL	0	1	1
2021/12/28	11:12:12	$AAPL monster in the making ???? #AMC	0	0	1
2021/12/28	11:12:02	@j_muhubao Called out 3 to be exact where you been? $AAPL $UBER $SPY	0	1	3
2021/12/28	11:11:55	$AAPL how?€?re those puts doing from 170? ???? ???? #AMC	0	0	1
2021/12/28	11:11:54	$aapl premarket highs off that 12/31 180 slam	0	0	1
2021/12/28	11:11:42	$AAPL going for 3T eh. Let?€?s see how market reacts once we get there	0	0	1
2021/12/28	11:11:37	$AAPL yeahhhhhhh lets make love all here ??? #AMC	0	0	1
2021/12/28	11:11:29	High volume and open interest on $AAPL 180c	0	0	1
2021/12/28	11:11:09	$AAPL Breaking out - when 3T? Today? ???? #AMC	0	0	1
2021/12/28	11:11:07	$AAPL 3 trillion price is 182.86, will it get there by the end of 2021? With the Santa Rally in full swing and the $QQQ not yet at all time highs, we would put the probability of such an event above 75%. Careful adding on strength though, as it is very extended from the EMAs.	0	0	2
2021/12/28	11:10:40	Waiting for the surveys that ask what companies will hit $4 trillion first and $AAPL getting the least amount of votes.	0	0	1
2021/12/28	11:10:25	$AAPL $180 PUTs added for this week expiry as a hedge ????	0	0	1
2021/12/28	11:10:15	$AAPL jumping in for the ATH ride ????????????	0	0	1
2021/12/28	11:10:13	I'm surprised $AAPL isn't getting hit on the NYC store closures.	0	1	1
2021/12/28	11:10:08	@ThetaWarrior what jus hit $AAPL	0	0	1
2021/12/28	11:09:50	$AAPL pushing ATH again	0	0	1
2021/12/28	11:09:35	$aapl helping me recover from my shitty day yesterday. New ATH	0	0	1
2021/12/28	11:09:16	Love you @Apple $aapl ??????	0	0	1
2021/12/28	11:08:53	the weekly $180 on $AAPL is up .80 in about 4 seconds.	0	5	1
2021/12/28	11:08:41	Y?€?all thought $AAPL was done?	0	2	1
2021/12/28	11:08:27	Thanks $AAPL	0	1	1
2021/12/28	11:08:23	$AAPL making a statement	1	2	1
2021/12/28	11:08:06	Repeat Bullish Activity Detected. 6 $AAPL orders for 12/31/21 $180 calls. Total Premium: $485K Moneyness: -0.30%	1	2	1
2021/12/28	11:07:54	did not expect this type of move from $AAPL but I'm liking it 180 calls printing	0	0	1
2021/12/28	11:07:51	$AAPL broke 180, up 1+. 182.13 is ATH. Lets see if it can test.	0	0	1
2021/12/28	11:07:49	Very quick +71% profit on $AAPL Call.	0	0	1
2021/12/28	11:07:38	What in the green $AAPL is going on here?	0	0	1
2021/12/28	11:07:20	just go for it $AAPL hit that 182.86 you deserve it???€	0	0	1
2021/12/28	11:07:16	A trade alert originally called on 12/28/2021 for $AAPL 182.5C 12/31/21 just hit 100% profit!	0	0	1
2021/12/28	11:07:14	@johnscharts @ClutchBP @Ed_Hale @VijayBhallaMCC @Striff17 $AAPL. Just made a move. ???€???€Let?€?s go. Have multiple positions	0	0	1
2021/12/28	11:06:27	$AAPL picking up. Rest of the market to follow?	0	0	1
2021/12/28	11:06:23	Tech weakest sector in the $SPY today, think turnaround is coming upside soon $AAPL looks happy. poss into EOD	0	2	2
2021/12/28	11:06:11	$AAPL ATH is 182.13	0	0	1
2021/12/28	11:05:34	$AAPL CMON 3T! u can do it assholez! anything 4 thoze headlinez! dead growth and company warned twice about it in thu past 2 months but fuk, BUY MOAR!	0	0	1
2021/12/28	11:05:33	There goes $AAPL. ????	1	23	1
2021/12/28	11:05:29	$AAPL running hard	1	1	1
2021/12/28	11:05:27	$SPY $AAPL WANTS TO END BEARS	0	1	2
2021/12/28	11:05:15	A trade alert originally called on 12/28/2021 for $AAPL just hit 75% profit!	0	0	1
2021/12/28	11:05:09	here?€?s the $AAPL 180C smashing	0	21	1
2021/12/28	11:05:00	Sweet $AAPL	2	19	1
2021/12/28	11:04:49	$AAPL really nice strength today amongst the chop	0	0	1
2021/12/28	11:04:47	Let's go $AAPL!!!	0	0	1
2021/12/28	11:03:11	$AAPL on watch	0	0	1
2021/12/28	11:03:00	$AAPL nice pop back to green	0	1	1
2021/12/28	11:02:31	A trade alert originally called on 12/28/2021 for $AAPL just hit 50% profit!	0	0	1
2021/12/28	11:02:30	I?€?m convinced $AAPL is its own future and moves the entire market on its own.	1	23	1
2021/12/28	11:01:01	$AAPL most likely hits 3 trillion market cap this week, then the market blows up.	3	118	1
2021/12/28	10:59:45	Yo $AAPL just break $180.00 already!	0	0	1
2021/12/28	10:59:02	$AAPL still strong with the market dipping ....ready to test 182 next	0	0	1
2021/12/28	10:58:23	Added another strike. $AAPL BTO DEC 31 182.5C for .92	0	0	1
2021/12/28	10:58:20	$AAPL - It seems this will run on sideline 179-180 to kill options this week. ??? #AMC	0	0	1
2021/12/28	10:57:08	$AAPL can never go wrong buying aaple dips past couple weeks ???? #AMC	0	0	1
2021/12/28	10:56:42	$AAPL red to green?	0	0	1
2021/12/28	10:55:53	$AAPL Love that 10:30 am algo dip. So predictable ???? #AMC	0	0	1
2021/12/28	10:54:53	$AAPL bought some 180 calls ???€ #AMC	0	0	1
2021/12/28	10:53:47	$AAPL is on the verge of breaking a $3T market cap?€? - 3,000 billion - 3,000,000 million. Insane.	1	30	1
2021/12/28	10:52:43	$AAPL calls up 25% now	0	3	1
2021/12/28	10:51:12	$AAPL load upppp ??? #AMC	0	0	1
2021/12/28	10:50:53	@RJRCapital ?€?WE AReNT shUttIng dOwn?€? as China lock downs loom, flights cancelled daily, $aapl shuts down stores. Entire mkt is sipping too much egg nog as CNBC brings on Bull after bull to back up Tom Lees 4800 prediction as he then says mkts will be treacherous. ?????€???????	0	1	1
2021/12/28	10:50:51	$AAPL towards HOD, using yesterday's close as resistance	0	0	1
2021/12/28	10:50:15	@DexAust not yet. $aapl has to hit $3 trillion first. its too close now not to hit it.	0	1	1
2021/12/28	10:48:59	It?€?s taking my entire energy not to short $AAPL round 2 at 180 ????????	0	6	1
2021/12/28	10:48:41	$AAPL day traders locking profits ???? #AMC	0	0	1
2021/12/28	10:47:03	$AAPL Crazy volume on the 180s. ???? #AMC	0	0	1
2021/12/28	10:47:02	$AAPL dips got bought up. Be patient here. 182 is coming but it just wait for more market momentum	0	0	1
2021/12/28	10:46:02	In $AAPL puts for 01/07 - also cheap. Looking at that buy zone for banks to go long again.	0	0	1
2021/12/28	10:43:35	$AAPL dips keep getting bought. Everyone wants 3T cap (182.86) and new ath (182.09) ..shorts can?€?t keep her under 180 for much longer. (Currently 179.50) on 182 break she?€?ll be running hard into blue sky territory ????	0	2	1
2021/12/28	10:41:47	????New: Apple is adjusting opening hours for a number of its retail locations in France, including the flagship ?€?Apple Champs-??lys??es?€? store in Paris as #COVID19 cases surge in the country. $AAPL	2	83	1
2021/12/28	10:39:19	@GerberKawasaki Ross you spent the past 2 years hating on $AAPL what happened	0	2	1
2021/12/28	10:38:23	$AAPL $TSLA ALl the mega caps have the same chart. Might be a trap ??? #AMC	0	0	2
2021/12/28	10:37:05	BOT $AAPL Dec 31 2021 Q 180.00 Call @$1.35	0	0	1
2021/12/28	10:35:29	$AAPL wow.. moon when i get out for baby profits	0	0	1
2021/12/28	10:35:14	$AAPL has overtaken $AMZN as the second most active ticker on WSB after $TSLA	0	1	3
2021/12/28	10:33:37	@DiviDanInvest I hope $aapl doesn?€?t touch it. Why would Tim Cook not experience similar problems? I prefer $PTON to first fix that part of the business.	0	2	2
2021/12/28	10:29:11	@EBUYUKARSLAN $dis $aapl $tsm are my retirement play ????	0	2	3
2021/12/28	10:28:01	@mk34th @Apple i have the same issue &amp; turned off 5G as there?€?s no data despite full bars. 5G on the iP13 is garbage; there?€?s threads online, but neither $aapl nor cell carriers are taking responsibility to fix it. Seems the only fix is to get rid of the new defective $1K iPhone @AppleSupport	1	3	1
2021/12/28	10:27:41	$AAPL 179.4-179.6 lock profits in that range day traders. ??? #AMC	0	0	1
2021/12/28	10:27:17	I?€?m in $AAPL 12/31 $180C at 1.45	1	4	1
2021/12/28	10:26:47	@squawksquare Wait till $AAPL hits $178 then buy.	0	1	1
2021/12/28	10:24:23	$AAPL nice dip ??? #AMC	0	0	1
2021/12/28	10:24:05	Holding onto $AAPL and $LCID calls Letting the trades come to me, not forcing anything.	0	0	2
2021/12/28	10:22:57	long $AAPL calls	0	1	1
2021/12/28	10:21:30	$AAPL think $200+ will be a better level	0	1	1
2021/12/28	10:19:22	$AAPl 177.5c quick scalp at 2.52	0	0	1
2021/12/28	10:17:25	@DeltaNinety In a perfect world it should shoot up. I don't think $googl and $aapl will allow $dwac in their app stores tho. I hope I'm wrong. I got a very small long term position	0	1	3
2021/12/28	10:15:30	Looking at some 12/31 $180 $AAPL calls down here	1	2	1
2021/12/28	10:14:32	Did my own scalp today on $AAPL for a quick 50% But then got out of $KR way to early ???? Have the worst timing. I need to learn PAYtience ????	0	2	2
2021/12/28	10:13:33	$AAPL no hold no play.	0	0	1
2021/12/28	10:12:42	Markets internals look weak, semis are finally rolling and $AAPL has rolled. Watching for increased selling volume????????	0	5	1
2021/12/28	10:12:34	Options traders are bullish on $AAPL today. 72% of the 330k option contracts traded today are calls.	4	39	1
2021/12/28	10:12:28	If $AAPL and $TSLA can't hold it's November 22nd all over again	2	12	2
2021/12/28	10:12:04	$AAPL higher lows, going green soon ???? #AMC	0	0	1
2021/12/28	10:10:27	$AAPL looking a bit weak today. ??? #AMC	0	0	1
2021/12/28	10:09:51	$AAPL cannot lose now ???? #AMC	0	0	1
2021/12/28	10:09:42	$AAPL gun for that 3T ??? #AMC	0	0	1
2021/12/28	10:09:32	Looks like we're gonna have a choppy day today on $AAPL and $SPY.	0	2	2
2021/12/28	10:07:43	???????? Automated Hourly $AAPL ???? Sentiment Report (???? / ????) ???????? 1. Product Series Reviews: #iPhones 66/111 #Mac #Macbook 45/101 #iPad 67/62 #AppleWatch 52/141 #MacOS #iOS 51/26 General #Apple Products 58/97 2. Company News: 150/125 3. Social Media: 209/145 12/28/2021 15:07 UTC	1	0	1
2021/12/28	10:07:31	Started June 150p for $aapl thanks for bringing it back up here fam	0	11	1
2021/12/28	10:07:10	the chances of $AAPL NOT printing 3T m.cap during the SC rally here are zero IMO ????	0	1	1
2021/12/28	10:07:04	When Apple comes out with ar/vr glasses. This will be the next level moment. Oculus is old and clunky. $aapl $fb #Metaverse	28	559	2
2021/12/28	10:07:04	$AAPL there she goes NORTH ???? #AMC	0	0	1
2021/12/28	10:06:41	$AAPL they seem to be unloading ??? #AMC	0	0	1
2021/12/28	10:06:23	$AAPL will be 3T market cap at $182.86	0	0	1
2021/12/28	10:06:06	$DIS calls moving up finally $WMT calls up $AAPL calls up We REALLY do this shit man ????	0	2	3
2021/12/28	10:05:51	Indices continue to march higher, with the Nasdaq lagging the S&amp;P for now. $TSLA did a reversal sell for now as it went above 1117 and after dropped below 1100. Watch it for sentiment today. $AAPL is softer after the huge rally and amid news of store closures	1	1	2
2021/12/28	10:04:50	$AAPL is red $SPY is Green. Lets see where it Ends	0	0	2
2021/12/28	10:04:28	$AAPL is strong. 182 is coming	0	1	1
2021/12/28	10:03:43	S&amp;P 500 hits another ATH while $AAPL keeps getting closer to a 3 Trillion Dollar evaluation. Crazy! #StockMarket	0	0	1
2021/12/28	10:02:45	Intro: ?€?I admit to being Neutral to Bearish on Apple over the past year, incorrectly so?€?My pessimism/bearishness is part of a contrarian investment slant. I am a skeptic and like to play devil?€?s advocate in my investment process.?€? (Fashionable $AAPL analysis du jour.)	1	4	1
2021/12/28	10:02:36	$AAPL sees 333 bullish options orders worth $21,147,942. On the flipside, AAPL sees 92 bearish options orders worth $3,120,765. AAPL's overall statistics show 31,372 calls worth $62,476,343. On the other side, we have 12,117 puts worth $12,657,671. 10:02 AM ET	0	1	1
2021/12/28	10:02:27	$AAPL Statistics as of 10:02 AM ET Order Count: - Puts: 12,069 - Calls: 31,327 Volume: - Puts: 69,281 - Calls: 181,272 Premium: - Puts: $12,620,062 - Calls: $62,432,772 Put/Call: - Order Ratio: 38.53% - Volume Ratio: 38.22% - Premium Ratio: 20.21%	0	1	1
2021/12/28	10:02:14	$AAPL needs to hit roughly 183 for 3T market cap. Now 180. Lets pamp it	0	0	1
2021/12/28	10:01:47	$AAPL $180 Calls Bullish Flow @Jarvis_Alerts	0	0	1
2021/12/28	10:00:17	$MSFT $AAPL will forever be the GOATs	0	1	2
2021/12/28	9:59:48	$AAPL go go go! ???? #AMC	0	0	1
2021/12/28	9:57:58	$AAPL waiting patiently for a r/g and then push towards 185. ???€ #stockstowatch #TRADINGTIPS	0	0	1
2021/12/28	9:57:05	$AAPL calls in at 1.86 up 5% rn	0	1	1
2021/12/28	9:54:17	$AAPL it comes up after 30-40 mins ? ??? #AMC	0	0	1
2021/12/28	9:52:14	$AAPL greedy fcukers still want more....smh ???? #AMC	0	0	1
2021/12/28	9:51:19	$AAPL Big Money for me is all that matters Puts are crushed ??? #AMC	0	0	1
2021/12/28	9:51:08	@soup12171958 @ProtocolAnthro1 Could see pullbacks bigger than the market and totally within the natural ebb and flow to see $AAPL and $AMZN drop 30-40% while the market is down 15-20%.	0	1	2
2021/12/28	9:51:07	Grabbed 12/31 $AAPL calls for $180.	0	0	1
2021/12/28	9:49:13	Cannot have up and up days. needs to reset a bit $FB; $AMZN $AAPL. wait and watch	0	1	3
2021/12/28	9:48:56	$AAPL we want higher! ??? #AMC	0	0	1
2021/12/28	9:47:47	$BTC $SPY $AAPL Preparing the pop corn It?€?s going to be a great day again ??? #AMC	0	0	3
2021/12/28	9:47:10	$AAPL going to be tough to keep pumping this with stores shutting. I?€?m taking a little off the table in $SPY.	0	3	2
2021/12/28	9:46:31	$AAPL $3 trillion today! ???? #AMC	0	0	1
2021/12/28	9:46:22	Grabbed that dip on $AAPL ..imo she hits new ath this week, pushes through and rips	0	0	1
2021/12/28	9:45:26	@SchmalfCo inverted $AAPL	0	1	1
2021/12/28	9:44:43	$SPY $AAPL It?€?s going up sorry bears ???? ???? #AMC	0	0	2
2021/12/28	9:44:25	The call buying is rampant in big cap tech. $aapl $amzn $qqq	0	2	3
2021/12/28	9:43:44	@CNBC That is music to an $aapl shareholder's ear. $300	0	0	1
2021/12/28	9:40:52	$AAPL needs back above 180 $NVDA failed at 310 quickly, down 3+. Needs to hold 305 $FB going higher	0	1	3
2021/12/28	9:40:13	Repeat Bearish Activity Detected. 6 $AAPL orders for 1/7/22 $177 puts. Total Premium: $657K Moneyness: 1.33%	0	0	1
2021/12/28	9:40:12	Repeat Bullish Activity Detected. 5 $AAPL orders for 12/31/21 $180 calls. Total Premium: $206K Moneyness: 0.16%	0	0	1
2021/12/28	9:39:43	BREAKING - Apple releases new 85 inch TV. It has a big F?€?ing notch missing from the left side. $AAPL	0	0	1
2021/12/28	9:39:26	$AAPL $UPST PM pump ; open dump	0	2	2
2021/12/28	9:38:39	The fact that $AAPL is worth 3x the amount of the entire #Bitcoin supply is absolutely mindblowing. ???? I know I should be able to stack way less daily sats, so I wake up every morning and am thankful for that. Keep stacking plebs! #stacksats ???€????	0	2	1
2021/12/28	9:37:59	$AAPL sees 114 bullish options orders worth $6,147,873. On the flipside, AAPL sees 57 bearish options orders worth $1,982,081. AAPL's overall statistics show 12,179 calls worth $21,510,121. On the other side, we have 5,244 puts worth $5,782,822. 9:37 AM ET	1	1	1
2021/12/28	9:37:51	$AAPL Statistics as of 9:37 AM ET Order Count: - Puts: 5,160 - Calls: 12,022 Volume: - Puts: 34,162 - Calls: 62,484 Premium: - Puts: $5,714,335 - Calls: $21,335,268 Put/Call: - Order Ratio: 42.92% - Volume Ratio: 54.67% - Premium Ratio: 26.78%	0	0	1
2021/12/28	9:37:44	@qtHexi $AAPL is a small account play	0	0	1
2021/12/28	9:37:02	Imma keep adding $TSLA &amp; $AAPL and let it come to me.. y?€?all do you	0	4	2
2021/12/28	9:36:12	$AAPL $PTON 'Peloton is struggling to compete with Apple, says analyst, and it will only get worse' -9to5 Mac Report	0	0	2
2021/12/28	9:33:57	12/28 Watchlist $SPY Calls &gt; $477.53 Puts &lt; $476 $AAPL Calls &gt; $181.05 Puts &lt; $179.49 $AMD Calls &gt; $155.85 Puts &lt; $152.89	0	0	3
2021/12/28	9:33:47	Adding more $AAPL &amp; $TSLA	0	4	2
2021/12/28	9:28:57	Should $AAPL buy $PTON?	0	0	2
2021/12/28	9:27:54	$AAPL Setting up. Break $181 can consider 182.5C. $NVDA can consider 320C if break $310. Manage your own risk! Let?€?s Print!	0	0	2
2021/12/28	9:26:05	@Powerserious Crazy Money, Cabbage,Cheddar, Coin!, CNotes! Cake $AAPL $AAPL	0	0	2
2021/12/28	9:23:16	Low volume; seasonal bullishness=end of the year- this is the #santarally - markets floating up. All stocks will rise up till they don't. Play the trend &amp; big boys as they undulate upwards for now. $SPX; $FB; $AAPL. Do not see any reason why u wld not profit in such markets	0	2	3
2021/12/28	9:20:59	$AAPL pass $181 we are going parabolic ??? #AMC	0	0	1
2021/12/28	9:20:56	@Tradytics I?€?m playing that 190c ?€? it?€?s .14 now but it was at 2.50+ just a while back. While probability is extremely low, a company like $AAPL can do it, even on a choppy day.	0	0	1
2021/12/28	9:20:45	Diego Morning Notes US #equity futures are higher this morning as Santa?€?s rally continues. CFRA data shows that the S&amp;P 500 has risen 1.3% on average in the last 5 trading days of the year since 1969. $AAPL is set to become the first 3 trillion company.	0	2	1
2021/12/28	9:18:39	$AAPL holds 179.50-180 should be a great sign. $MSFT setting up for a ATH push if dips continue to get bought.	0	0	2
2021/12/28	9:18:32	@10BaggerDan Hmm that's alot of names to group together. $AAPL has such a large cash pile they can afford to "buy" growth. I could see $TSLA under performing since so much execution success is baked into the valuation.The others may not perform up to our heightened expectations as QE lessens	0	6	2
2021/12/28	9:17:40	$AAPL only morons are buying Apple and holding at this point. ???? #AMC	0	0	1
2021/12/28	9:17:25	$AAPL is 4% drop happening again after another near ath? ??? #AMC	0	0	1
2021/12/28	9:17:24	$AAPL* my bad lmao	0	0	1
2021/12/28	9:16:29	Today is gonna be HUGE in the markets! I am very bullish on ??? !! On the extreme bullish upside I would love to see $186+! Realistically, though, I see today as a win with solid gains if we hit anything above $183! Probably close around $183.50-$184.25. $AAPL #AAPL #Apple	0	1	1
2021/12/28	9:15:13	CDC lowering isolation time to 5 days is really bullish and ppl keep forgetting.... $AAPL closing its stores is bearish but not so bearish to affect mkt as they can easily sell via ecom. Doesnt affect the stock or the market.	0	0	1
2021/12/28	9:13:57	$aapl down on pre market ????	0	0	1
2021/12/28	9:12:48	$AAPL bear trap ??? #AMC	0	0	1
2021/12/28	9:10:29	$AAPL best to hold 180 today to make a move to 182.13 (ATH) $MU will keep an eye on 95 break. Once it breaks, can move to 97 (ATH 96.96)	0	1	2
2021/12/28	9:06:44	$aapl hit 2 trillion tesla could also be a 2T company the difference is #tesla is making future products apple is stuck atm. Apple is making amazing chips but the iPhone is so mature they switched from products to services. They need their next product now! They need innovation.	0	5	1
2021/12/28	9:05:29	$AAPL innovation at this company sucks. Steve?€?s rolling in his grave. ???? #AMC	0	0	1
2021/12/28	9:05:20	$AAPL complete broke idiot ???? #AMC	0	0	1
2021/12/28	9:04:43	$AAPL go back to green!! 182 ??? #AMC	0	0	1
2021/12/28	9:04:05	$AAPL that was a week ago bro ??? #AMC	0	0	1
2021/12/28	9:03:34	$aapl in NYC stays open till Christmas then conveniently closes due to omicron just as holiday returns are about to come in. Steve Jobs would be proud.	0	1	1
2021/12/28	9:03:04	Going to watch $AAPL today. If it breaks 181.50, I will jump in some $SPY 480c for Friday. I think big tech will continue to push the SPY upward	0	0	2
2021/12/28	9:03:01	$AAPL pre market was good then open market is red? ???? #AMC	0	0	1
2021/12/28	9:02:10	$AAPL The biggest shame of this huge rally is no longer seeing @Instinct121 screaming in caps saying this is going to 0 ???????????? ??? #AMC	0	0	1
2021/12/28	9:01:44	$AAPL perfect name for you DONKEY ???? #AMC	0	0	1
2021/12/28	9:00:16	$AAPL big momma showing weakness / consolidation pre-market	0	0	1
2021/12/28	8:57:40	$AAPL I need $185 damn u ???? #AMC	0	0	1
2021/12/28	8:56:54	$AAPL give me a late Christmas gift.. some 180 calls please!! ???? #AMC	0	0	1
2021/12/28	8:56:24	$AAPL stay down so I can buy calls! ???? #AMC	0	0	1
2021/12/28	8:56:07	You pay for this ???? iPhone 13 I pay for that ???? $AAPL We are not the same, respectfully ????	0	1	1
2021/12/28	8:53:42	@ZhouyuanZ Just a safe haven in $AAPL until it isnt	0	0	1
2021/12/28	8:51:33	i?€?ve been buying $aapl calls every week since September and it has paid off 92% of the time, how is this possible ????	0	0	1
2021/12/28	8:50:45	@zerohedge Meanwhile, Apple $AAPL is up 41% YTD with declining earnings and revenue for 4 straight quarters.	0	2	1
2021/12/28	8:49:31	$AAPL TO THE MOOOOOON! ???? #AMC	0	0	1
2021/12/28	8:47:42	$AAPL looking at moving averages, I think we gonna retrace back to 170/175 range since we are overbought. My guess we gonna trend 175 range for a while ???? #AMC	0	1	1
2021/12/28	8:43:57	$AAPL @ $183 is 3 Trillion market cap. ???€	0	1	1
2021/12/28	8:42:22	We need #Apple to create their own NFT and to invest/utilize crypto. Thanks @tim_cook $aapl	0	0	1
2021/12/28	8:42:07	#APPLE CLOSES NEW YORK CITY STORES TO SHOPPERS AMID COVID SPIKE ~ Bloomberg $AAPL #PANDEMIC #COVID	0	0	1
2021/12/28	8:33:52	Long $AAPL to 3 trillion dollars	0	7	1
2021/12/28	8:30:54	Watchlist for today: (I am not trading, on vacation) $SPY - Look for uptrend to continue to 480 at some point. $AAPL - Look for break of all time highs. $TSLA - Look for a possible reversal pattern soon.	0	2	3
2021/12/28	8:29:26	@David_Tracey My favorite tweet is "why is $aapl going down?" Like there is some universal law that it only goes up	0	1	1
2021/12/28	8:27:29	$AAPL is such an easy short when it hits $4T. Join my discord for entry.	0	0	1
2021/12/28	8:25:48	Today $AAPL will be announced the greatest company on this planet	0	1	1
2021/12/28	8:23:11	$AAPL Yesterday very strong and closed above 180. If it defend 176 level on a pull back, it will continue to run to the upside. Wait for 182 level for entry. Once above 181, it can run another 5-10 points. So BE PATIENT! If it dips &lt;176 level, I would stay away from CALLS.	0	0	1
2021/12/28	8:16:52	$AAPL $SPY Bears are going to cry today when we gap up again and again and go to 500 in January No one cares about omicron ???? #AMC	0	0	2
2021/12/28	8:16:16	$AAPL 3T today ??? #AMC	0	0	1
2021/12/28	8:15:43	@unusual_whales $AAPL 188-190 eow	0	4	1
2021/12/28	8:14:47	$AAPL just keeps dropping this am. Dip n RIP oooorr RIP and dip? ??? #AMC	0	0	1
2021/12/28	8:14:42	Soon $AAPL &gt; bigger then Germany?€?s annual GDP	0	1	1
2021/12/28	8:14:38	$AAPL what?€?s your eow price target? ??? #AMC	0	0	1
2021/12/28	8:14:20	@unusual_whales $aapl is heading to $186	0	6	1
2021/12/28	8:14:19	happy $aapl hitting 3T day ..?	0	7	1
2021/12/28	8:14:00	$AAPL $182.85 and it will reach 3 trillion market cap. ???????? too many la zeros ???€???€???€	0	1	1
2021/12/28	8:11:10	$AAPL 200 coming faster than I thought. ??? #AMC	0	0	1
2021/12/28	8:10:43	$AAPL Wall Street always comes back to apple hahaha let?€?s goo 5 trillion ????????????????????????????????????????€???????????????????????????????????????????????????????????????????????????????????? ??? #AMC	0	0	1
2021/12/28	8:10:39	$AAPL ?€? The company is once again approaching a $3 trillion market value, needing to reach $182.86 per share to achieve that milestone. Separately, Apple is closing its 12 New York City stores to indoor traffic due to the spread of the Covid-19 omicron variant.	0	0	1
2021/12/28	8:09:00	$AAPL i doubt thu criminalz r givin up on this until they get their mandated 3T	0	0	1
2021/12/28	8:08:37	$AAPL closing stores to honor the $3T valuation	0	1	1
2021/12/28	8:07:42	@FiSurgi Buffett told Tim Cook in 2013 and Jobs years prior to buyback shares of $AAPL when they thought it was cheap. I don?€?t believe he said to pay dividends which apple does also (low payout % though). Cook has aggressively bought back shares ever since.	0	1	1
2021/12/28	8:04:52	@DeItaone There are only 3 countries with a bigger market cap than $AAPL	0	0	1
2021/12/28	8:04:26	$AAPL doing nicely this morning before market opens. I wonder if the #NewYorkCity stores closing due to #COVID19 cases will affect it today. #stockstowatch #investing #apple #trading	1	2	1
2021/12/28	8:02:47	@The_RockTrading Yes sir, $aapl looks like it call move above $186 if it can break above $183.70 before January 10th	0	2	1
2021/12/28	8:01:18	$AAPL Twitter Sentiment on 27 Dec 2021 was: ??? Positive 43.9% ??? Negative 13.1% ??? Neutral 43.0% ???????????????????????????????????????????????????????????????	0	0	1
2021/12/28	7:53:10	$AAPL calls at open ??? #AMC	0	0	1
2021/12/28	7:51:04	$FB and $AAPL now both a top 3 holding for me. Portfolio is starting to align more with $QQQ which I?€?ve been holding separately. Continue to hold growth stocks although not accumulating as many shares recently.	0	0	3
2021/12/28	7:50:55	$AAPL for u idiots shorting ???? follow price trend line with a ruler and you can predict price I have since 1987?€?and my retirement is fun ??????????????€??????????? ???? #AMC	0	0	1
2021/12/28	7:50:51	@GeorgeSandesh $UBER Eats as courier delivered our gifts from the #Apple store on 14th street within 2 hours anywhere in NYC The stores are open, just not to "in person shopping" No change in biz, order online Worked like a charm &amp; gifts in fancy shopping bags $AAPL @jimcramer @CNBCTechCheck	0	0	2
2021/12/28	7:50:18	I think $aapl 3 trillion could trigger pullback or new calendar .believe next week economy numbers will be week and Conversation will start shift from inflation to recession, growth will be back as expectation for rates hikes will decrease. of course no one knows,my bet is small	0	3	1
2021/12/28	7:49:43	$AAPL oddly it?€?s up 0.69?€?. Which is what I was doing before logging on. ??? #AMC	0	0	1
2021/12/28	7:46:52	$AAPL 3 trillion thingy today. 185 inbound! love it! ???? #AMC	0	0	1
2021/12/28	7:44:40	$AAPL $SPY 3T, San3ta came through, a week late but came through. Holding until 186-187ish range. Golden! ??? #AMC	0	0	2
2021/12/28	7:44:27	Will $AAPL hit ATH $3T mc today?	5	67	1
2021/12/28	7:41:32	$AAPL going to $500+ the iCar coming next year! ??? #AMC	0	0	1
2021/12/28	7:38:46	$AAPL 185 up next! ???? #AMC	0	0	1
2021/12/28	7:37:27	$AAPL 185 up next!	0	0	1
2021/12/28	7:35:30	@MasonOnMargin $AAPL premiums are so small. Any other favorite CCs or CSPs to write?	0	1	1
2021/12/28	7:30:14	$AAPL $183 by end of the day!!! ???? #AMC	0	0	1
2021/12/28	7:26:26	$AAPL $MSFT crash proof stocks ???? #AMC	0	0	2
2021/12/28	7:26:14	$AAPL A little late but I'll take it! Let's go ????!!! ???? #AMC	0	0	1
2021/12/28	7:23:04	@Powerserious Money turns the world. Baby money turns the world. So let's make some money and let's turn the world. $AAPL	0	0	1
2021/12/28	7:14:44	$AAPL I think 210 bucks by end of January. Who is your daddy. ??? #AMC	0	1	1
2021/12/28	7:13:01	$AAPL Shut the F..ront door ???? #AMC	0	1	1
2021/12/28	7:10:35	$AAPL is closing its NYC stores because it ran out of iPhones.	0	10	1
2021/12/28	7:07:20	$AAPL 3 T ???? #AMC	0	0	1
2021/12/28	7:05:58	$AAPL 3 T ???? #AMC	0	0	1
2021/12/28	7:05:19	A fundamental shift in the market from growth back to value is coming. Think of it like this. Growth investors look for future value. Company A may not be profitable today but, it will be in the future. Value investors look for profitable companies today. Think $SQ vs $AAPL.	0	0	2
2021/12/28	7:04:13	$AAPL memes ohhhh my let it rip high?????????????????????????????????????????????????????????????????????????????????????????????????????????? ???? #AMC	0	0	1
2021/12/28	6:52:06	@garyblack00 And what about solar and the impact of growing deferred revenue? $TSLA is also creating a unique high value add eco-system like $AAPL with recurring revenues and high margin add on sales revenue.	0	0	2
2021/12/28	6:50:46	Apple Inc shares up 0.5% at $181.22 premarket Within striking distance of $3 trillion market cap; shares need to touch $182.86 to hit the milestone $AAPL	1	5	1
2021/12/28	6:43:11	Apple Inc shares up 0.5% at $181.22 premarket Within striking distance of $3 trillion market cap; shares need to touch $182.86 to hit the milestone $AAPL $TSLA	1	1	2
2021/12/28	6:37:17	DeItaone: Apple Inc shares up 0.5% at $181.22 premarket Within striking distance of $3 trillion market cap; shares need to touch $182.86 to hit the milestone $AAPL	0	0	1
2021/12/28	6:29:13	$QCOM our PE is almost half of $AAPL with strong growth ahead. I?€?m in both but I like qcom much better at the moment. ??? #AMC	0	1	2
2021/12/28	6:27:53	@UltraES I have strong beliefs it will happen. The stock goes up no matter what. With the $AAPL Car- doubles over night. I?€?ve been in since $50?€? adding on dips. ???? #AMC	0	0	1
2021/12/28	6:24:38	$AAPL no one is selling apple this year to pay taxes on their gains. ???? #AMC	0	0	1
2021/12/28	6:23:02	$aapl 2nd attempt at a trilly tril?€?gonna need at least 3	0	0	1
2021/12/28	6:22:59	$AAPL no one is selling apple this year to pay taxes on their gains. ??? #AMC	0	0	1
2021/12/28	6:17:18	$AAPL lets go!! I hope we have a great rest of the week it is looking good so far today ??? #AMC	0	0	1
2021/12/28	6:13:55	$AAPL 3 to the 4 trillion market cap and 5 with the car. ???? #AMC	0	0	1
2021/12/28	5:58:28	$AAPL the stores closing is not a 1 day event. Puts on open ???? ??? #AMC	0	0	1
2021/12/28	5:58:08	@DeItaone Sell $aapl and buy $btc	0	2	2
2021/12/28	5:57:51	$AAPL Just hit $182 today you dirty slut ???? #AMC	0	0	1
2021/12/28	5:57:29	$AAPL Just $182 today you dirty slut ??? #AMC	0	0	1
2021/12/28	5:55:18	$AAPL you're the one buying a 100 canoe for 40,000... lol ??? #AMC	0	0	1
2021/12/28	5:54:16	$AAPL I have this canoe I bought. I only paid $100, but want it for $2000? There is a good chance you can get $40,000. &lt;-- Apple shares salesmen ???? #AMC	0	0	1
2021/12/28	5:52:49	$AAPL making calls all the time boys and girls ??? #AMC	0	0	1
2021/12/28	5:50:35	$AAPL yikes, lol. Retail always falls for $ destruction. ??? #AMC	0	0	1
2021/12/28	5:49:55	Apple Inc shares up 0.5% at $181.22 premarket Within striking distance of $3 trillion market cap; shares need to touch $182.86 to hit the milestone $AAPL	0	1	1
2021/12/28	5:46:22	Apple Inc shares up 0.5% at $181.22 premarket Within striking distance of $3 trillion market cap; shares need to touch $182.86 to hit the milestone $AAPL	57	546	1
2021/12/28	5:46:11	@LongnShort888 hyper inflation leads to demand destruction. $SPY $AAPL ???? #AMC	0	0	2
2021/12/28	5:45:31	$AAPL hi guys what is the best trading journal out there to use online ? Thanks in advance ???? #AMC	0	0	1
2021/12/28	5:15:22	$AAPL it?€?s on its way to $200 probably one of the greatest companies! ???? #AMC	0	0	1
2021/12/28	5:12:59	$AAPL 190 by Thursday?! ??? #AMC	0	0	1
2021/12/28	5:11:14	$AAPL has overtaken $AMZN as the second most active ticker on WSB after $TSLA	0	6	3
2021/12/28	5:09:03	@NielSagaert I hear you. But some $AAPL and $NVDA $FB calls for example have decent premiums when they are down. Build up gains and keep going but remain disciplined.	2	2	3
2021/12/28	5:05:32	$AAPL IS GONNA GOOO! LETS GOOOO ???? #AMC	0	0	1
2021/12/28	4:58:21	$AAPL calls all the way ??? #AMC	0	0	1
2021/12/28	4:52:53	$AAPL still cheap at these levels ???? #AMC	0	0	1
2021/12/28	4:42:24	$AAPL ATH today what do you guys think? ???? #AMC	0	0	1
2021/12/28	4:41:15	@collectoooor @___magnus___ @redactedcartel Indeed. I like to think of money as energy. When I buy $AAPL or put my USD in a bank account, that asset is used in 100s of ways (eg taking leverage, settling trades etc) $OHM and it?€?s derivatives are just helping us see the financial system up close. It?€?s beautiful.	3	15	2
2021/12/28	4:40:52	$AAPL Imagine being a bear ??? #AMC	0	0	1
2021/12/28	4:39:58	APPLE CLOSES NEW YORK CITY STORES TO SHOPPERS AMID COVID SPIKE $AAPL	1	5	1
2021/12/28	4:38:23	$AAPL Oh, let?€?s do it! ???? #AMC	0	0	1
2021/12/28	4:24:27	$AAPL Apple Shuts NYC Stores Over Rising Omicron Fears Perfect news for 1%+ premarket ???? #AMC	0	0	1
2021/12/28	4:18:40	$AAPL ALLLLL TIME HIGHHHHH ??? #AMC	0	0	1
2021/12/28	4:09:47	$AAPL Apple has temporarily closed all of its New York City stores to in-person shoppers as coronavirus cases soar in the Big Apple.	0	0	1
2021/12/28	4:06:59	$AAPL LOL ???? ???? #AMC	0	0	1
2021/12/28	4:05:11	@TommyThornton Bullish $AAPL	0	0	1
2021/12/28	4:03:45	$AAPL let?€?s see $182.50 ???? #AMC	0	1	1
2021/12/28	4:01:11	$F &amp; $AAPL ?????????€??????????????????????????€ great premarket openings	0	1	2
2021/12/28	3:50:37	@GoodieGood $aapl earning around 1/31. Fell on 1/27/2021 ??? #AMC	0	0	1
2021/12/28	3:50:33	$AAPL $185.00 by noon ??? #AMC	0	0	1
2021/12/28	3:49:12	@ewarren Or lower taxes so people have more money to spend on child care or invest in $AAPL? @SpeakerPelosi would benefit from the latter.	0	0	1
2021/12/28	3:11:30	@drippy2hard $AAPL is always a much smoother scalp for me	0	0	1
2021/12/28	3:00:55	$FB really wants to push #OculusQuest as of late! Well, of course they do! With $AAPL rumors floating that #Apple is soon to be entering the #VR space with a headset of their own. Why wouldn?€?t #META try to get their product into as many hands ASAP? #OculusQuest2 #Metaverse	0	0	2
2021/12/28	2:55:18	@StockMKTNewz $AAPL is a keeper ????	0	0	1
2021/12/28	2:23:04	@Powerserious Dead presidents! Dubble R Money, Dough! Doubles! $AAPL	0	0	1
2021/12/28	2:15:40	@MarketRebels always great to see $aapl prospering	0	1	1
2021/12/28	2:03:26	$AAPL @Jonnyzzzz shitting your pants yet? ???	0	1	1
2021/12/28	2:01:14	$AAPL Own AAPL how?€?s that for smart ? ???€	0	0	1
2021/12/28	1:52:27	$AAPL People didn?€?t notice but this is ATH close of Apple. ????	0	0	1
2021/12/28	1:35:22	$AAPL fuck biden's asshole ????	0	0	1
2021/12/28	1:35:12	@drippy2hard what i LIKE to trade: $TSLA why? riskier is more exciting. what i usuallly trade: $AAPL	0	0	2
2021/12/28	1:23:03	@Powerserious Moola, Money $AAPL	0	0	1
2021/12/28	1:21:16	$AAPL Green Pool detected. ???????????????????? ???	0	0	1
2021/12/28	1:14:19	$AAPL has overtaken $AMZN as the second most active ticker on WSB after $TSLA	31	413	3
2021/12/28	1:14:06	$AAPL did Tim Cook level with the American public? ????	0	0	1
2021/12/28	1:12:20	$AAPL fresh green bar on the Mac d baby ????	0	0	1
2021/12/28	1:11:32	Apple $AAPL is nearing $200, will we be getting a split again so that stock is affordable at $100?	0	0	1
2021/12/28	1:10:06	$aapl correcting?€? $179.45 is the resistance level. ???	0	0	1
2021/12/28	1:09:33	Are we back in an endless bull run? $spy $aapl	0	0	2
2021/12/28	1:07:13	@umarashraf28 $AAPL might do a crazy move this week	0	2	1
2021/12/28	1:04:54	$AAPL Looks like a level up in process. ????	0	2	1
2021/12/28	0:58:16	$AAPL Some bears posts are readable. I may disagree with them but they at least have logical points. Other bears are so unhinged that the only thing left is on the spot block them. ???	0	1	1
2021/12/28	0:56:20	$AAPL Some bears posts are readable. I may disagree with them but they at least have logical points. Other bears are so unhinged that the only thing left is on the spot block them. ???	0	1	1
2021/12/28	0:37:07	@drippy2hard My smol account challenge has been living off $AAPL. Easy money, if you know what you're doing.	0	1	1
2021/12/28	0:32:22	When you're debating about selling because of a drop just remember: A. $AAPL dipped 80%, twice B. $NFLX lost 25% of its value 4x in a single day Investing in growth #stocks is not easy, but having #patience is a necessity to achieve success. Don't be a dummy, #invest wisely	0	1	2
2021/12/28	0:31:45	@YouFullOfSh_t @garyblack00 @TroyTeslike For a company of this scale, it?€?s ordinary to sometimes lag behind in customer service, it isn?€?t perfect. So does $AAPL, $AMZN, they all suck in customer service. These company are gigantic and operations, logistics, etc directly affect consumers.	0	0	2
2021/12/28	0:20:28	@TeslaAndDoge Two different mindsets $TSLA much faster growth, more volatile. $AAPL slower growth (25-35% yr), but more stable, far less volition. ?€?Money and emotion are two tastes that don?€?t belong together?€?	0	3	2
2021/12/28	0:10:21	Will the $AAPL reach 600 by 2023?	0	1	1
2021/12/28	0:09:55	@TeslaAndDoge Not a rapid growth stock but a solid stock that will maintain value. Look at the turmoil in the market?€? now look at $AAPL it has not been hit like everything else!	0	2	1
2021/12/28	0:03:56	??????????? $AAPL - Apple Shuts NYC Stores Over Rising Omicron Fears. ???	0	0	1
2021/12/28	0:02:12	??????????? $AAPL - Apple Shuts NYC Stores Over Rising Omicron Fears. ????	0	1	1
2021/12/28	0:02:03	??????????? $AAPL - Apple Shuts NYC Stores Over Rising Omicron Fears.	0	1	1
2021/12/27	23:54:14	Sold some shares of $AAPL last week to buy shares of $HOOD Trying to get 100 shares while it?€?s still under $19	0	2	2
2021/12/27	23:53:32	$aapl resistance $189.45 ????	0	0	1
2021/12/27	23:53:02	@DilksJay Simply assuming that $AMZN continues to take share from bricks and mortar retail and $AAPL finds some tech alternative to cellular, then share of S&amp;P500 by same 5 companies goes to 30% by 2031	0	1	2
2021/12/27	23:51:14	@karmaoptions @Tradytics Uh, $AAPL 190s?€?bedtime.	0	2	1
2021/12/27	23:48:28	$SPY $AAPL Buy SNIPF stock, 0.25 right now $MSFT ???	0	0	3
2021/12/27	23:41:55	$AAPL load the hell up!!!! ???	0	0	1
2021/12/27	23:33:36	$AAPL Loaded on $170 puts. What goes up must come down. Gravity always wins ???	0	1	1
2021/12/27	23:31:41	Watching $aapl $nvda $tsla tomorrow, will scan the morning and see if anything else appears	0	0	3
2021/12/27	23:21:16	$AAPL Dark Pool print detected	0	0	1
2021/12/27	23:19:16	@Risk2Earn Just think, that $1500 could get around 8 shares of $AAPL?€?	0	1	1
2021/12/27	23:19:05	$AAPL Shove your Rapid test up someones ass please sick of this rona bullshit! ???	0	0	1
2021/12/27	23:16:19	@MalibuInvest @ecommerceshares @sandiegosam $AAPL.... quite a distraction...????????... something about $AAPL though...	0	1	2
2021/12/27	23:15:07	@drippy2hard i only liked $AAPL slightly more for the sole reason i could buy more but as i grow and learn i realize less is usually more. less $TSLA contracts usually pays better than more of $AAPL.	0	0	3
2021/12/27	23:09:35	Collected $3k in options premium this month. Probably going to buy $SPY Most came from selling $PYPL and $AAPL covered calls	0	28	3
2021/12/27	23:05:17	@RODYA85 @drippy2hard $AAPL bc I can?€?t afford $TSLA contracts	0	2	2
2021/12/27	23:02:59	@KingSingh823 That?€?s my thoughts exactly and $AAPL is not my speed.	0	11	1
2021/12/27	23:02:13	JUST IN: Apple will close its stores in New York City amid rising coronavirus case numbers $AAPL	0	0	1
2021/12/27	23:01:52	@drippy2hard Would like to try $TSLA, but can only afford $AAPL	0	2	2
2021/12/27	22:59:55	@drippy2hard $AAPL allows more room for error in my experience	0	3	1
2021/12/27	22:58:55	@drippy2hard $AAPL cheaper, less volatile, spreads less brutal; $TSLA requires really good plans, entry and execution	0	1	2
2021/12/27	22:58:31	@drippy2hard $TSLA for the potential of quick gains and $AAPL for the slow and steady	0	1	2
2021/12/27	22:58:30	@drippy2hard I like $TSLA. $AAPL tends to be safer, but scared money don?€?t make no money?€?. Nah, but tbh I like how TSLA makes huge momentum moves both ways so you can bank off whether it goes up or down, just gotta keep up with it	0	0	2
2021/12/27	22:58:11	@drippy2hard $AAPL You never know with Elon sometimes	0	0	1
2021/12/27	22:57:25	@drippy2hard I have a smaller account so $AAPL contracts suit my risk management best	0	2	1
2021/12/27	22:57:24	@drippy2hard $AAPL. Cheaper premiums, less hedge fund manipulation.	0	6	1
2021/12/27	22:50:23	@CNBC @fundstrat ?€?treacherous?€? and ?€?shaky?€? but pumps FAANG cuz that?€?s all the market needs not to crash. So basically he?€?s saying if FAANG holds up so does mkt ?€? however, 30% for FAANG next year? Didn?€?t $aapl just lower guidance? Didn?€?t $amzn just warn of issues. P/Es are already stretched. IDK	0	3	2
2021/12/27	22:47:10	$AAPL 3T tap incoming. I am scared about it honestly. Will share details over the weekend.	0	25	1
2021/12/27	22:41:02	@rachels_44 Tell me when lol ... Those 190c $AAPL cheaplies, sitting at .14 cents looking tempting.	0	0	1
2021/12/27	22:39:22	@BullTrendz Amy new levels to watch for $AAPL $MSFT or $AMD?	0	1	3
2021/12/27	22:36:41	I feel sad for all the $TSLA $NIO $AAPL non believers across the World. My top 3 long term positions.	3	103	3
2021/12/27	22:34:55	$AAPL Year end window dressing ... every fund needs this shown in their portfolio ... almost guaranteed to be up thru 12/29! ????	0	0	1
2021/12/27	22:29:35	$AAPL watching again here, looking to short this week. ????	0	0	1
2021/12/27	22:29:03	You search it "3q82dwzcRp" on Google and checkout the first link; $AAPL $TSLA ????	0	0	2
2021/12/27	22:27:39	$AAPL Oh no! If only there were 496 other Apple stores open in the world. And if only customers could still pick up their ordesr products from the "closed" stores. Come on bears, seriously. ???? #RecvProfit	0	0	1
2021/12/27	22:14:42	@Trader_Joe_LPP You like $AAPL calls expiring this week? Or on into January?	0	2	1
2021/12/27	22:12:41	$AAPL how much until 3T ???? #RecvProfit	0	0	1
2021/12/27	22:09:02	$AAPL Eod tomorrow 176.68 ??? #RecvProfit	0	0	1
2021/12/27	22:06:14	SweepCast alerted: $AAPL with Unusual Options Activity Alerted on $177.5 CALL Expiring: 12-31-2021 worth 26K???? |???? We love CHIPS! Let's hope they help resolve the shortage in supply ????	0	0	1
2021/12/27	22:05:15	@drippy2hard What do you think about $AAPL?	0	2	1
2021/12/27	22:05:02	Gotta love the "they owe me" nonsense from union employee leeches and dividend investors of $T How did that rug pull by $DIS work out for your dividends? How are the $AAPL employees doing with their benefits...in China. (assuming they are not committing suicide)	0	0	3
2021/12/27	22:01:35	@stackinez I?€?m looking at $FUBO calls and $AAPL puts too!!	0	4	2
2021/12/27	22:00:06	$AAPL regret selling this for a profit This is a buy and hold company ??? #RecvProfit	0	0	1
2021/12/27	21:58:45	$AAPL Thicc day ?€? Thicc ladies tonight. ???? #RecvProfit	0	0	1
2021/12/27	21:57:26	@MrFourToEight Gaming laptop -Because not all trading software is compatible with $AAPL @dastrader for example	0	0	1
2021/12/27	21:55:49	@DickDollar1 Oi mate, I?€?ll suck ya jagon for an $AAPL share	0	1	1
2021/12/27	21:47:31	$AAPL open 179.50, close 177 ???? #RecvProfit	0	0	1
2021/12/27	21:46:32	$AAPL close between $175-$180 on Friday and I'm good. ???€ #RecvProfit	0	0	1
2021/12/27	21:43:26	$AAPL 185 on deck ???? #RecvProfit	0	1	1
2021/12/27	21:39:02	$AAPL holding 180?€?s Aprils ???? #RecvProfit	0	0	1
2021/12/27	21:35:48	@RealSimpleAriel @markminervini was reviewing my charts today and realized that $AAPL had the same thing today	0	0	1
2021/12/27	21:26:05	@Powerserious Bank,Benjamins,Bentley Money,Big ones,Bills,Bones,Bread,Bucks $AAPL $AAPL	0	0	2
2021/12/27	21:21:11	$AAPL got calls for March 18 strike $220 will they print or bust ???? ??? #RecvProfit	0	0	1
2021/12/27	21:20:09	$AAPL $MSFT $UVXY Yall know what happens when we see low volume melt up while seeing outflow &amp; ATH?€?. Get ready to make great gains shorting! ??? #RecvProfit	0	0	3
2021/12/27	21:19:37	What the iPhone did for $AAPL was literally the primer for what Tesla EVs are doing for $TSLA How is that not obvious to everyone!? ????????	6	191	2
2021/12/27	21:16:44	$AAPL small am pull back then take off again? ??? #RecvProfit	0	0	1
2021/12/27	21:15:11	$AAPL going to 200 bucks easy hold big gains puts are finished ???? #RecvProfit	0	0	1
2021/12/27	21:11:20	@skaushi @dhaval_kotecha lol. people keep overpricing other metaverse plays but forget $aapl $250 target for 2022 stated elsewhere if the release vr glasses.	0	2	1
2021/12/27	21:08:33	Hey all! Today?€?s 0DTE held to expiration paid out $175. That and the $200 made selling the 7DTE alert made for a great start to the week! Check out the link in my bio for info on subscribing and getting a week of alerts FREE! $AAPL $TSLA #OptionsTrading $MSFT	0	0	3
2021/12/27	21:07:19	$AAPL $200 Soon? ??? #RecvProfit	0	0	1
2021/12/27	21:04:40	@dhaval_kotecha So $AAPL hedge play is over, welcome back growth ????	0	7	1
2021/12/27	21:03:03	@skaushi $AAPL hits it targets 1 year earlier ????	0	9	1
2021/12/27	21:00:57	$TSLA $AAPL $NVDA own them..don't trade them When your ready to take a trip to Abu Dhabi or the Maldives first class then sell some...other then that let em ride.. ??? #RecvProfit	0	0	3
2021/12/27	21:00:43	$AAPL $200 we are coming for you ???€???€ ???€ #RecvProfit	0	0	1
2021/12/27	20:57:31	Bought a ton of $MSFT, $GOOG and $AAPL on my IRA account today. Life?€?s good.	0	0	3
2021/12/27	20:56:35	@incomewithchey Glad you saw an opportunity in $AAPL today as well! ???????? The 180c flow was asking to be played! $AAPL wanted to hit 180 badly today and it did! ???? I did a call out on it today as well and it played perfectly ????	0	2	2
2021/12/27	20:51:42	closed both: $AAPL - 1.43 -&gt; 1.85 +30% $BABA - 1.94 -&gt; .59 -70%	0	0	2
2021/12/27	20:50:18	$AAPL how many of you bears refunded your accounts with with visa gift cards from Christmas? ??? #RecvProfit	0	0	1
2021/12/27	20:48:11	@nycmarek I did hear that, actually. Buy, even in a bad, unexpected case of illness or disease or emergency, the world?€?s markets nonetheless run to the safety of top-name stocks, exactly like $AAPL &amp; $MSFT	0	0	2
2021/12/27	20:40:56	$AMZN why are people wasting time with this POS stock when $AAPL and $TSLA is like free money in this market ??? #RecvProfit	0	0	3
2021/12/27	20:39:58	@rsgnl Reduce the Semi-conductor shortage too. $AAPL ????	0	1	1
2021/12/27	20:39:51	$AAPL Its cute how bears think because appl closed its stores that this will drop. Gd morning it?€?s 2022 most of everyone shops online. Can?€?t remember the last time I went to an Apple store lol ??? #RecvProfit	0	0	1
2021/12/27	20:36:10	$aapl &amp; nm With the computer and stuff, the difference between a rich guy and a poor guy, to me, is nothing. Because I don't like big houses, I don't drive a car, so you know, I just live in a small apartment and I have my computer, which is really cool.	0	2	1
2021/12/27	20:35:09	@Trader_Joe_LPP $tsla and $aapl is free money in this market	0	6	2
2021/12/27	20:33:31	@Ben_Mackovak More interesting question is when will Warren Buffet admit he was wrong on tesla and add TSLA to Berkshire like he did with AAPL. $tsla $berkshire $brk.a $aapl	0	0	3
2021/12/27	20:31:50	$AAPL tomorrow we should see a pull back in the AM, hopefully we get a dip And rip ???? #RecvProfit	0	0	1
2021/12/27	20:30:05	$AAPL $180 was my target for the year end! Spot on HOLD forever! Super ???? #RecvProfit	0	0	1
2021/12/27	20:27:52	$AAPL $SWKS I was fantasizing about the same thing, SWKS seems affordable compared to the big guys ???? #RecvProfit	0	0	2
2021/12/27	20:26:38	$AAPL 200+ this week ?????????€??????????? gonna drop yolo bags in a.m ???????? ??? #RecvProfit	0	0	1
2021/12/27	20:25:31	$AAPL 200+ this week ?????????€??????????? gonna drop yolo bags in a.m ????????	0	0	1
2021/12/27	20:23:04	@Powerserious Large, Lettuce, Loot $AAPL	0	0	1
2021/12/27	20:22:52	Those 8 million worth of $AAPL 200c a few weeks ago are looking promising again ???€ Someone always knows!	0	1	1
2021/12/27	20:21:25	$AAPL $TQQQ I?€?m just trying to get about a good three day run. Those are a lot fewer now a days. ???? #RecvProfit	0	0	2
2021/12/27	20:17:12	@howardlindzon @stocktwits Its a shame $AABB is not included in the section on what to "Keep an eye on" considering it is the #3 trending on ST. $AAPL was over looked too. ???? #RecvProfit	0	2	2
2021/12/27	20:13:55	$AAPL er soon let?€?s keep it stable until then. Can have a er run up ?????? ??? #RecvProfit	0	0	1
2021/12/27	20:13:12	$AAPL hope for another bear trap tmrw! Bears hide and come out of the woodworks after. Let?€?s break that $182 CNBC stay hating on apple. What about mrna they ever say that?€?s overpriced? ???? #RecvProfit	0	0	1
2021/12/27	20:09:52	@WealthBrah $aapl $wmt	0	0	2
2021/12/27	20:09:37	Apple shuts down all of its NYC stores for in-person shopping due to rising COVID-19 cases $AAPL same shit again $SPY ??? #RecvProfit	0	0	2
2021/12/27	20:05:36	$AAPL we green tm? ??? #RecvProfit	0	0	1
2021/12/27	20:05:01	$SPY $AAPL cut 16 locations but best businesses will only cut more costs on brick and mortar going remote with the same fulfillment of their products. ??? #RecvProfit	0	0	2
2021/12/27	20:02:31	@JPATrades $AAPL $AFRM $NIKE	0	2	3
2021/12/27	20:02:26	$AAPL #????????????_?????????????????? #?????????????? AAPL st 185 Call JAN21.22 3.05 #????????????????	0	2	1
2021/12/27	20:01:17	$AAPL what?€?s with the sell off AH ???? #RecvProfit	0	0	1
2021/12/27	20:00:40	@JPATrades $AAPL FOR SURE	0	2	1
2021/12/27	19:58:46	@nicolaguida73 @BrianFeroldi The only question that matters going forward is ?€? does $AAPL have another ten bags or more left. Anyone can predict the big winners after they won.	0	0	1
2021/12/27	19:55:18	$AAPL I wish I had a dollar every time some asshole on here vomits out to short this stock ... you idiots have been shorting this from 120 .. give it a fucking rest man,, ???? #RecvProfit	0	0	1
2021/12/27	19:52:17	@BrianFeroldi Actual number of people willing to hold $AAPL stock through the market volatility and business volatility?€? very few.	0	6	1
2021/12/27	19:49:37	@rumpLLC for real I?€?m watching $aapl push 2% and $AMZN just sitting there like ok, I?€?m dead. Wtf. ??? #RecvProfit	0	0	2
2021/12/27	19:47:43	$TSLA $AAPL $SPY CDC changed isolation from 10 days to 5 days. tomorrow????????€ ???? #RecvProfit	0	1	3
2021/12/27	19:46:42	$AAPL short this shit ??? #RecvProfit	0	0	1
2021/12/27	19:45:35	@blknoiz06 Wdym I love looking at $aapl Dominance	0	0	1
2021/12/27	19:45:20	@JakabZeller @PandaOptions What expiry? Sold prematurely. $AAPL hits 3T market cap this week and when it does it runs. You could have took 5 times that plus potentially	0	0	1
2021/12/27	19:32:49	@TeslaAndDoge $AAPL Cutting Edge Technology	0	0	1
2021/12/27	19:29:49	$QQQ really though its all fun and games until $AAPL misses earnings lol ???? #RecvProfit	0	0	2
2021/12/27	19:27:05	@Powerserious Scratch,Shekels,Smackers.Stacks $AAPL $AAPL	0	0	2
2021/12/27	19:13:14	$AAPL grrr... bad ah.... bad bad bad. ??? #RecvProfit	0	0	1
2021/12/27	19:12:58	@Jedi_ant Last 2 times he sent out these warnings, see $aapl reaction each time above 180 ???€	0	0	1
2021/12/27	19:09:58	@infinitebritt @TeslaAndDoge Yeah. Why don't we wait for the $AAPL car to actually happen before we adjust our $TSLA thesis to it. I'm not saying it won't, I'm saying that right now, this falls under "the competition is coming".	0	1	2
2021/12/27	19:09:39	My mans printed on $AAPL calls while he was sitting down in the box for like 2 weeks ?€? promise he a goat	0	2	1
2021/12/27	19:08:57	$AAPL 176-177 tomorrow then rest o week green! And 3trill ??? #RecvProfit	0	0	1
2021/12/27	19:08:14	$AAPL re-test of 182 in coming days. Tape looks similar to when it re-tested 157 in November. #AAPL	0	0	1
2021/12/27	18:59:07	@PassiveCndIncom REALLY Longtime $FB LONG, also longtime $AAPL $MSFT LONG?€? I wish I owned more of all three but was shy to buy the dip this past month ?€?	0	1	3
2021/12/27	18:57:38	New fibs on $AAPL at 185, 189 ????	14	232	1
2021/12/27	18:56:54	$AAPL down dog. Chinese betrayer ???? #RecvProfit	0	0	1
2021/12/27	18:55:50	@saxena_puru Its called a lie Puru. All lies. They can't reduce the bs bc it will all come crashing down. Nice little experiment by the feds. Or maybe they gave the ???? to everyone to get out. Before they actually really do stop n let retail investors take it in the face. Buy $aapl going to 3t	1	1	1
2021/12/27	18:54:33	@puppy_trades Im thinking $aapl around 200. What are your thoughts?	0	2	1
2021/12/27	18:54:16	@Beathefunds there?€?s a better chance that $AAPL will buy $SWKS than stop using them ???? #RecvProfit	0	0	2
2021/12/27	18:54:06	@Cmac0330 I'm thinking the same thing...and honestly...it may never happen...if you make make 1-2% a week on something as safe as $AAPL why would you want to touch the small caps? ???€ #RecvProfit	0	0	1
2021/12/27	18:50:07	$AAPL calls @ 182.50 heading higher ???? #RecvProfit	0	1	1
2021/12/27	18:48:43	$AAPL Apple (AAPL): Netherlands Authority for Consumers and Markets has ordered Apple to adjust the unreasonable conditions in its App Store that apply to dating-app providers ???? #RecvProfit	0	0	1
2021/12/27	18:48:23	$AAPL Apple (AAPL): Netherlands Authority for Consumers and Markets has ordered Apple to adjust the unreasonable conditions in its App Store that apply to dating-app providers	0	1	1
2021/12/27	18:35:00	@manpreetkailon So $aapl calls..... Got it	0	2	1
2021/12/27	18:34:11	$SPY look at $MSFT and $AAPL gettin ready to breakout I to ATH'S Wow what a day!! ???? #RecvProfit	0	0	3
2021/12/27	18:31:10	@PreparedRemarks This was my pick last year but it?€?s even cheaper and there is no change to underlying story $BAYRY Maybe just short $AAPL next week if it?€?s still 180. They got a huge benefit from stimulus/work from home. Might have a flattish year in key products?	1	2	2
2021/12/27	18:29:46	@PreparedRemarks The move is predicated on $FB creating its own way out of reliance on $AAPL hardware to reach its billions of users. Don?€?t overcomplicate the matter. I don?€?t own shares but one could argue today?€?s move wasn?€?t nearly enough.	0	2	2
2021/12/27	18:26:28	$AAPL As we approach all time highs, don?€?t be surprised to see fake news stories about ?€?supply chain?€? production. There?€?s a lot of big hedgies losing their a$$ shorting AAPL and they aren?€?t happy. ???? #RecvProfit	0	0	1
2021/12/27	18:25:31	This move won?€?t just get dumped. There won?€?t be a sell. Stocks that moved 200-300pt in the past week aren?€?t just going to shave half off. This is the steepest and most ferocious 5 day move all 2021 on a weighted daily avg. The trade might be no trade at all ?????????€???????. $SPY $SPX $AAPL	0	0	3
2021/12/27	18:24:03	@Powerserious Crazy Money, Cabbage,Cheddar, Coin!, CNotes! Cake $AAPL	0	0	1
2021/12/27	18:21:03	@PreparedRemarks @gordie_smith Why not long $BRK and short the $AAPL portion? Not a high conviction, but an easy position.	0	1	2
2021/12/27	18:18:40	@W_B_Rick Yeah, It fortunes the Brave, not the Stupid Rather put my money in $AAPL or $FB than that funny money he's pushing Heck, Watch Bloomberg for 10 minutes and listen to all the Haters Know your Risk, &amp; until we know who created it, it's a gamble like any other "bet" not the S&amp;P	0	0	2
2021/12/27	18:14:52	$AAPL I highly doubt the mm is gonna pay this week. ??? #RecvProfit	0	0	1
2021/12/27	18:12:23	Let?€?s go to the next levels UP. $SPY $AAPL $TSLA. ???????????????????? ??? #RecvProfit	0	0	3
2021/12/27	18:11:54	Today in the market my biggest % gainer was #AMD and my biggest % loser was #FUBO Also, our $AAPL calls are up 86% and ran from $640 up to $1202! Calls were posted so if you followed the play ???? Still room to run and we?€?re going for 100% Let?€?s see what tomorrow brings!	0	2	1
2021/12/27	18:10:35	Imagine there?€?s retailers out there that think short squeezing wall st betters are moving $SPY and $AAPL ????	0	2	2
2021/12/27	18:09:07	$AAPL if you post your stupid bearish bs in all caps, maaaaybe just maybe someone will believe it.. ???? #RecvProfit	0	0	1
2021/12/27	18:02:36	Petit, C.: Finding roots in GF (????????) with the successive resultant algorithm. IACR Cryptology ePrint Archive 2014, 506 (2014) @tim_cook @AppStore @AppleEDU @AppleTV @AppStoreJP @AppleMusic $AAPL	0	0	1
2021/12/27	18:00:37	@DavidNLefkowitz have 3 very big winnersin the accounts $AAPL $AMD and $NVDA been on em again since a week or so ago	0	1	3
2021/12/27	17:58:44	@EBUYUKARSLAN $AAPL $MSFT are the 2 companies to save this planet...	0	1	2
2021/12/27	17:54:22	$AAPL ???? ???€. Kent, Kent, Kent. Into the corner you go. ???? #RecvProfit	0	0	1
2021/12/27	17:53:42	$AAPL If she hits $183 it becomes a $3T company. Go Apple baby ??? #RecvProfit	0	0	1
2021/12/27	17:49:08	$AAPL Closes New York City Stores to Shoppers Due to Rising COVID Cases	2	5	1
2021/12/27	17:48:13	$AAPL would love to add more calls here, so much momentum to the upside! ???€ #RecvProfit	0	0	1
2021/12/27	17:45:44	$AAPL with this news this might gap up tomorrow ???? ??? #RecvProfit	0	0	1
2021/12/27	17:44:47	$AAPL super bullish! This is ???€ AH ??? #RecvProfit	0	0	1
2021/12/27	17:43:22	$SPY $AAPL Apple closed stores in NYC? Damn definitely getting calls tomorrow that is hella bullish af! They already are buying it up after hours because you can't miss such a great piece of news. ???? #RecvProfit	0	0	2
2021/12/27	17:42:47	All I saw were how $AAPL was a good short on my feed, now silent.	0	2	1
2021/12/27	17:42:43	$AAPL this week will be the worst nightmare for bears! #apple #nasdaq	0	1	1
2021/12/27	17:42:16	So all of those $AAPL bears completely rattled that it pulled back a little after a run up and are now shaking that?€?s it?€?s 1% from ATH just like that.	0	1	1
2021/12/27	17:39:08	The $NDX was the outperformer today, but still did not close with a new closing high. The only #FAANG stocks that closed with a new closing high is $AAPL	0	2	2
2021/12/27	17:38:16	$AAPL I?€?ll keep holding my 1942.773 shares @ $32.63 ???? ???? #RecvProfit	0	0	1
2021/12/27	17:36:31	$SPY Apple market cap is bigger than United Kingdom?€?s GDP $AAPL ??? #RecvProfit	0	0	2
2021/12/27	17:34:19	$AAPL $SPY Apple is about $3 Trillion to buy it, is that a fair price? ???? #RecvProfit	0	0	2
2021/12/27	17:31:22	@MarketRebels Why can?€?t $AMZN overtake $AAPL?	0	0	2
2021/12/27	17:26:05	@Powerserious Bank,Benjamins,Bentley Money,Big ones,Bills,Bones,Bread,Bucks $AAPL $AAPL	0	0	2
2021/12/27	17:23:56	???? Whale spotted! Someone just bought $93.00 million worth of $AAPL	0	0	1
2021/12/27	17:23:20	$SPY $480 this week? ???€ $AAPL $182-$183 test? ???€ $NVDA $320 over $313? ???€	0	13	3
2021/12/27	17:23:04	@Powerserious Scratch,Shekels,Smackers.Stacks $AAPL	0	0	1
2021/12/27	17:21:27	$AAPL within reach of ATH &amp; $3T 180.33 close today 182.13 ATH 182.82 $3T	0	3	1
2021/12/27	17:20:16	$SPY $AAPL SNIPF going to $10 $IWM ??? #RecvProfit	0	0	3
2021/12/27	17:19:42	$AAPL bears always come out when this hits an all time high and think they are experts who can predict some huge crash. You are no expert ; you are a dumb shit ???? ???? #RecvProfit	0	0	1
2021/12/27	17:18:26	$AAPL 185 this week? ??? #RecvProfit	0	0	1
2021/12/27	17:18:21	@rationalwalk When is Buffett going to say $AAPL has far exceeded its intrinsic value by a significant amount. If I was expecting $1000 on my investment in 10 yrs but Mr. Market is giving it today, what should he do? Wait for 10 years to get the same or take it today and walk away?	0	0	1
2021/12/27	17:12:36	$AAPL this company is just overvalued, the real value of this turd is like $25, market will teach you dont worry ???€ #RecvProfit	0	0	1
2021/12/27	17:07:08	$AAPL wait until the EV starts warming up and the new medical applications that are coming. This company will be 3T + by market cap soon in my opinion?€? ???? #RecvProfit	0	0	1
2021/12/27	17:05:43	$AAPL take a bite of the apple. I promise you won?€?t lose ???????????????? ???€ #RecvProfit	0	0	1
2021/12/27	17:05:19	$AAPL no love on wallstreet?€?.Right now, this might be top 5 safest asset on the market. ???€ #RecvProfit	0	0	1
2021/12/27	17:04:50	@CNBC Meanwhile. $AAPL is closing stores in NY?€?	0	0	1
2021/12/27	16:58:28	$AAPL tim crook is a scammer watch out bullss dont waste your time here ???? #RecvProfit	0	0	1
2021/12/27	16:57:22	$AAPL I know your follower count needs help. This ain?€?t it ???????? ??? #RecvProfit	0	0	1
2021/12/27	16:57:15	$AAPL well well well ... ???? #RecvProfit	0	0	1
2021/12/27	16:56:13	@Xansforsalee Prob still a lot on the table to be made you could buy $AAPL 182.5c and make bank.	0	0	1
2021/12/27	16:56:10	Think $AAPL can hit $3 trillion before 2022?	0	0	1
2021/12/27	16:56:09	$AAPL You can buy apple devices anytime, anywhere... even now. Try it! ???? #RecvProfit	0	0	1
2021/12/27	16:54:36	*APPLE NEW YORK CITY STORES REMAIN OPEN ONLY FOR ONLINE PICK-UPS $AAPL	1	3	1
2021/12/27	16:53:11	$AAPL wow apple must really care about the safety of is customers. Closing stores in NYC AFTER Christmas ???? ???? #RecvProfit	0	0	1
2021/12/27	16:52:53	@DeeLashay11 I need to get on $SPY myself. Apple did come thru today fo real $AAPL	0	1	2
2021/12/27	16:49:04	@MarketRebels My $aapl calls going to keep printing	0	2	1
2021/12/27	16:47:58	$AAPL is closing its stores in New York City because of the omicron variant	26	129	1
2021/12/27	16:47:25	@PilotCid $aapl today wow ripppy???€	0	1	1
2021/12/27	16:47:22	AAPL CLOSES NYC TEMPORALIRY DUE TO COVID $AAPL $SPY $VXX @CNBC	1	1	3
2021/12/27	16:47:07	$AAPL closing stores during the holidays. This can't be good for sales.	1	4	1
2021/12/27	16:45:14	$DIS got rejected by resistance, $AMD looking good semiconductors been strong. And somehow I missed the play on my favorite stock $AAPL ????	0	0	3
2021/12/27	16:44:19	$AAPL what?€?s the price aapl has to hit to be a 3 trillion dollar company ???? #RecvProfit	0	0	1
2021/12/27	16:38:14	$AAPL Wait people still go to Apple stores these days?? 3 dollar gap up tmw????? $SPY ??? #RecvProfit	0	0	2
2021/12/27	16:37:30	$AAPL in Hawaii apple stores are open they have a long ass wait line ?€? let me know guys what you want to order from here ???? ???? #RecvProfit	0	0	1
2021/12/27	16:37:19	DeItaone: APPLE CLOSES NEW YORK CITY STORES TO SHOPPERS AMID COVID SPIKE $AAPL	0	0	1
2021/12/27	16:37:16	$AAPL store closures did nothing to apple?€?s growth and revenue a year ago. No news here ?????????????????????? ???? #RecvProfit	0	0	1
2021/12/27	16:35:47	????Dark Pool Print???? Symbol: $AAPL Size: 1.1M shares Price: 180.33 Total: $194.9M	0	0	1
2021/12/27	16:35:03	Sold $AAPL 177$C ?€? Today +88% Total +25% Got in a lil too early.. Made profit thoo	0	0	1
2021/12/27	16:34:19	Apple $AAPL closes New York City stores to shoppers amid COVID spike ??????????????????	0	0	1
2021/12/27	16:31:33	@YourBoyMilt Meh under normal eyes but in the land of compounding I'm happy. $AMD +19% $DIS +10% $AAPL +12%	1	8	3
2021/12/27	16:30:26	@MarketRebels $AAPL 180 calls	0	1	1
2021/12/27	16:30:20	$AAPL Wow a store? Stop it ???????? ???? #RecvProfit	0	0	1
2021/12/27	16:30:00	$AAPL closed today at $180.33. If you bought 1 share of #AAPL at its closing price every day this year, you?€?ve gained $9874.97 (+28.49%).	0	2	1
2021/12/27	16:29:57	@DeItaone $AAPL stock closes +2.30%, just under ATH as they announce closing NYC stores. You just can't make this ???? up.	0	13	1
2021/12/27	16:29:52	@saxena_puru Almost all@of these names down 1.5-2+%. Nq_z up huge You?€?re shorting the biggest best names and buying marginal names that are crushed. $AAPL $MSFT $FB would have to fall 15% for your names to ?€?outperform?€?. Probably wouldn?€?t fall as much .	0	0	3
2021/12/27	16:29:40	$AAPL store* ???? #RecvProfit	0	0	1
2021/12/27	16:28:37	Swinging $AAPL Til Tomorrow	0	0	1
2021/12/27	16:28:31	#Apple closing #NYC stores $AAPL $PTON	0	1	2
2021/12/27	16:28:16	$AAPL Will Apple hit $3T tomorrow? Magic 8 Ball says Outlook Good ???? #RecvProfit	0	0	1
2021/12/27	16:28:15	$AAPL &amp; $MSFT Printed On My Watchlist Today ????	0	0	2
2021/12/27	16:27:53	$AAPL this is the 21st century ppl shop online. Especially in covid. W commerce rose. This isn?€?t 1933 lmao ???? ???? #RecvProfit	0	0	1
2021/12/27	16:26:22	#APPLE CLOSES NEW YORK CITY STORES TO SHOPPERS AMID COVID SPIKE $AAPL	0	0	1
2021/12/27	16:26:08	$AAPL aapl close NYC store blah blah , not all stores in NYC (fact)?€? also the chart says it?€?s going to trade 182-183 range the following days ?€? bears STFU ???? ??? #RecvProfit	0	0	1
2021/12/27	16:26:04	@Powerserious Large, Lettuce, Loot $AAPL $AAPL	0	0	2
2021/12/27	16:25:24	Apple closing NYC stores $AAPL	45	302	1
2021/12/27	16:25:13	Took a shot at $AAPL short $180. Easy cover over $186. Maybe they squeeze it over $183 to get the news headline "Apple breaks $3 trillion valuation" but can't imagine too much more upside over the next month	0	0	1
2021/12/27	16:25:11	$AAPL closing #NYC store due to #COVID19	0	0	1
2021/12/27	16:24:29	Holding $AAPL and $LCID calls into tomorrow	0	0	2
2021/12/27	16:24:12	@DeItaone APPLE STORES REMAIN OPEN IN NEW YORK CITY FOR LOOTERS AND RIOTERS $AAPL	0	19	1
2021/12/27	16:24:01	@DeItaone #BULLISH Tim Apple pays of CCP mafia #BULLISH Tim Apple says supply chain issues #BULLISH EVERYTHING is bullish for $AAPL	0	0	1
2021/12/27	16:22:29	$AAPL APPLE CLOSES NEW YORK CITY STORES TO SHOPPERS AMID COVID SPIKE ??? #RecvProfit	0	0	1
2021/12/27	16:22:02	@Powerserious Bank,Benjamins,Bentley Money,Big ones,Bills,Bones,Bread,Bucks $AAPL	0	0	1
2021/12/27	16:22:01	@DeItaone Ouch ???? $AAPL PUTS TOMORROW	0	2	1
2021/12/27	16:21:40	$AAPL closes New York City stores to shoppers after Covid spike.	0	0	1
2021/12/27	16:21:34	$AAPL APPLE CLOSES NEW YORK CITY STORES TO SHOPPERS AMID COVID SPIKE	0	3	1
2021/12/27	16:21:27	APPLE CLOSES NEW YORK CITY STORES TO SHOPPERS AMID COVID SPIKE $AAPL	0	0	1
2021/12/27	16:20:56	@carlquintanilla I know Walter Bloomberg is your friend and has over +400K followers, but I would appreciate if you could retweet some of my tweets. I beat him by 2 minutes on the $AAPL news. I know I am not as popular as him but I provide a lot of great info as well.	0	2	1
2021/12/27	16:20:40	$AAPL Below Avg Volume Daily appearances since 2010: 150 Close 5 days later ??: Avg: 1.03 SD: 3.19 Worst: -9.37 Best: 11.02 10 days later: Avg: 2.07 SD: 4.88 Worst: -13.87 Best: 15.30 30 days later: Avg: 5.68 SD: 9.17 Worst: -14.37 Best: 29.28	0	0	1
2021/12/27	16:19:34	Apple Closes New York City Stores To Shoppers After COVID Spike $AAPL	0	3	1
2021/12/27	16:19:31	$AAPL APPLE CLOSES NEW YORK CITY STORES TO SHOPPERS AMID COVID SPIKE	0	1	1
2021/12/27	16:18:28	@DeItaone $AAPL $500 incoming	0	0	1
2021/12/27	16:18:10	$AAPL $SPY wrong day to have sold out of my spy calls far far too early and opted for Apple calls which are paying but not nearly as much as a lesser amount of spy calls if I held. Unbelievable rally in both. ???? #RecvProfit	0	0	2
2021/12/27	16:18:04	APPLE CLOSES NEW YORK CITY STORES TO SHOPPERS AMID COVID SPIKE $AAPL	136	624	1
2021/12/27	16:17:09	APPLE CLOSES NEW YORK CITY STORES TO SHOPPERS AFTER COVID SPIKE. $AAPL	3	5	1
2021/12/27	16:16:44	* APPLE CLOSES NEW YORK CITY STORES TO SHOPPERS AFTER COVID SPIKE (h/t @HammerstoneMar3) $AAPL	2	6	1
2021/12/27	16:16:32	@YourBoyMilt I sold $AAPL way to early ????	0	1	1
2021/12/27	16:14:33	Took 2 day trades today both to the longside: $AAPL + $0.80 per share $IWM + $0.05 per share I raised my stop to slightly above breakeven on #IWM and got caught in the chop. Got shaken out and it had a nice rally end of day. It happens! Moving onto the next day!	0	1	2
2021/12/27	16:14:16	$AAPL calls $ $TSLA puts were ???? Now all eyes on $AMZN for a pop tomorrow.	2	9	3
2021/12/27	16:14:06	$AAPL bear trap in the morning , we gaining ??? #RecvProfit	0	0	1
2021/12/27	16:13:39	$AAPL wow beautiful finish! 3T tmr ???? #RecvProfit	0	0	1
2021/12/27	16:13:12	$AAPL off 15c nice day bulls tomorrow is pootzys day! Sorry ??? #RecvProfit	0	0	1
2021/12/27	16:12:56	$AAPL 200 harderrrrrr and Strong ???????????????????????????????????????????????????????????????????????????????????????????????????? ???? #RecvProfit	0	0	1
2021/12/27	16:10:26	$AAPL finishes up 2.30% to $180.33	0	0	1
2021/12/27	16:08:02	$QQQ $AAPL just doing it's thing. ???€ #RecvProfit	0	0	2
2021/12/27	16:07:42	$AAPL she?€?s a Gapper, shorts are F?€?d ???? #RecvProfit	0	0	1
2021/12/27	16:07:40	@ToddDeHart2 @canoo the key to @canoo $GOEV succeeding is product execution over the next year as well as customer acceptance and possibly 1-2 launch customers which they have been tight lipped about but $AAPL or $WMT have been rumoured	0	1	3
2021/12/27	16:07:11	$AAPL I never thought I would miss so much money off this company $689.000 gain 21 years - 3 more months I?€?ll out ??? #RecvProfit	0	0	1
2021/12/27	16:07:06	$AAPL is ???€???€???€ ????????????	0	4	1
2021/12/27	16:05:10	Took 105% on $AAPL 175c weeklies! Caught 20/25% on my 160/165 swings and rolled a 7th time. Been riding this since the break of 151 ????????@PandaOptions	2	17	1
2021/12/27	16:04:58	Surprisingly, $AAPL is not on the top 20 most active chains. But the 180/182.5 are the most active in $AAPL. There was a lot of positioning last week.	0	0	2
2021/12/27	16:04:22	$AAPL large sell wall at $180.49. Let?€?s eat that wall up ???? #RecvProfit	0	0	1
2021/12/27	16:04:15	$AAPL market needs a breather buy 177 puts for open! ???€ ???? #RecvProfit	0	0	1
2021/12/27	16:04:09	Nice run up today $AAPL ????????	0	0	1
2021/12/27	16:03:48	$AAPL gee whiz ???? #RecvProfit	0	0	1
2021/12/27	16:03:36	Rather than falling as anticipated, $AAPL closed up 2.3%. Mega cap stocks had a good day w/ the exception of $AMZN, which fell 0.82%. $TSLA ramped, but traders sold it off to $1,093/share. Flat day was expected in the stock market, but actually was a green day for large caps.	1	1	3
2021/12/27	16:02:59	$AAPL calling 200+ ?????????€???????????????	0	0	1
2021/12/27	16:02:57	$AAPL the beast of the market ???? #RecvProfit	0	0	1
2021/12/27	16:02:33	$AAPL finishes up 2.30% to $180.33	5	60	1
2021/12/27	16:01:51	After a late-afternoon rally, Apple closed up ~2.3% at $180.33 a share - pushing its market cap closer to the record-breaking $3 trillion $AAPL	1	6	1
2021/12/27	16:01:06	????Dark Pool Print???? Symbol: $AAPL Size: 690.6K shares Price: 180.33 Total: $124.5M	0	0	1
2021/12/27	16:00:58	hope everyone had a great day trading!! now let?€?s get ready for another great day tomorrow. $aapl $spy $qqq	0	1	3
2021/12/27	16:00:06	I mean come on, who doesnt want to be in $AAPL for the end of 2021....anyone? anyone? ?	0	1	1
2021/12/27	15:59:59	$AAPL pumpin into daily close along with the nazzy and spy. the relative weakness in bitcoin is another reason im expecting the correlation will be close to nil soon. Bear market in crypto while equities go for a multimonth blowoff top will b max pain for zoomers and millenials.	0	0	1
2021/12/27	15:56:35	Slow grind up all day for $AAPL. Great day up $4.	0	14	1
2021/12/27	15:56:21	Thank you $SPY $AAPL $QQQ	0	0	3
2021/12/27	15:54:50	MOC IMBALANCE 1.3 BLN BUY-SIDE. #moc a lot of $aapl calls into next week coming in. #apple	0	0	1
2021/12/27	15:54:07	$AAPL Market Cap milestones: 2007: 100 billion 2012: 500 billion 2018: 1 Trillion 2020: 2 Trillion 2021: 3 Trillion? #aapl ??????????????	0	0	1
2021/12/27	15:53:23	$AAPL Taper, taper, taper. Ok, inflation now. The next boogeyman is going to be high interest rates., now we get the Santa Claus Really Good ole Americans stop complaining. Enjoy your wealth see you in 2022	0	0	1
2021/12/27	15:53:22	$AAPL bulls ????	0	0	1
2021/12/27	15:52:55	@contrarian8888 Love your work. What?€?s your target on $aapl? Any reason to prefer $aapl over $tsla ?	0	0	3
2021/12/27	15:49:42	$AAPL What is this up on? Hiding because the smart money knows the markets are set to crash soon enough.	0	0	1
2021/12/27	15:47:49	Let?€?s have our big closing rally!! #AAPL to $181+ maybe even $182?! $AAPL #Apple #Stock #Stocks #StockMarket ??? to the ???? ???????€???????	0	1	1
2021/12/27	15:47:39	$AAPL is insane!!!	0	0	1
2021/12/27	15:46:27	$AAPL is up more than 2% as we approach the close	2	24	1
2021/12/27	15:46:26	$AAPL that?€?s right keep buying ! Don?€?t forget your CEO pledged 275 billion to an authoritarian regime that enslaves people. That money has to come from somewhere ???? #RecvProfit	0	0	1
2021/12/27	15:44:23	$AAPL polished to perfection. The 100% pure longterm investment and it does not matter where you catch up. Fcken perfect!!!???????? ??? #RecvProfit	0	0	1
2021/12/27	15:44:11	2. For instance, if markets are going up and you want to play a bearish divergence, be sure there are a lot of confluence factors before you play them. OR Wait until algo becomes bullish &amp; we have a bullish divergence, and then play that. $AAPL did that today.	1	14	1
2021/12/27	15:36:48	@mikhaele_ible Kinda how $AAPL doesn?€?t make their own phones????Foxconn does! JA Very similar models. $NIO	0	0	2
2021/12/27	15:36:04	$AAPL 26k shares in the queue at $180 PPS ???? #RecvProfit	0	0	1
2021/12/27	15:33:40	added $AAPL Jan 7 Exp/Jan 185 call calendars .... should I sell Jan 14 Exp 170 puts too?	0	5	1
2021/12/27	15:33:19	Some $AAPL calls into close? Sounds like a good idea if we close over the 5 min 8EMA? Take us to $180+	0	3	1
2021/12/27	15:31:02	$AAPL Anyone with Dec 31st calls? mind sharing your call info? ???? #RecvProfit	0	0	1
2021/12/27	15:30:47	@MarketRebels What do you think the price of $AAPL will be when it reaches $3 trillion?	0	0	1
2021/12/27	15:30:39	@OptionsBuffett Im swinging $AAPL	0	0	1
2021/12/27	15:29:02	$AAPL making indexes useless since 2020 ??? #RecvProfit	0	0	1
2021/12/27	15:28:09	More than 1.3m $AAPL option contracts traded today, 75% call 25% put	4	59	1
2021/12/27	15:26:00	When do you think $AAPL will hit 3 Trillion?	0	0	1
2021/12/27	15:23:37	$AAPL it brings me so much joy to see the Bears completely losing their minds; that?€?s what you get for betting against the greatest company the world has ever seen. ??? #RecvProfit	0	0	1
2021/12/27	15:22:59	$LULU is the only shop in the mall that still has a ten ppl line in the mall we?€?re visiting today; even the $aapl shop cleared the line about half an hour ago. Just an observation, not an investment advice ????	0	1	2
2021/12/27	15:22:02	@Powerserious Crazy Money, Cabbage,Cheddar, Coin!, CNotes! Cake $AAPL $AAPL	0	0	2
2021/12/27	15:20:46	Santa Rally is here! $SPY Congrats to all who hold $AAPL and $MSFT.	0	0	3
2021/12/27	15:20:43	Day 5 Recap Starting Balance: $1,232.50 Ending Balance: $1,276.54 P/L: $44.04 %: 3.57% Overall: $276.54 %: 27.6% Trades Taken: $NVDA C: 40% ???? $MRK C: 11% ???? $AAPL C: 5% ???? Today?€?s Notes: -Scale Profits and Cut losses	0	9	3
2021/12/27	15:18:02	$GAME wake me at 10+. $AAPL $DKNG	1	2	3
2021/12/27	15:13:09	Some top tech sector flow coming in above ask: $AAPL - $9.1M call split $AMD - $1.2M put sweep $NVDA - $537K call sweep ???? #RecvProfit	0	0	3
2021/12/27	15:11:54	$AAPL The media hates Apple because the media thinks only the rich should get rich. ???? #RecvProfit	0	0	1
2021/12/27	15:10:16	$AAPL CNBC hop off apple nuts ???? #RecvProfit	0	0	1
2021/12/27	15:10:05	@Lin_ling_88 My 2 tech savvy 20 year olds got the $FB oculus for Christmas. Abominable UI, the worst interface, charging cords too short etc. Entire set up not user friendly. They said ?€?can?€?t wait for $aapl to redo this?€? (like they did with the phone). Shockingly bad $Fb hardware	0	1	3
2021/12/27	15:08:01	$AAPL sees 1,359 bullish options orders worth $187,021,332. On the flipside, AAPL sees 277 bearish options orders worth $18,267,446. AAPL's overall statistics show 147,146 calls worth $415,767,408. On the other side, we have 45,498 puts worth $67,894,410. 3:07 PM ET	0	1	1
2021/12/27	15:07:49	$AAPL Statistics as of 3:07 PM ET Order Count: - Puts: 45,471 - Calls: 147,062 Volume: - Puts: 308,501 - Calls: 962,551 Premium: - Puts: $67,883,170 - Calls: $415,458,677 Put/Call: - Order Ratio: 30.92% - Volume Ratio: 32.05% - Premium Ratio: 16.34%	0	0	1
2021/12/27	15:06:35	$AAPL this is overvalued? While we had sticks like mrna going beyond $300 from what $20 or less ??? #RecvProfit	0	0	1
2021/12/27	15:04:06	$AAPL Looks like one of those days, so the question is: big run up or big fall in the last hour? ??? #RecvProfit	0	0	1
2021/12/27	15:04:04	$fb back on vwap $aapl #aapl holding highs.	0	0	2
2021/12/27	15:03:29	Some top tech sector flow coming in above ask: $AAPL - $9.1M call split $AMD - $1.2M put sweep $NVDA - $537K call sweep	7	45	3
2021/12/27	15:02:13	@News_Egg_ Never done with $AAPL .... will roll again	0	2	1
2021/12/27	15:01:18	$AAPL BTO DEC 31 182.5C at 1.00	0	0	1
2021/12/27	14:59:19	$AAPL Volume is really low?€? ??? #RecvProfit	0	0	1
2021/12/27	14:58:55	Y?€?all listen? $AAPL	0	13	1
2021/12/27	14:58:53	$AAPL Lots of higher unusual option activity.	0	0	1
2021/12/27	14:57:53	$AAPL 3t, NUFF SAID ???? #RecvProfit	0	0	1
2021/12/27	14:57:45	back in $AAPL puts	0	2	1
2021/12/27	14:56:40	$AAPL ???????? Power Hour Around 10 Minutes. If Volume &gt;300M. Per Minutes. Go to $182. SeeYou?€?. ??? #RecvProfit	0	0	1
2021/12/27	14:53:32	#Apple $AAPL is back over $180	0	1	1
2021/12/27	14:51:48	$AAPL puts here	0	0	1
2021/12/27	14:51:19	$AAPL XMAS Sales blow out ???? #RecvProfit	0	0	1
2021/12/27	14:50:42	$AAPL XMAS Sales blow out	0	0	1
2021/12/27	14:47:12	$SPY $AAPL 182 calls lets gooooooooooo ??? #RecvProfit	0	0	2
2021/12/27	14:45:14	$AAPL It?€?s gonna follow SPY and rip through ATH ??? #RecvProfit	0	0	1
2021/12/27	14:42:52	@BullTradeFinder $AAPL slow n steady smooth his fast	0	1	1
2021/12/27	14:42:41	$AAPL first close above 180 today ???? #RecvProfit	0	0	1
2021/12/27	14:40:29	With @Apple regaining its $180 mark my $180 $AAPL Calls (Exp 12/31) are currently up 50% so far. Should I hold thru tomorrow or sell during the power hour? ????	0	0	1
2021/12/27	14:39:36	$AAPL Carries $SPY since day 01 ???? #RecvProfit	0	0	2
2021/12/27	14:36:52	$AAPL shorts are eating massive loads of turds. Here?€?s a fork bears ! ???? #RecvProfit	0	0	1
2021/12/27	14:35:51	$AAPL Oh boy.. I can feel the rip coming ???? #RecvProfit	0	0	1
2021/12/27	14:34:19	$AAPL Great time to get in?€? as 200 is next stop ???? #RecvProfit	0	0	1
2021/12/27	14:34:12	IMO if $AAPL can close above $180 we will see it run to high 180s low 190s. I think we'll see a significant pullback before we hit $200. All my opinion	0	0	1
2021/12/27	14:31:45	$AAPL why would anyone sell Aapl??? Not happening ???? #RecvProfit	0	0	1
2021/12/27	14:31:25	$AAPL one of the best up trends seen in a while ???? shoot for new highs captains ????	0	0	1
2021/12/27	14:31:18	$aapl breaks through 180?€?what?€?s next? I?€?m thinking 210 is the next resistance level to blow through.	0	1	1
2021/12/27	14:29:18	i have no problem buying anything Apple because I immediately get it back in stock appreciation $AAPL $200 ???€	0	1	1
2021/12/27	14:28:30	$aapl proving how strong demand is!!	0	0	1
2021/12/27	14:28:14	$aapl pumpinnnnnn	0	0	1
2021/12/27	14:28:00	$AAPL sitting at a low current ratio of 1.07 for it's MRQ... Very bad metric for a company of its size A reason why I stopped buying?????€???????	0	1	1
2021/12/27	14:27:44	The $aapl of my eye ??????	0	1	1
2021/12/27	14:27:40	Last 2 times $AAPL hit 180+ we shorted it very successfully, will not be shorting it at 180 today, daily looks like it is setup to move much higher. ?????€???????	0	2	1
2021/12/27	14:26:53	$AAPL Nice my 180 calls are in money Go 200 calls 200 calls to go green ???? #RecvProfit	0	1	1
2021/12/27	14:25:51	$AAPL made me wait all day but I was ready for that pump	0	0	1
2021/12/27	14:25:37	$AAPL over $180	0	1	1
2021/12/27	14:25:08	Forget day trading when you can just buy $aapl every day and just swing it and make money continuously	0	0	1
2021/12/27	14:24:42	$AAPL at 180 ????	0	1	1
2021/12/27	14:24:42	$AAPL see u at $190 this week ???? #RecvProfit	0	0	1
2021/12/27	14:24:35	$SPY $AAPL $TSLA wow. Good final days of 2021.	0	0	3
2021/12/27	14:24:27	That?€?s it I?€?m buying a new iPhone $AAPL	0	14	1
2021/12/27	14:24:19	$AAPL no brakes. Hop on board or simply get outta the way.	0	1	1
2021/12/27	14:24:00	$AAPL called it ??? #RecvProfit	0	0	1
2021/12/27	14:23:33	$AAPL above $180 ... They want 3T ... insane ..	1	13	1
2021/12/27	14:23:32	$AAPL TIM cook cooking up them shorts today	0	2	1
2021/12/27	14:23:21	$AAPL breached 180!	0	0	1
2021/12/27	14:23:01	$AAPL is currently $180.22 Bearish target $177.07 y'all ????????	0	0	1
2021/12/27	14:22:35	$AAPL Give is that 3T Baby! ???? #RecvProfit	0	0	1
2021/12/27	14:22:28	yay they finally did it 180/share $AAPL bought 100 puts	0	1	1
2021/12/27	14:21:02	@Powerserious Too Good to Be True? $AAPL $AAPL	0	0	2
2021/12/27	14:20:50	$AAPL break that 180 wall! LFG! ???? #RecvProfit	0	0	1
2021/12/27	14:20:33	$AAPL We ready? @100_uhmillion @MELSKITRADING	1	3	1
2021/12/27	14:19:53	i took a chance on $AAPL for a long play for Jan hope it works out	0	0	1
2021/12/27	14:19:29	$aapl just broke kissed $180 ????	0	0	1
2021/12/27	14:19:04	$AAPL New HoD... here comes 180+	0	0	1
2021/12/27	14:18:56	$AAPL struggling to hit 180$	0	0	1
2021/12/27	14:18:21	$aapl ath this week	0	0	1
2021/12/27	14:17:45	$AAPL is printinnnnn ????	0	1	1
2021/12/27	14:17:18	@fatbabyfunds Let me correct: I own plenty of $AAPL	0	0	1
2021/12/27	14:16:43	$AAPL trying to fight this $180. Just go lol	0	2	1
2021/12/27	14:13:47	Hey $aapl, you could have done this last Thursday?€?	0	0	1
2021/12/27	14:13:23	$AAPL is back	0	0	1
2021/12/27	14:10:27	$AAPL They pumping stock just for SPY go up. ??? #RecvProfit	0	1	1
2021/12/27	14:10:00	Sometimes I get sad, but then I realise I'm a long-term $AAPL holder and I snap out of it.	1	13	1
2021/12/27	14:08:46	$AAPL I Level for $3T Market Cap, a magnet for Bulls, is $182.86 ???€????	1	4	1
2021/12/27	14:06:36	$AAPL We're going to 180, then 182, then 186??????€ ???? #RecvProfit	1	2	1
2021/12/27	14:05:03	$AAPL just give up that $180	0	0	1
2021/12/27	14:03:52	$15 - $1000 OTM challenge complete special mention to $AAL $AAPL $VZ	0	0	3
2021/12/27	14:03:34	$AAPL thru $180 has a shot at the all-time high today. Strong.	0	0	1
2021/12/27	13:58:40	$AAPL BTO Dec 31 180C at 1.95. 2nd tranche	0	0	1
2021/12/27	13:56:02	@WifeyAlpha Add $TSLA and $AAPL to it. btw glad to have you back...	0	0	2
2021/12/27	13:53:00	Okay Apple! ???????????? $AAPL	0	0	1
2021/12/27	13:49:51	$AAPL Showing good strength Observation	0	5	1
2021/12/27	13:49:43	I?€?m up 43% in my $AAPL calls	0	2	1
2021/12/27	13:49:10	$AAPL Apple to $5T in 2025! Biggest company in the universe! I want my Apple car now too ;) ???? #RecvProfit	0	0	1
2021/12/27	13:49:07	$AAPL am I safe opening covered calls for 12/31 $187.50 strike? ???? #RecvProfit	0	1	1
2021/12/27	13:48:52	$AAPL BTO Dec 31 180C at 2.00	0	0	1
2021/12/27	13:48:40	20% trim in $aapl from 172.6 entry	0	6	1
2021/12/27	13:48:37	$AAPL 3T today or tomorrow ???€???€???€???€ ??? #RecvProfit	0	0	1
2021/12/27	13:48:06	$AAPL Whales coming in now	0	0	1
2021/12/27	13:47:07	$AAPL push bitch push ??? #RecvProfit	0	0	1
2021/12/27	13:46:56	$AAPL keep running today? ???? #RecvProfit	0	0	1
2021/12/27	13:46:32	$AAPL stonks ???? #RecvProfit	0	0	1
2021/12/27	13:45:08	$aapl looks cheap ????	0	0	1
2021/12/27	13:44:00	And some of the largest holdings like $AAPL $GOOGL $FB are all projected to have EPS growth BELOW that 9.5% number...	0	0	3
2021/12/27	13:43:50	Tweet me Gains $AAPL gains for another play!!!!	0	16	1
2021/12/27	13:43:40	We went 180 then 200 ???? $aapl	0	0	1
2021/12/27	13:43:19	How much more until $AAPL is a $3T (with a T) company? About $10 more per share? You people buying this up here are idiots. It could lose 2/3rds and it will still be overvalued at $1T.	0	1	1
2021/12/27	13:42:37	@markminervini Mark why are u on the sidelines? Its a rally. $aapl to a 3t, $tsla over 1t and going higher. $nvda to a 1t. Some easy money i can bet the house on them.	0	4	3
2021/12/27	13:42:32	$AAPL volume falling back off	0	0	1
2021/12/27	13:42:08	$AAPL 3 TRIL Incoming	0	1	1
2021/12/27	13:42:03	$AAPL alright alright ??? #RecvProfit	0	1	1
2021/12/27	13:41:25	$AAPL they said $189 had unusual options. It most def did! Now let?€?s get there ??? #RecvProfit	0	0	1
2021/12/27	13:41:13	Pay me $AAPL $SPY	0	0	2
2021/12/27	13:40:54	$AAPL AAPLE 3T COMING?	3	26	1
2021/12/27	13:40:53	@ElaineBenes99 the Atlas of stocks just holding up the stock world!???? a few months ago, I used to think "if only this bad boy can get above $150, it'll really go" - what a winner! At risk of sounding like a shill - I love to trade &amp; invest in $AAPL	0	2	1
2021/12/27	13:40:35	Tweet me $AAPL gains so far!!! I want to see who is with me!!!	0	6	1
2021/12/27	13:40:10	$AAPL Tesla and apple partnership? ??? #RecvProfit	0	0	1
2021/12/27	13:39:44	$AAPL boys @100_uhmillion ????	1	2	1
2021/12/27	13:39:37	The faster $aapl gets to 3tril and the faster $spy gets to 480$ the faster this madness ends.	0	2	2
2021/12/27	13:39:19	$AAPL is relentless to the upside	0	5	1
2021/12/27	13:38:54	3rd sale of today Closed $AAPL calls for $1450 profits ???????????? Hopefully, next one is $GOOGL ????????????	0	17	2
2021/12/27	13:38:33	$AAPL HERE COMES $180 ???€???€	1	5	1
2021/12/27	13:38:16	$AAPL $MSFT continues to lift everything up while many growth stonk continue to bite dust	0	0	2
2021/12/27	13:37:40	$AAPL is fricking nuts! Top of the 3 is $181.14 will it hit? #thestrat	0	4	1
2021/12/27	13:36:00	$AAPL to ATH this week	1	2	1
2021/12/27	13:35:58	$AAPL looking like it will make a break for ATH this week! Possible 190+ coming yet this week. #StocksToBuy #stocks	1	1	1
2021/12/27	13:35:32	Who?€?s banking on $AAPL? I?€?m swinging heavy.	1	12	1
2021/12/27	13:35:25	$AAPL meh gonna yolo puts here ???? #RecvProfit	0	0	1
2021/12/27	13:35:08	Market sentiment is now $aapl 179.60s Bullish sentiment above. Bearish sentiment sets in below. The tape is panicked. It's risky to hold more than a few pts when it's like this.	0	12	1
2021/12/27	13:34:35	$AAPL I think that in a few more days it will be time to sell calls. Most likely going to test ATHs. ??? #RecvProfit	0	0	1
2021/12/27	13:32:58	Apple $AAPL IV dropping mid-day with 6,000 January 28th (W) $180 puts sold to open for $6.80, over $4M, and becoming a common strategy in the name	2	6	1
2021/12/27	13:32:11	@MarketRebels In my view, the herd does not give the safety that you think it does. Obviously, it is quite nice to have $AAPL corporation sitting there buying back stock with the stock at historically high PE multiple. But, it is still overpriced.	0	1	1
2021/12/27	13:31:57	@Tradytics I don?€?t trade $aapl anymore they immediately go the opposite way. Can?€?t seem to get this ticker to work for me but that was a hellova trade!	0	2	1
2021/12/27	13:31:17	$AAPL what?€?s the new ATH? ???€ #RecvProfit	0	0	1
2021/12/27	13:29:14	$AAPL cut majority of weekly position still have monthly and long position set up. PT 1 hit at 179.20 next PT 181.12, 182.22, ATH.	0	0	1
2021/12/27	13:28:57	$AAPL helllll yeah ???? #RecvProfit	0	0	1
2021/12/27	13:28:44	@EliteOptions2 Let's go $AAPL	0	0	1
2021/12/27	13:28:28	@DeItaone $NIO x $AAPL here we come!	0	16	2
2021/12/27	13:28:10	$AAPL Please stay at these levels and establish a firm support. Consolidate here before the next leg up to 200. Do not sell off back to low 170s like before. ??? #RecvProfit	0	0	1
2021/12/27	13:27:48	is $JPM being conservative with their $AAPL Price target or do they know something?	0	1	2
2021/12/27	13:27:19	$AAPL above lower time frame resistances and volume picking up slightly	0	1	1
2021/12/27	13:27:01	Let?€?s goooo $aapl !!!!	0	1	1
2021/12/27	13:26:37	$AAPL $TSLA call buying today	0	7	2
2021/12/27	13:26:28	$AAPL setting up for 182 ATH test, above can run towards 188-190 $TSLA if it breaks above 1128 it can run another 30-40 pts into Wednesday $SPX to 4800 next, held 4743 all day	18	209	3
2021/12/27	13:25:51	@DAVIDTR23812186 I think @elonmusk and $aapl both know Neuralink will kill the cellphone.	0	1	1
2021/12/27	13:22:58	$180 in the next hour now for real ???? we got halfway there last hour! Let?€?s go #AAPL $AAPL ??? to the moon! ???€????	0	3	1
2021/12/27	13:22:13	$AAPL getting closer to $180, its reaction at $180 will be very telling imo	0	1	1
2021/12/27	13:22:09	@MarketRebels $AAPL ?€? always $AAPL	0	1	2
2021/12/27	13:21:30	@RockoFTN I so agree! Esp $aapl and $TSLA when I tweet about them! They?€?re always shooting up and people could be making some money with me haha	0	1	2
2021/12/27	13:16:30	$AAPL gains secured ???? ???? #RecvProfit	0	0	1
2021/12/27	13:14:12	$AAPL GETTING READY ???????€	0	9	1
2021/12/27	13:08:36	@thatstocksgirl $SPY is going up bc 40% of the S&amp;P500 is weighted in only 25 stocks. That's out of 500 stocks. Investors are putting their $$ in these 25 names. Trade those 25 names. $AAPL for example.	0	4	2
2021/12/27	13:08:24	???????? Automated Hourly $AAPL ???? Sentiment Report (???? / ????) ???????? 1. Product Series Reviews: #iPhones 47/79 #Mac #Macbook 45/95 #iPad 59/60 #AppleWatch 62/69 #MacOS #iOS 42/35 General #Apple Products 37/95 2. Company News: 69/61 3. Social Media: 150/62 12/27/2021 18:08 UTC	0	0	1
2021/12/27	13:08:15	$AAPL took 40% profits on my Jan weeklys ???????? assuming there?€?s a pullback, will jump back in after she cools off ????	0	0	1
2021/12/27	13:05:29	@profgalloway Is it too late for $AAPL to buy $PTON?	0	0	2
2021/12/27	13:01:58	@Roka_Dura Not just $AAPL its everything either moving like a rabbit or like a turtle ????	0	1	1
2021/12/27	12:57:18	$aapl is going to all time highs, then back down 175	0	0	1
2021/12/27	12:55:21	Holding $AAPL and $LCID calls into tomorrow. Sold $SPY puts at around a 40% loss. Didn?€?t follow my plan at all. It?€?s times like these that teach you lessons. These are the mistakes that a successful trader needs to make. In order for me to be great, I need to learn from this.	1	1	3
2021/12/27	12:54:06	$AAPL ???? 31 Dec 21 $185 Call ???? Average Price ???? = $0.40 Stop-Loss ???? = LOTTO	0	24	1
2021/12/27	12:52:33	@BluSuitDillon No chance. Best companies will continue to outperform. They are the most innovative with the strongest balance sheets. Tons of new products coming to market for $AAPL and $FB in 2022.	0	5	2
2021/12/27	12:51:53	gimme 1 more push $AAPL	1	16	1
2021/12/27	12:47:33	$AAPL 12/31 187.5c SWING .19 (SMALL ACCOUNT PLAY)	1	14	1
2021/12/27	12:43:59	$AAPL hitting resistance at the $511MM dark pool trade of $179.30	0	0	1
2021/12/27	12:43:08	$SPY $AAPL protecting profits after that pump Target 1 = 181.21 (daily range) Target 2 = 182.13 (daily highs) ??? #RecvProfit	0	0	2
2021/12/27	12:42:07	$AAPL needs to chill	0	0	1
2021/12/27	12:41:56	@irv_mad9 @bo_austin_ Magnitude are irrelevant to the definition of capital. A tractor is capital. A sewing machine is capital. A house is capital (well, a bundle of capital and land). A single share in $AAPL is capital.	0	1	1
2021/12/27	12:40:26	$AAPL Wtff ??? #RecvProfit	0	0	1
2021/12/27	12:39:57	Ik you guys want more plays ???? trust me I do!!! I ain?€?t gonna call some bullshit out tho, I?€?m waiting for a $SPY dip and $AAPL dip! ?????????????! PATIENCE is what really gets you paid in the stock market!	0	36	2
2021/12/27	12:39:08	$AAPL $MSFT $TSLA 3 headed monster that keeps on giving	0	0	3
2021/12/27	12:38:48	My pick for 2022 $aapl	0	0	1
2021/12/27	12:38:42	Good time for a break $spy $aapl i will reload 90 min to close	0	0	2
2021/12/27	12:35:24	$AAPL $185c tempting?€?	0	0	1
2021/12/27	12:34:26	@italianmaster @FidelisLobo @TaylorOgan The only (paper) losses I took in early 2020 were $AAPL and $MSFT turning south in March, but I didn?€?t realize those losses because I kept my shares knowing that they?€?d bounce back. I didn?€?t short Tesla until Musk ran the poll.	0	0	2
2021/12/27	12:33:35	@VSoien Ah - then super #Bullish Makes total sense. $AAPL closing in on $180. $TSLA nearing all time highs. Stonks are now trading like shitcoins.	0	1	2
2021/12/27	12:33:22	$AAPL out $20	0	0	1
2021/12/27	12:32:38	$aapl 148.40s is sentiment. It's not bearish yet if it stays above	0	3	1
2021/12/27	12:32:34	$ALLK $AMD $AAPL . All winners ????. $200 next. Patient. ??? #RecvProfit	0	0	3
2021/12/27	12:30:16	@JTSEO9 Interestingly (to me), $ZM's margins in recent quarters are not too different than $AAPL's I almost think it is being held down in part due to Cathie's well-known reputation. I am actually long $ZM, fwiw, on my view of its fundamentals &amp; being overly out of favor.	0	0	3
2021/12/27	12:29:41	$AAPL 182 run this week	0	0	1
2021/12/27	12:29:27	I fumbled $AFRM and $AAPL hard today ???? both went &gt; 30%	0	0	2
2021/12/27	12:29:22	What is wrong with premium for $AAPL calls ???	0	3	1
2021/12/27	12:28:11	$AAPL best investment ever! ???? #RecvProfit	0	0	1
2021/12/27	12:27:52	Need to see a healthy $AAPL appreciation over the coming days to efficiently offload a call position I have. #apple #electronics #consumergoods #stocks #options #trading #fintwit	0	1	1
2021/12/27	12:27:18	$AAPL this has ever growing potential! ???? #RecvProfit	0	0	1
2021/12/27	12:25:55	$AAPL headed for 180	0	0	1
2021/12/27	12:24:31	I want $aapl to hit 3tril so we can get another #IslandBoys video	0	1	1
2021/12/27	12:24:02	Sell $AAPL at 179.17000000000002	0	0	1
2021/12/27	12:23:40	$AAPL long call scalping ,,,,	0	0	1
2021/12/27	12:23:33	$AAPL going $182 ???€???€??? ???? #RecvProfit	0	2	1
2021/12/27	12:20:57	@PythiaR I remember one Christmas when $AAPL sold a lot of headphones?€?	0	6	1
2021/12/27	12:20:45	Would love to see $AAPL consolidate under ATH ???€	0	0	1
2021/12/27	12:20:35	$AAPL $180 tmw ??? #RecvProfit	0	0	1
2021/12/27	12:19:30	My $Aapl Call is on Fire today. ???????????????? #OptionsTrading	0	1	1
2021/12/27	12:17:52	$AAPL $185 Call 1/14/22 Expiration $1.94 per contract	0	0	1
2021/12/27	12:15:43	@Dividend_Dollar 2 out of 3 done. Need to put some more in $AAPL soon!	0	1	1
2021/12/27	12:15:26	IMA EAT $AAPL AND $SPY DIPS!! PAYTIENCE!! Go enjoy your day and have my notifications on to not miss a play!!!	0	23	2
2021/12/27	12:13:56	Let?€?s hit $180 in the next hour!! #AAPL $AAPL #stocks #stockmarket	0	1	1
2021/12/27	12:12:16	My $AAPL calls waking up!	1	3	1
2021/12/27	12:11:06	@HashUrTag Yes, 30x forward P/E is acceptable for a growing company. $AAPL isn?€?t growing?€? It?€?s a mature value company $AMZN makes sense if you discount future returns because they?€?re still growing really fast	2	1	2
2021/12/27	12:11:03	$AAPL let?€?s see 180	1	1	1
2021/12/27	12:10:48	I forgot $AAPL	0	0	1
2021/12/27	12:09:16	$aapl $177C about to go crazy. ???€ $mu copped more 95$C . ???€	0	0	2
2021/12/27	12:07:09	@Sandro_power Hahahhaaa get into the group and joint the winning in large options like $TSLA and $AAPL!	0	2	2
2021/12/27	12:06:38	??? ti $179!!! Next target $180! #AAPL $AAPL #Apple #Applestock #allthingsapple	1	1	1
2021/12/27	12:05:43	Who else thinks $AAPL breaks 3T mkt cap this week ????	0	1	1
2021/12/27	12:05:27	Just short $aapl to hedge my tech holding. I?€?ll cover if $qqq make NHOD	0	0	2
2021/12/27	12:04:05	$MSFT $AAPL $GOOG inflation goes up mean it bad for growth stocks not these blue chips stocks.. More inflation mean stock price goes up to offset it lol ??? #RecvProfit	0	0	3
2021/12/27	12:00:22	$NVDA has overtaken $AAPL as the 2nd most active ticker on WSB. #NVIDIA	0	0	2
2021/12/27	12:00:21	$AAPL new hod	0	1	1
2021/12/27	12:00:00	$NVDA has overtaken $AAPL as the 2nd most active ticker on WSB	18	235	2
2021/12/27	11:56:36	Melnikov, V.K.: On the stability of the center for time periodic perturbations. Trans. Moscow Math. 12, 1?€?57 (1963) @tim_cook $AAPL	0	0	1
2021/12/27	11:56:35	May, R.M.: Simple mathematical models with very complicated dynamics. Nature 261(5560), 459?€?467 (1976) @GuyKawasaki $AAPL	0	0	1
2021/12/27	11:55:21	@BluSuitDillon What do you think $AAPL should trade at? 60X? It?€?s amazing how $AAPL has doubled in valuation since 2019, but has maintained that 30X ratio.	0	1	2
2021/12/27	11:55:11	#Apple $AAPL is reportedly preparing for iPhones without a physical SIM card slot by September 2022 according to MacRumors	0	1	1
2021/12/27	11:52:52	$AAPL agreed ??? #RecvProfit	0	0	1
2021/12/27	11:49:08	$AAPL Bears eating Kraft mac and cheese tonight, hold the butter. ???? #RecvProfit	0	0	1
2021/12/27	11:46:54	One thing that FinTwit doesn?€?t talk about is the extreme bifurcation in the markets between Mega-cap and Small-cap. Apple $AAPL is trading at a 32x forward P/E (this is extreme). This spring we could witness an unprecedented market as mega/large caps correct and small?€?s rally	5	66	1
2021/12/27	11:45:52	Example Play *NOT* AN ACTUAL PLAY C $AAPL 12/31 $175 3.38 C - Call Option $AAPL - Ticker 12/31 - Expiration Date $175 - Strike Price 3.38 - Premium Paid	0	4	2
2021/12/27	11:45:32	I'd scale some $AAPL puts above 180.	0	0	1
2021/12/27	11:44:28	$AAPL WAY overvalued. But hey if you can throw your money in here knowing that this stock HAS to stay high or the market crashes then go for it. They will probably inflate it to 200$ ???? #RecvProfit	0	0	1
2021/12/27	11:42:50	@bankrollstockz thanks Blake for the list, I played $AMD 152.50 calls for a 48% gain, it ran 100% plus. I also took $AAPL for a quick 14%. it was a good morning	0	1	2
2021/12/27	11:42:31	$AAPL EOW 188! ???? #RecvProfit	0	0	1
2021/12/27	11:41:39	$AAPL about to break downtrend up on the hourly. Lets go!!! ???? #RecvProfit	0	0	1
2021/12/27	11:40:44	$AAPL Don?€?t sell $185 this week ???????????????? ??? #RecvProfit	0	0	1
2021/12/27	11:40:19	Interesting that I don?€?t see any $AAPL whales over the scanner. A ticker that would appear 5+ times a day just not showing up feels strange	0	0	1
2021/12/27	11:37:42	All out of $AAPL at the target, no scales were done. Average gain of $0.80 per share. Very smooth and stress free trade. #AAPL	0	0	1
2021/12/27	11:37:20	With these Chinese companies getting delisted from US Stock Exchanges, Investors will move money from Asian exchanges into the US markets. Hard to be Bearish on US markets right now even with the rate hikes coming and tapering. Fav overseas investor stocks: $AAPL and $TSLA	0	0	2
2021/12/27	11:36:59	$AAPL rollin back short weekly 180 PUTS 2.70 thanx az alwayz MORONZ!	0	0	1
2021/12/27	11:36:54	$AAPL out $50	0	1	1
2021/12/27	11:34:27	$AAPL this stock I always sell to soon . But gains is gain ???? #RecvProfit	0	0	1
2021/12/27	11:32:19	@skaushi Feels like I should start accumulating some PUTs for Jan 7 expiry as low volume rally continues for the 4th day ???????? Stocks like $AAPL, $MSFT, $TSLA etc rising without much of a reason and just for the sake of indexes to hit ATH again and again ????	0	2	3
2021/12/27	11:30:58	Robinson, C.: Dynamical Systems: Stability, Symbolic Dynamics, and Chaos. CRC Press, Boca Raton (1998) $ORCL $NOW $AAPL #TeamBasics @BillRMcDermott	0	0	3
2021/12/27	11:30:53	Guckenheimer, J., Holmes, P.: Nonlinear Oscillations, Dynamical Systems, and Bifurcations of Vector Fields. Springer, New York (1983) $ORCL $NVDA $AAPL #TeamBasics @tim_cook	0	0	3
2021/12/27	11:30:44	$AAPL THA GOAT ???€ #RecvProfit	0	0	1
2021/12/27	11:29:54	@xxElkyElkxx @TopStockAlerts1 @AMCTheatres What isn?€?t bs? $TSLA or $AAPL or @aramco ???	0	0	2
2021/12/27	11:27:14	$AAPL Desperate bears are panicking! ??? #RecvProfit	0	0	1
2021/12/27	11:25:11	SWEEP 300 $AAPL 09/15/23 $180 calls for $28.70 Spot: $178.69 Volume: 317 OI: 2,672 IV: 30.55% Premium: $861.0k Sector: Technology	0	4	1
2021/12/27	11:23:37	$AAPL long call scalping..	0	0	1
2021/12/27	11:22:09	5/ Herding Continued ?€?There are talented people who are able to induce herding. In business you are trying to get people to herd. As an investor you are trying to find people who can create herding?€? Examples: $TSLA &amp; Elon $AAPL &amp; Steve Jobs $NFLX &amp; Reed Hastings Who else?	0	3	3
2021/12/27	11:19:44	$AAPL scalping 400-1,000$ under half a day is good money for me. Build your account and repeat !! See y?€?all tomrrow ??? #RecvProfit	0	0	1
2021/12/27	11:19:13	$AAPL woah!!!! ?????????????????????? ???? #RecvProfit	0	0	1
2021/12/27	11:17:56	$AAPL just did an ORB ???? 180c may work here	0	13	1
2021/12/27	11:17:09	$AAPL out $-10	0	0	1
2021/12/27	11:15:29	$AAPL breaking out here	0	1	1
2021/12/27	11:15:00	?€?I think this is a stock that?€?s going to resume its upward move. $1,400?€?s our base case, bull case $1,800.?€? ???? @DivesTech shares his 2022 outlook for $TSLA, $AAPL and the overall tech space $NDX with @NPetallides:????	11	36	3
2021/12/27	11:14:09	$AAPL I would love 180 but but but! ??? #RecvProfit	0	0	1
2021/12/27	11:14:07	$AAPL long call scalping	0	2	1
2021/12/27	11:13:46	$AAPL breaking out. looking for 180; sorry browser problems	0	1	1
2021/12/27	11:13:23	watching $AAPL breakout	0	0	1
2021/12/27	11:12:38	$AAPL = Strong New High of the morning	0	1	1
2021/12/27	11:10:26	???? $AAPL trade recap ???? -- It was holding PM high while trading lower on decreasing volume. I was wanting to see trend break and then target HOD (intraday algo was slightly bullish). Took the 2-1-2 reversal on break of trend! I cut for a VERY small gain as algo was...	0	0	1
2021/12/27	11:09:35	Falling wedge 5 min for $AAPL - bull flag.	1	3	1
2021/12/27	11:08:45	$AAPL watch for $180	1	6	1
2021/12/27	11:07:56	Price target for $AAPL today is $180! ???????€???????	0	1	1
2021/12/27	11:06:35	Another lovely day in the markets! This is the beginning g of the major run-up into 2022 that we are looking for! I have 39 $AAPL calls for a whopping $187.50 expiring this Friday! Happy investing everyone and be safe, informed, and wise! #AAPL #stock #stocks #stockmarket	0	1	1
2021/12/27	11:06:01	@Trader_Joe_LPP I?€?m going to tel people I work for $AAPL ????????????????????	0	2	1
2021/12/27	11:04:47	P (2/2) I am a dividend investor and I like #dividends that increase over time. $AAPL @Apple follows my philosophies and principles on what I want in a #dividend stock: -Revenue increases -Dividend increases each year. -Doing well vs S&amp;P 500 Bonus points: -Stock split history	0	4	1
2021/12/27	11:04:09	$179.50 comes $AAPL	0	0	1
2021/12/27	11:01:00	Lmao $AAPL just hit my intraday breakout target of HOD...damn! 16%	0	0	1
2021/12/27	11:00:32	$AAPL catching up after lagging for the first 1 1/2 hours	0	0	1
2021/12/27	10:59:50	Only way you grow as an investor is learn from your mistakes and make sure it never happens again. Study the trends of the stock and stick to your principles/philosophies on a stock. For example, I will provide $AAPL @Apple as an example to my dividend investing strategy (p 1/2)	0	3	1
2021/12/27	10:59:24	$AAPL wants part of the Santa rally too.. 5 min flag looks like it's ready to go	0	0	1
2021/12/27	10:58:47	2 year performance: $AAPL 146% #Bitcoin 605% $TSLA 1189% #Dogecoin 9009%	14	98	2
2021/12/27	10:56:21	$aapl buy signal $178.47	0	0	1
2021/12/27	10:55:16	@ColdGameBricks I?€?m with you tbh, unless $AAPL or $TSLA wants to go crazy some more I think we come back down a bit.	0	0	2
2021/12/27	10:54:08	$AAPL 30 minute vwap is an awesome support. Load up calls ??? #RecvProfit	0	0	1
2021/12/27	10:53:38	$AAPL showing strength here. Im still holding Jan7 180Call.	0	1	1
2021/12/27	10:53:25	$AAPL BULLS OWN THIS MARKET. 150,000 IN THE MONRY CALLS EXPIRING THIS WEEK. F*** THE MMs. lol $SPY ???? #RecvProfit	0	0	2
2021/12/27	10:51:26	$AAPL Will take out morning high always does ?????????????????? ???? #RecvProfit	0	0	1
2021/12/27	10:50:29	Took half my $AAPL off great few weeks. On $SNAP down on a good day.	0	0	2
2021/12/27	10:48:42	@drippy2hard Please cut $AAPL to $180 for me	0	0	1
2021/12/27	10:47:38	$aapl flagging	0	0	1
2021/12/27	10:47:00	$AAPL Now imagine a blood red day. This thing would bleed out all day. ???? #RecvProfit	0	0	1
2021/12/27	10:46:05	$AAPL came back pushing $NDX over resistance	0	0	2
2021/12/27	10:45:02	$AAPL rip to $180 for me please ????	0	0	1
2021/12/27	10:42:40	$F $KO one of my two long term alert doing well today.. $aapl seems they pump more before another pull back... let see	0	2	3
2021/12/27	10:39:03	$AAPL intraday bottoming pattern	0	5	1
2021/12/27	10:37:23	$AAPL puts took minor profits. will wait for a better entry	0	44	1
2021/12/27	10:36:54	@drippy2hard $AAPL used to be the leader, too. If it could get up and running, market could ramp to 475 $SPY easily	0	0	2
2021/12/27	10:36:34	$AAPL TIME @Trader_Joe_LPP 180 12/31 calls	0	12	1
2021/12/27	10:36:15	@Powerserious Large, Lettuce, Loot $AAPL	0	0	1
2021/12/27	10:34:58	In The Group 3 live analysis session today, talked about $AAPL liking to buy the dips in 3, 7 or 11 swing at the blue boxes when given the chance. Do not like to sell short AAPL, only like to buy it at the blue box extreme areas #Elliottwave #Trading #Stocks	0	0	1
2021/12/27	10:34:35	$AAPL that was a considerable drop in a minute ???? #RecvProfit	0	0	1
2021/12/27	10:32:23	$AAPL 175 12/31 Calls 3.80, not trying for 100% on this one, AAPL is lagging behind the market, i could see a ATH retest too	0	0	1
2021/12/27	10:32:02	$AAPL zzzzZzzzzzZzz up down like my dingaling ???? #RecvProfit	0	0	1
2021/12/27	10:31:55	$AAPL I'm selling everything will buy next year on the 3rd ??? #RecvProfit	0	0	1
2021/12/27	10:30:40	"I believe, if you zoom out into the future, and you look back, and you ask the question, 'What was Apple's greatest contribution to mankind?' it will be about health." ?€? Tim Cook, CNBC, January 8, 2019 $AAPL	0	3	1
2021/12/27	10:30:12	$AAPL 177 acting as a strong support. Be careful, might reverse on ya	0	74	1
2021/12/27	10:29:31	$aapl should see a bounce off 176. Its possible they may try to take this for a ride during close. You may wak up to a gap up	0	0	1
2021/12/27	10:28:00	Loaded $180c $AAPL at 1.19. ????	0	6	1
2021/12/27	10:27:39	$AAPL New 52 wk coming ???? ??? #RecvProfit	0	0	1
2021/12/27	10:24:07	In $AAPL now per bullish flow. Tight stop	0	0	1
2021/12/27	10:23:51	@Jedi_ant $aapl isn?€?t convincing here either imo Lagging why	0	0	1
2021/12/27	10:23:24	$AAPL Just keep buying the dip ???? ???? #RecvProfit	0	0	1
2021/12/27	10:22:18	@leadlagreport $AAPL has a bigger market cap than the GDP of India. But $AAPL has no standing army, no nuclear missiles, no submarines, 1.4 Billion people, a seat at the UN, or .... It totally makes sense in a 2021 kinda way. #WhatBubble #Few	0	1	2
2021/12/27	10:20:55	$AAPL cmon you pos ??? #RecvProfit	0	0	1
2021/12/27	10:20:31	$AAPL premiums will move slow. It is Monday and $AAPL is moving slow so far.	3	90	2
2021/12/27	10:20:20	@sanfrantrader Thanks! Done for the day so just managing my $amzn and $aapl	0	1	2
2021/12/27	10:20:07	TICKER: $AAPL SIZE: 105,602 PRICE: $176.28 TIME: 08:22:21 AMOUNT: $18,615,521	0	0	1
2021/12/27	10:19:18	$AAPL green appl is sweet and sour , ???? #RecvProfit	0	0	1
2021/12/27	10:19:10	New market transaction for house rep: Bob Gibbs. Buy $AAPL $1001 - $15000 on Dec 22 Buy $T $1001 - $15000 on Dec 22 Partial-Sell $BA $15001 - $50000 on Dec 22	0	0	3
2021/12/27	10:18:56	$AAPL really just be a super high interest savings account at this point, my nephews and nieces are gonna be treated very right when they come out the womb	0	1	1
2021/12/27	10:12:11	$AAPL Just as expected short are still attacking earlier than that but that is another bear trap again. Algo is trying to lure bears to short .. Tsk tsk! ???? #RecvProfit	0	0	1
2021/12/27	10:07:16	STARTER ADD $AAPL 182.5c 12/31 .68 VWAP BREAK STOP LOSS: 177.60s	1	0	1
2021/12/27	10:05:19	$aapl about to push	0	0	1
2021/12/27	10:05:17	$AAPL clearing the 0.618 Fibonacci retracement mentioned ~176.53. That opens the door for a test of the ATH.	1	2	1
2021/12/27	10:05:07	Seems like the best way to make money right now is on two stocks calls/puts on $SPY or $AAPL	1	1	2
2021/12/27	10:02:36	$AAPL sees 336 bullish options orders worth $46,394,934. On the flipside, AAPL sees 55 bearish options orders worth $2,790,675. AAPL's overall statistics show 37,904 calls worth $91,983,272. On the other side, we have 10,569 puts worth $10,694,369. 10:02 AM ET	1	1	1
2021/12/27	10:02:29	$AAPL Statistics as of 10:02 AM ET Order Count: - Puts: 10,546 - Calls: 37,810 Volume: - Puts: 62,805 - Calls: 231,628 Premium: - Puts: $10,680,748 - Calls: $91,846,007 Put/Call: - Order Ratio: 27.89% - Volume Ratio: 27.11% - Premium Ratio: 11.63%	1	0	1
2021/12/27	10:01:49	$AAPL Apple Inc.: 3 Year Prediction 147.09, Potential -11.0%, #AAPL	1	0	1
2021/12/27	10:01:45	TICKER: $AAPL SIZE: 75,487 PRICE: $176.28 TIME: 08:22:21 AMOUNT: $13,306,848	0	1	1
2021/12/27	10:01:15	Bought some $AAPL 180c @ 1.17	1	14	1
2021/12/27	10:01:12	$AAPL An intelligent investor has no interests in being temporarily right. To reach your long-term financial goals, you must be sustainably and reliably right. These bears are funyyyyyyy! ???? ??? #RecvProfit	1	0	1
2021/12/27	10:00:06	$AAPL Bought the pullback ???? ???? #RecvProfit	1	1	1
2021/12/27	9:56:07	yahoo finance reports $AAPL P/E ratio 31.66 and $COIN at 20.51. Come 2022 @coinbase is a value play.	0	0	2
2021/12/27	9:55:34	$AAPL done for the day ????????????	0	0	1
2021/12/27	9:55:11	Apple hires Meta Platforms AR comms head as headset release nears: report - Seeking Alpha $AAPL to be a major player of #metaverse, enabling mainstream adoption w/ $NVDA hardware $FB to play a minor role, if any	2	8	3
2021/12/27	9:54:02	$AAPL is starting to pull back now. $SPY $QQQ #stocks #stockstowatch #trading #daytrading #investing	1	2	3
2021/12/27	9:50:55	More than 200k $AAPL option contracts traded already, 80% call 20% put	5	41	1
2021/12/27	9:49:37	$AAPL still holding up, lets see if it can test 180 later today. I have a Jan7 180Call that I bought near the 177 break at open. $FB needs to hold 342 here. Still holding a small position of 350Call.	0	1	2
2021/12/27	9:48:24	It surprises me how many new investors don?€?t invest in companies like $AAPL and $FB because OTC stocks ?€?have better gains?€?.	0	2	2
2021/12/27	9:48:07	Small purchase Monday. Only purchased $TSLA, $AAPL and $DOGE. #cryptocurrency #stocks #Investing #dividends	0	2	3
2021/12/27	9:46:17	$AAPL will add more size below 177.6	1	57	1
2021/12/27	9:42:52	Apple?€? $AAPL is the stock to be in. Possible $200 in January. Currently $178.17 and more money pouring in. -Chart looking strong. -Defensive stock	0	1	1
2021/12/27	9:42:15	@CNBCFastMoney $AAPL-- BUY BUY. 182 ON THE WAY	0	0	1
2021/12/27	9:37:55	$AAPL sees 149 bullish options orders worth $16,038,508. On the flipside, AAPL sees 19 bearish options orders worth $810,727. AAPL's overall statistics show 13,869 calls worth $29,232,055. On the other side, we have 3,590 puts worth $3,184,910. 9:37 AM ET	0	0	1
2021/12/27	9:37:52	$AFRM $UPST $AAPL	0	0	3
2021/12/27	9:37:47	$AAPL Statistics as of 9:37 AM ET Order Count: - Puts: 3,539 - Calls: 13,633 Volume: - Puts: 19,982 - Calls: 87,928 Premium: - Puts: $3,151,153 - Calls: $29,029,054 Put/Call: - Order Ratio: 25.96% - Volume Ratio: 22.73% - Premium Ratio: 10.86%	0	0	1
2021/12/27	9:37:21	@CNBCFastMoney $AAPL-- 180 SOON	0	0	1
2021/12/27	9:36:07	$AAPL then managed to reach the short term extreme from the peak at $171.25- $165.09 area from where a bounce is taking place #Elliottwave #Trading #Apple	0	1	1
2021/12/27	9:34:48	$AAPL $185 EOY adding adding ???	0	0	1
2021/12/27	9:34:24	$AAPL $RBLX $AMD	0	0	3
2021/12/27	9:34:19	$AAPL 175P #alert. scale in. stop 178.15	1	78	1
2021/12/27	9:34:15	$AAPL spiking $VXX wick @ LOD	0	0	2
2021/12/27	9:33:10	Back over $180 ???€ $AAPL	0	0	1
2021/12/27	9:33:10	@Powerserious Money turns the world. Baby money turns the world. So let's make some money and let's turn the world. $AAPL	0	0	1
2021/12/27	9:32:49	$AAPL came out the gate strong.	0	3	1
2021/12/27	9:32:02	Long $AAPL at 177.69	0	0	1
2021/12/27	9:31:42	Let's get this money $aapl $msft	0	0	2
2021/12/27	9:31:15	1 share of $AAPL in 1987 would have resulted in having 56 shares today. So $AAPL market cap divided by 56. #Bitcoin never splits. #BTC will be of greater value both nominally and morally.	0	0	2
2021/12/27	9:30:02	@pawan1234o @johnscharts @Ed_Hale @VijayBhallaMCC @Striff17 Good luck Pawan on $AAPL!	0	2	1
2021/12/27	9:24:31	$FB watching this name as the Oculus is the number 1 downloaded app on christmas weekend and it?€?s pushing pm $AAPL $MSFT ??? #RecvProfit	0	0	3
2021/12/27	9:23:30	$AAPL at 177.10. over this can try 1/7 180 calls. $AFRM has 101 below. 106.59 above.. i think this will work with a swing on commons to 125-130-135.. if you want options there then 1/21 110 calls could be work for a swing with time.	2	7	2
2021/12/27	9:17:45	$AAPL Apple Reportedly Planning To Introduce iPhone Without SIM Card Slot In Sept. 2022	0	0	1
2021/12/27	9:15:28	Trading plan for 12/27 $SPY: Gapping up. Watch reaction at 473. Above that, we will retest all time highs. $UPST: Mentioned this yesterday. Setting up nicely. Holds above 150, this should test 160 this week and then back to 170. $AAPL: Lots of OI for 175 calls 12/31. Looks ready.	0	9	3
2021/12/27	9:14:49	Daily Watchlist 12/27 $MRNA 265C &gt; 255 | 235P &lt; 245 $AMD 150C &gt;148 | 143P&lt; 145 $AAPL 177.5C &gt; 176.8 | 175P &lt; 175.5	0	1	3
2021/12/27	9:11:30	Christmas bonuses in the bank this week. Let?€?s make some fucking money! $AAPL $PLTR $GME	0	1	3
2021/12/27	9:10:28	Who is ready for today?? ???????? $TSLA $SPY $AAPL	1	2	3
2021/12/27	8:56:39	$AAPL load up! We all know this is $200+ stock ???€ #RecvProfit	0	0	1
2021/12/27	8:53:57	$AAPL 180c 12/31 looks juicy too	0	6	1
2021/12/27	8:49:07	This will be a good week. Looking at this week: $SPY -&gt; $475+ $AAPL -&gt; $180+ $TSLA -&gt; $1100+	1	3	3
2021/12/27	8:44:33	$AAPL what did I tell you guys!? Easy. I'd like to thank everyone for this sweet bonus. I sell 1/3 of my position at ??? #RecvProfit	0	0	1
2021/12/27	8:37:51	@WillThrower3 @Ben_Mackovak Or $Amzn, $Google, and $aapl	0	1	3
2021/12/27	8:29:54	APPLE HAS REPORTEDLY HIRED META PLATFORMS AUGMENTED REALITY COMMUNICATIONS LEAD, ANDREA SCHUBERT. $AAPL | $FB	2	6	2
2021/12/27	8:24:11	Apple $AAPL is reportedly preparing for iPhones without a physical SIM card slot by September 2022 according to MacRumors	16	159	1
2021/12/27	8:10:25	Citi analyst Jim Suva&gt; Apple $AAPL shares should continue to rise next year and lift the company's market value past $3 trillion.	1	0	1
2021/12/27	8:10:22	Alright FinTwit- 2 weeks in Colombia ???????? Don?€?t do anything crazy while I?€?m gone Still swinging $TSLA $AMD $AAPL with hard stops in place. Good luck!!	2	33	3
2021/12/27	8:01:18	$AAPL Twitter Sentiment on 26 Dec 2021 was: ??? Positive 42.8% ??? Negative 12.3% ??? Neutral 44.9% ????????????????????????????????????????????????????????????	0	0	1
2021/12/27	7:53:50	Wall Street continues to support the bull case on $AAPL	0	1	1
2021/12/27	7:51:35	@InvestrTrades $aapl $amd $spy	0	1	3
2021/12/27	7:49:12	$AAPL looks like she wants $180 today ????????????????????	0	2	1
2021/12/27	7:46:03	l know someone will say well green is green don?€?t ever never talk about it. $AAPL $WIMI	0	0	2
2021/12/27	7:36:57	$TSLA $AAPL it's like Christmas eve all over again. #stock #stockstowatch #SantaRally #optionflow #StockMarket	2	2	2
2021/12/27	7:11:24	$AAPL Apple: Netherlands Authority for Consumers and Markets has ordered Apple to adjust the unreasonable conditions in its App Store that apply to dating-app providers	1	0	1
2021/12/27	7:07:32	???????? Automated Hourly $AAPL ???? Sentiment Report (???? / ????) ???????? 1. Product Series Reviews: #iPhones 61/116 #Mac #Macbook 44/85 #iPad 58/50 #AppleWatch 60/82 #MacOS #iOS 46/32 General #Apple Products 63/113 2. Company News: 31/56 3. Social Media: 134/28 12/27/2021 12:07 UTC	1	1	1
2021/12/27	7:07:27	@ValueStockGeek @FiSurgi Yeah, I think it's also hard to place growth or value on specific firms, like big tech, $AAPL $FB $GOOG etc	0	1	3
2021/12/27	6:41:25	$AAPL Apple Reportedly Planning To Introduce iPhone Without SIM Card Slot In Sept. 2022	0	1	1
2021/12/27	6:33:10	@Powerserious Too Good to Be True? $AAPL	0	0	1
2021/12/27	5:44:29	$AAPL is a staple (within ?€?tech?€?)	0	1	1
2021/12/27	5:37:06	Remeber to always use a stop order for minimizing loses. Always have a plan before entering a trade as well. #stockstowatch #covid19bc #StocksToTrade #options #voice #health #time #Wallstreet #crypto $aapl $nvda $tsla	2	4	3
2021/12/27	5:33:10	@Powerserious Bank,Benjamins,Bentley Money,Big ones,Bills,Bones,Bread,Bucks $AAPL	0	0	1
2021/12/27	4:53:10	$AAPL Apple Said to have Hired Meta's AR Communications Head Andrea Schubert to Prepare for its Own Headset Launch	0	0	1
2021/12/27	3:33:09	@Powerserious Moola, Money $AAPL	0	0	1
2021/12/27	3:22:43	$AAPL exited for tomorrow. Thank you Santa!!! ??? #AMC	0	0	1
2021/12/27	2:33:09	@Powerserious Crazy Money, Cabbage,Cheddar, Coin!, CNotes! Cake $AAPL	0	0	1
2021/12/27	2:07:48	???????? Automated Hourly $AAPL ???? Sentiment Report (???? / ????) ???????? 1. Product Series Reviews: #iPhones 56/113 #Mac #Macbook 44/82 #iPad 61/51 #AppleWatch 56/100 #MacOS #iOS 51/33 General #Apple Products 78/134 2. Company News: 70/130 3. Social Media: 116/61 12/27/2021 07:07 UTC	1	0	1
2021/12/27	1:33:13	@Route2FI is this how people think?? -for starters your assuming you ONLY buy winners as you list, what about $AAVE or $SUSHI? -assuming #bitcoin is the ?€?biggest?€? and you took your same ?€?theory?€? and used it in the equity market this year you would?€?ve got rinsed cause $AAPL ripped	0	2	3
2021/12/27	0:34:59	@ProblemSniper $AAPL they expect to only end up moving a few pts?	0	0	1
2021/12/27	0:33:10	@Powerserious Dead presidents! Dubble R Money, Dough! Doubles! $AAPL	0	0	1
2021/12/27	0:22:50	$AAPL idgaf, if my boeing calls tanks, let this tank too. I don't want to feel I'm the only one. ???? #AMC	0	0	1
2021/12/27	0:10:33	@wiredarchive @drlppy2hard @dnapi @drippy2hard Yeah don't short $AAPL coming into Monday. Unless you like giving away money ????	0	0	1
2021/12/27	0:02:27	@drippy2hard Why bearish on $AAPL? It looks ready to blow through 180. What am I missing?	0	1	1
2021/12/26	23:39:51	$AAPL Red tomorrow she knee knocked a lil bit! ???? #RecvProfit	0	0	1
2021/12/26	23:33:35	If Apple were to hypothetically fall 15% in 2022, what would you predict the S&amp;P 500 to return in 22 (all else equal) $AAPL	0	3	1
2021/12/26	23:28:14	I had to edit my tweet to add clarity. Anyway, this anticipated rally will be great for individual stocks, and the pullback I'm hoping for tomorrow would correct some prices that are too high like $AAPL hopefully come back to reality a bit while serving as a springboard.	0	2	1
2021/12/26	23:07:41	???????? Automated Hourly $AAPL ???? Sentiment Report (???? / ????) ???????? 1. Product Series Reviews: #iPhones 56/100 #Mac #Macbook 47/72 #iPad 59/48 #AppleWatch 66/111 #MacOS #iOS 54/33 General #Apple Products 84/118 2. Company News: 75/75 3. Social Media: 170/100 12/27/2021 04:07 UTC	1	0	1
2021/12/26	23:07:28	@zipcharlie Let?€?s go $spy $aapl $dis	0	1	3
2021/12/26	23:01:09	$AAPL more calls!!! Nothing else ???? #RecvProfit	0	0	1
2021/12/26	22:57:26	$AAPL rode Apple from 6.45 to 176.28 for almost 12 years. Time to pay the piper tomorrow and close out a very successful long trade. ???? #RecvProfit	0	0	1
2021/12/26	22:56:20	$AAPL More Puts. ???€ #RecvProfit	0	0	1
2021/12/26	22:39:05	$AAPL 180C above $177 ????$182 stop loss: 175 172P below $175 ????$167 stop loss: 177	0	0	1
2021/12/26	22:37:23	12/27 Watchlist ???? $AAPL 180C &gt; 177.19 | 170P &lt; 175.66 $NVDA 305C &gt; 298.10 | 290P &lt; 294.30 $FB 340C &gt; 336.90 | 330P &lt; 333.48 #OptionsTrading #Daytrader	0	2	3
2021/12/26	22:19:00	$AAPL I trade on an iphone lol ???? #RecvProfit	0	0	1
2021/12/26	22:18:37	$AAPL stupid iPhone shiittt. Never buy it?€??€?..shiittt ???? #RecvProfit	0	0	1
2021/12/26	22:17:55	$AAPL fuck iphone stupid shittt?€?.stupid. ..iwatch shittt toooo?€??€?. ??? #RecvProfit	0	0	1
2021/12/26	22:15:35	Price is moving really tight around vwap on 1 hour $AAPL	0	0	1
2021/12/26	22:14:26	$AAPL Hope everyone had a great Christmas. Time for the bull run into the new year ???? #RecvProfit	0	0	1
2021/12/26	22:14:12	Why does $AAPL TV not have an Android app? How much revenue are they sacrificing and for what reason? I don't understand the business decision behind this at all.	0	0	1
2021/12/26	22:11:18	@MarketRebels $ms will get bashed for their 4400 $spy call but praised for their 210$ $aapl call	0	0	3
2021/12/26	22:07:56	???????? Automated Hourly $AAPL ???? Sentiment Report (???? / ????) ???????? 1. Product Series Reviews: #iPhones 82/111 #Mac #Macbook 47/79 #iPad 58/47 #AppleWatch 56/100 #MacOS #iOS 54/33 General #Apple Products 93/118 2. Company News: 109/63 3. Social Media: 208/92 12/27/2021 03:07 UTC	0	0	1
2021/12/26	22:04:02	@FreeGameAlerts this weeks watchlist posted. I?€?ll keep u guys updated if anything changes. Have a great night and see y?€?all tomorrow sharp. $TSLA $AMZN $AAPL ??? #RecvProfit	0	0	3
2021/12/26	21:48:46	Watchlist this week ???? $FB, $AFRM, $AAPL	0	1	3
2021/12/26	21:45:18	Foxconn plans to invest NT$9.7 billion (US$350 million) in Chennai, India to boost capacity for iPhone13s with output set for Feb. 2022, media report, saying the investment and recent aggressive Foxconn recruiting in Zhengzhou, China point to solid demand for #IPhone13 . $AAPL	0	10	1
2021/12/26	21:41:50	$TSLA you say $AAPL ????, I say $TSLA ????, I think I win.	1	1	3
2021/12/26	21:39:27	$AAPL Lets go Brandon! ???? #RecvProfit	0	0	1
2021/12/26	21:37:22	@Dfarr123 @Little_thebodyguard last years people bought $APLE instead of $AAPL lmao ??? #RecvProfit	0	0	2
2021/12/26	21:33:09	$AAPL Apple Hires Away Meta's Key Augmented Reality Employee, Ramping Up Efforts For AR Headset Release: Report #AAPL #Apple ??? #RecvProfit	0	0	1
2021/12/26	21:33:07	$AAPL Apple Hires Away Meta's Key Augmented Reality Employee, Ramping Up Efforts For AR Headset Release: Report #AAPL #Apple	0	0	1
2021/12/26	21:31:57	For those scoring at home, if you hear anything about post-Christmas activations of $AAPL devices, just remember that Sunday, December 26th was the first day of fiscal Q2, the March 2022 quarter. The holiday fiscal Q1 ended on Saturday (Christmas).	1	3	1
2021/12/26	21:31:53	$AAPL my money here forever ???? #RecvProfit	0	0	1
2021/12/26	21:29:30	$AAPL show me green baby. Let's goo!!! New years bonus for me if this hits 177 tomorrow !! ??? #RecvProfit	0	0	1
2021/12/26	21:20:43	$AAPL Tomorrow $180 ??? #RecvProfit	0	0	1
2021/12/26	21:11:55	@YocumsOptions thoughts on $AAPL this week?	0	0	1
2021/12/26	21:11:01	@Trader_Joe_LPP $AAPL 180C Volume ????????????	2	9	1
2021/12/26	21:10:18	@WOLF_Financial $AAPL $UVXY $UBER	0	1	3
2021/12/26	21:08:59	A chain I?€?m watching this week is the $AAPL 180s! Lots of volume!!???????? @KessInvesting @kennyG_lied @unusual_whales @JonSnowTradez	0	1	1
2021/12/26	21:03:02	@BuckQuivas @OfsExec @max_gagliardi @_sem_yyc @vipetrades2 @Albertagarbage If you did your research and were optimistic on the future of $AAPL or any other stock, would you care if other people investing in it were assholes? You shouldn?€?t let an emotional reaction to other people effect your opinion of an investment.	0	0	1
2021/12/26	21:01:26	$AAPL calls will print here ??? #RecvProfit	0	0	1
2021/12/26	20:56:48	$AAPL ok If this goes to 183 this week I will go to Chruch On Sunday prob get hit by lighting but would b worth it ???? #RecvProfit	0	0	1
2021/12/26	20:55:42	@jangir_ruchika Apple flavor not $AAPL	0	0	1
2021/12/26	20:48:38	Will $AAPL hit $3T this week? We?€?ll find out. #santarally	0	4	1
2021/12/26	20:45:15	The #1 reason I started creating daily content was to help inspire. If I come off like I am bragging that?€?s 100% Not my intentions. I am sincerely Humble. I am no one special. Happy Sunday, excited for $NIO $TSLA $AAPL tomorrow. Believe, Achieve &amp; Succeed. Create yearly Goals.	2	119	3
2021/12/26	20:42:21	$AAPL basically it?€?s apple confirming the AR headset in 2022 with the new hire. Stock up tomorrow, ???? #RecvProfit	0	0	1
2021/12/26	20:35:55	$AAPL puts are toast. cash coming to me?€? I told you. ??? #RecvProfit	0	0	1
2021/12/26	20:31:09	$AAPL Tomorrow Interesting ???? #RecvProfit	0	0	1
2021/12/26	20:28:54	@chartingspree $AAPL short	0	0	1
2021/12/26	20:28:21	$AAPL short	0	1	1
2021/12/26	20:25:16	Apple stock $AAPL has gained about 180,000% Tesla stock $TSLA has gained about 20,000% Just a little food for thought?€? I believe Tesla will be unlike anything the stock market has ever seen. 1,000,000%	2	14	2
2021/12/26	20:20:06	Apple Inc. (AAPL) Forward P/E 32.05 Price/Sales (ttm) 8.27 Profit Margin 25.88% Operating Margin (ttm) 29.78% Return on Assets (ttm) 20.18% Return on Equity (ttm) 147.44% Current Ratio (mrq) 1.08 Forward Annual Dividend Yield 0.50% Payout Ratio 15.15% $AAPL	0	11	1
2021/12/26	20:16:28	@chartingspree $AAPL long	0	3	1
2021/12/26	20:10:55	@BahamaBen9 Most people still think it?€?s just a hardware company. If they open their eyes, people will realize that the health info @onepeloton has at their disposal is worth a lot. $aapl is investing a ton in healthcare..way more than most know. $pton has some first mover advantage here	0	4	2
2021/12/26	20:06:25	$AAPL has been holding 30-minute vwap as support. That's a good place to buy calls $spy ???? #RecvProfit	0	0	2
2021/12/26	20:05:30	12/27 watchlist ???? $AAPL: CALLS above 176.56 / PUTS Under 174.58 $MSFT: CALLS above 336.2 / PUTS under 334.39	0	0	2
2021/12/26	20:05:18	$AAPL has been holding 30-minute vwap as support. That's a good place to buy calls $spy ???? #RecvProfit	0	0	2
2021/12/26	19:50:49	$aapl Apple Hires Away Meta's Key Augmented Reality Employee, Ramping Up Efforts For AR Headset Release: Report ???€ #RecvProfit	0	0	1
2021/12/26	19:40:25	@korinek_trades $AApl please	0	0	1
2021/12/26	19:30:43	Hope $AAPL goes ape tomorrow ????	0	0	1
2021/12/26	19:15:32	$AAPL futres rippin?€?s ??? #RecvProfit	0	0	1
2021/12/26	19:07:50	???????? Automated Hourly $AAPL ???? Sentiment Report (???? / ????) ???????? 1. Product Series Reviews: #iPhones 106/116 #Mac #Macbook 45/65 #iPad 66/48 #AppleWatch 60/102 #MacOS #iOS 54/33 General #Apple Products 93/129 2. Company News: 50/91 3. Social Media: 196/104 12/27/2021 00:07 UTC	1	0	1
2021/12/26	19:05:19	$AAPL opening some covered calls tomorrow AM. Should I do them right at open or see how the stock does throughout the day? ??? #RecvProfit	0	0	1
2021/12/26	18:46:28	$AAPL Santa rally good for 185 ??? #RecvProfit	0	0	1
2021/12/26	18:45:07	$AAPL Santa rally good for 185 ??? #RecvProfit	0	0	1
2021/12/26	18:43:58	@MarketRebels @Live_News_Nick Interesting considering $AAPL is probably far superior in the area	0	0	1
2021/12/26	18:40:10	$SPY the market is stupidly bullish. No data or news matter to the market. Up is the way she goes $aapl to new ATHs. ??? #RecvProfit	0	1	2
2021/12/26	18:33:09	@Powerserious Money turns the world. Baby money turns the world. So let's make some money and let's turn the world. $AAPL	0	0	1
2021/12/26	18:28:07	Very bullish going into this week. Favorite picks for this week are $AAPL $PENN And in #OTC land, $SBES Santa brought the kids presents, now it?€?s time for ours. ????	1	7	3
2021/12/26	18:26:58	$AAPL I smell a Yuge pop tomorrow ???€????????. I'm in this tomorrow ?????? Consumers spending that cash???€ ???? #RecvProfit	0	0	1
2021/12/26	18:26:29	After much serious consideration, we?€?re putting our stock market portfolio funds into 1 stock tomorrow: this encompasses liquidating our $AAPL (Apple) stake that began in 2010 &amp; $AMZN (Amazon) &amp; $NFLX (Netflix) shares that have been accumulated since 2014. More details tomorrow..	0	10	3
2021/12/26	18:23:29	$QQQ the breakout begins tmw baby $AAPL ??? #RecvProfit	0	0	2
2021/12/26	18:21:49	@drippy2hard You think other tech will follow suit or just $aapl specifically?	0	1	1
2021/12/26	18:20:02	Short $Aapl Ideal entry 180 or below 175. Ya leaning bearish short term. Thesis Invalid above 180 #dripidea	16	233	1
2021/12/26	18:15:47	$AAPL has reportedly hired $FB Augmented Reality communications lead Andrea Schubert. $MVRS	0	0	3
2021/12/26	18:15:00	$AAPL has reportedly hired $FB Augmented Reality communications lead Andrea Schubert	50	376	2
2021/12/26	18:12:53	$AAPL $210 by Friday ??? #RecvProfit	1	0	1
2021/12/26	18:12:51	@howardlindzon Is $AAPL a good 10 year hold?	0	1	1
2021/12/26	18:12:11	$AAPL All time high break on radar for this week	0	1	1
2021/12/26	18:11:47	$aapl $amzn $amd all on watch this week ????	0	0	3
2021/12/26	18:09:22	$AAPL by this week ??? #RecvProfit	0	0	1
2021/12/26	18:04:06	@Dixonkuntz you seem nice. When your only analysis is share count. You don't seem that credible. $AAPL has 16Bn shares ???? #RecvProfit	0	0	1
2021/12/26	17:58:02	@PelotonHodler No, you got it wrong. I?€?m long $PTON and $AAPL. $GPRO seems dirty cheap here and the company is turning around.	0	2	3
2021/12/26	17:44:40	@wolfofharcourt They are pulling an $AAPL business model style. SaaS with cloud/Storage, editing app, going for more premium cameras with higher margins, the brand is still strong and the valuation is very very cheap. Free Cash Flow will explode.	0	2	1
2021/12/26	17:24:40	$AAPL anyone know the exact short interest on us? I could find 112m shares short any input if we could see a squeeze if we see ath this week? ???? #RecvProfit	0	0	1
2021/12/26	17:22:12	Is it a coincidence that $AAPL not $FB has been the biggest beneficiary of FB?€?s metaverse pump since earlier this year ? Imo no. Talk about ?€?law of unintended consequences?€?	2	9	2
2021/12/26	17:18:27	$AAPL Omicron Is Pushing America Into Soft Lockdown ???? #RecvProfit	0	0	1
2021/12/26	17:16:23	$AAPL IPHONE 15 WITH NO SIM CARD BUT WITH ESIM ONLY..WHAT A BRILLIAT IDEA ...APPLE TO 250 NOW !!!!!! ???? #RecvProfit	0	0	1
2021/12/26	17:09:12	R.N. Bracewell, Computing with the Hartley transform. Comput. Phys. 9(4), 373 (July/August 1995) #Economy #Motivation #USA #People #Community @Nasdaq @adenatfriedman $AMZN $AAPL $MSFT	0	0	3
2021/12/26	16:45:04	@Ben_Mackovak $AMZN was hot, $AAPL was hot ????????	0	3	2
2021/12/26	16:39:53	$SPY $QQQ .. get ready for red ! Greedy bulls that didn?€?t lock gains .. get ready to get poundage! Don?€?t worry once it drop , I load calls on $AAPL easy money on aapl ???? #RecvProfit	0	0	3
2021/12/26	16:37:56	Your ???€phone isnt yours. Its Mr Tim Apple's, and the ppl he lets in the backdoor to view. $AAPL	1	2	1
2021/12/26	16:27:44	@philanywhere @GunjanJS @WSJheard @Spencerjakab $AAPL is safer than bonds because $AAPL has more cash on its balance sheet than the US government. Half kidding. But yes, I agree, there have been dualing narratives. Not long ago it was of demand problems. Now it's the best company on Earth forevermore per media and analysts.	0	1	2
2021/12/26	16:17:01	@knightscholar1 Have two of those stocks, $AAPL &amp; $O	0	1	2
2021/12/26	16:05:27	L.R. Rabiner, B. Gold, Theory and Application of Digital Signal Processing (Prentice-Hall, 1975) @LisaSu $AMD $AAPL	0	0	2
2021/12/26	16:04:54	@Dividend_Dollar Got $AAPL &amp; $V	0	2	2
2021/12/26	16:02:34	@Mayhem4Markets @GunjanJS @WSJheard @Spencerjakab Meanwhile CNBC and the likes finding new uses for $AAPL stock such as ????safer than bonds???? to keep pumping it. Ridicule.	0	2	1
2021/12/26	15:58:10	$AAPL $FB Apple hires Meta/Facebook?€?s communications lead for AR/VR headsets ahead of its own 2022 mixed reality headset launch.	1	1	2
2021/12/26	15:30:54	Apple ( $AAPL ) has hired away??a key employee from??Meta Platforms Inc ( $FB ). Apple has hired Andrea Schubert, head of??communications and public relations for Meta?€?s augmented reality initiative.	3	13	2
2021/12/26	15:26:20	@defnotES2 Like all truisms, this is true except when it?€?s not. Imagine applying this to $AAPL or $AMZN a decade ago and passing ?????€???????.	0	4	2
2021/12/26	14:54:53	@KevinMulhall @TESLA_is_a_TREX @lorinoridesu When was the last time a car company created $AAPL like profit margins? Il wait.	1	6	1
2021/12/26	14:33:09	@Powerserious Large, Lettuce, Loot $AAPL	0	0	1
2021/12/26	14:32:43	To download #investing data in .csv, I upgraded my .@TipRanks acct to "Ultimate" [$600/y] Now, I see a limit of 20 rows/file! Users can download thousands of rows per file at .@IBDinvestors .@MarketSmith .@SeekingAlpha $AAPL #stocks	0	0	1
2021/12/26	14:09:40	@Dividend_Dollar $AAPL and $V are my favorites! Love those two ????	0	7	2
2021/12/26	13:49:51	Dividend Stock #2 - Apple $AAPL Apple had a solid year, but is still primed for big growth Mac Updates will be huge in the coming QTR &amp; iPhone sales after the holiday season $AAPL has $66B net cash position for M&amp;A, Stock Buybacks, and INCREASED dividends	2	28	2
2021/12/26	13:38:37	I?€?m getting #stockmarkets withdrawal ???? $AAPL $DIS $amc	0	0	3
2021/12/26	13:33:11	@Powerserious Bank,Benjamins,Bentley Money,Big ones,Bills,Bones,Bread,Bucks $AAPL	0	0	1
2021/12/26	13:29:57	Don?€?t talk to me about investing if $AAPL is your best lifetime investment	1	0	1
2021/12/26	12:56:54	$AAPL 180. See if it can breakout of range from Friday.	2	48	1
[truncated: 114,175 more rows]
