# Supplementary material for: Stock trend prediction using sentiment analysis
Source: PeerJ Comput Sci. 2023 Mar 20;9:e1293. doi: 10.7717/peerj-cs.1293 (PMC10403218; doi:10.7717/peerj-cs.1293)
Supplement: Supplemental Information 1 [file peerj-cs-09-1293-s001.zip › Twitter/AMZN.csv]

date	time	tweet	retweets_count	likes_count	LEN
2021/12/30	18:53:58	@BeaglierCap I'll take $AMZN over $GOOG by an inch, only bc I see the big investments they're making and their cloud biz is starting from a much bigger advantage that will easily grow from a large base the next few years. ( $FB - 3 years is maybe too short for metaverse plays to payoff)	1	1	3
2021/12/30	18:42:09	I have been working on trading for 3 years. This my first profitable year, how am I going to focus and improve? -write down my why for trading -re-read the foundational books which I have modeled my process from -analyze my 3 best winners and loser in 2021 $qqq $amzn $stocks	0	0	3
2021/12/30	18:39:19	@Mitesh_Khatri1 @saxena_puru $SHOP and $AMZN will most likely outperform most if not all ecom. Fintech i think $PYPL is set up the best to outperform most. Software....there are dozens of good beaten down buying opportunities out there.	0	0	3
2021/12/30	18:35:00	@ShockIndustry @krystalball Have you forgotten their $AMZN contracts? Lol	0	1	1
2021/12/30	18:30:03	Buying $AMZN calls if price gets around $3,300 tomorrow.	0	2	1
2021/12/30	18:29:59	@lhamtil @Thomas_Hager @BartElmore &amp; man, $AMZN one-click has me hooked so good - popped on to check this out, ended up buying a history of JC Penney by Prof. David Kruger. Collecting kindle #books can?€?t be the worst addiction?€?	0	0	1
2021/12/30	18:23:42	@CJOppel @mani_RNA Same reason that doing a deep dive on $AMZN would be insane because they have dozens of products/services. That would be a 50,000 word writeup ????	0	0	1
2021/12/30	18:22:10	@MarketRebels $AMZN will finally announce a stock split in 2022.	0	0	1
2021/12/30	18:20:03	$AMZN well so it did, been tough trading it, had to definitely pick your spots with this name. My top winner for the year on option plays.	0	0	1
2021/12/30	18:07:28	$AMZN a $100 point drop tomorrow seems about right. ????	0	2	1
2021/12/30	18:03:24	@FKejla My top 3 for 2022 $cmg $crm $amzn	0	0	3
2021/12/30	17:59:59	@tradingchik No $amzn ?????????€???????????	0	0	1
2021/12/30	17:59:31	$AMZN for some reason when they put it down and pin it just enough for options to be cheap then they buy and pump it on Friday 3-5% they knows some retails not willing to take the risk?€? ????	0	1	1
2021/12/30	17:58:48	$AMZN JAN 3700's look good	0	0	1
2021/12/30	17:58:35	$AMZN last chance for a split in 2021.. ????	0	0	1
2021/12/30	17:58:00	$MSFT $AAPL $AMZN looks shaky?€?.obvious minor pull backs may be in the making ???	0	0	3
2021/12/30	17:56:45	$AMZN Googled it. Only one I see is Clay New York delayed. ????	0	0	1
2021/12/30	17:53:15	@anishkmitra @CodingMark That price, you can own your own world. Germ free but not paparazzi free. $AMZN ????	0	0	1
2021/12/30	17:50:43	$TSLA Just tested positive for COVID-19. Feels like the mildest flu I ever had in my life. The pandemic and free money are over. $SPY $AMZN ????	0	0	3
2021/12/30	17:50:30	Tomorrow's #short #watchlist for #trading on #NYSE, #NASDAQ $500+: $AMZN	0	0	1
2021/12/30	17:49:48	$AMZN anyone know why Amazon is delaying the opening of several fulfillment centers by almost a year? ???	0	0	1
2021/12/30	17:46:17	@saycheese Go look at the historical p/e of $AMZN and its past stock performance and you'll see why it's actually pretty cheap right now $BABA is literally a shot in the dark. ???	0	0	2
2021/12/30	17:41:53	$AMZN some fireworks may happen tomorrow; definitely setup for some fun to the downside	0	0	1
2021/12/30	17:31:41	$AMZN lost so much money man ????	0	0	1
2021/12/30	17:25:18	@PreparedRemarks the $60m option flow on $AMZN, now i know	0	3	1
2021/12/30	17:25:04	Is $AMZN trying to visit an old friend at 3340$... or a very old friend at $3272 ...? Will try calls at each of those levels with tight freakin stops.	0	0	1
2021/12/30	17:04:48	$SPY Man I had no Idea Amazon was an LLC ???? $AMZN ????	0	0	2
2021/12/30	17:03:14	If you bought $AMZN shares any time from September 2020 until today, the interest on your checking account made you more money. Classic mixup.	2	9	1
2021/12/30	16:52:12	$AMZN just a regular day for amazon ???	0	0	1
2021/12/30	16:51:24	$AMZN it?€?s holding 200MA, I am long	0	1	1
2021/12/30	16:45:03	I?€?m diving into the $AMZN chart a bit more here..	0	5	1
2021/12/30	16:42:12	$AMZN lol this OptionsPlayer clown is desperately trying to keep his "premium" room subscribers by blocking bears ????	0	0	1
2021/12/30	16:40:44	$AMZN wanna hear AMZN split tonight as magic then we may see $200 run. beside this news, nothing will happen only down to 3300 ???	0	0	1
2021/12/30	16:40:20	@OptionsPlayers I don't care who you are. But looking at your thoughts on $AMZN, I know you are a clown who runs a premium room to make others fool ????	0	0	1
2021/12/30	16:35:34	Let's look at a bullish example of how they work : Verticals are when you BUY a call/put at a strike &amp; SELL a call/put at a further strike. The premium you pay is the DIFFERENCE IN COST of the two. This makes the cost VERY CHEAP, even on names like $TSLA, $AMZN, etc (3/9)	0	5	2
2021/12/30	16:35:00	$AMZN has not closed under ma200 since 11/01.	0	20	1
2021/12/30	16:30:32	@MarketRebels $AMZN - who delivers to the world anything you want will overtake $AAPL who provides a phone	0	0	2
2021/12/30	16:29:13	$AMZN The scam continues. They will pin it at 3350 tomorrow to be 0.0% on the year. 3rd largest stock in $SPY and they manipulate it like a penny biotech stock ???	0	1	2
2021/12/30	16:27:38	$AMZN 3350 tomorrow in a boring last day of the year? ???? ????	0	1	1
2021/12/30	16:21:43	$AMZN Below Avg Volume Daily appearances since 2010: 148 Close 5 days later ??: Avg: 9.67 SD: 46.96 Worst: -106.37 Best: 286.37 10 days later: Avg: 13.56 SD: 43.34 Worst: -134.04 Best: 233.54 30 days later: Avg: 32.20 SD: 81.74 Worst: -180.72 Best: 397.21	0	0	1
2021/12/30	16:21:11	$AMZN I've got open BWBs, if it goes low enough by close tomorrow, I'll make a handsome profit, I say let them keep selling it off..... ????	0	0	1
2021/12/30	16:20:18	$AMZN still inside June with no momo yet not special ????	0	0	1
2021/12/30	16:16:39	$AMZN this things is gonna take a violent move up or down eventually ???	0	1	1
2021/12/30	16:15:50	$AMZN about to close below 200 ma ???	0	0	1
2021/12/30	16:11:24	If these MM's gotta buy up futs to neutralize their books from the JPM collar, think $FB could lead us higher. Perhaps $AMZN is due, or maybe $AAPL keeps stealing the show.	0	0	3
2021/12/30	16:10:55	$AMCX is the new $TSLA and $AMZN all in one!!!!!!!!!!!	2	1	3
2021/12/30	16:10:28	Small red day today. Tried to tame $AMZN on the weekly. Stupid thing went from 3 -&gt; 4 -&gt; 1. Sold for a loss. $AMZN debit spread we are in is beautiful. As we have been pounding Friday and EOY. ????Tomorrow is position day for 2022. ????	2	22	2
2021/12/30	16:06:34	Looking for $AMZN to fight for that 3400 psych level tomorrow and cruise into New Years...	0	0	1
2021/12/30	16:03:51	$AMZN daily candle looking pretty ugly.	0	1	1
2021/12/30	16:01:54	Anyone want a swing trade on $AMZN?	0	1	1
2021/12/30	16:01:17	Today Jeff's $AMZN shares are worth $168 billion, down from $169 billion yesterday. This is a loss of $557,635,483 and the equivalent of 7,435,139 Big Baller Brand hoodies.	0	1	1
2021/12/30	16:00:19	$AMZN it would not surprise me if this gaps down tomorrow bigly ????	0	1	1
2021/12/30	15:58:43	$AMZN this person know something and are making a few ducats ????	0	0	1
2021/12/30	15:58:24	I would avg. down here on $AMZN swing, i can?€?t Im away from my desk ????	0	0	1
2021/12/30	15:57:55	$AMZN lol bulls are still hopeful. ???	0	1	1
2021/12/30	15:56:08	$AMZN damn it!!!! Give us a good run up for New Years!!!! ????	0	1	1
2021/12/30	15:54:48	Straight lotto, literally zero or hero for me. 12/31 $AMZN 3500 CALLS. I took 100 cons. If I lose it all, I'm not worried. Be cognizant of your risk profile. ???€	3	35	1
2021/12/30	15:53:21	$AMZN every time I buy into options on this stock, the SPY crashes literally every time. Literally if I showed you my buy dates, the spy crashes that day or the next day. F***ing N****** ???	0	1	1
2021/12/30	15:51:47	$AMZN happy new year to us. Mm fucking us yet again ????	1	2	1
2021/12/30	15:51:08	$SHOP $AMZN $TSLA look weaker.	2	1	3
2021/12/30	15:48:29	$AMZN fcking hope so ???	0	0	1
2021/12/30	15:47:37	$AMZN Gap down to 3300 tomorrow ? ???	0	1	1
2021/12/30	15:47:21	@vnkumarvnk Hahahaha shove all your breakout charts up your assesses! FU all $AMZN chartists! Longs deserve this ! Cuccccky boy @ajassy	0	0	1
2021/12/30	15:43:02	$AMZN WOw, bought the AMZN 3400 weekly calls at 18 at the open, sold at 30 Now 11 WHAT A POS NOW !!!! Great day today ! ????	0	0	1
2021/12/30	15:42:38	$AMZN nice pullback almost grabbed those puts $SPY sitting back, bulls finally giving in on the vwap rejection all day	0	0	2
2021/12/30	15:28:55	We are still holding our 3350/3400 calls spreads for $AMZN expiring tomorrow, hoping to max them if the stock closes above $3400. Also, we have the 3500 calls for next week. We will decide early next week if we keep it or sell if for a loss.	1	0	1
2021/12/30	15:27:55	$AMZN pin it at 3440 ????	0	0	1
2021/12/30	15:24:04	@TradeBlueOyster Your primary thesis is waaay late.... $AMZN already has a strategic position in $BB.	0	0	2
2021/12/30	15:19:22	$AMZN now they are playing with premiums as well. MMs are SAVAGE. Lol...keep shorting.... ???	0	0	1
2021/12/30	15:14:46	Which breaks out of the range for good first $Amzn $Iwm	0	1	2
2021/12/30	15:09:53	@HarvardWinters if you look 2 years ago, im looking at my notes here "other" was 26.2% of 3p figure for $AMZN this year its 31.4% so its more significant how as 3P rises, so do amazon ad sales in real terms and as a percentage of 3P sales. 1P sales dont lead to ad sales.	0	0	1
2021/12/30	15:08:36	$AMZN which way are we going for power hour? ???	0	0	1
2021/12/30	15:08:06	@MarketRebels $GOOGL share price will finish higher than $AMZN share price.	0	1	2
2021/12/30	15:04:14	$AMZN I don't want to say the word, But I really want to say FUCK AMZN ???	0	0	1
2021/12/30	15:01:11	@amazonholder1 Isn?€?t every Wall Street firm in love with $AMZN? Are you saying they?€?re underestimating Q4 revenue?	0	0	1
2021/12/30	15:00:18	The retail sales are through the roof! $amzn looking for a breakout, potential upward trend ???? in short amount of time ???€???€???€	0	0	1
2021/12/30	14:51:34	$AMZN last hour, as we know this is called power hour, if it still doesn't run, I think we should take care of our burn scar. ????	0	0	1
2021/12/30	14:47:15	Hypothesis: $AMZN underperformance of late is due to 1) high capex + 2) high share issuance depressing the all important metric: FCF/share	1	1	1
2021/12/30	14:43:28	I havnt looked at market in like 10 days still but feels like Everytime I?€?ve peeped $amzn price it?€?s been within like a $10 range of 3400 hahaha	0	5	1
2021/12/30	14:39:04	$AMZN max pain this week is 3390 going into a holiday weekend. Wasn't really expecting too much movement. A close above 3400 would be a gift this week. ???	0	0	1
2021/12/30	14:38:20	Bitcoin's mcap went from 100B to 1T in almost 1 year. The market has changed. It's a large asset now. Forget huge spikes upwards. You won't see $AMZN or $MSFT doing 300% parabolic spikes every 6 months. You will see lots of boring sidewats consolidation though.	0	0	2
2021/12/30	14:37:55	$AMZN wtf is wrong with this old hero ????	0	0	1
2021/12/30	14:37:16	@profplum99 Correlation and divergence are very diff. Stocks have always been correlated. But if indexing was distorting returns, divergence should be tighter given every passive $1 allocated is distributed pro rata to the 'index' holdings. $AMZN +4% vs. $GOOG +67% is divergence in my book.	0	1	2
2021/12/30	14:36:19	$AMZN moneys are in FB NOT AMZN ???	0	0	1
2021/12/30	14:32:26	1900 $AMZN JUN2023 $3900 Cs trade 327.45, rolled from JAN2023 $3700	1	3	1
2021/12/30	14:28:13	$AMZN waiting for it to break 3390 and will add next set of weekly puts to take it RED! ???	0	0	1
2021/12/30	14:20:54	$AMZN This is the worst stock of the EOY ???	0	0	1
2021/12/30	14:19:37	going to give $AMZN another go here 12/31 3500c @ $1.25 and 12/31 $AMZN 12/31 3450 $3.5	0	0	2
2021/12/30	14:18:04	$AMZN $FB Baird Names Amazon and Meta as Top Large Picks for 2022 .. $VRAR #METAVERSE	2	16	3
2021/12/30	14:14:54	$AMZN trash mother f , will cancel prime member today !! ????	0	0	1
2021/12/30	14:14:25	$AMZN just stop buying it ????	0	0	1
2021/12/30	14:13:35	$AMZN head and shoulder on monthly ???	0	0	1
2021/12/30	14:11:40	$amzn Dec 31st $3450 call Current fill price:3.40	0	1	1
2021/12/30	14:10:36	$amzn been killing my account all week ????	0	1	1
2021/12/30	14:09:54	The stock market is kicking my ass. Wtf $AMZN	0	0	1
2021/12/30	14:04:20	$amzn bull traps on top of bull traps someone knows something and are saving their $$$ for a certain time	0	1	1
2021/12/30	13:58:56	$AMZN Amazon buyer 1900 June 2023 $3900 calls for $327.45, over $60M, as Jan. 2023 $3700 adjust - OptionsHawk ????	1	0	1
2021/12/30	13:54:52	$AMZN And beautiful 8 dollar fade. Weekly puts up 30% already. ????	0	0	1
2021/12/30	13:50:07	$AMZN 3500/3510 debit call spread for 01/21. Premium amount is 2.9.	1	6	1
2021/12/30	13:49:24	$AMZN Y?€?all ready $3500 tomorrow ???? ???	0	0	1
2021/12/30	13:43:10	$AMZN reclaiming 3405 multiple times today ???????????????????????€???€????????	0	0	1
2021/12/30	13:42:20	@Crussian17 Weiss is terrible but Josh Brown is slowly becoming the worst; he gave $AMZN a year end target of $5,000 just last month, pounded the table on $TRIP when it was $50 as the Netflix of travel, pumping $SHAK at $130 just to name a few?€?	0	0	3
2021/12/30	13:39:42	$AMZN I Buyer 1900 June 2023 $3900 calls for $327.45, over $60M in value ???€	2	3	1
2021/12/30	13:36:45	In $amzn $3460 weekly call lottos around $6 average to try to end the year nicely here on this name. I bought these too early and have been averaging down all day, let?€?s see a pop !	0	2	1
2021/12/30	13:36:03	$AMZN it looks like someone is loading bg quietly ???	0	0	1
2021/12/30	13:32:04	$AMZN sell that pop. Didnt break the wall. Get out. I?€?ll tell you when to re enter ????	1	0	1
2021/12/30	13:30:20	Amazon $AMZN buyer 1900 June 2023 $3900 calls for $327.45, over $60M, as Jan. 2023 $3700 adjust	24	156	1
2021/12/30	13:30:04	Prob too many eyes on it but $AMZN weekly spreads risk is so cheap I do have some lotto exposure. Would be ???? on top to this week	2	30	1
2021/12/30	13:28:16	$AMZN daily basing within many moving averages some above some below. ???	0	0	1
2021/12/30	13:26:37	$AMZN just beautiful consolidation, today?€?s resistance is the weekly 20 sma, sell covered calls until it stabilize at 3450	0	0	1
2021/12/30	13:24:31	$AMZN can start position here ???? ???	0	0	1
2021/12/30	13:24:15	$AMZN intraday RS at 3406.75	0	0	1
2021/12/30	13:23:56	$AMZN daily basing within many moving averages some above some below.	1	4	1
2021/12/30	13:23:27	@realwillmeade what's the borrow cost to short $amzn??	0	0	1
2021/12/30	13:22:43	$AMZN can start position here ????	0	0	1
2021/12/30	13:22:40	$AMZN yumm ???	0	0	1
2021/12/30	13:21:34	$AMZN dumped $56B~ into new property and equipment over the last year. The company has 3.5X operation cash flow over the last 4 years and has a near 20% ROIC. Is there anything stopping this company? I mean, do we really pretend there's actual competition?	0	19	1
2021/12/30	13:20:29	$AMZN buy buy buy!!!!!! ????	0	0	1
2021/12/30	13:18:20	Bought some $amzn below 3400	0	1	1
2021/12/30	13:18:16	Is $AMZN inverse of the market these days	0	0	1
2021/12/30	13:17:45	$AMZN 3500c 1/7 at 15.55 SWING ???????	0	0	1
2021/12/30	13:17:29	$AMZN price pushing back above VWAP	0	0	1
2021/12/30	13:15:14	$AMZN wound up so so tight on the 2 min right now......	0	1	1
2021/12/30	13:14:12	@foteps honestly man, with the way $AMZN has been moving lately; really wanted to take my small gain as well. If I don?€?t love something, I don?€?t want to be in it. ????????	0	1	1
2021/12/30	13:13:19	Taking an $AMZN call here ?€? holding opening range high, still in a larger falling wedge, should pop to the north soon. Looking at next week?€?s 3500c ?€? theta burn is only -2.10 Will also look to play weeklies on wedge break	1	3	1
2021/12/30	13:10:20	@vnkumarvnk Please report every single $AMZN chart criminals who pump up the stock. Please short this pos $AMZN and don?€?t even think about buying this?€?	0	0	2
2021/12/30	13:04:25	@weavertj @FiSurgi @M1_Finance I will use it to add to my $AMZN position	0	2	1
2021/12/30	13:03:14	$AMZN if this runs tomorrow morning sell your calls ???	0	0	1
2021/12/30	13:01:05	@amazonholder1 @jaredthetrader One thing I've long loved is Bezos was always consistent &amp; rare in not jumping on to treadmill of short term expectations - $AMZN could've shown profits much earlier, it could show more now if it wanted to - strong reinvestment &amp; good ROIC=beautiful fundamental growth. #stocks	0	1	1
2021/12/30	13:00:13	$AMZN laggard jassy Ceo out ???? ????	0	0	1
2021/12/30	12:59:40	@amazonholder1 @jaredthetrader it's a brilliant thread - thank you - I agree with all of it. I stumbled into a *very* small tranche of $AMZN ~20 yrs ago for all the wrong reasons - &amp; built rest of position (my largest) largely between '10 &amp; '14 - 1000% on your CapEx point (1/	0	3	1
2021/12/30	12:59:29	@SkydivingTrader Why did you exit the $AMZN 3400 put? It looks so weak right now.	0	0	1
2021/12/30	12:58:50	do u think $amzn would sell off if they announced a stock split?	0	0	1
2021/12/30	12:58:14	@StockMKTNewz $AMZN. I made some good money up and down.	0	0	1
2021/12/30	12:57:16	2 trades today. Got out of a choppy 3400P on $AMZN for a small % gain. Also, got a small gain on a $MRNA 255C. Will post charts later and reasons why I exited. I will always take constructive criticism. Thanks!	0	2	2
2021/12/30	12:56:41	i tweet way too much about $AMZN especially considering i almost never touch it. i think it just confuses me the largest marketplace in the world is so underpriced. and it?€?s AWS services being industry standard for cloud.	0	0	1
2021/12/30	12:55:26	here?€?s the thing $AMZN been sitting at the bottom of the channel for the past 2 weeks it looks ready to make a significant move to the top of the channel. if lucky maybe get a run above it	0	0	1
2021/12/30	12:55:25	@nonprophetcap Looks like $AMZN	0	1	1
2021/12/30	12:53:45	$AMZN to 8000? if it beats antitrust why not	0	0	1
2021/12/30	12:50:43	My stock experiment of $TSLA &amp; $AMZN is up ~25% from early 2021. My crypto experiment is up about ~4.5x. Will continue to learn and adjust along the way.	1	5	2
2021/12/30	12:50:15	$AMZN watch if this goes red lol ???	0	0	1
2021/12/30	12:47:33	$AMZN great the just published some 2 yr news smh ????	0	0	1
2021/12/30	12:47:05	@abhishek8326j @OphirGottlieb @tradingview Bullish on $CFLT? Market Cap &gt; 50x TTM Revenue, unprofitable. $AMZN has a managed Kafka service (MKS), plus their own competitor with Kinesis Data Streams and Kinesis Data Analytics. Best of luck ...	0	1	2
2021/12/30	12:44:55	$AMZN options pricing in a nice move.	0	1	1
2021/12/30	12:43:56	If you want a hedge, your better off buying a put against a stock that can drop a lot at the level. In my case its $AMZN. Cant play $SPX puts yet until we see one 20-30 pt down day.. Market will keep holding but ppl will lose money because premiums are being burned.	0	1	2
2021/12/30	12:39:32	$AMZN 3400 come on ???????????? ????	0	0	1
2021/12/30	12:38:40	How @JeffBezos was created ???????????? $AMZN	0	1	1
2021/12/30	12:37:20	own companies you use everyday and really cannot live without even if you hate them... $AMZN, $UBER, $ZM, etc.....	0	0	3
2021/12/30	12:34:32	got in $amzn puts to hedge here	0	0	1
2021/12/30	12:29:15	i believe $tsla stole $amzn shine today	0	0	2
2021/12/30	12:27:14	$AMZN waiting for it to go red like it does every single day. Worst stock of the year.	0	9	1
2021/12/30	12:26:31	@khamdev @JeffBezos @ajassy Longs are so fuuucccked lol. $AMZN can?€?t hold any gains for shiiit. Short this every time it turns green!	0	0	1
2021/12/30	12:23:36	$AMZN Nasdaq going higher, lets go! ???	0	0	1
2021/12/30	12:17:32	$AMZN has to break out prove 20 SMA which is at $3418.31 for any meaningful run. Sadly it?€?s being kept down. ???	0	0	1
2021/12/30	12:13:04	@OptionsMir $AMZN flagging ???€	0	0	1
2021/12/30	12:12:46	$AMZN Has been a big chop fest, range trade for months, allowing the 200d to catch up to it. If the indices power higher next year it needs new leaders. This name has to be well placed	0	0	1
2021/12/30	12:03:21	$AMZN Strike: 3900.00 Expiration: 2023-06-16 Call .AMZN230616C3900 Price: 327.45 Size: 1729 Time: 2021-12-30 12:03:21PM Premium: $56,616,105.00	0	0	1
2021/12/30	12:03:21	$AMZN Strike: 3700.00 Expiration: 2023-01-20 Call .AMZN230120C3700 Price: 299.65 Size: 1073 Time: 2021-12-30 12:03:21PM Premium: $32,152,445.00	0	0	1
2021/12/30	12:01:48	$AMZN BULL FLAG STARTING TK BREAKOUT	1	1	1
2021/12/30	11:50:31	$AMZN 3450C 12/31 back @ 5.00, re-entering small for another scalp	1	2	1
2021/12/30	11:46:29	@carlos41423654 @skaushi $AMZN is the Sleeping Giant, does this every couple of years, then doubles in a month Tough to time the ride, so you stay long $FB is the one I'm betting on the house on, Super cheap Could easily see this as the next $1000 stock Would love to see a triple over next 24 months	0	0	2
2021/12/30	11:46:19	$amzn on thin ice below 3400 still holding the intraday downtrend line	0	0	1
2021/12/30	11:46:05	@happyhr10 @worstideasTST @reilly_mcadams Oh... "Just a big telephone book matching people together rest is bullshit" What is $AMZN exactly if not a big telephone book matching people together? What is $ABNB? ????	0	0	2
2021/12/30	11:44:23	$AMZN loading dips for next weeks move	0	1	1
2021/12/30	11:43:58	$amzn should go to 0	0	0	1
2021/12/30	11:39:16	$AMZN bears about to eat shit ????	0	0	1
2021/12/30	11:38:45	@ATMSnipes Whats your $amzn macro count? I have 38800-4000	0	1	1
2021/12/30	11:38:07	@amazonholder1 and $amzn is a big 1-2 then 1-2 1-2 so its a triple 1-2. ???€	0	0	1
2021/12/30	11:33:52	$AMZN blast off time!!!!!! ???	0	0	1
2021/12/30	11:30:05	$AMZN 3450 by close!!!!! ????	0	0	1
2021/12/30	11:29:48	$AMZN $NFLX watching these tomorrow	0	0	2
2021/12/30	11:25:43	In $AMZN 3405c expensive at 17.70 only have 2, risky	0	0	1
2021/12/30	11:24:00	$AMZN bear flag on bigger picture ???	0	0	1
2021/12/30	11:22:44	$AMZN Good night bulls. ????	0	0	1
2021/12/30	11:22:22	$AMZN love how consistently disappointing Amazon is lol ???	0	0	1
2021/12/30	11:15:46	$AMZN - SPEC BULL BET	0	0	1
2021/12/30	11:13:30	$amzn setting up for a huge move.. dont let these bums scare you	0	0	1
2021/12/30	11:12:23	@BeaglierCap $amzn should play catch up once they start showing more fcf	0	2	1
2021/12/30	11:11:43	Swinging $AMZN 3740 01/07/21 @ 1.91 *Super Risky*	1	2	1
2021/12/30	11:11:21	$AMZN scalpers dream on calls	0	0	1
2021/12/30	11:09:09	New post in Flow Room (These are not alerts): $AMZN 12/31 $3410 calls bought 251x ABVOE AK $17.50	0	0	1
2021/12/30	11:08:47	$AMZN not letting us down today! ????	0	0	1
2021/12/30	11:07:06	$SPY holding nicely, $AMZN 3529 again soon ????	0	0	2
2021/12/30	11:06:34	SWEEP 220 $AMZN 12/31/21 $3410 calls for $17.74 Spot: $3404.46 Volume: 2,253 OI: 883 IV: 25.40% Premium: $390.3k Sector: Consumer Cyclical	0	0	1
2021/12/30	11:06:33	they will add premium on $AMZN puts under 3383	0	0	1
2021/12/30	11:05:46	$AMZN hitting stop losses ???	0	0	1
2021/12/30	11:04:34	$AMZN just like clock work. Up in the morning. And down by 10. And free fall by noon. And close red by end of day ????	0	0	1
2021/12/30	11:04:17	Okay $amzn algos you win.. I?€?m never touching this name again ????	0	1	1
2021/12/30	11:03:56	@ProblemSniper Is $amzn ready to swing? Options algo says no. Been waiting for it to do something	0	3	1
2021/12/30	11:03:06	$AMZN lol bulls never learn.this won?€?t hod gains.I REPEAT ????	0	0	1
2021/12/30	10:59:29	Please tell Pelosi I'm expecting a $DISH/DTV deal any day now $AMZN $T	0	0	3
2021/12/30	10:56:59	New post in Flow Room (These are not alerts): $AMZN $3450 calls bought ABOVE ASK 574x $6.50 12/31 EXP	0	0	1
2021/12/30	10:55:23	$AMZN SPEC BULL BET	0	1	1
2021/12/30	10:53:52	@Jake__Wujastyk I just need $amzn to hit 5000 by tomorrow ????????	0	33	1
2021/12/30	10:53:41	New post in Flow Room (These are not alerts): $AMZN $3450 calls bought 149x ABOVE ASK $6.99	0	0	1
2021/12/30	10:53:17	$AMZN SPEC BULL BET	3	22	1
2021/12/30	10:53:17	$AMZN weekly #superlotto $3450 Heating up???€???€	0	3	1
2021/12/30	10:53:00	$SPY holding nicely, $AMZN 3529 again soon	0	1	2
2021/12/30	10:51:56	SWEEP 789 $AMZN 12/31/21 $3450 calls for $6.62 Spot: $3403.75 Volume: 11,092 OI: 3,905 IV: 27.96% Premium: $522.2k Sector: Consumer Cyclical	0	1	1
2021/12/30	10:48:38	$AMZN go Jassy baby go !! ???	0	0	1
2021/12/30	10:48:22	New post in Flow Room (These are not alerts): $AMZN 12/31 $148 calls bought ABOVE ASK 368x $2.91	0	0	1
2021/12/30	10:45:53	$AMZN OUT FOR PROFIT ITM HERE :)	0	0	1
2021/12/30	10:40:57	$AMZN it?€?s encouraging that there are plenty of bears here &amp; that even the bulls are very measured in there expectations .. ???	0	0	1
2021/12/30	10:38:54	Anyone want a swing trade on $AMZN?	4	180	1
2021/12/30	10:37:07	$AMZN Dec 31 $3410C entry $19.7 2 contracts daytrade :)	0	0	1
2021/12/30	10:36:31	$AMZN all this is on super. Low volume Not convinced. Again a trap! ????	0	0	1
2021/12/30	10:35:38	$AMZN finally a good move up, has to hit 3450 though ???	0	1	1
2021/12/30	10:35:06	$AMZN holding 3405 nicely	0	1	1
2021/12/30	10:34:48	$AMZN $3414 is first line of resistance. Gotta get across this. ???	0	1	1
2021/12/30	10:34:28	$AMZN lets not get our hopes up probably will finish red like always ???? ????	0	0	1
2021/12/30	10:33:39	@ripster47 $AMZN 3500c 12/31 lotto at 3	0	0	1
2021/12/30	10:32:54	$AMZN can still see another leg lower towards $3161- $3020 area lower where buyers should be waiting to appear again #Elliottwave #Trading #Amazon	0	0	1
2021/12/30	10:32:20	And that?€?s what you call a clean sweep ???? $AMZN $SQ $NVDA #FinTwit #Bitcoin	0	0	3
2021/12/30	10:29:41	Just dumped $ARKF &amp; $AMZN took some losses and scooped up more $TSLA that I will LIFO when taxes are due in April.	1	14	3
2021/12/30	10:29:15	$AMZN We werw just at $3,750 a month ago LFG!! ???	0	0	1
2021/12/30	10:28:54	$Sq prolly bottomed, $dis and and $amzn too	0	0	3
2021/12/30	10:28:33	@amazonholder1 What's your take on $AMZN's avoidance of any real level of a buyback?	0	0	1
2021/12/30	10:28:30	$AMZN 3500 tomorrow?	1	1	1
2021/12/30	10:28:24	$AMZN reversed as it reclaimed 3397. It needs to get above 3430 to show some momentum for a move higher at the beginning of next year. A lot of call options are being bought for such a move	0	0	1
2021/12/30	10:27:13	$AMZN algorithm set to stop at +1% Intraday, but can go down &gt;1%. its In a healthy consolidation still.	0	0	1
2021/12/30	10:26:35	Lost a few hairs trading this $AMZN contract	0	0	1
2021/12/30	10:26:25	@BeaglierCap $fb $amzn	0	1	2
2021/12/30	10:25:31	$AMZN Cmon break new highs!! ????	0	0	1
2021/12/30	10:23:28	New post in Flow Room (These are not alerts): $AMZN 01/07 $4050 calls bought 500x AT ASK $.50cents	0	0	1
2021/12/30	10:22:35	@BullTradeFinder Don't tempt me with a good time.. come on $AMZN	0	1	1
2021/12/30	10:21:59	Always play with SL. do not loose capital. Day trade only from profits of swing trades. If at the end of the day u r stuck to the screen watching markets then what was wrong with your job? Do not exchange one master for another $FB; $AMZN; $SPX	0	2	3
2021/12/30	10:21:27	@amazonholder1 $AMZN I own a lot as well, second largest position. Patience will pay off. Everyday the stock just sits, it is getting cheaper. Eventually it equals out - to the upside!	0	0	1
2021/12/30	10:19:30	$SHOP already hit 1425.Need a closure 1418.5 to hit 1450/51-1500 $AMZN $MELI	1	1	3
2021/12/30	10:18:58	@BlueChipPremium $AMZN is the worst performer amongst FAANG this year but next year might be a different story.	0	1	1
2021/12/30	10:17:35	$AMZN moving up well	0	1	1
2021/12/30	10:17:33	Lotto $AMZN call 12/31 $3500 3.65 fill	0	1	1
2021/12/30	10:16:52	Shout out to @amazonholder1 for his great work on the company What's great about $AMZN is that it's always been cheap because it's always seen as expensive	0	10	1
2021/12/30	10:16:11	$AMZN 3450c is cheap 9.05 exp tomorrow (high risk too) as alotto	0	0	1
2021/12/30	10:16:03	$twtr 1/2 1/2, looks quite strong potential big bottom. $amzn same look. Love 1/2 1/2 setups ???€ ???€	0	0	2
2021/12/30	10:15:54	@ratna555 @MaxTheComrade It is but still pretty under the radar, their marketing efforts are growing but their product offerings is pretty subpar with $AMZN and specially with $MELI at the moment.	0	0	2
2021/12/30	10:15:07	$AMZN long 3430 calls	0	1	1
2021/12/30	10:14:47	Out $AMZN +15%	0	0	1
2021/12/30	10:14:26	$AMZN Strong bounce Market seems to ease up	0	0	1
2021/12/30	10:14:23	$AMZN looking to have a 100+ point day	0	4	1
2021/12/30	10:13:45	$AMZN some call buying	0	7	1
2021/12/30	10:13:37	In $AMZN rapid flow	0	1	1
2021/12/30	10:12:39	Hell $amzn. ????	0	1	1
2021/12/30	10:12:30	$AMZN 3450s went from 3.50 to 10 I'm sick	0	12	1
2021/12/30	10:11:16	$AMZN 3372 is the level to hold for a chance to run up near 3490.	0	0	1
2021/12/30	10:10:21	$AMZN $ROKU looks like the santa claus rally is failing to materialize this year. how about a New Years rally?? ????	0	0	2
2021/12/30	10:09:24	@StockHollywood What is this bright, lush color besides the $AMZN ticker? I thought I would never see that happen again in my life ????	0	1	1
2021/12/30	10:09:03	The 1-2's are working, even $amzn, W3's starting.	0	1	1
2021/12/30	10:08:24	@natbrunell I'd love for $AMZN to announce that, so the stock would move. It's been flat since fall 2020.	0	0	1
2021/12/30	10:08:17	$GOOGL may follow this $AMZN pattern slower buy volume trickles into a breakout	0	1	2
2021/12/30	10:07:32	Dear $AMZN, after what you did to me this week, you kind of owe me $3450. Love, ME.	0	0	1
2021/12/30	10:07:08	$AMZN maybe year end push to 20/50 dma like SHOP- let?€?s see the 3535	0	0	1
2021/12/30	10:07:06	$AMZN $4000 by March ? Could Begin another run in a few days..... How about that split news? Bezos looking for a Jan 12th b-day present Tick Tock Jassy	0	1	1
2021/12/30	10:06:45	$AMZN nice move very slow buy volume trickling in algos truly suck, but LFG	0	1	1
2021/12/30	10:05:48	Had some 3500 call fly's on $AMZN, but running out of time so took the small loss and adjusted into a January bull put spread to make back that loss maybe	0	5	1
2021/12/30	10:05:46	$AMZN puts was good, let?€?s see what calls bring. 3385c	0	9	1
2021/12/30	10:04:59	$AMZN took my lunch money. Will re-evaluate. Still like it off the 3383 level 200MA	0	2	1
2021/12/30	10:04:37	$AMZN looks better .	0	0	1
2021/12/30	10:02:06	Most Active EQTY Option Highest % Vol Increase $AMZN Contracts:37032 Vol ^ %79.83 Calls %64.74 Puts %35.26 Highest Daily Vol $BABA Contracts:92935 Vol ^ %217.68 Calls %76.50 Puts %23.50	0	0	2
2021/12/30	10:02:02	$AMZN worst stock. Is big PM every morning then trash all day ???	1	0	1
2021/12/30	10:01:40	$AMZN green reclaimed vwap reclaimed	1	1	1
2021/12/30	9:57:49	@Preston_Trades $AMZN $DKNG my top 2 picks	0	1	2
2021/12/30	9:52:43	$AMZN uh oh!!!!! Blast off. ???	1	0	1
2021/12/30	9:50:25	Problem for S&amp;P500 rn is both $AMZN and $TSLA Look how close they are to my pivots 3380 and 1050 ????	4	113	2
2021/12/30	9:50:00	$AMZN here we go!!!!! ???	1	0	1
2021/12/30	9:48:36	$AMZN 3450c 12/31 small @ 4.40 on 200sma reclaim ~3382	1	0	1
2021/12/30	9:47:28	As u see we sure can get $SPX call and $AMZN put and play their divergent trends	0	2	2
2021/12/30	9:45:54	$AMZN 3300 ps at 2.5 these can go to 7 if breaks down	0	0	1
2021/12/30	9:44:13	stopped out $AMZN -10.00	0	1	1
2021/12/30	9:43:11	$AMZN watching 3405 for push to 3409, 3415, 3420, 3424. $TSLA can try calls over 1078 to get 1081, 1084, 1090, 1095, 1095+. ???	0	0	2
2021/12/30	9:41:25	lol nope nvm - what a mess that's enough for this week $AMZN	0	2	1
2021/12/30	9:40:59	ah. $amzn doing $amzn things. worst stock publicly listed without a doubt. shameful action tbh.	0	1	2
2021/12/30	9:40:49	#ALERT $AMZN P 3330 at 4.35- risky	0	0	1
2021/12/30	9:40:24	$AMZN g/r thing can't find momo ever	0	2	1
2021/12/30	9:39:56	$spy new ath $amzn nlod lol	0	1	2
2021/12/30	9:38:26	will try another $AMZN long if we get 3384	0	1	1
2021/12/30	9:35:36	$AMZN lost nearly $1 billion on its international business in its most-recent quarter	0	0	1
2021/12/30	9:27:17	Giant MOC on $amzn yesterday looked buy side... Maybe tyme let's see.	0	5	1
2021/12/30	9:16:51	$AMZN @NoNo123 amazing this is ending the year 3400-3500 ?????????€???€??? ????	0	1	1
2021/12/30	9:16:13	$AMZN lost nearly $1 billion on its international business in its most-recent quarter	1	2	1
2021/12/30	8:52:33	@DrStoxx $AMZN coming soon to the rescue as well	0	0	1
2021/12/30	8:50:16	Watching $AMZN today same plan as yesterday Could be a choppy / range day again esp if $QQQ can't regain 403. $TSLA could hold tech back too if it stays red Imo wait 15 - 30min after market open then analyze setups	0	2	3
2021/12/30	8:45:56	@RobEducated lets not forget liz warren recently tweeted about the massive profits grocery stores were printing, if she knew Amazon was really doing $200b/q in revenue, she might stroke out and hop on her private jet to head to $AMZN headquarters for a meeting	0	1	1
2021/12/30	8:13:14	@Lenny_Hill_ That definitely helps. It can get personal though ???? $AMZN	0	0	1
2021/12/30	8:04:34	$AMZN Twitter Sentiment on 29 Dec 2021 was: ??? Positive 46.4% ??? Negative 10.9% ??? Neutral 42.7% ????????????????????????????????????????????????????????????	0	0	1
2021/12/30	7:49:56	Like for calls today $NVDA $AMZN $SQ	1	0	3
2021/12/30	7:47:33	$AMZN +$30 today ???	0	1	1
2021/12/30	7:41:42	$AMZN Long employees in WA are selling before EOY to avoid taxes in 2022. They?€?ll buy their position back and this will move higher.	1	2	1
2021/12/30	7:33:26	$AMZN if it goest under $3350. I am in ????	1	0	1
2021/12/30	7:32:06	$AMZN -$30 today ????	1	0	1
2021/12/30	7:09:00	$AAPL $AMZN $NVDA Upside &amp; Year End Rally ???	0	0	3
2021/12/30	7:06:53	@karenfinerman Goodluck to $fdx , Its not easy to stand infront of that $Amzn train	0	0	2
2021/12/30	6:58:38	@jaredthetrader I think its less antitrust, and more they wanna keep attack dog Liz Warren off their ass. She's already calling out grocery stores for excessive profits LOL so $AMZN is hiding profits with massive capex and underreporting 3P size for now haha	0	7	1
2021/12/30	6:49:20	$AMZN any predictions for today ? ????	0	0	1
2021/12/30	6:48:15	$AMZN big boys loading PM ???	0	0	1
2021/12/30	6:47:39	the reality is Amazon will have added maybe $15b+ of incremental dollars this holiday season bc 3P is growing faster than 1P, much faster, last Q 3P grew 18.67% YOY while 1P grew 3% YOY. This is actually the best scenario imaginable for $AMZN .	0	18	1
2021/12/30	6:47:38	Now why is this so important $AMZN posts this note? Q4 2020 was their biggest 3P ever coming into this year, $27.33B. Amazon says this Holiday Q was bigger,more 3P sales means more 3P fees, more ads, &amp; knowing what we know(from my pinned thread), 3P fees are their biggest segment	0	8	1
2021/12/30	6:47:37	So technically speaking, the GMV of items sold through $AMZN was up $13B dollars year over year, that is a massive jump, over $1b/week higher than a year where we were on a worldwide shutdown due to covid, blows the media's "people returning to malls narrative" out the water.	1	12	1
2021/12/30	6:47:36	First off before I get to the thread, let's do some quick math, there were 29 days between black friday and christmas. $AMZN says US 3P sellers sold 11,500 products per minute.That means in a timeframe of 41,760 minutes, US 3P sellers sold 480,240,000 items,in 29 days wow!	0	13	1
2021/12/30	6:20:54	@10BaggerDan Yes. Except for $AMZN. The stock price hasn?€?t grown in 2021. Along with $FB they remain underpriced	0	0	2
2021/12/30	4:30:21	$AMZN continues to be the weakest link of the FAANG type stocks. It is once again approaching its 200EMA around 3350. This may become a January effect stock too given its poor performance in the past 12 months	0	1	1
2021/12/30	4:27:20	$AMZN 3500 by Friday ???	0	1	1
2021/12/30	3:51:03	$AERC $AMZN ?€?.29/12/2021. Not just vaccines, aeration and ventilation are needed to defeat Covid at school, college and university, terminal?€??€?. The WHO also says so " ???	0	0	2
2021/12/30	3:10:09	$AMZN futures green like a leprechauns weenie baby!!!!!! Pot of gold for amazon tomorrow!!!!!! ????	0	0	1
2021/12/30	2:20:36	@labna31 @TomGardnerFool I think this is a bit harsh, nobody can predict the exact timing of any correction. More importantly, they shared the fundamentals of why this company will do well long term. Remember $NFLX and $AMZN going under before soaring?€?	0	0	2
2021/12/30	2:13:50	$RGS Is $AMZN buying this? ???	0	0	2
2021/12/30	2:13:10	My primary bull thesis is that I suspect that one day, $amzn will take a strategic position in $bb, or just buy it outright. They are not known for their partnerships, but they are known for their acquisitions years before the competition. Dating before popping the question?	1	18	2
2021/12/30	1:39:19	$QQQ $AMZN ???	0	0	2
2021/12/30	1:15:56	@InstinctMarkets Perhaps some are runaway gaps (ala $AMZN Oct 2009, Jan 2015, Apr 2015)	0	0	1
2021/12/30	1:06:06	@anthony_einhorn $AMZN chillin at 200d SMA. Think it?€?ll run up decent in January/Feb finally. $AFRM and $SOFI look good as well.	0	4	3
2021/12/30	0:47:32	@CathieDWood Tell me you weren?€?t in the investment game in Y2K without telling me you weren?€?t in the investment game in Y2K. If you were there, you would know that your ?€?innovation?€? stocks were exactly the stocks that had crashed in Y2K. I mean $AMZN had a 90% decline, peak to trough in Y2K.	0	3	1
2021/12/30	0:37:33	$AMZN Mark it, write it down, memorize it I don?€?t give a shit what you need to do but I?€?m telling you tomorrow this goes over 3700. Come check in with me at 4 o?€?clock tomorrow and see what I mean ????	0	2	1
2021/12/30	0:31:40	$AMZN I'm bullish while my technical reading are not. ????	0	0	1
2021/12/30	0:12:17	$AMZN this one keeps sliding downwards. I actually wonder which one will we see next $3600 or $3200? ?????????€??????? ????	0	0	1
2021/12/30	0:11:36	$AMZN this one keeps sliding downwards. I actually wonder which one will we see next $3600 or $3200? ?????????€??????? ????	0	0	1
2021/12/29	23:54:02	$AMZN heading back to 3,400 ???€	0	1	1
2021/12/29	23:17:49	Feel like I?€?m getting hatred for $Amzn. Was a lotto and the only loss posted all week. And not a loss yet. Lol	0	1	1
2021/12/29	23:17:26	Big tech - 20% $TSLA, 10% $AMZN (still debating if I should choose $GOOG instead.)	1	2	3
2021/12/29	22:57:49	@JoTrader4 I think $AMZN will be a major outperformer in 2022/2023/2024. More automation in distribution centers and ev fleet. They will drive costs down. AWS will continue to grow rapidly. Really like this company and think it is primed for huge gains. Have been adding down here!	0	2	1
2021/12/29	22:51:28	@EricJhonsa It seems like $AMZN could rip after ER. the lower expectation is good for stock. Retail number seems to be good and AWS is a monster.	0	7	1
2021/12/29	22:50:12	$AMZN got clapped. Needs to break 3390 tomorrow. It's still holding 200d SMA on the daily and it's known to bounce pretty hard off this level, so tomorrow will be interesting.	0	1	1
2021/12/29	22:32:06	@TradingThomas3 $AMZN is a wet noodle	0	0	1
2021/12/29	22:24:23	@cmsholdings Both can be true. Dot com bust, most projects went to $0, but world changers like $AMZN emerged from it. HOWEVER, $AMZN still lost 90%+. You can pick the right horse &amp; still get rekt.	0	0	2
2021/12/29	22:19:09	@NlCKStocks $amzn I like long term not saying it has the best chart short term, but I think if we can get another pullback it would be a great chance to set up a long	0	2	1
2021/12/29	21:31:04	@GOON8686 @BoredApeYC So is that a yes? Should early Amazon investors be paid $AMZN dividends even if they sold their stock 2 years after IPO?	0	0	1
2021/12/29	21:26:01	@JonahLupton Feel better ! Get nubilizer from omron and some silver to inhale. All on $AMZN	0	1	1
2021/12/29	21:24:54	@80sCouple2021 @EmmetPeppers Replace $AMZN with $GOOG or more $TSLA	0	0	3
2021/12/29	21:18:21	@FradeDuarte $amzn is cheaper now compared to pre-pandemic	0	3	1
2021/12/29	21:10:06	@Mindwbw I?€?m ready for $AMZN ???€ kinda disappointed we didn?€?t get our usual Christmas rally Monday but I?€?ll take NYE rally!	0	3	1
2021/12/29	21:08:38	If you have a small account and you?€?re not consistent, you have no business trading $TSLA and $AMZN. Stop complaining about your red day, you earned it.	0	0	2
2021/12/29	20:57:42	@I_BUY_TSLA I think if they spun off AWS, that would help. I?€?d expect when $AMZN finally breaks out, it could move quickly, based on the wide base.	0	0	1
2021/12/29	20:56:32	@AdamSinger Why do you call it the $AMZN of genomics? It seems more like a flywheel where customers order genomic tests that that train the AI to further improve testing, like $GOOG with search or $TSLA with full self driving.	0	2	3
2021/12/29	20:47:21	The behemoth $AMZN clinging onto the 200MA on the daily Make or break time ????	1	12	1
2021/12/29	20:44:06	@yourmisspetal Well known Wall Street consensus over decade... Never short $AMZN, never bet against @elonmusk .	1	2	1
2021/12/29	20:43:44	@snorlax_uw Best.. $AMZN. WORST.. $BABA	0	1	2
2021/12/29	20:39:40	@paperhanding_GC Lol this must come@after the partnership with $AMZN &amp; $VISL	0	1	2
2021/12/29	20:24:26	@karenfinerman $GOOG was one of those positions that had me shaking my head for several years as it underperformed other #FAANG stocks. This was a comeback year performance-wise &amp; patience really paid off. Let's hope $AMZN gets a whiff of that $GOOGL magic &amp; patience again turns success in '22	0	1	3
2021/12/29	19:33:50	@PartridgeCap @catapultcap Gotta get in on some ?€?stock slices?€? (ha the Schwab moniker for fractional shares - for me, insofar as I can tell, if they were purchased as whole units, they?€?re whole units forever - so no e.g. taking profit on 0.34 of an $AMZN share ????)	0	0	1
2021/12/29	19:22:57	@MichaelSimm_F @EvrybodynthrMom @SethDillon I don?€?t endorse taxing unrealized gains, nor do I agree that the capitalization of the stock market is an ?€?unproductive store of value.?€? More than 10% of $AMZN is held by retirement funds that 35M+ retired Americans rely on to survive. Same for most blue chip stocks. ????	0	1	1
2021/12/29	19:17:02	@ListADA420 @PayPal I like this game. $AMZN has also not listed $ADA today.	0	2	2
2021/12/29	19:00:20	@EricJhonsa pre '21, there wouldn't have been a time where I would have hesitated to take the other side of a bet that $MSFT would outperform $AMZN in a fiscal year by 50% at any time in the 21st century the more you learn, the less certain you become about things is a good lesson, i think	0	1	2
2021/12/29	18:59:59	@DereckCoatney $AMZN too!! Feels like it will go down though	0	0	1
2021/12/29	18:56:24	@BaronDror I think $AMZN still has a lot of runway, AWS, is still growing really fast and the margins are insane	0	1	1
2021/12/29	18:49:31	@marketeuphoria Absolutely agreed there &amp; have even been noting this since 2019 but the results of those decisions have far exceeded even my 10 year expectations within just 2 years. I will say that long term I think $AMZN ends up being the best at this &amp; actually have been doing this but less.	0	1	1
2021/12/29	18:47:46	@TrungTPhan Maybe Jeff couldn't had created the value at McD what he created at $AMZN, these comparisons are stupid	0	3	1
2021/12/29	18:41:57	@TTremendous350 $AMZN ain?€?t worth it, homie. Hope you rich enough to avoid that shit	0	1	1
2021/12/29	18:32:44	@HomeOwn4All @DaddyGameStop Don?€?t close it out yet. $RKT is more like 3.3x P/B. It wanted to be the $AMZN of mortgage finance, but is turning out to be the $HOOD of mortgage finance.	0	0	3
2021/12/29	18:24:47	@Dorman06 I don?€?t touch meme stocks just like I don?€?t like to play big tech options like $amzn $googl even $Tsla tough. Made $300 yesterday down $400 on a option trade. Tough trade overall	0	0	3
2021/12/29	18:01:28	@BaronDror Yea for some, like $AMZN, they invest so much in R&amp;D, they could be hugely profitable if they wanted to be Something to watch	0	1	1
2021/12/29	18:00:18	@LSKMSun Yes clearly $AMZN with AWS Retail and now a huge advertising bus is a mess. ????????????	0	0	1
2021/12/29	17:44:37	2. $AMZN stock hits $5,000	0	3	1
2021/12/29	17:40:16	@EliteOptions2 $amzn burning that theta ????	0	1	1
2021/12/29	17:39:25	@EricJhonsa I guess what I?€?m saying is why report only your cut on 3p but the full revenue on 1p. It skews numbers and not in $amzn favor. Of course it keeps ignorant regulators quieter than they otherwise would be if they saw near $200b a q in real total revenue	0	0	1
2021/12/29	17:38:34	@zzyzx @PhishRadioSXM maybe he is long $AMZN	0	0	1
2021/12/29	17:31:25	@EricJhonsa amazon is doing themselves a disservice at this point by not posting 3p gmv bc 1p is slowing &amp; it makes it appear sales are slowing but thats not the case at all for $amzn bc the high margin 3p is outpacing 1p.Then again amazon may want this to make them look mortal to regulators	0	0	1
2021/12/29	17:29:00	@EricJhonsa For me as long as services keep on at the rate they?€?ve been amazon is too cheap. We?€?re talking this q may be $60-65b of high margin services for $amzn while people fawn at $aapl doing $16b of services	0	1	2
2021/12/29	17:27:52	@EricJhonsa The reason those numbers are bogus is bc if 3p grows faster than 1p in terms of gmv you won?€?t won?€?t notice bc of how Amazon reports. If 1p falls $5b &amp; 3p rises $2b what appears to be a $3b decline is really a gain as 3p gmv isn?€?t fully reported from $amzn	0	5	1
2021/12/29	17:16:09	@EricJhonsa No offense to the buy side but this is dumb, measuring 1p/whole foods as half of revenue and expecting it grow 30% is dumb. Services are the other half and growing very nicely I mean incredibly well and frankly that?€?s all that should matter to $amzn longs	0	7	1
2021/12/29	17:11:39	$AMZN sitting on the 200. ????	1	19	1
2021/12/29	16:59:22	If you?€?re looking for the next $AMZN, $SQ, or $BTC you?€?re not going to find it by looking at existing paradigms. You?€?ll find it by looking new paradigms. 1. The developing world. 2. Web 3. 3. The Metaverse	0	35	3
2021/12/29	16:57:55	@puppy_trades What?€?s going on with $AMZN?	0	0	1
2021/12/29	16:56:15	$AMZN 3434.fair-value + 3080-3790.range ... it isnt undervalued or overvalued it is what it is at fair-value	0	0	1
2021/12/29	16:50:38	Market is ridiculous. S&amp;P at highs but half the companies in it are at lows. Be careful! $SPY $AMZN is tremendously undervalued	0	4	2
2021/12/29	16:37:30	@801010athlete The good $DDOG, the bad $AMZN, the ugly $CPNG	0	0	3
2021/12/29	16:32:16	@drippy2hard @XclusiveTrading Thoughts on $amzn ????	0	0	1
2021/12/29	16:30:17	@gmathew18 How do you know they fly it next week? It's kind of annoying to see $AMZN price action now a days! Lol	0	0	1
2021/12/29	16:26:13	@Orangeman1992 @SoulFairy3 Vegas is on me when $AMZN hits $5K.	0	1	1
2021/12/29	16:21:33	$AMZN Bearish Engulfing Daily appearances since 2010: 128 Close 5 days later ??: Avg: 7.23 SD: 61.42 Worst: -272.57 Best: 364.17 10 days later: Avg: 12.82 SD: 76.46 Worst: -236.56 Best: 411.13 30 days later: Avg: 47.50 SD: 129.38 Worst: -249.48 Best: 610.30	0	0	1
2021/12/29	16:21:31	@ParrotStock Down 1.29%. Bottom $PLTR, $COIN and $AMZN ????	0	2	3
2021/12/29	16:01:17	Today Jeff's $AMZN shares are worth $169 billion, down from $171 billion yesterday. This is a loss of $1,462,978,984 and the equivalent of 8,173,066 Apple TVs.	0	0	1
2021/12/29	16:00:51	@RaviNitta @JeffBezos @amazonnews I think tomorrow would be a perfect day to announce the $AMZN stock split	0	3	1
2021/12/29	15:58:40	@CblastBT Can't afford any lol got wrecked in $TSLA, $NFLX, $AMZN calls.	1	1	3
2021/12/29	15:53:04	@khamdev @JeffBezos @ajassy Always remember to short $AMZN and cucky boy @ajassy	0	0	1
2021/12/29	15:52:06	@striker_trader How about $AMZN ?	0	0	1
2021/12/29	15:51:39	Bot 1/7 $AMZN 3650s 3.65	0	0	1
2021/12/29	15:47:18	Amazon bouncing off 200d taking risk $amzn	0	0	1
2021/12/29	15:39:33	@RatajczykDan Yes it's a great looking car yes they have (non binding) deal with $AMZN But that is already priced in	0	3	1
2021/12/29	15:38:18	@JamesHoward18 @PraneethDoppal1 Stop pumping $AMZN stock the price action clearly says it?€?s a short. No need to fool people?€?	0	0	1
2021/12/29	15:14:30	@twiterman4321 I'm expecting $WISH will be profitbale in the end of next year, $AMZN hasn't been in profit for 20 years and nobody has cared but today is not tax selling we are seeing in majority of stocks. This is a full on bear raid by algos punishing retail, the same free fall everywhere	0	2	2
2021/12/29	15:10:42	$AMZN jumping in 3450C 12/31	0	1	1
2021/12/29	14:57:35	$amzn $fb still pain	0	0	2
2021/12/29	14:56:51	@____lefty____ Man $AMZN been on my list now for about 2 weeks, every time I've thought about it yet I still won't take it. Looks absolutely primed though, but it is taking its sweet time. It'll be a nice one to watch	0	1	1
2021/12/29	14:49:53	I smell a 10 bagger friday on $amzn	0	3	1
2021/12/29	14:24:43	$amzn please give us a split as a bonus?€?will be much appreciated @JeffBezos @amazonnews	0	2	1
2021/12/29	14:20:35	Jumping on @cheddar with 10 @KenBuffa to discuss the biggest tech trends to watch for in 2022. #metaverse $apple $amzn #crypto #tesla and a lot more. Tune in to their Closing bell. Awesome content all around @GerberKawasaki	2	15	2
2021/12/29	14:18:53	@PledgeTheta $AMZN action is gross rn. Needs a true catalyst and not these fake ass price targets ????????	0	1	1
2021/12/29	14:17:54	$AMZN 3500C now at 3.05	0	0	1
2021/12/29	14:17:23	$AMZN perk off lows has a tendency to run away when it does this type of action	0	2	1
2021/12/29	14:13:22	$AMZN off lows perks	0	1	1
2021/12/29	14:10:24	@MarketRebels They should consider a Stock split with the Investor &amp; Hedge Fund Exodus $AMZN	0	1	1
2021/12/29	14:06:55	Once 4776 gets taken out we nosediving to 4661 $ES. Breadth looks awful, once $AAPL slips the bid, $AMZN will join and take out the market	0	0	3
2021/12/29	14:05:13	@BigGorilla33 I know!!! This is why I focus on $AMZN $SHOP all the time. I go in and out too, I stay longer on calls if AMZN dropped over 40pts with no news, they tend to gap up after consolidation.	0	1	2
2021/12/29	14:04:13	$AMZN sideways action at 3380 $SPY sloppy back over vwap, but no real momo either side	0	0	2
2021/12/29	13:59:31	Little pop above 4780 and nothing moves ???? $AMZN doesn?€?t have a candle above 3384. Shorts are reloading ??????	0	0	1
2021/12/29	13:58:40	@CNBC @jimcramer @SunriseTrader @RedDogT3 $AMZN time to move on Call for end of yr... ???	0	0	1
2021/12/29	13:53:49	$AMZN below 200 MA	0	0	1
2021/12/29	13:53:48	Don?€?t get bull trapped here $ES I?€?ve seen this set up too many times $AMZN	0	0	2
2021/12/29	13:47:48	$AMZN crazy resistance at 3380 with only single lots being bot and sold above here. Don?€?t see much action above so I will open short with 3384 stop????	0	0	1
2021/12/29	13:45:13	If $ES gives up 4776, $AMZN to 3312	0	1	2
2021/12/29	13:44:44	@khamdev @JeffBezos @ajassy Told you $AMZN longs that you need to sell this one! No one listened so this is what you get..Pain! Still time to short it and make some $$ back.. Beta CEO @ajassy is the only reason you need to short $AMZN	0	1	2
2021/12/29	13:44:20	$AMZN (-15) $BABA (+2) remain on the same signs of zero as the overnight values fwiw. -138 bps at the moment	0	0	2
2021/12/29	13:40:36	Extremely bearish on $AMZN. Flow coming in with insane premiums to the downside. Riding this to 3312????	0	0	1
2021/12/29	13:37:36	Opened 20 $Amzn 4000/3950 CDSpreads for March 18th (earnings play) at 4.60 per con. Total risk 92.00 ($9,200), possible reward 900.00 ($90,000) ???€????????	0	0	1
2021/12/29	13:36:39	One of those days when u don't need to trade anymore. Unless there is a solid set up &amp; the market has already warned u that there is none then don't push it. $SPY; $AMZN; $TSLA	0	3	3
2021/12/29	13:34:08	I think I?€?m going to stop investing in $AMZN Sick of it $splg and $spyg are index funds that are better options IMO	0	0	3
2021/12/29	13:30:52	$AMZN should get it's momentum back when it ends it's CapEx cycle and start returning FCF, this might be the case in 2nd half 2022. Till than - I think pain in this continues! Unless stock split LOL Not a Financial advice! @fundstrat @TrendSpider	0	0	1
2021/12/29	13:30:51	My Final Thoughts! $AMZN is in this massive channel since almost 16 months now. I predict with the weak guidance we test $2800. If we break that with overall weakness (Specially Fed Tightening) in stock market than it can be brutal.	0	0	1
2021/12/29	13:30:46	A weak forecast of Q1 2022 will surely push this stock down to test the lows of this huge base $AMZN is creating.	0	0	1
2021/12/29	13:30:44	1) $AMZN is expecting revenues between $130 - $140 Billion, and Net income is expected between $0-$3 Billion. This is significantly low compare to last year. $AMZN is currently trading at 66 P/E. For the full year of 2021 P/E will be $42.81. $AMZN PT by FEB 2021 - $2825.46	0	1	3
2021/12/29	13:30:43	$AMZN - Why this monster is sleeping? The reason $AMZN haven't performed this year and might do the same in 2022! Please follow the thread below:	0	1	2
2021/12/29	13:28:50	$AMZN perfect setup on shorting / selling covered calls this week. Resistances: Monday 3458 Tuesday 3440 Wednesday 3390 This week I lean on sell side for day trades	0	0	1
2021/12/29	13:23:14	$fb $amzn sitting still. ????	0	0	2
2021/12/29	13:18:24	What's worst than $nio useless upgrades are the $amzn ones. Last year some analysts called for 4k+ yet it struggles to hold any gains over 3500k. NO buybacks, no dividends or even share split to make the share price attractive for retailers and hence push the price up higher imo	1	0	2
2021/12/29	13:15:06	Back in $AMZN 4000 01/21 2.00 avg	0	0	1
2021/12/29	13:10:34	@lousydaytrader Not really short of switching data for every symbol.. I mean, look at a free TradingVIew intraday 1min chart for $AMZN and then look at same chart in your broker and on TrendSpider. TV = BATS Your broker = broker data TS = NYSE You'll prob have 3 dif prints.	0	2	1
2021/12/29	13:06:33	Bought $amzn for other portfolio	0	0	1
2021/12/29	13:02:20	@MrFourToEight Just buy $AMZN options lol two weeks out is gold	0	1	1
2021/12/29	12:59:37	$amzn never trading this again. Company has no respect to share holders . Crap	0	0	1
2021/12/29	12:55:13	If you invested in $AMZN 1 year ago, you made no ROI @amazon #fintwit They gotta do something because it?€?s becoming embarrassing for one of the best companies on Earth	0	0	1
2021/12/29	12:53:09	$amzn not much strength to go much lower. sits in channel for rest of day	0	0	1
2021/12/29	12:48:08	$amzn another mini ???? flag at bottom of channel. need to see if it?€?ll choose to ignore this again	0	0	1
2021/12/29	12:40:23	@tastytraderMike I seem to never get filled on $AMZN butterfly credit spreads, usually leg into them. Any suggestions on getting a fill	0	1	1
2021/12/29	12:28:26	$amzn left the kltnr channel. could look at another 40 on the day	0	0	1
2021/12/29	12:25:40	@drippy2hard Buying $AMZN calls will make you feel ill 90% of the time. Same with $BA. F'ing POS. Get well!	0	0	2
2021/12/29	12:24:37	@hkuppy What do we do with the names we believe have a future? I?€?m sure there is a $MSFT or $AMZN in there (perhaps overvalued). When do you stick your nose in?	0	0	2
2021/12/29	12:23:01	The retail sales are through the roof! $amzn looking for a breakout, potential upward trend ???? in short amount of time ???€???€???€	1	0	1
2021/12/29	12:21:03	$amzn $wmt $shop all lagging this past quarter yet retail sales were through the roof ???? Opportunity??? IMHO I think so	0	0	3
2021/12/29	12:19:42	I personally think $TSLA if it starts cracking below 1050 (now 1080) gonna test sub 1000, may be even 880-900. $AMZN below 3380 is also something am not feeling warm and fuzzy about .. Let?€?s see Both of these events may also cause softness in S&amp;P500 emini now 4775	20	213	2
2021/12/29	12:18:27	@ndaloisi Only $AMZN higher	0	0	1
2021/12/29	12:11:09	If $AMZN were a $34 stock it would have weekly options every 5c - a reason why the stock is stuck in mud. A stock split would get it out of weekly option prison cell	1	3	1
2021/12/29	12:05:29	rest of move depends on $amzn now	1	0	1
2021/12/29	11:59:26	$AMZN Amazon you fucking ass wipe stonk up jeff bezos said he finna invest in you again	0	2	1
2021/12/29	11:58:55	$amzn odd week, hasn?€?t followed a lot of set ups. could completely buck looks lk strong ???? flag	0	0	1
2021/12/29	11:57:06	$amzn &amp; $googl ready to complete flags	0	0	2
2021/12/29	11:54:02	$AMZN trading for 80 minutes at 3380-3390, sellers at 3390, short term keeps shorting call premiums - 3360/3330 nexts upport, huge wall 3390-3400 for the week	0	1	1
2021/12/29	11:42:37	@GuynnJr @CNBCTechCheck @reckless @MizuhoAmericas @maureenmfarrell @nytimes Mahaney should have his own show called Tech Wreck His top 2 picks for 2022 are the same as 2021, Let's hope he's correct on $AMZN $UBER could take years to become a winner, You'll get it much cheaper than $42, &amp; high prices &amp; wait times are ticking off customers Entry $18-25	0	1	2
2021/12/29	11:26:36	@theflynews $AMZN and $UBER were his top picks for 2021 Let's hope it works out in 2022 #Mahany #EvercoreISI	0	0	2
2021/12/29	11:26:35	$AMZN $FB Baird Names Amazon and Meta as Top Large Picks for 2022	0	0	2
2021/12/29	11:23:21	@The_RockTrading Don?€?t forget the quick 50% on $AMZN puts I made from your pre market prep this morning!	1	5	1
2021/12/29	11:22:41	Been throwing some money into stocks lately for long term holds $AMD $AMZN and $AAPL market hasn?€?t been fun for option swings right now. Will see how this week ends	0	0	3
2021/12/29	11:16:02	5 bold predictions for 2022: 1??? Amazon $AMZN surpasses a $2.5tn valuation 2??? The chip bottleneck continues 3??? Growth stocks outperform the S&amp;P 500 4??? Peloton $PTON gets acquired 5??? Spain wins the football world cup What are yours?	1	0	2
2021/12/29	11:11:59	I?€?m convinced @ajassy is working hand in hand with short sellers and options premium sellers. This is the first year in how many that they didn?€?t release their holiday numbers? Either $AMZN is in trouble under your leadership, or you?€?re corrupt. SEC should investigate	0	1	1
2021/12/29	11:11:09	$AMZN needs back above 3400 level to run	0	0	1
2021/12/29	11:10:39	long $AMZN 3383.93	0	2	1
2021/12/29	11:07:04	3. If u ever need help with content creation/building your "media company," etc. HMU: DMs are open. It's not easy by any means, but we're still selling books/ebooks/products we created seven years ago! (Which in web terms is ????????????!!) Nice to get paid monthly from $AMZN + others)	0	0	1
2021/12/29	11:07:02	@FreeCashFridays I have to say $AMZN looks hopeless to help market today. ????	0	0	1
2021/12/29	11:05:17	@smarter411 $AMZN looks like the Jaguars right now.	0	0	1
2021/12/29	11:03:40	$AMZN very weak for now staying under 3400.	0	0	1
2021/12/29	11:01:33	@asyurei3 And $amzn to list	1	2	1
2021/12/29	11:00:26	@Gr8fulDaytrader $AMZN is still a scalping target.	0	1	1
2021/12/29	10:58:45	@akobh10 $AMZN NEW LOW IS $3,373.20 ????????	0	0	1
2021/12/29	10:55:17	@BMoeKnows @_King__James___ What u think about $AMZN brodie	0	1	1
2021/12/29	10:54:11	Big shot for the day: $AMZN 3450s weekly at 8.25	0	8	1
2021/12/29	10:51:29	$amzn still in the scalping zone	0	0	1
2021/12/29	10:51:26	$AMZN added some Jan calls today	1	17	1
2021/12/29	10:51:15	@rresendes I hear what you are saying, and yes this is more-or-less true. Some hypery-growth stocks were actually deep value due to their ensuing rapid fundamental growth (and upgrades). e.g. $AMZN and $APPL. However, as it stands vs. actual current fundie expectations, value matters.	1	3	2
2021/12/29	10:46:02	@BlackLabelAdvsr Nobody would trust $AMZN for it. They have the lowest trust in big tech; hence why regulators in every corner of the world are gunning for them?€?.rightfully so.	0	1	1
2021/12/29	10:44:18	We don't know who needs to hear this but just a reminder $AMZN's stock has gone nowhere for a year.	0	1	1
2021/12/29	10:40:31	$AMZN reportedly considering pay raises as they face a talent exodus	0	0	1
2021/12/29	10:39:26	@khamdev @JeffBezos @ajassy If there was a stock that would be called pussy it would be $AMZN Been a pussy all year long! Shorting $AMZN is the best way to invest here?€? don?€?t believe these fake chartists!! $3500 never happening!	0	0	2
2021/12/29	10:32:18	like $AMZN long here to try and breakout again after a bounce if we lower wick here	0	0	1
2021/12/29	10:31:35	@danshep55 $amzn daily 200ma ???€	0	0	1
2021/12/29	10:29:38	$AMZN Needs to clear the 20MA or get to the lower end of the range, closer to 3100s to get me into a long.	0	0	1
2021/12/29	10:26:49	$RIVN selling today to take the tax writeoff for the end of year. Buy back in next year after lock up expires with hundreds of millions of shares sold back into the market by $F and $AMZN who hold majority of insider shares.	0	1	3
2021/12/29	10:25:38	$AMZN IS A 4k company	0	0	1
2021/12/29	10:25:27	Expecting a double bottom $AMZN then add	0	0	1
2021/12/29	10:25:22	$tsla $amzn puts in yesterday and im out. done for the day ????	0	3	2
2021/12/29	10:20:52	#cnbc pumping $amzn calls yesterday haha	0	1	1
2021/12/29	10:18:41	$AMZN management done nothing for shareholders all year @ajassy worthless replacement, @JeffBezos getting destroyed by musk. happy new year	0	2	1
2021/12/29	10:15:14	Crypto land sell off it spills to equities $Amzn $Spy $Qqq	0	0	3
2021/12/29	10:14:24	$AMZN under the 200 for the umpteenth time	0	10	1
2021/12/29	10:14:12	RSI showing both $TSLA and $AMZN OVER SOLD COULD A OPPORTUNITY SOON?	0	0	2
2021/12/29	10:12:55	$amzn trading like it?€?s going to zero	0	0	1
2021/12/29	10:11:23	@FoolAllTheTime Did you know $amzn is a logistics co.	0	0	1
2021/12/29	10:10:25	@ParrotStock Just bought more $AMZN. It is now my second largest position, after $TSLA. I am confident AMZN rips next year, as soon as their FCF shows signs of improvement... Or management announces a split (ha! Wishful thinking) ????	0	2	2
2021/12/29	10:10:14	$AMZN dropped below 3400 level. Le's see how market will bounce back	0	0	1
2021/12/29	10:10:12	Morning folks, work up late, feeling a bit unwell. $AMZN still holding, just added more for next week calls and some weeklies as well. only risk on table. $COST looking real good 575C can work. took profit on $NKE swing	5	141	3
2021/12/29	10:09:28	@posco213 if buying shares you'll be fine -- large cap should slow down soon minus $AMZN	0	1	1
2021/12/29	10:08:29	@josh84760801 $AMZN puts but took $SPX call too.	0	0	2
2021/12/29	10:08:24	@MaxTheComrade Amazing! $AMZN was first in 2019 or 2020 I think, nice come back for $meli	0	1	2
2021/12/29	10:06:08	Breaking: $AMZN will be getting a large "L" tattooed onto it's forehead.	0	0	1
2021/12/29	10:04:52	@khamdev @JeffBezos @ajassy Cuucffffcckk stock $AMZN underperforming again! Short it ASAP! @ajassy	0	0	1
2021/12/29	10:04:31	$AMZN and $TSLA weak today vs $SPY. if the index rolls over they could be EXTRA weak ;)	0	1	3
2021/12/29	10:04:10	If I could go back and choose between making an $AMZN trade again or punching myself in the crotch 4400 times, I'd choose the crotch.	0	11	1
2021/12/29	10:04:04	$AMZN is donezo ????	0	0	1
2021/12/29	10:02:49	$AMZN drop 3400	0	1	1
2021/12/29	10:01:10	$SPY crack vwap slightly $TSLA drop sup 1080 $AMZN 3400 peg	0	1	3
2021/12/29	10:00:54	$NVDA better trade over 310, 314. Under 300 again, needs back above $AMZN will avoid until 3500, retesting 3400 $FB needs to hold 345 to make a move back to 348, weaker today	0	2	3
2021/12/29	9:57:41	As @The_RockTrading would say; $AMZN bye	0	0	1
2021/12/29	9:56:38	@Freshie305 Aapl and msft literally carrying qqq rn, gotta have others pick it up!! $amzn $tsla $nvda	0	0	3
2021/12/29	9:52:33	$amzn about to ???€???€???€	0	0	1
2021/12/29	9:52:17	$amzn will continue to be indecisive until more news on AWS/labor rulings	0	0	1
2021/12/29	9:48:48	watching $amzn chop like this everyday can?€?t be good for my health	0	8	1
2021/12/29	9:48:41	$AMZN ugly rejection on 5min. I scalped some 3500c on the push above 3420 Not seeing anything worthwhile even if market holds here it feels like we're gonna chop/range around	0	0	1
2021/12/29	9:47:29	$AMZN keep selling call premium/ covered calls/ strangle while It consolidates. &gt;3450 is the call away pivot to pause premium call selling	0	0	1
2021/12/29	9:45:12	???€ on $AMZN and ready to add to my position. The stock is too cheap to ignore, but I have felt the same way for the better part of 2021 ????????	0	1	1
2021/12/29	9:45:10	$AMZN still waiting on that $100 move.	0	1	1
2021/12/29	9:41:45	$AMZN setting up for $3450 today	0	5	1
2021/12/29	9:40:50	$AMZN beautiful consolidation, so far still sideways, I?€?d like to see the 3535 break through then hold on that pivot	0	2	1
2021/12/29	9:39:13	$AMZN watch r/g may wake up bears are not active buy algos may kick in kinda predictive tho,	0	0	1
2021/12/29	9:39:07	Lol so $amzn goes green on red days now and it red on Green Day?€?s? It?€?s become a defensive stock? Goodness	0	3	1
2021/12/29	9:38:15	@davidgokhshtein Lost $22k on a credit spread in $AMZN playing it through earnings. I knew better but thought I "knew" better.	0	1	1
2021/12/29	9:37:35	$amzn 3550 LOTTO 2.8	0	0	1
2021/12/29	9:37:16	$AMZN not ready yet. Stuck in a range. Be Patient here!	0	0	1
2021/12/29	9:33:23	@AdamSinger I find it really difficult to identify that they're the $AMZN of the space. I don't see much open research about them to read. Can you point me to a few sources? Thank you	0	0	1
2021/12/29	9:32:43	$AMZN can still see another leg lower towards $3161- $3020 area lower where buyers should be waiting to appear again #Elliottwave #Trading #Amazon	0	0	1
2021/12/29	9:28:43	$AMZN consider P 3300 if it dives...	0	0	1
2021/12/29	9:26:59	$AMZN accounts for 40% of Internet traffic. ???? $MSFT &amp; $GOOGL alone account for 20% of the gains in the S&amp;P 500 this year. ???? ?€? Frank Holland, Fast Money 12/28/21 #TradersEdge	0	0	3
2021/12/29	9:22:54	@YoungMoneyCap As far as I know, $AMZN has been trying to compete in LatAm for decades. You see the numbers, they are pretty close but $MELI is the leader.	0	4	2
2021/12/29	9:19:44	$CYTO Amazon in the news Bentrio??? becoming available through Amazon platform in key German market $amzn	0	1	2
2021/12/29	9:18:32	@uravgjoe33 $AMZN showed PM strength relative to market conditions. Please keep in mind strength and readiness has to be together. Strength but no readiness = no momentum Readiness but no strength = no momentum	0	0	1
2021/12/29	9:18:13	@MaxTheComrade Will be interesting to see how the $AMZN vs $MELl battle unfolds. It?€?s awesome that $HD made the list. Wasn?€?t expecting that.	0	1	3
2021/12/29	9:17:13	(4/4) Look beyond what screens well. Dive into growth machine. Figure who is growing at scale with good economics. Extrapolate what that looks like at 2x, then 5x Or get skullfucked by $AMZN $GOOG $FB. Also, you can buy those vultures too See FAAMG simps in the comments.	1	18	3
2021/12/29	9:14:31	$amzn on watch today	0	2	1
2021/12/29	9:04:20	Amazon $AMZN looks extremely overvalued at this point. I wouldn?€?t put a penny into this stock. Sad that so many 401K plans and pensions are holding up this junk stock. #investing	1	1	1
2021/12/29	9:00:02	Premarket plan ??€??? $SPX flat this morning, needs to reclaim 4800 to start the next leg higher.. If SPX fails at 4743 it can drop another 50-60 points $TSLA touched 1115 this AM, now at 1096, needs 1128 to breakout higher $AMZN above 3434 will set up for 3500+ by next week	9	104	3
2021/12/29	8:43:13	Keep an eye on $amzn ???€	0	13	1
2021/12/29	8:27:08	@MangotreeA @jimcramer The stock has not moved at all since @ajassy took over. $AMZN . He is not a good shareholder value ceo. @jimcramer	0	2	1
2021/12/29	8:23:33	@optionsmaster88 $AMZN is strong PM???	0	0	1
2021/12/29	8:09:50	$TSLA: Strong pre-market. Watch 1120-1125 levels for a run to the upside $AMZN: Strong pre-market Watch 3435 levels, above it could run 20-30 points	0	2	2
2021/12/29	8:04:34	$AMZN Twitter Sentiment on 28 Dec 2021 was: ??? Positive 44.3% ??? Negative 13.3% ??? Neutral 42.4% ????????????????????????????????????????????????????????????	0	0	1
2021/12/29	8:01:10	@drhealthscare This is the same thing as people saying $AMZN would need to sell every book in the world to be worth it?€?s valuation. Then people started to realize $AMZN does more than sell books.	0	0	2
2021/12/29	8:00:58	@jakethestockguy $AMZN thru 3440 and over 3450 ????	0	1	1
2021/12/29	8:00:14	Wage inflation is now a big thing for companies as companies like $AAPL and $AMZN been reporting massive bonuses/wage increases?€? this may impact mkt s as well	0	0	2
2021/12/29	7:44:50	@defiisthelife @backwoods_51 @jonnajarian $AMZN will move fast and he will be forced to buy them back way higher. Adding to a position this way its a recipe to get your avg higher. These Najarians always give you the move after the juice is gone so they can sell on retail	0	1	1
2021/12/29	7:44:17	@10BaggerDan $AMZN 2023 consensus is around 100 so the stocks earnings expectations have been realized but most think FCF will swell into the future at least that?€?s the hope.	0	0	1
2021/12/29	6:47:30	no wonder $AMZN is struggling if my interaction with their customer service is any indication, shithouse hey @amazon do better on customer service. bought an item a month ago, not working. why do i need to go through multiple levels and speak to a supervisior for assistance??	0	1	1
2021/12/29	6:34:36	@drippy2hard My plan from $AMZN is to hold it long. Very long	0	0	1
2021/12/29	6:32:41	$AMZN reportedly considering pay raises as they face a ?€?talent exodus?€?	0	3	1
2021/12/29	6:12:23	@smartertrader @smarter411 GM team, Let's make some more money today!! ???????? $TSLA $NVDA $AMZN	0	0	3
2021/12/29	5:29:22	@defiisthelife @MMarket26 @jonnajarian The stock moves up but your gain is capped because the P/L of the written call goes in the opposite direction. You don?€?t seem to understand how this trade works Also you need to own 340k worth of stock to write a covered call. It?€?s just crazy to sell $AMZN naked calls	0	1	1
2021/12/29	5:26:26	$AFRM It seems that Amazon $AMZN will buy $AFRM very soon.	0	0	3
2021/12/29	4:22:13	$amzn $abnb shakeout before blast????	0	1	2
2021/12/29	4:09:29	@amazonholder1 The only reason people are leaving $amzn is there are other companies who are able to pay a lot more currently because of the favorable macro environment and the speculative frenzy company stock prices. Let's see what happens next year when fed tapers and high growth stocks fall.	0	1	1
2021/12/29	3:24:39	@10BaggerDan $Goog will continue to gain market share in multiple industries ripe for disruption. $AMZN will keep crushing retail, and someone needs to host the higher bandwidth web3 bullshit. $TSLA is overpriced by about %500 but Elon know how to keep owners loyal.	0	1	3
2021/12/29	2:50:32	@FoolAllTheTime Dreaded $AMZN example and their logistics CAPEX. 5h prime delivery in 15 cities, was it? Growing share of parcel volume. Seems to work. In $FB case, agree, seems playing catch up yo Tiktok.	0	1	2
2021/12/29	1:30:22	Feel like $GOOGL might trade sideways like $AMZN after having such an amazing run this year. Stock is priced higher than 5-yr averages, probably due to optimistic analyst estimates in GCP growth.	0	1	2
2021/12/29	0:55:09	$AMZN showed good relative strength yesterday. Option volume remains high. See if it can finally close above the moving averages	0	0	1
2021/12/29	0:50:59	$AMZN $3443.51 resistance level on watch, it got rejected today, it may try these days?€? watching it ????	0	0	1
2021/12/29	0:48:45	$amzn $3443.51 resistance level on watch	0	0	1
2021/12/29	0:46:25	Barrons $AMZN PT 4500 and Buy rating reiterated.	1	1	1
2021/12/29	0:15:47	@10BaggerDan Disagree, although $NVDA looks overextended to me. As $AMZN has gone sideways since mid 2020, you can hardly call it a bubble.	0	0	2
2021/12/28	23:59:14	@10BaggerDan Who will out perform next year $AMZN or $SE?	1	0	2
2021/12/28	23:57:08	@TopTierAlerts Swung $TSLA and $AMZN, let?€?s goo????????	0	2	2
2021/12/28	23:48:32	$amzn has been boring as fuck the past couple days, took a lotto call for this weeks expo ????	0	2	1
2021/12/28	23:41:48	Thinking of a nice swing with $AMZN 3500c, chart looks great for a potential break out. GIMME DAT ????	0	1	1
2021/12/28	23:39:05	@Dr_Yield_Curve $AMZN coins spendable only at Amazon	0	1	1
2021/12/28	23:28:15	@MarketRebels Most people working at $AMZN are miserable; before they were stuck because they have lots of equity and stock used to double every year. However people are starting to realize that super performance cycle is over. I?€?ve never seen so many people leave than last 2 years.	0	15	1
2021/12/28	23:27:34	$AMZN OPTIONS FLOW EOD 12/28 LAST 250 TRADES 5K+????=58.8%???? 10K+????=56.5%???? 20K+????=67%???? 100K+????=51.6%???? 1M+????=50.5%???? LAST 100 TRADES 5K+????=66.2%???? 10K+????=65.3%???? 20K+????=52.4%???? 100K+????=69.8%???? 1M+????=50.5%???? DATA SOURCED FROM @unusual_whales	0	4	1
2021/12/28	23:25:19	@Tradytics $amzn needs over 3441$. It?€?s been having trouble right around that number. A nice move over that with volume and we see 3500$.	0	0	1
2021/12/28	23:22:56	$AMZN good range ??? #neilpatel	0	0	1
2021/12/28	23:17:49	@NlCKStocks What about $AMZN?	0	0	1
2021/12/28	23:13:21	@thetradingchick Santa may visit $AMZN soon ???€ the squeeze indicator	0	1	1
2021/12/28	23:12:10	@jablamsky $AMZN should do well since it did nothing in 2021.	0	1	1
2021/12/28	22:57:55	All eyes on $AMZN for the 3450 level	0	0	1
2021/12/28	22:31:40	@liathetrader $AMZN 3600 CALL 12/31	0	0	1
2021/12/28	22:05:36	@ThetaTendies Same pattern as $AMZN	0	1	1
2021/12/28	21:56:50	4776 was a key level today. Nothing really offered below with supply???? quickly getting bought back up any ticks under. Next leg could happen if $AMZN picks a direction ???€	0	1	1
2021/12/28	21:56:07	@seanmills1020 $AMZN &amp; $AMD both had a bearish div on 2-3 day algo, both worked okayish.	0	0	2
2021/12/28	21:43:35	@defiisthelife @jonnajarian He has $AMZN in his original tweet and he?€?s not even doing weeklies.	0	0	1
2021/12/28	21:39:26	$AMZN reportedly considering pay raises as they face a ?€?talent exodus?€?	36	419	1
2021/12/28	21:36:40	@futureformerJD @InnocenceCapit1 @buccocapital Significant share shift in my hh from $amzn to $TGT over last 18 months. Drive up was game changer. We still go in the store, but now shop out of the store just as much. And the amount of times my wife says?€?. Oh I love that place?€?	0	2	2
2021/12/28	21:30:58	@huguette301 $AMZN will explode in 2022 ????????	0	0	1
2021/12/28	21:19:54	@MarketRebels $AMZN &amp; $GOOG	0	0	2
2021/12/28	21:18:27	@IamRebe @FirstSquawk I?€?m just screwing around..lol?€?Contango is too high for market to crater ?€?yet?€? and $Tsla and $amzn are high on watch along with some healthcare?€?	0	1	2
2021/12/28	21:18:14	@vsivanov9 @jonnajarian His description is not based on $AMZN it?€?s based on low volume with not a lot of movement, in this case I?€?d assume, as I?€?ve done for years, $F $T and some other boomer slow moving stocks that eat the crap out of premiums. This is the single way I?€?ve made most my wealth on weeklys	0	0	3
2021/12/28	21:16:38	$AMZN still waiting to break out of downtrend for a huge trade	0	0	1
2021/12/28	21:06:18	Hopefully this $tsla news doesn?€?t hurt $amzn	0	0	2
2021/12/28	21:03:55	@amazonholder1 I am long $AMZN. But is ?€?Wheel of Time?€? a hit ? All reviews are mixed and average and I thought it is a flop.	0	1	1
2021/12/28	21:01:55	@puppy_trades thoughts on Shopify - $SHOP @puppy_trades ?? Looks like it is similar to $AMZN , has consolidated for a long time, looks like it is waiting to explode like Amazon. I believe these 2 will move together and rally hard in Q1 / Q2 of 2022.	0	1	2
2021/12/28	20:55:55	@defiisthelife @jonnajarian 2% is just not enough cushion. Odds are $AMZN moves 7% up or down by expiration. If it?€?s down he will collect a lot less the following month. It?€?s just not that easy to make 20% and if you cap your upside at 2% the odds are against you when the market turns or you miss on upside	0	0	1
2021/12/28	20:46:21	$AMZN is a Trillion Dollar arbitrage sitting in plain sights. Almost every analyst is shouting - look up at AWS and all the other TAMs. Sometimes it is that simple. Or don't look up!	1	1	1
2021/12/28	20:28:00	@radiogaga999 Well $AMZN has beaten Christmas quarters earnings every year in its existence, YES ITS 3000$ a share, but it's because it's 3000$ a share that PROVES ITS EARNINGS VALUE?If Amazon ever has a #Christmas sales loss I'll shit my clean pants????????	0	0	1
2021/12/28	20:27:34	@drippy2hard $amzn at close going up	0	2	1
2021/12/28	20:21:39	@ripster47 $AMZN right now	0	0	1
2021/12/28	20:19:47	@MarketRebels $UPST $AMZN	0	0	2
2021/12/28	20:17:12	@MarketRebels @petenajarian $AMZN please	0	0	1
2021/12/28	20:07:33	In some instances it is very easy to see the future. E.g., parents who scan their kids into a store using $AMZN's walk out tech are going to find surprise items on their receipts. LMAO.	0	1	1
2021/12/28	20:01:55	@MarketRebels $MSFT, $TSLA, $AMZN	1	6	3
2021/12/28	20:00:32	@vsivanov9 @jonnajarian @MarketRebels @petenajarian To be clear, you need $342,500 to buy 100 $AMZN shares and sell 1 Call contract for $6,200.	0	0	1
2021/12/28	20:00:22	@drippy2hard Bad $U hit today as well. Got my 10% $AMZN swing ready for action though. I enjoy my smoke a little more green. But hey man. Each his own. Still a great day	0	3	2
2021/12/28	19:50:47	$AMZN pixy flying ????	1	1	1
2021/12/28	19:42:41	$RIVN $AMZN AMAZON OWNS 20% OF RIVIAN, NOBODY EVER FORGET THAT!!! ????	0	0	2
2021/12/28	19:42:11	@drippy2hard @drippy2hard Hey Drippie, could you let us know if there was any significant dark pool action for $amzn right before the bell or after hours	0	0	1
2021/12/28	19:32:56	@_indifferentia_ $AMZN always too expensive ????	0	1	1
2021/12/28	19:30:16	$AMZN retail hat today ????	0	0	1
2021/12/28	19:29:09	$AMZN retail hat today	0	4	1
2021/12/28	19:21:48	$AMZN Amazon should consider split company into 4. AWS, AMZN, Prime, Health and roll up under amazon parent like alphabet and Meta. Better than Stock split . ????	0	1	1
2021/12/28	19:12:16	The Santa Claus Rally usually happens during a 6 session period beginning with the 1st trading session after Christmas day and ending on the 1st 2 days of the new year. Look at symbols like $ETSY &amp; $AMZN - companies that benefit from the holiday shopping season to take profits!	0	10	2
2021/12/28	19:10:10	$AMZN might gap up tomorrow and run by looking at price action today AH ???€	1	2	1
2021/12/28	19:05:13	$AMZN going to rip tomorrow ????	0	2	1
2021/12/28	19:02:49	$ETSY this will run like $SHOP shortly. Tempted to sell my $AMZN position to buy more here	4	6	3
2021/12/28	19:02:03	@TheRealNasa00 @mcrippster @unusual_whales And we swinging $Amat and $amzn. LETS GO DADDY!!	0	0	2
2021/12/28	18:56:20	@CurlingCalls I missed him today, did he talk about $AMZN options recently. ???	0	0	1
2021/12/28	18:53:13	$AMZN will test $3444 tomorrow and break up $3500 ???	0	0	1
2021/12/28	18:50:13	@TCII_Blog I do get why people say ?€?I could never buy a tobacco company,?€? but where do they stop? Can?€?t buy $KO for sugar? Can?€?t buy $AMZN for worker conditions? Too much of a slippery slope. I operate under one rule: buy companies that make me richer as an investor.	0	3	2
2021/12/28	18:42:27	$AMZN I normally don't like to follow anyones trades but Najarian is right more often than he is wrong and I think today was a good sign of strength when the market flushed. ???	0	2	1
2021/12/28	18:41:59	Got some news. Stocks are worth what someone will buy it from you for. Today $AMZN worth about $3,400. That?€?s all.	0	0	1
2021/12/28	18:29:38	Nasdaq is going to go absolutrly nuts tomorrow. Lets see if $amzn can follow thru outperformance today $spy $qqq ???	0	0	3
2021/12/28	18:22:24	I?€?ve found nothing matters besides what you see on the chart. $TSLA $AMZN	0	3	2
2021/12/28	18:03:43	@BernieSanders It?€?s simple we raise $AMZN market cap more, JB will be enticed into selling stock to buy more gfs and will have to pay more taxes.	0	1	1
2021/12/28	18:02:31	@amazonholder1 Given $AMZN's record as a capital allocator, it seems bullish for the company to be investing aggressively - the leadership teams sees ample opportunities - rather than bearish...	0	1	1
2021/12/28	18:00:04	$AMZN this is much better than $HEPS. Come help me short it. Theyre trying to takeover amazon..... lets burn those bulls ???? ????	0	0	2
2021/12/28	17:59:08	@JonahLupton At least 75% and seems to increase each month. $AMZN is increasing same day delivery, so it is hard to beat.	0	0	1
2021/12/28	17:52:15	* AMAZON COULD BE PLANNING TO CHANGE HOW IT PAYS WORKERS: INSIDER (via @business) $AMZN	0	1	1
2021/12/28	17:48:29	The reason $AMZN underperformed is not because of valuation @GuyAdami, everytime stock moves @JeffBezos and his ex sell billions to fund their passion projects. since the past 3 yrs. Just look at $TSLA these days when @elonmusk is selling. @CNBCFastMoney	1	0	2
2021/12/28	17:26:21	@StockMarketNerd Agreed. Majority of stocks in a PF won?€?t last that long b/c most of gwth stocks won?€?t be like $AMZN, $MSFT, or even $NFLX. Goals vs reality, that?€?s why we need to continuously monitor the biz of each stock, &amp; we need to have a basket of stocks that may be adjusted at times.	1	2	3
2021/12/28	17:20:24	@10BaggerDan $amzn has underperformed SPX for 18 months. How do you figure bubble.	1	2	1
2021/12/28	17:15:21	$AMZN did exact same thing in 2018 into Jan 2019, then the stock doubled Aug 2020-to 2021 consolidation period, similar 16-18 months of sideways chop But - "The longer the base, the higher in space" Guy "Lafleur" Adami nailed it Great pick for 2022 @FrankCNBC @CNBCFastMoney	0	2	1
2021/12/28	17:14:43	$AMZN Wait till Amazon logistics is an equal competitor to FedEx and UPS. SOONER ???	0	0	1
2021/12/28	17:14:36	$AMZN i went long today. i hope we move higher tomorrow again. thoughts? ????	0	0	1
2021/12/28	17:08:52	@TapbanSeza $AMZN is one of the most profitable companies in the world and one of the biggest % gainers of the last decade. past year it has had a lot of head fakes/not ready yet but still worth keeping an eye on imo	0	0	1
2021/12/28	17:08:34	Finally sold $TSLA 1088 from 933 last week. Portfolio was doing well before, but now it's wow +16% IN A WEEK ($TSLA was 100% allocation) Overnight is Long $BABA Short $AMZN	1	0	3
2021/12/28	17:05:14	$AMZN $3470 by Friday?€?hell maybe tomorrow. $3550 by end of next week. #ES_F $SPY $QQQ	0	2	3
2021/12/28	17:02:35	@TapbanSeza not saying those prices will happen this week but if $AMZN actually breaks out of this base 3800 is possible	0	0	1
2021/12/28	17:00:49	@GRDecter @JeffBezos vs @elonmusk #Boxing match... make it happen in 2022! My money is on $AMZN	0	0	1
2021/12/28	16:54:59	$AMZN the only large cap tech stock at a fair valuation currently ????	0	0	1
2021/12/28	16:46:58	@PreparedRemarks Short $FB; 1. Haven?€?t found an iOS privacy update fix. 2. Both Dems &amp; Reps can?€?t stand Mark. 3. Betting the entire farm on a fking unproven concept &amp; other co. are ahead of them. $AMZN 1. Next in the pump line. 2. Rivian Investment 3. Next EPS print expectation is much lower.	0	1	2
2021/12/28	16:41:19	$ntnx Why cnbc saying taking on $amzn when ceo said they partner with amazon	0	1	2
2021/12/28	16:40:13	$AMZN I don't Think Amazon Will Split Anytime Soon ???	0	0	1
2021/12/28	16:32:10	@amazon $AMZN so many counterfeit N95 on this site! Beware! What are you doing about it @JeffBezos ?? People could die If you are irresponsible!	0	0	1
2021/12/28	16:29:00	@drippy2hard ???? Amazon is so undervalued rn $amzn	0	0	1
2021/12/28	16:26:58	@Trading_Sunset $MSFT, $AMD, $AMZN Thank you!	0	0	3
2021/12/28	16:23:40	@YasaMertus @BreitnerDustin Its a large portion of the growth market. We will have our day in the sun. We just need to stay patient. I do not like the rollercoaster ride either. But $AMZN went from $119 to $6 in one year and look at where it is now. These great companies tend to be traded differently	0	1	1
2021/12/28	16:22:00	$AMZN this needs $300 day to close by $3700 by end of this year. I think it can happen though it has slim chances. ???	0	0	1
2021/12/28	16:21:34	@BlackLabelAdvsr $AMZN might as well just add @Shopify?€?s @ShopifySupport contact info to their website to steer them to a company who cares about their merchants?€?????	0	1	1
2021/12/28	16:12:30	Everyone knows AWS &amp; Retail. What are the lesser known things at $AMZN with potential &amp; my expectations? I highlight a few 1. Ads 2. Twitch 3. Walk Out Technology 4. IMDB TV 5. Pharmacy 6. Project Santos 7. Lord of The Rings 8. Thursday Night Football 9. Wildcards	6	62	1
2021/12/28	16:12:18	$AMZN tomorrow	5	45	1
2021/12/28	16:09:00	Great day out there folks. Sold most of my positions yesterday &amp; cashed up. Was ready for a few new names on pullbacks today as well as some scalps. $AMD was very nice today! Ended up taking quite a bit of $AMZN near the lows at 3404. Love to see some strength tomorrow!	0	3	2
2021/12/28	16:04:22	$AMZN $AAPL both very interesting going into tmrw...	0	0	2
2021/12/28	16:03:45	This year learned a lot about $Tsla $amzn $googl from @thuhkang @BlackBoxStocks and #experience. Better to take singles and doubles. Bunch of small wins leads to bigger account. Tsla 1120 11.79-14.30.	0	5	3
2021/12/28	16:01:24	$GOOGL $AMZN	1	3	2
2021/12/28	16:01:18	Today Jeff's $AMZN shares are worth $171 billion, up from $170 billion yesterday. This is a gain of $993,523,057 and the equivalent of 6 Scarlett Johansson's net worth.	1	2	1
2021/12/28	16:00:49	Down about 8% of my account with $AMZN $FB &amp; $MSFT calls loaded up for tomorrow. LFG	1	0	3
2021/12/28	16:00:02	@WorkVoicePay @Unite0775M @UniteSharon Amazon get's a heck of a lot of #free publicity from you folk, don't they? To nil effect because, afaict, virtually all of $AMZN supply and delivery is contract or #OutSourced. So while the handful of #Union (+ @UniteTheUnion?) &amp; #Staff jobs r fabulous, we sponsor greed/monopole?	1	0	1
2021/12/28	15:59:07	@chigrl I wonder where he got the numbers. I can't get there looking at the $SPX even throwing Comm Svcs, $AMZN and $TSLA in the mix.	2	0	3
2021/12/28	15:56:45	actions kinda unpredictable flat mostly $AMZN was considering calls o/n, but not getting strong move o/n feeling.	1	0	1
2021/12/28	15:47:50	Buying an individual stock(s)? Chances are you DONT have the next $AAPL or $AMZN mitigate your risk by having an exit plan AND an entry plan.	0	1	2
2021/12/28	15:45:58	@10BaggerDan $amzn too	0	0	1
2021/12/28	15:40:31	@10BaggerDan I disagree on $AMZN as they only gained 4% this year. Could be a rebound year.	0	1	1
2021/12/28	15:38:44	$amzn 3500c 12/31 at 9.0	0	2	1
2021/12/28	15:38:24	$AMZN bunch of chop ????	0	0	1
2021/12/28	15:38:06	@jonnajarian @MarketRebels @petenajarian That?€?s only 2% OTM. Not enough upside for the risk you?€?re taking. Sooner or later you will get caught badly. If you think $AMZN is not going to move more than 2% then why bother buying?	0	0	1
2021/12/28	15:37:37	@Trader_Joe_LPP Low volume. Knives are chunks from $amzn profit taking.	0	1	1
2021/12/28	15:30:29	New post in Flow Room (These are not alerts): $AMZN 01/07 $4050 calls bought 358x AT ASK $.60cents	0	1	1
2021/12/28	15:29:05	Will $AMZN close above 3420$...? Would be a good day tmrw - I hope - if it does.	0	0	1
2021/12/28	15:28:11	$AMZN volume on the weekly OTM calls is very sus. Hope it is more than some gambling. The 3450?€?s are off the hook ???	0	0	1
2021/12/28	15:27:22	@MK64939810 $AMZN has pull! #TomSosnoff has none!	0	1	1
2021/12/28	15:26:50	@Options_Ricky24 @TradingThomas3 The real problem is that $AMZN hasn?€?t figured out how to fudge numbers, manipulate stock price, stock splits, fake integration and everything else. They have integrity, which makes the stock uninvestable	0	1	1
2021/12/28	15:23:57	$WTRH might as well have submitted a LOI for $AMZN ???	0	0	2
2021/12/28	15:20:14	@10BaggerDan Putting $AMZN, which is virtually flat YoY in the same bucket as $TSLA is a bit much.	0	11	2
2021/12/28	15:15:52	$AMZN LFG!! ????????????????????????	1	8	1
2021/12/28	15:11:30	New post in Flow Room (These are not alerts): $AMZN 12/31 $3250 puts sold below bid to collect premium $1.30 avg 600x	0	1	1
2021/12/28	15:07:12	@Teslaconomics He?€?s also selling his $AMZN $NVDA and $NFLX. He?€?s the master	0	1	3
2021/12/28	14:56:36	$AMZN sold swing shares for small gain ???	0	0	1
2021/12/28	14:45:16	$AMZN Back above the quarterly pivot... See if bulls can do something besides falling on their face again. ???	0	0	1
2021/12/28	14:44:53	"5 hour shipping or faster in 15 cities " $AMZN	7	97	1
2021/12/28	14:36:17	Comment below your top stock pick of 2022 and why 2 I?€?m watching for 2022: $NVDA and $AMZN Let?€?s all make 2022 a great year!	0	0	2
2021/12/28	14:32:51	@jimcramer has a saying about $aapl. Don't own it, trade it. Starting to feel the same way about $amzn. Jassy and co takeover similar to Nadella at $msft and w/incredible and seemingly durable growth in ads + cloud, this could easily be $2T+ long-term imo	0	0	3
2021/12/28	14:28:15	@RosaTrades Lol. Not $AMZN calls	0	0	1
2021/12/28	14:23:49	So damn occupied loosing money in $AMZN calls that I missed the $TGGI dip ?????????€???€???????????????????	0	4	2
2021/12/28	14:23:21	@BlueMoonTrades imo, $amzn charts are some of the easiest to follow on longer TF. every $100, $amzn levels always seem to be xx00, xx20, xx44, xx60, xx80, xx93 bounce between those values always happens for $amzn you either long LEAPS or you patiently wait until a big level breaks (now 3560)	0	1	3
2021/12/28	14:18:39	$AMZN Wow, days like today, this is exactly why you ignore AMZN and never ever trade it ????	0	0	1
2021/12/28	14:09:02	$FB just went red and $amzn about to follow	0	2	2
2021/12/28	14:05:59	@JeffBezos you punk b*tch get your stock right theres no reason for me to be losing this bad $amzn	0	0	1
2021/12/28	14:03:26	@TradingThomas3 $AMZN is the queen slut of the bull trap. Finally confirmed. I will never buy an AMZN call in my life.	0	0	1
2021/12/28	14:02:56	i am loading as much $AMZN as i can now that my roth is maxed for 2021. over a year of consolidation. when it decides to move, it?€?ll be epic	0	2	1
2021/12/28	13:58:48	@RevShark "Love" the way it rotates - today $amzn and $fb	0	0	2
2021/12/28	13:58:38	$AMZN keep dropping so my spy puts print ???	0	0	1
2021/12/28	13:58:08	Hey Stock Market God - please move $Amzn to 3600 .. @ajassy has disappointed us so did @JeffBezos .. we retailers small investors.. ???????????????????????? Do some magic	0	26	1
2021/12/28	13:57:10	$AMZN under 3410 trap door into the red ????	0	0	1
2021/12/28	13:54:57	@drippy2hard I feel like it?€?s the quiet before the storm for $AMZN	0	0	1
2021/12/28	13:54:56	This is best entry for $AMZN 3600/3700 calls weekly. Wouldn?€?t treat more than lottos. I just took some.	0	3	1
2021/12/28	13:49:25	@RagingVentures @BazCap $amzn is.	0	0	1
2021/12/28	13:43:45	@ohcapideas @CapitalMilitia @JohnBlairII I think more foreigners could identify Seattle than Atlanta... $MSFT $AMZN $SBUX and Nirvana is a pretty heavy a-list. But still arguably fringe. How many Americans know the 10th biggest city in France, Germany, or England?	0	1	3
2021/12/28	13:41:29	@Island__Dave @10BaggerDan Where lies $AMZN growth?	0	0	1
2021/12/28	13:41:17	@pateltexas @jablamsky $ROKU is a streaming platform, so it competes directly with $AMZN #FireTV (but not $GOOGL). Its growth began accelerating just as Fire TV's was slowing (according to Amazon's own numbers), so I remain bullish on Roku	0	4	3
2021/12/28	13:39:44	@buccocapital Lot of Instagram Reels made by housewives expressing their love for $TGT. Also one of the retailers that both my preteen daughters asked for guards to for Christmas. ( $AMZN not top holding, but close).	0	5	2
2021/12/28	13:35:42	$AMZN straight 15 points up in one 15m candle. watch it. low volume pumps. ????????	1	53	1
2021/12/28	13:35:01	still waiting on miss $AMZN to do something. Above 3446 for CALLS. Below 3382 for PUTS. ???	1	12	1
2021/12/28	13:30:48	$AMZN literally made +100% just buying dippy dippy, and selling rippy rippy whole day	1	84	1
2021/12/28	13:28:47	@dannyvena @jablamsky What about competition from the likes of $GOOGL AND $AMZN?	0	0	2
2021/12/28	13:26:41	@ThetaWarrior $AMZN embracing the choppy... Check back at 2 p.m., in my opinion.	0	2	1
2021/12/28	13:22:13	$AMZN break under vwap may sit back here with $SPY	0	0	2
2021/12/28	13:18:00	@FreeAshFlow How many Kohls members exist? Is it growing or shrinking? Insane comparison. Is $AMZN your largest position?	0	0	1
2021/12/28	13:16:18	$AMZN still defended 3410 level. Just need market momentum for a run to the upside. Be Patient!	0	0	1
2021/12/28	13:15:28	@drippy2hard $AMZN is in desperate need of volume in either direction right now.	0	0	1
2021/12/28	13:13:15	@10BaggerDan $AAPL $GOOG $AMZN still continue to trade at very reasonable valuations even after the run up. I would 100% long all 3 of them. @remindmetweets in 1 year.	0	1	3
2021/12/28	13:13:01	$AMZN need volume for any direction now	0	0	1
2021/12/28	13:07:50	@jposhaughnessy @RampCapitalLLC Dad, I have the 10 grand you gave me for Christmas. Should I put it in a targeted date fund or just let your daughter-in-law keep blowing it on $AMZN ?	0	2	1
2021/12/28	13:07:26	via jonnajarian: Quite true and why I love steady eddy stocks like $AMZN for covered writes $amzn	0	0	2
2021/12/28	13:05:00	@10BaggerDan $AMZN is hardly in a bubble, having gone virtually sideways all year.	0	2	1
2021/12/28	13:02:55	Trying to decide if I should sell my lousy stinkin?€? $AMZN to end the year, literally has done nothing for a year and a half. Had a good ride from the pandemic low, but nothing since then.	0	0	1
2021/12/28	12:59:20	I don't care what the market thinks, Love $ZM $DOCU and $AMZN right here folks Giddy Up	1	1	3
2021/12/28	12:55:44	@10BaggerDan $AMZN looks incredibly cheap to be honest. Don?€?t think they should be looped into this discussion	0	21	1
2021/12/28	12:54:55	@bpnelsn @jonnajarian @MarketRebels @petenajarian Agree You have Risk If $AMZN rockets up to Mahaney's $4k on good earnings or news of a split You now have to buy shares &amp; deliver them to a call buyer at a much higher price unless you own shares already Traders Collecting premium on $NVDA calls b4 split announced were smoked	0	2	2
2021/12/28	12:51:52	$AMZN ????????????????????????. I tried to tell you. #tradewithdingle ???€	0	0	1
2021/12/28	12:51:43	here is my plan for $AMZN close above 3440, swing full position close above 3422, swing 50% position/ take profit rest close below 3410, swing 10% position below 3410, cut the loss, try to get back in swing low intraday and swing next week calls	3	90	1
2021/12/28	12:51:38	@TwinsightPro The risk/reward on $AMZN, based on your forecast is appalling	0	0	1
2021/12/28	12:49:43	$AMZN nice and stable today. can we go higher today? thoughts? ???	0	1	1
2021/12/28	12:46:48	$amzn bull trap final boss	0	0	1
2021/12/28	12:45:56	Companies with long and deep moats starting with the letter ?€?A?€? $AMZN $ADBE $ADSK Those are my triple A.	0	2	3
2021/12/28	12:45:02	$AMZN Lucky It Didn?€?t Catch This Trade. ????	0	0	1
2021/12/28	12:44:52	fuck the shorts on $AMZN	0	0	1
2021/12/28	12:41:54	Do you add the dips on your conviction trades or do you blow it out and reset? I do both pending the trade. Today. Im adding $AMZN every dip I get!!!!	0	4	1
2021/12/28	12:41:40	A couple stocks in a period of consolidation while fundamentals are improving bigly $AMZN $PLTR $DIS	0	5	3
2021/12/28	12:39:55	No, I own 2023 LEAPs in $AMZN and sold the 3500s 1 to 1 against them. The return is actually much greater than 21% as that's the return on a stock ownership (3425) versus the 3400 Jan 20th 2023 LEAPs which are $450/apiece (thus the return would be 7x larger!	0	0	1
2021/12/28	12:39:10	$AMZN showing relative strength till now, but 3440 is a huge level	0	1	1
2021/12/28	12:37:25	via jonnajarian: No, I sell those against LEAPS on $AMZN, unless that was a suggestion, which I'd have to decline as the the department of standards and practices might shut us down! $amzn	0	0	2
2021/12/28	12:31:19	@AlphaTradersinc Not yet. $amzn hasn?€?t finished it?€?s business yet	0	0	1
2021/12/28	12:29:13	@BarrySchwartzBW Amazon Alt ( 50% $MSFT 50% $TGT + divi ) outperforming $AMZN )	0	2	3
2021/12/28	12:27:35	@TradingThomas3 But at the same time said he's making 20% selling upside calls on Amazon. Which is it? $AMZN	0	0	1
2021/12/28	12:27:00	$AMZN Double bottom on vwap ???€	0	1	1
2021/12/28	12:26:28	Is that a flag on $amzn ???€	0	0	1
2021/12/28	12:26:07	Amazon is the second largest software company in the world. $AMZN	5	111	1
2021/12/28	12:25:33	so many opportunities to buy the dip on $AMZN, I bet some people will chase the top and complain later	3	73	1
2021/12/28	12:25:19	$AMZN $AXp is nothing new. All the banks are doing it.	0	0	2
2021/12/28	12:24:44	If we?€?re going higher, I think $AMZN has to be the one to take us there. $SPY	0	0	2
2021/12/28	12:24:09	@jlebenthal $AMZN needs a split on the stock to give it momentum	0	1	1
2021/12/28	12:23:38	$AMZN Najarian pumping 12/31 3450 amazon calls.	1	21	1
2021/12/28	12:19:48	@tfinancialcloud Likely going to let these simmer over night and see where $AMZN opens tomorrow.. Next week calls seems a little more stress free She doesn?€?t go until $3443 flips from supply to demand	0	1	1
2021/12/28	12:13:22	It would be nice if $amzn gains stick and the pattern builds as it?€?s been so choppy for some long.	0	62	1
2021/12/28	12:08:15	$AMZN gonna close red ??? #AMC	0	0	1
2021/12/28	12:05:48	@drippy2hard After 11am $amzn made a new hod, then went down. Is it a good chance it will go back up above the latest hod?	0	0	1
2021/12/28	12:05:05	@skaushi $AMZN rides on the wave of expectations ????	0	0	1
2021/12/28	12:04:27	@optionsmafia1 @7StarMike Grabbed these, a couple of those $AMZN 1/7-$3440 and added to my $TSLA. Big move would do wonders here lol.	0	3	2
2021/12/28	12:02:46	$amzn i will take anything above 3440 for close, and anything above 3460 for open tomorrow. ??? #AMC	0	1	1
2021/12/28	12:01:29	started $amzn jan call position here nq_f &gt;16,550, found support at 16500	0	2	1
2021/12/28	12:01:23	$ISIG to the moon.. join $AMZN $TSLA ??? #AMC	0	1	3
2021/12/28	12:00:54	@gurgavin Not selling $FB at $390-395 ATHs had me questioning staying long all the way back to $306 when it puked Still long, $AMZN was the one major holding that underperformed everything. Major Dog for 2021 Needs a split and fast...	0	1	2
2021/12/28	11:58:26	1) I am speculating on an up move here by selling $AMZN 3400 Puts expiring Friday. I'd rather do it this way for a trade. At 3400 a share, a round lot sure ties up a lot of capital. And, of course, so does shorting puts. It's a good strategy for ST trades to reel in time decay	0	1	1
2021/12/28	11:58:07	$amzn imploding here like every single other time it is green $spy ???? #AMC	0	0	2
2021/12/28	11:57:16	@gurgavin $AMZN right before thanksgiving.	0	1	1
2021/12/28	11:56:40	$amzn fuck this ??? #AMC	0	0	1
2021/12/28	11:55:34	In reality, Sellers DO pay rent, just like any eCommerce business, the difference is that the rent Sellers pay is packaged into $fvrr's take rates. Sellers accept high take rates because $fvrr offers value (customers) that no other platforms offer, akin to $AMZN in the early days	0	0	3
2021/12/28	11:53:46	Valuation wise best longs from large cap tech imo. $AMZN (dealing with FCF troubles this past year, I expect this to be resolved in the next 12-18 months) $FB (with all the negative news about them and antitrust suits I still believe FB is undervalued) $GOOGL (EPS)	0	2	3
2021/12/28	11:52:48	$AMZN lol those sweeps are a trap ??? #AMC	0	0	1
2021/12/28	11:51:58	$AMZN we were at 3420 last week with nasdaq 600 pts lower ???? #AMC	0	0	1
2021/12/28	11:51:41	$AMZN bozos cashing more out to pay for his yachts. ??? #AMC	0	1	1
2021/12/28	11:51:37	#ALERT BTO $AMZN C 3550 at 6.10 play with $200	0	1	1
2021/12/28	11:51:11	@ripster47 $Amzn rejected $3441 3 times already	0	0	1
2021/12/28	11:50:20	Made my #CountdownNYE ticket on $amzn way down lol plus the money I made on my calls ????????	0	0	1
2021/12/28	11:50:07	$AMZN just for a change can have nice clean move to the upside ....	0	9	1
2021/12/28	11:49:17	The year is 4264, Earth (now called Amazon Prime) is run by robots named Elon Bezos. The market is open 24/7. Options now have four tiers of other derivatives. $AMZN fails to break through 3440 again. My great great great great great great grandchildren suck at trading.	0	17	1
2021/12/28	11:48:08	$AMZN dumbasss who sold for a loss on calls ???????????????????????? ???? #AMC	0	0	1
2021/12/28	11:47:47	Everything that rips today gets faded pretty quickly. Hard to swing in this environment. I?€?ve switched my playbook to mostly opening drive and/or 15% profit targets. Keeping things tight. $TSLA $AMZN $NFLX	0	1	3
2021/12/28	11:46:15	$AMZN It was nice while it lasted. now we go red. This is what this stock does. FADE !! ???? #AMC	0	0	1
2021/12/28	11:44:48	@khamdev @JeffBezos @ajassy Hahahaha FU bulls?€? still juice left to short $AMZN pig!	0	0	1
2021/12/28	11:43:06	$AMZN give it a break ???? #AMC	0	0	1
2021/12/28	11:42:26	$AMZN u wish dumbass ???? #AMC	0	0	1
2021/12/28	11:41:56	@drippy2hard $AMZN about to rippahhhh	0	0	1
2021/12/28	11:41:26	$AMZN Easiest fade EVER! ??? #AMC	0	0	1
2021/12/28	11:40:09	$AMZN 3380 in 30 mins. ???€ #AMC	0	0	1
2021/12/28	11:40:05	$WISH Adding (not full position yet) - EV/REV 0,54 - 11,2B Valuation Series H (Aug 2019) - IPO priced $24 -Granted Payment Institution License for the EU -Top 15 iOS &amp; Android e-commerce app -@jackiereses Board Member and a lot of ex $BABA &amp; $AMZN -Decentralized fullfilemt model	0	4	3
2021/12/28	11:39:40	$AMZN Just burning options premium that's all. I'm still up in those PUTS that I sold yesterday. ???? #AMC	0	0	1
2021/12/28	11:39:36	$AMZN They killed it in 2 mins. F U BULLS! ???? #AMC	0	0	1
2021/12/28	11:39:29	@khamdev @JeffBezos @ajassy Hahahah $AMZN trapped the bulls again?€? Shorted 30 more at $3440 lol?€?	0	0	1
2021/12/28	11:39:04	$AMZN wow. Criminal is all I can say ???? #AMC	0	0	1
2021/12/28	11:38:20	$AMZN All call buyers trapped once again!!! ??? #AMC	0	0	1
2021/12/28	11:36:47	@Scot1andT $AMZN has been consolidating for some time and today is showing relative strength. Also short term option flow is good. Opened a position	0	0	1
2021/12/28	11:35:59	$AMZN down 20 bucks in a straight line - totally normal	0	1	1
2021/12/28	11:35:48	@drippy2hard Any new ideas about $COIN? $QQQ very high, risky. $AMZN doing amazing.	0	0	3
2021/12/28	11:35:38	Another big $amzn fail	0	6	1
2021/12/28	11:34:49	only position i have entered today is $amzn, still holding as well	0	0	1
2021/12/28	11:33:34	$AMZN bears got too comfortable and Got burned ???? #AMC	0	0	1
2021/12/28	11:33:07	Holding my $UBER calls as it pulls back to test the 50DMA. Also rotated into $AMZN March C3750 and April C4000 earlier as it bounced off the 200DMA heads back toward the 50DMA. An eventual 2022 break above 3460 toward 3750 should be bought with a target toward psych 4000 lvls	0	2	2
2021/12/28	11:31:59	$AMZN any specific reason why this is trending? ???? #AMC	0	0	1
2021/12/28	11:30:21	they arent adding premium to $amzn 3580c or 3550c s so its glued there reason why i didnt jump in. They will add premium if it breaks yesterdays 3456	0	0	1
2021/12/28	11:30:10	$AMZN nice move so far. 3445 holds, next room to 3480	0	0	1
2021/12/28	11:29:03	@skaushi How many times have $AMZN tried? My fourth, very frustrating when you wait for the 20% move and miss others and the timing move could come too late again ????????	0	3	1
2021/12/28	11:28:24	$AMZN holding up extremely well despite these market drawdowns ????????	0	2	1
2021/12/28	11:26:41	Free #OptionsTrading ideas tks to @unusual_whales flow: $AMZN 12-31 3560C $IFF 01-21 150C $TSM 01-21 130C All good!	0	0	3
2021/12/28	11:25:45	$AMZN So where is the bears that was being dicks? ???? #AMC	0	0	1
2021/12/28	11:25:33	$QQQ Back in $AMZN. Only sold it yesterday lol, think they were waiting for me to sell. ???? #AMC	0	0	2
2021/12/28	11:24:37	$AMZN 3600 likely going to act as the breakout area if it gets back up there	0	0	1
2021/12/28	11:24:29	$AMZN hold $3440????	1	1	1
2021/12/28	11:23:30	$AMZN has that look. close over 3432 opens up 3460. then a chase to 3500. let it trade out today. pay attention to how it closes. market not doing much.	1	9	1
2021/12/28	11:23:22	They really want that outside day on $amzn #TheStrat	0	1	1
2021/12/28	11:22:08	$AMZN 3486 next	0	1	1
2021/12/28	11:21:34	$AMZN trying to get off that volume shelf	0	0	1
2021/12/28	11:21:02	$AMZN maybe this time?	3	60	1
2021/12/28	11:21:01	conviction for $QQQ is simple $AMZN ripping and inverse H&amp;S on 5m.	1	65	2
2021/12/28	11:20:11	$amzn day	0	0	1
2021/12/28	11:20:00	@3PeaksTrading This might be starting to qualify as an evergreen tweet. I've been waiting for $AMZN to trigger a move up for awhile now - I've been fooled by a lot of false starts in the name.	0	0	1
2021/12/28	11:18:43	You see how easy to let the trade come to you. Like $AMZN .....once it break the level.....you just ride it. You do NOT have to sit and PRAY!	0	0	1
2021/12/28	11:18:20	$AMZN, close is all that matters.	2	7	1
2021/12/28	11:18:13	loaded $AMZN 1500 this morning, up huge.	0	0	1
2021/12/28	11:18:06	$TSLA $AAPL rest day so $AMZN firing up to keep it all afloat. #badboyzclub	1	5	3
2021/12/28	11:17:28	$AMZN doing that thing again...	0	0	1
2021/12/28	11:17:24	Today $AMZN is a monster. Buy $ETSY	0	0	2
2021/12/28	11:17:14	$AMZN right at resistance let?€?s see what happens	0	1	1
2021/12/28	11:17:12	$AMZN 3450 soon	0	0	1
2021/12/28	11:16:39	$AMZN back at the spot ????	0	2	1
2021/12/28	11:16:37	$AMZN 30 min close over 3440 and she rockets higher IMHO market sentiment a bit hot here though so id actually prefer 25 handle market pull first then have Amzn go later this week	0	0	1
2021/12/28	11:13:07	@themotleyfool $TSLA -- Tom recommended to buy $AMZN -- David recommended to buy $SHOP -- Fool recommended buying Reasons to sell? They haven't recommended selling yet.	0	7	3
2021/12/28	11:12:18	New post in Flow Room (These are not alerts): $AMZN 01/07 $3440 calls 188x ABOVE OI ABOVE ASK $61.49	0	0	1
2021/12/28	11:11:52	$AMZN ????dummy ???????????? ??? #AMC	0	0	1
2021/12/28	11:10:24	$AMZN I see you ???€ going to $5k ??? #AMC	0	0	1
2021/12/28	11:10:13	SWEEP 217 $AMZN 01/07/22 $3440 calls for $61.37 Spot: $3428.97 Volume: 261 OI: 122 IV: 28.37% Premium: $1.3m Sector: Consumer Cyclical	0	0	1
2021/12/28	11:08:16	Trade given in room today $AMZN 3500 at 10.2?€? HOD was 19.3 so far 90% trade within an hour???????? I want everyone banking in these market conditions!	0	0	1
2021/12/28	11:06:31	$AMZN wants a $100 move today or tomorrow	0	2	1
2021/12/28	11:04:34	$AMZN - daily action sandwiched between ATH ??????VWAP ($3478.30) &amp; 7/2020 ??????VWAP ($3275.67) ^^^IMO next time this breaks $3500 it?€?s gone ???€	0	0	1
2021/12/28	11:03:44	$AMZN is stronger than the rest of the market today. It?€?s held $3300 and is breaking the downtrend that started in late November. It?€?s looking better.	1	15	1
2021/12/28	11:03:30	They are taking turns pumping big tech. Today it's $AMZN calls.	0	3	1
2021/12/28	11:02:03	Why do people get off on posting pics of Bezos crushing life? $amzn .. was funny like 18 months ago	0	0	1
2021/12/28	11:01:53	$AMZN lol this iz now outpurformin rest of market, 2 funny thu gamez they're playin here	0	0	1
2021/12/28	11:01:36	$AMZN get over 3442 would b fun	0	1	1
2021/12/28	11:00:33	$AMZN premiums huge, could explode	0	0	1
2021/12/28	10:58:03	$AMZN held down all day yesterday while $QQQ took off. And today?	3	14	2
2021/12/28	10:56:51	$AMZN lol this is why spy going up ???? #AMC	0	0	1
2021/12/28	10:56:50	$AMZN needs a 1hr close over 3440 imo. I haven't traded it again im done with the name until tomorrow where hopefully we break that big downtrend line sitting around Mondays supply at 3450 - 3458	0	0	1
2021/12/28	10:55:01	$AMZN repeat bull sweepers in Dec 31 $3500 calls (Vol: 16k / OI: 12k)	0	0	1
2021/12/28	10:54:37	$AMZN fake split rumor yes pump it! ???? #AMC	0	0	1
2021/12/28	10:53:24	$AMZN rejected $3441 once over will see $3458 and higher.	0	6	1
2021/12/28	10:52:14	$AMZN strength in the consolidation day here for $SPY	0	3	2
2021/12/28	10:51:52	$AMZN you may now proceed to teach lessons and make noobs cry. NEVER EVER SPLITTING = Volatile ???€ #AMC	0	0	1
2021/12/28	10:51:26	$AMZN breaks above 3435 ....10 points pop quickly	0	0	1
2021/12/28	10:50:20	$AMZN AMZN flying, top Large Cap watch right now % range on the CALLS, added $3400 with a 10% stop. This name has sat out most of the market action ???? #AMC	0	0	1
2021/12/28	10:50:14	New post in Flow Room (These are not alerts): $AMZN 12/31 $3435 calls bought AT ASK $33 200x	0	1	1
2021/12/28	10:50:13	$AMZN that volume yesterday ?€? MONSTER. BIG VOLUME at the low ???? #AMC	0	0	1
2021/12/28	10:50:01	$AMZN 3450 is coming	0	0	1
2021/12/28	10:50:00	$AMZN divergence!!! CALLLSSSS NOWWWWW	0	0	1
2021/12/28	10:49:59	$AMZN could run here	0	0	1
2021/12/28	10:49:26	SWEEP 205 $AMZN 12/31/21 $3435 calls for $39.30 Spot: $3431.07 Volume: 655 OI: 418 IV: 31.68% Premium: $805.6k Sector: Consumer Cyclical	0	0	1
2021/12/28	10:49:18	$AMZN Split Split Split!!! ??? #AMC	0	0	1
2021/12/28	10:48:33	$AMZN let?€?s go to $4300. ???? #AMC	0	0	1
2021/12/28	10:48:31	@LeifSoreide now do $AMZN	0	0	1
2021/12/28	10:48:10	$AMZN stock split announcements any time now ???€	0	0	1
2021/12/28	10:47:14	something is cooking with $AMZN	0	4	1
2021/12/28	10:47:11	@3PeaksTrading IV on weekly options was elevated all day yesterday, something I haven?€?t seen in a while on $AMZN	0	1	1
2021/12/28	10:46:52	$AMZN what is the news? Split? ???€ #AMC	0	0	1
2021/12/28	10:45:45	@YaroslavBurkovs I don't know ur position so I wouldn't give you that advice but 3450+ was tgt for upside on $AMZN if that's the stock you were talking about.	0	1	1
2021/12/28	10:45:37	$AMZN some bids got filled at 4.1 for 3600C. rest are set to 3.8, 3.5.	0	48	1
2021/12/28	10:45:14	$AMZN rejected 3435 level. Let's see how it defend the pull back and possible retest 3435 level again test 3450 next	0	0	1
2021/12/28	10:43:37	$AMZN needs support &gt; 3420, 3440 for any moves up. If strength is real look for move towards December 7 highs	1	29	1
2021/12/28	10:42:35	You know what will be a catalyst for $AMZN in 2022? A stock split.	0	1	1
2021/12/28	10:42:28	$AMZN 3450.0 Call - profit update: Alert price: 15.55 Current price: 25.64 Current profit: 64.9%	0	3	1
2021/12/28	10:41:47	$AMZN tesla down this up ???? #AMC	0	0	1
2021/12/28	10:40:06	Lag behind names on trendy market typically run on the next day. For example today $AMZN $DIS $PYPL. Just a few, while names that were trendy yesterday receiving a pullback today. Pay attention to these small details, you can be ahead of the game.	0	1	3
2021/12/28	10:39:56	$SPY Amazon $AMZN wants to add the momentum to burn bears and shorts ??? #AMC	0	0	2
2021/12/28	10:39:13	$AMZN hey whore Jeff said go to 4K or his filing for a prenup ?????????€??????? don?€?t shoot the messenger	0	4	1
2021/12/28	10:39:03	$AMZN 3450.0 Call - profit update: Alert price: 15.55 Current price: 19.64 Current profit: 26.3%	0	0	1
2021/12/28	10:38:16	Remember $AMZN is still just a quick day trade. It is not a multi day hold. It needs back above 3455 for more momentum	0	1	1
2021/12/28	10:38:01	@smarter411 I'm a spread man. I'm long the $AMZN 1/7 3490/3500 calls $2.59	0	0	1
2021/12/28	10:37:29	$SPY JEFFERY JEFFERY BEZOS $AMZN ??? #AMC	0	0	2
2021/12/28	10:37:24	$AMZN lets get greedy and take this to 4520 today ???€ #AMC	0	0	1
2021/12/28	10:37:03	@ripster47 $amzn lot of call sweepers in the weekly 3400 3450 and 3500s	0	0	1
2021/12/28	10:36:53	what the fuck is the $amzn news? this stock never goes up. surely must be something???	0	1	1
2021/12/28	10:36:41	$amzn $100 day in the works possibly ?????€???????	0	4	1
2021/12/28	10:36:31	$AMZN buy the dip.	1	54	1
2021/12/28	10:36:14	@ripster47 $AMZN trying to flip the clouds!	0	0	1
2021/12/28	10:36:09	$AMZN relative strength	0	3	1
2021/12/28	10:36:07	$AMZN 3500c is best as a roll up from 3450	0	1	1
2021/12/28	10:35:55	$amzn boom	0	0	1
2021/12/28	10:35:53	$AMZN building strength on mkt retrace	0	0	1
2021/12/28	10:35:49	$AMZN Large orders on the BUY side and CALLS hitting TAPE, watch for a 1-2% leg up ???? #AMC	0	0	1
2021/12/28	10:35:14	$AAPL has overtaken $AMZN as the second most active ticker on WSB after $TSLA	0	1	3
2021/12/28	10:34:34	now $AMZN comes to rescue $QQQ wtf	0	0	2
2021/12/28	10:34:30	New post in Flow Room (These are not alerts): $AMZN 12/31 $3450 calls bought ABOVE ASK 220x $28.20 avg	0	0	1
2021/12/28	10:34:27	Damn left a lil money on the table on $amzn but can?€?t be mad @ $1500 quick@profit ???????? we all know$amzn has its own mind sometimes lol	0	0	1
2021/12/28	10:34:22	@basilnsage Nice movement in $AMZN	0	1	1
2021/12/28	10:34:19	$AMZN don't be too excited she may dump ??? #AMC	0	0	1
2021/12/28	10:34:12	@skaushi $AMZN and $DIS top pick for 2022	0	4	2
2021/12/28	10:34:04	$AMZN PUUUSH ???? #AMC	0	0	1
2021/12/28	10:33:44	$AMZN BIG ZON!	0	3	1
2021/12/28	10:33:24	$AMZN is strong 52 points up from the dip 42 points from 3400 3450c is up 31%	0	1	1
2021/12/28	10:33:23	$AMZN STOP. SLOW DOWN. didn?€?t fool enough. Oh well. Here we GOOOOOOOOOOOOOOOOOO!!! ??? #AMC	0	1	1
2021/12/28	10:33:10	$AMZN coming ???€???€	0	2	1
2021/12/28	10:32:54	$AMZN pop goes the weasel is Jerome buying this name today?? We are not going to buy individuals names any more we promise!! lol ??? #AMC	0	0	1
2021/12/28	10:32:37	$AMZN don't be a fake out puss ???? #AMC	0	0	1
2021/12/28	10:32:35	@NannyPy1 because it is undervalued. $AMZN	0	0	1
2021/12/28	10:32:35	SWEEP 181 $AMZN 12/31/21 $3450 calls for $29.05 Spot: $3424.77 Volume: 5,696 OI: 3,308 IV: 30.44% Premium: $525.8k Sector: Consumer Cyclical	0	0	1
2021/12/28	10:32:35	$AMZN just watching this 15/30min candle should continue ripping 3415 risk	0	0	1
2021/12/28	10:32:34	$AMZN looking strong. 3425 big level to get over and hold.	0	0	1
2021/12/28	10:32:33	Unusual Gang - $AMZN 3450C #NIMBUS ..45% of tendies. I already have a lotto play for 3500, I am going to add on it.	1	1	1
2021/12/28	10:32:31	lots of long $SPY calls out to December 22' bought today/yesterday $AMZN activity now	0	1	2
2021/12/28	10:32:30	$AMZN got the dip, could not even alert it 3600 ent from 3.6 to 4.3 in instant. #alert	1	45	1
2021/12/28	10:32:23	Fucken $amzn finally ??????????	0	0	1
2021/12/28	10:32:19	$AMZN here we go!! ???? #AMC	0	0	1
2021/12/28	10:32:18	$AMZN finally moving	0	0	1
2021/12/28	10:32:03	$AMZN really told the market, ima do my own thing ????	5	122	1
2021/12/28	10:32:02	$TSLA recovery squeeze back to vwap $AMZN continues up, sadly missing this move, altho outlined	0	2	2
2021/12/28	10:31:49	$AMZN lfg $3500 ???€ #AMC	0	0	1
2021/12/28	10:31:01	New post in Flow Room (These are not alerts): $AMZN 12/31 $3450 calls bought AT ASK 290x $25.30 avg	0	0	1
2021/12/28	10:30:23	$AMZN Is really trying today. ??? #AMC	0	0	1
2021/12/28	10:30:16	$AMZN Here it is! ???€ #AMC	0	0	1
2021/12/28	10:30:07	$RIVN any news if $AMZN replace all gas delivery truck with EV? ??? #AMC	0	0	2
2021/12/28	10:29:49	@Trader_Joe_LPP $TSLA and $AMZN time to wake?!?	0	1	2
2021/12/28	10:29:44	$AMZN lulled you to sleep, hovering at 200D. Anticipating a nice run in 2022 ????????	0	0	1
2021/12/28	10:29:43	$AMZN trying to go here	0	0	1
2021/12/28	10:29:34	$AMZN 3450c is up 19% if you bought	0	1	1
2021/12/28	10:29:21	$AMZN ????Breakout! ???	0	0	1
2021/12/28	10:29:10	$AMZN I think I'm going to fall on the floor. This is actually up today? Hmm. ???? #AMC	0	0	1
2021/12/28	10:29:09	$AMZN on da move	0	5	1
2021/12/28	10:29:07	$AMZN popping.. Looking at history in last week of year.. it always moves up 2 to 5% Swing 3550c 12/31 at 7	0	0	1
2021/12/28	10:29:00	$AMZN doing amzn things.	0	8	1
2021/12/28	10:28:51	With indices pausing so far today, $AMZN is finally showing some relative strength as it reclaimed 3384. Still long calls for this week and Jan7th. This stock has been the big laggard of 2021 out of the big tech stocks.	0	0	1
2021/12/28	10:28:47	$AMZN whats the split????? ???? #AMC	0	0	1
2021/12/28	10:28:38	$AMZN Let's gooo.. stay up there ???€???€	0	0	1
2021/12/28	10:28:26	$AMZN 3434 and 3460 next	0	1	1
2021/12/28	10:28:06	$AMZN nice breakout	0	0	1
2021/12/28	10:27:51	$AMZN here we go!!	0	0	1
2021/12/28	10:27:27	$AMZN starting to trigger, could see 3500 test this week	2	12	1
2021/12/28	10:27:11	$AMZN is the time now?	0	5	1
2021/12/28	10:27:01	$AMZN quick pop above 3400.....23 points from the dip now at 3414	0	1	1
2021/12/28	10:26:29	basically, $AMZN has gone nowhere for 18mos. this could be the leader 2022.	1	1	1
2021/12/28	10:26:28	$AMZN here it goes!!!!! To 3800 today. ???? #AMC	0	0	1
2021/12/28	10:26:13	$AMZN held 3400 trying to break out	0	0	1
2021/12/28	10:25:57	@ripster47 $AMZN TIME TO ADD??	0	0	1
2021/12/28	10:25:52	@optionsmaster88 here it goes $AMZN	0	0	1
2021/12/28	10:25:17	$AMZN &gt; intraday VWAP	0	0	1
2021/12/28	10:25:12	$AMZN I am interested	0	0	1
2021/12/28	10:25:08	$AMZN breaking out, finally. lol.	2	59	1
2021/12/28	10:24:32	$AMZN why do I feel like if I sell here this thing is going to rip? ???? #AMC	0	0	1
2021/12/28	10:24:26	$AMZN perk shyt missed it nice move	0	3	1
2021/12/28	10:24:10	$AMZN slow and steady ????	0	0	1
2021/12/28	10:23:34	$AMZN is touching 3400 level again .....let's see if it can break above and lead the market	0	1	1
2021/12/28	10:22:27	$MRNA perk off vwap $AMZN yet to b/o but still holding o/u vwap	0	1	2
2021/12/28	10:22:17	$AMZN calls	0	0	1
2021/12/28	10:21:52	$amzn wants to take tf off	0	0	1
2021/12/28	10:19:43	stimulation still needs $amzn to catch up, yo everyone get amazon prime right now and buy shit real quick, trynna see something	0	0	1
2021/12/28	10:19:31	$AMZN bounced twice where it needed to. ???? #AMC	0	0	1
2021/12/28	10:18:43	$AMZN could have an amazing 2022. Went nowhere this year.	0	0	1
2021/12/28	10:18:24	bro, $amzn to $4000 tf we waiting for???? jeff bezos is on hella roids but PA acting like he?€?s not smh	0	3	1
2021/12/28	10:18:03	$AMZN I remember when i bought at 2000 and people were calling me crazy lol. I sold when it went to 1900, great lesson learned back in 2017/8	0	0	1
2021/12/28	10:16:40	$AMZN this shits gonna blow soon ??? #AMC	0	0	1
2021/12/28	10:15:53	$AMZN hang on to your shorts. She?€?s primed!!!!!!! ???? #AMC	0	0	1
2021/12/28	10:09:54	$AMZN blast off today baby!!!!!!! ??? #AMC	0	0	1
2021/12/28	10:09:37	$amzn amazing day for scalping. ???????????????????€	0	1	1
2021/12/28	10:09:05	$AMZN Call flow turning positive!!! ???? #AMC	0	0	1
2021/12/28	10:06:15	$AMZN easy. Easy fella. Slow down. ??? #AMC	0	0	1
2021/12/28	10:05:27	$AMZN who sold!!!!!!? Lol. We ride today!!!!!! ??? #AMC	0	0	1
2021/12/28	10:05:16	$AMZN it's tiring everyone. One of these days it starts its leg up and doesn't look back.. ??? #AMC	0	0	1
2021/12/28	10:01:40	$AMZN Could you have 1 fucking up day? ??? #AMC	0	0	1
2021/12/28	10:00:05	Come on $amzn	0	0	1
2021/12/28	9:58:54	$AMZN what if you could Afford shares, you?€?d buy. That means you buy fractional shares like an adult. Amen. ???? #AMC	0	0	1
2021/12/28	9:58:10	$AMZN if it can break thru highs 3410 cross potential trend towards 3450+ keeping close eye jic	0	0	1
2021/12/28	9:57:45	$AMZN she gone!!!!! ??? #AMC	0	0	1
2021/12/28	9:57:32	If $SPY gets 480 today and $AMZN cannot get over 3400 it's added to the never again list for me.	0	3	2
2021/12/28	9:57:29	$AMZN $3410 resistance, we break it we go to $3432 ???? #AMC	0	0	1
2021/12/28	9:56:11	Other than that, $AMZN above 3410 is the last idea but that's expensive.	0	0	1
2021/12/28	9:54:50	$AMZN all the ladies with no position say yaaayyyy yayyyyyyy. ??? #AMC	0	0	1
2021/12/28	9:54:47	$AMZN retest 3400 level .....	0	1	1
2021/12/28	9:54:22	$AMZN higher low needs to reclaim vwap reclaim 3400+	0	1	1
2021/12/28	9:53:57	$AMZN here we go!!!!!! ???? #AMC	0	1	1
2021/12/28	9:52:12	@khamdev @JeffBezos @ajassy Humble request to all retail traders. Stop believing all these chartist that tell you that $AMZN breakout is coming. It?€?s not, please don?€?t buy and get trapped. It?€?s way easier to just short $AMZN and make profits. Be smart?€?	0	0	2
2021/12/28	9:52:08	$amzn 3356 next if we close under the 8d	0	1	1
2021/12/28	9:51:56	$AMZN is this thing dead worst performance of 2021 in my portfolio considering trading for tsm and nvda ???? #AMC	0	1	1
2021/12/28	9:51:08	@soup12171958 @ProtocolAnthro1 Could see pullbacks bigger than the market and totally within the natural ebb and flow to see $AAPL and $AMZN drop 30-40% while the market is down 15-20%.	0	1	2
2021/12/28	9:49:13	Cannot have up and up days. needs to reset a bit $FB; $AMZN $AAPL. wait and watch	0	1	3
2021/12/28	9:44:25	The call buying is rampant in big cap tech. $aapl $amzn $qqq	0	2	3
2021/12/28	9:44:08	Bought $AMZN today at open	0	1	1
2021/12/28	9:42:58	$AMZN recovery over 3400 options are spready af	0	1	1
2021/12/28	9:40:52	$amzn 3600c 1/7 at 9.0	0	0	1
2021/12/28	9:36:27	You have to give $AMZN a pass for this year, and possibly next. I mean it had a huge 2020. You have to expect that it could want to consolidate for a year or two after a run like that. ???? #AMC	0	0	1
2021/12/28	9:36:21	$AMZN &lt;3400 can't hold up g/r move as well	0	0	1
2021/12/28	9:34:01	$amzn ready to rip	0	2	1
2021/12/28	9:33:02	Key level for $AMZN is breaking $3416.	0	0	1
2021/12/28	9:31:37	$AMZN breaking out!!! &gt;3404 at the open	0	1	1
2021/12/28	9:31:20	$AMZN over 3400	0	0	1
2021/12/28	9:31:10	@Stonkz1 Stick with $AMZN...	0	0	1
2021/12/28	9:30:18	$amzn got faked out looking for retrace levels next	0	0	1
2021/12/28	9:29:56	You have to give $AMZN a pass for this year, and possibly next. I mean it had a huge 2020. You have to expect that it could want to consolidate for a year or two after a run like that.	0	1	1
2021/12/28	9:29:51	$AMZN 3500c it is ??? #AMC	0	0	1
2021/12/28	9:29:45	$NVDA nice gap up $GOOGL gapping, potential 3k+ $AMZN small gap up	0	0	3
2021/12/28	9:29:26	$BFRI and $AMZN got my eye this morning.	0	1	2
2021/12/28	9:24:47	$AMZN Never seen this many Amazon posts over the past few days. Going to assume 50% bots. What's going on lol ???? ??? #AMC	0	0	1
2021/12/28	9:23:47	$AMZN today is the day ???? #AMC	0	0	1
2021/12/28	9:20:09	Looking for $AMZN to show strength out the gate for $3500 run. If we dont get the strength by end of day tomorrow. Consider reevaluating long positions. (This is for the traders, not the investors.)	0	1	1
2021/12/28	9:19:08	$RDWR to provide cloud security for $AMZN's AWS	0	0	2
2021/12/28	9:18:09	$AMZN adding more here ?€? crybabies scream the loudest before being put to sleep ???? #AMC	0	0	1
2021/12/28	9:17:02	$AMZN if it falls through 3380 today then it?€?s over for the year LOL ???? #AMC	0	0	1
2021/12/28	9:16:44	@khamdev @JeffBezos @ajassy Let?€?s start the trading day by shorting $AMZN aggressively. Time to make cuckkks like Bezos and Andy pay while we make Elon Musk richer by the day! Elon &gt; BaldyBezos at creating value!	0	0	1
2021/12/28	9:16:25	$AMZN Amazon wtf ??? #AMC	0	1	1
2021/12/28	9:15:11	$RDWR to provide cloud security for $AMZN's AWS	6	13	2
2021/12/28	9:14:22	Need to see if it breaks support or bounce in early morning. Before jumping in $amzn	0	1	1
2021/12/28	9:13:40	$AMZN laughable again ??? #AMC	0	0	1
2021/12/28	9:13:14	$AMZN Pathetic ??? #AMC	0	0	1
2021/12/28	9:12:32	1. $AMZN does not provide anywhere near enough information to quantiatively model and analyze its business 2. SS Models use crumbs sprinkled in inconsistent fashion by the S-team to build gigantic garbage-in garbage-out models 3. You invest because you believe in Jeff. Simple.	0	6	1
2021/12/28	9:10:57	$AMZN let?€?s go to $5000. This price action is stupid ??? #AMC	0	1	1
2021/12/28	9:10:38	$AMZN details ?? ???? #AMC	0	0	1
2021/12/28	9:09:03	$AMZN BEZOS rocking it ???? #AMC	0	0	1
2021/12/28	9:04:53	@TheDangMedia @Tradytics can you $AMZN please	0	0	1
2021/12/28	9:03:23	@7Innovator $MSFT $AMZN	0	7	2
2021/12/28	9:03:13	$AMZN imagine buying 1/22 leaps for 3500-3600 in 2020 thinking it?€?s a safe bet with all the 4k+ upgrades ?????????€???€????????????€???€??? ??? #AMC	0	1	1
2021/12/28	9:02:14	$AMZN Someone with 1.6 million dollars credited to them said it won't go back to 3700 within the next month. Something to consider. ???? #AMC	0	0	1
2021/12/28	9:02:08	$AMZN why is this trending? Y?€?all figured out that the options dealers are mining huge &amp;$ on harvesting premium burn on this? No long &lt;3435, supppet target- 3360/3300 / 3270 back at 200dma	0	0	1
2021/12/28	9:01:30	Was hoping for a inclusion of $NFLX &amp; $AMZN in this FAANG run we are having. As of rn NFLX looks better this am but neither look amazing. I?€?ll still look to these names for hints to see if they can join ???? or lead weakness in these names.	0	47	2
2021/12/28	8:53:06	$AMZN honking of buying $3600 Jan 2024 calls. I feel like that?€?s a very safe call ???? #AMC	0	0	1
2021/12/28	8:52:18	$AMZN My only explanation for the daily weakness is Tax Loss Selling which be done with this week. ??? #AMC	0	0	1
2021/12/28	8:52:08	@10BaggerDan I agree that small cap will have its shine but I cannot agree with the cloud providers taking a dive. Trade sideways like $AMZN , maybe. I also have zero experience in analyzing markets so this is just my gut talking ?????????€?????	0	0	1
2021/12/28	8:47:38	$AMZN thinking of buying $3600 leap. Thoughts? ??? #AMC	0	0	1
2021/12/28	8:46:25	$AMZN red again? ??? #AMC	0	0	1
2021/12/28	8:43:07	$AMZN relax you asses we going 3500 this week. ??? #AMC	0	2	1
2021/12/28	8:40:56	$AMZN is Amazon paying the facebook toxic-brand-tax? ???? #AMC	0	0	1
2021/12/28	8:38:02	$AMZN everything moving but this trash lol ??? #AMC	0	0	1
2021/12/28	8:33:53	$AMZN at this point I just laugh at how shit this it yet I got sucked into options ??? #AMC	0	1	1
2021/12/28	8:31:36	Wonder what it's like to be a dud? Own some $AMZN ???? #AMC	0	0	1
2021/12/28	8:31:08	$AMZN surely nflx,amazon and others will have to get involved to make this mkt go... ???? #AMC	0	0	1
2021/12/28	8:30:37	$AMZN: Hard RESISTANCE level at 3435 level. If you are new to trading or $AMZN, I would recommend to stay on the sideline and watch how it moves first before entering. Once it clears the RESISTANCE @ 3435, we may see 40-100 points run. Again, BE PATIENT!	0	1	2
2021/12/28	8:28:44	$AMZN let me walk you through a typical Amazon day, wake up see it slightly up PM, get a little pump then head fake, fight for its life the rest of the day ???? ???? #AMC	0	1	1
2021/12/28	8:27:52	$AMZN can you just rip? So tired of this flat shit ??? #AMC	0	0	1
2021/12/28	8:20:13	@EvanBoyce77 They need to make it easy for anyone to order at home tests and N95 masks for everyone in their household now In the UK, you go on a website, and each person gets a 7 pack of home tests the next day Should be that easy, utilize $AMZN if necessary Every state &amp; Fed Govt failing	0	0	1
2021/12/28	8:18:44	$AMZN They don?€?t want to let this rip. Would be nice to see $3450 again today ??? #AMC	0	0	1
2021/12/28	8:12:22	$AMZN PM and AH are typically green/flat here. Sell off looking imminent. ???? #AMC	0	0	1
2021/12/28	8:07:56	$AMZN Wait for 3400 level. Hard level to break (AMZN has tried to break a few times and still rejected it. Once &gt;4000 level it can run 40-60 points This is an easy trade BUT ...BE PATIENT!	1	1	1
2021/12/28	8:04:35	$AMZN Twitter Sentiment on 27 Dec 2021 was: ??? Positive 43.5% ??? Negative 12.1% ??? Neutral 44.4% ????????????????????????????????????????????????????????????	0	0	1
2021/12/28	7:58:29	$AMZN can still see another leg lower towards $3161- $3020 area lower where buyers should be waiting to appear again #Elliottwave #Trading #Amazon	0	2	1
2021/12/28	7:57:06	Can't wait for $AMZN to fail 3440 again.	0	2	1
2021/12/28	7:52:40	I need $AMZN to get it together	0	0	1
2021/12/28	7:44:49	Equity Sentiment: $AMZN is the #11 stock that institutions are trading with 8.3K options contracts.	0	2	1
2021/12/28	7:42:16	$AMZN If you ain't having $PHUN you ain't black	0	1	2
2021/12/28	7:41:41	$AMZN amazon may have to shut down due to the virus ???? #AMC	0	0	1
2021/12/28	7:36:39	$AMZN price targets from #WallStreet are completely garbage. Barron's up to $4,700. Really. All firms have ridiculous meaningless targets and they have no accountability to the clients that buy on the info. Why doesn't someone get bold and say it's worth $3,400?	0	0	1
2021/12/28	7:34:50	$AMZN appears this tickers is all but gone soft and is done. Another Walmart type stock that does nothing but hover. Not a money maker for average joe imo. ???? #AMC	0	0	1
2021/12/28	7:31:24	$AMZN AMZN is joining the party today?€? this maybe a 2% day! ???? #AMC	0	0	1
2021/12/28	7:28:57	$AMZN for god sake move to 3600 ???? #AMC	0	0	1
2021/12/28	7:25:01	$AMZN why is this trending? And that too number 1? Am I missing something? ??? #AMC	0	0	1
2021/12/28	7:17:57	$AMZN are you all forgetting that stocks can decrease in value? Everyone talking about this big TTM squeeze?€? well it can also squeeze to the downside lol. I think people forget that sometimes. ??? #AMC	0	1	1
2021/12/28	7:16:02	$AMZN what a waste ???? #AMC	0	1	1
2021/12/28	7:15:30	$AMZN should be a good day ???? #AMC	0	2	1
2021/12/28	7:12:32	$AMZN all the big guys in amzn calls now ??? #AMC	0	1	1
2021/12/28	7:10:46	$AMZN piece of shit MOOOOOVEEE ??? #AMC	0	1	1
2021/12/28	7:04:41	$AMZN bitnile merger , nile will moon ???? #AMC	0	1	1
2021/12/28	6:47:49	$AMZN $JNJ when big boys start to act with $VXRT goodbye covid! hello free world and money!! xDD Come on Gates make sure that your meetings with Bezos will translate to a free fucking world! ???€ #AMC	0	0	3
2021/12/28	6:46:15	$AMZN squeeeezy wheeeezy time today!!!!!! ???? #AMC	0	0	1
2021/12/28	6:42:01	$AMZN Apple now twice bigger than amzn lol ??? #AMC	0	0	1
2021/12/28	6:30:45	Buying more $AMZN. That Bezos picture is Bullish	0	0	1
2021/12/28	6:24:47	$AMZN this stock cost to much ???? #AMC	0	0	1
2021/12/28	6:18:09	$AMZN torture until not?€?what if ??? #AMC	0	0	1
2021/12/28	6:17:10	$AMZN this is one of the most lopsided rebounds I?€?ve seen most of the key names haven?€?t been participating. This has happened before and AMZN was the last name to finally rebound ???? #AMC	0	0	1
2021/12/28	6:10:53	$Amzn 3500 this week?	0	1	1
2021/12/28	6:03:35	$AMZN how come my RH hasn?€?t updated with PM data? Is that normal? ???? #AMC	0	0	1
2021/12/28	6:00:31	$AMZN this thing could go up 300 dollars today and this year would still be a massive disappointment ??? #AMC	0	0	1
2021/12/28	5:47:12	$AMZN mooooon shot!!!! And maybe announce stock split pre-market!!!!! Can ya say preeeeee market booom??????? ???? #AMC	0	4	1
2021/12/28	5:46:21	$AMZN 3500-3642 today. Close at 3614! Mark it. Write it down, memorize it, read it, i dont carw what ya need to do. Its happening!!!! ???? #AMC	0	1	1
2021/12/28	5:44:06	$AMZN green as a leprechauns weenie!!!! Now where?€?s my gold!!!! ??? #AMC	0	0	1
2021/12/28	5:15:17	Let?€?s go $AMZN ???????????€	0	1	1
2021/12/28	5:11:14	$AAPL has overtaken $AMZN as the second most active ticker on WSB after $TSLA	0	6	3
2021/12/28	5:10:00	$AMZN sucker bezos and andy dosomething for shareholders u ego maniac people ???? #AMC	0	0	1
2021/12/28	5:07:40	@drippy2hard Why are you bullish on $AMZN? It?€?s acted horribly	0	0	1
2021/12/28	5:06:54	$AMZN let?€?s go moon it ???????€ ??? #AMC	0	0	1
2021/12/28	5:02:00	$AMZN no shorting today :) ??? #AMC	0	1	1
2021/12/28	4:57:36	$SPY $AMZN hasn't even broke out yet and bears are trippin ??? #AMC	0	0	2
2021/12/28	4:56:52	$AMZN normally this stock rallies for earnings. Let's hope it happens again. At this level, I'm not Bullish or Bearish. ??? #AMC	0	0	1
2021/12/28	4:56:43	$AMZN when 4000 dollar? ??? #AMC	0	0	1
2021/12/28	4:55:02	$AMZN normally this stock rallies for earnings. Let's hope it happens again. At this level, I'm not Bullish or Bearish. ???? #AMC	1	1	1
2021/12/28	4:37:20	$AMZN 3500 by Friday ??? #AMC	0	0	1
2021/12/28	4:36:57	$AMZN can we actually go Up today ? ???? #AMC	0	0	1
2021/12/28	4:34:14	$AMZN people, Amazon will not announce a stock split on a random day. Companies only do this on earnings day! ???? #AMC	0	1	1
2021/12/28	4:21:51	$AMZN helbiz will fly ???? #AMC	0	0	1
2021/12/28	4:17:20	$AMZN $100 movement incoming ??? #AMC	1	2	1
2021/12/28	4:15:54	$AMZN this is a scrap stock, heck in bezo and co ??? #AMC	0	0	1
2021/12/28	4:09:44	Jassy will do to $AMZN what Nadella did to $MSFT, just have patience. it takes time to move mountains. anyone looking for a quick multi bagger look elsewhere. ??? #AMC	0	0	2
2021/12/28	4:08:54	$AMZN $SPY $QQQ jeff bezos looks like my left nut this is very bullish for the market btw ???? #AMC	0	0	3
2021/12/28	4:05:19	$AMZN let?€?s show some movement here ???? #AMC	0	2	1
2021/12/28	4:04:23	$AMZN let?€?s move ??? #AMC	0	1	1
2021/12/28	4:03:12	$AMZN pm looks good ???? #AMC	1	1	1
2021/12/28	3:56:18	$AMZN Is good to hold .. It?€?s worth ???? ???? #AMC	0	0	1
2021/12/28	3:44:51	$AMZN to da moon ???? ????	1	1	1
2021/12/28	3:32:16	$AMZN this shit could dip and rip tomorrow! Looking for 3500 by EPy or 3180. Lets see ???? #AMC	0	0	1
2021/12/28	3:21:28	$AMZN why on earth this pos name trending!??seeing it the first time ???? #AMC	0	0	1
2021/12/28	3:16:51	@ProblemSniper Long Term Trend Line is at 3125$ on 21.01.22. Now, it is 3080$. $AMZN hit it several times and started from there a one to two-year massiv bull run. I think it must hit it before breakout.	0	0	1
2021/12/28	3:09:01	$AMZN take us to the promise land you big POS! ??? #AMC	0	0	1
2021/12/28	2:54:38	$AMZN - Amazon will have it's own rally ??????????? - $3,500+ in no time (Show some patience) ??? #AMC	0	1	1
2021/12/28	2:54:34	$AMZN - Amazon will have it's own rally ??????????? - $3,500+ in no time (Show some patience)	0	0	1
2021/12/28	2:24:21	@amazonholder1 Sound like 2022 could be exciting? $AMZN seems to me as the best risk/reward stock for the next year.	0	2	1
2021/12/28	2:19:58	$AMZN Did someone say stock split? ???	0	0	1
2021/12/28	2:18:44	$AMZN so crazy ????	0	1	1
2021/12/28	2:17:09	$AMZN Did you hear? Life is good. ???	0	0	1
2021/12/28	2:12:13	$AMZN will this bottom around 2500? ???	0	0	1
2021/12/28	2:08:11	$AMZN how did this go down while spy and qqq were up?? ???	0	0	1
2021/12/28	1:41:55	$AMZN I've been following amzn for years, huge gain and lost.. Unless you buy shares or months leap option. Ya'll won't be so angry ????	0	0	1
2021/12/28	1:39:04	$AMZN Bozos is going down bigly ????	0	0	1
2021/12/28	1:31:32	@MarketRebels Why is $amzn even talked about? It?€?s trash I?€?ve been holding this lump of garbage for 16 months and it?€?s done practically nothing	0	5	1
2021/12/28	1:29:42	@SuperLuckeee This sounds like I am stupid but $TSLA and $AMZN get me always. I have pivot levels R/A and they kick my arse. Dip today had 1080 it went bang again 1090 support	0	0	2
2021/12/28	1:29:39	Who all are suffering because of the bad behavior by @amazon Charging incorrectly and looting the customers to make up for their losses. $AMZN #CustomerService Is there a way to file a consumer complaint? #BuycottAmazon	0	0	1
2021/12/28	1:19:53	$AMZN Tomorrow this turd breaks 3380 and you can short it all the way down to 3310. Easy free money! ???	0	0	1
2021/12/28	1:18:58	$AMZN holding strong from $386 this is an unbelievable stock and a monster company. ???	0	0	1
2021/12/28	1:14:19	$AAPL has overtaken $AMZN as the second most active ticker on WSB after $TSLA	31	413	3
2021/12/28	1:12:43	$AMZN it?€?ll go down to $3250 until January 21. OEW $3330 ????	0	1	1
2021/12/28	1:09:37	$AMZN speaks volume ????	0	0	1
2021/12/28	0:48:44	$AMZN why is this trending? ???	1	0	1
2021/12/28	0:45:58	$AMZN so many comments from people who only have fractional shares ???? ????	1	0	1
2021/12/28	0:44:05	$AMZN shit stock ???	1	0	1
2021/12/28	0:41:11	$AMZN 4K eow call me crazy ???	2	1	1
2021/12/28	0:31:45	@YouFullOfSh_t @garyblack00 @TroyTeslike For a company of this scale, it?€?s ordinary to sometimes lag behind in customer service, it isn?€?t perfect. So does $AAPL, $AMZN, they all suck in customer service. These company are gigantic and operations, logistics, etc directly affect consumers.	0	0	2
2021/12/28	0:30:07	$AMZN what?€?s the bear case thesis. ????	0	0	1
2021/12/28	0:28:11	$AMZN They haven?€?t made any money yet. They are running out of money. most likely secondary offering is coming up. Is that the bear thesis.. ????	0	0	1
2021/12/28	0:17:44	$AMZN is this doing a split? 1 to 15 ????	0	1	1
2021/12/28	0:15:55	$AMZN what?€?s the bear case thesis? ???	0	0	1
2021/12/28	0:14:43	$AMZN Besos and his Cristal eye fucking this shit up ????	0	0	1
2021/12/28	0:13:20	$AMZN aws to be 100b run rate in 2022. PT 5000. ????	0	0	1
2021/12/28	0:10:50	Standard $amzn fakeout shakeout, been doing it for 18m, by Jan ER it goes, but often gives one mare shake before year end	0	1	1
2021/12/28	0:00:47	$AMZN thisnstock sucks down about 10% over the past month Announcing a 10 for 1 split will run this $300 in a day. ????	0	0	1
2021/12/27	23:53:02	@DilksJay Simply assuming that $AMZN continues to take share from bricks and mortar retail and $AAPL finds some tech alternative to cellular, then share of S&amp;P500 by same 5 companies goes to 30% by 2031	0	1	2
2021/12/27	23:48:04	$AMZN what?€?s the news here? ???	0	0	1
2021/12/27	23:45:51	@ParikPatelCFA Ummmm @RobinhoodApp logo?? @JeffBezos you trade on it too? Should I short $Amzn?	0	0	1
2021/12/27	23:44:05	@beta_ethics @DaveWeLike @hypercharts I can't think of another company that more companies would be happy to pay 50% above market cap, but many of them want to avoid any unnecessary anti-trust scrutiny ?€? $GOOG, $AMZN, $FB ?€? then AT&amp;T, Verizon, and Comcast all seem like they'd make too much sense.	0	1	3
2021/12/27	23:35:25	$AMZN here comes 5564. ????	0	0	1
2021/12/27	23:22:11	@aboutheoptions $AMZN and $NFLX gonna rip	0	0	2
2021/12/27	23:22:03	@drippy2hard Please! I had long call with $Amzn	0	0	1
2021/12/27	23:14:26	$AMZN managment or board should not be awarded any stocks this year???? ????	0	0	1
2021/12/27	23:13:05	@uravgjoe33 Its typical when it's riding the 50/200 like it has been most of this month. All the good moves on $AMZN take about a month for MMs to get into position then the big move. It's almost done shaking out. The theta burn sucks in the meantime	0	11	1
2021/12/27	23:09:37	I have realized that I am not a fan of charting $AMZN Or may be I am not qualified enough to do that $AMZN charts never have excited me much to be honest :)	0	5	2
2021/12/27	23:05:22	$AMZN ugly duckling ???	0	0	1
2021/12/27	23:05:13	$AMZN ugly duckling	0	1	1
2021/12/27	23:03:23	$AMZN This company isn?€?t even profitable, and is super low on cash. Expecting a secondary offering in the next 30 days. ???	0	0	1
2021/12/27	23:01:28	$AMZN biggest volume since August!!! ????	0	1	1
2021/12/27	22:59:51	@darkpoolcharts I wish someone could tell me why $AMZN acts so poorly when all the analysts and indicators, like what you posted, are so bullish. Any ideas?	0	3	1
2021/12/27	22:56:26	@xiotis19 I say wait to see what tomorrow brings and if it starts to sell off again sell, and maybe come back in or play the other side. I do think today was just bad for e-commerce though. $AMZN melted today too ???	0	0	1
2021/12/27	22:51:03	$AMZN another fucking fake breakout!! Took a small loss on stocks! Shorted the crap out ! DT only ???	0	0	1
2021/12/27	22:50:23	@CNBC @fundstrat ?€?treacherous?€? and ?€?shaky?€? but pumps FAANG cuz that?€?s all the market needs not to crash. So basically he?€?s saying if FAANG holds up so does mkt ?€? however, 30% for FAANG next year? Didn?€?t $aapl just lower guidance? Didn?€?t $amzn just warn of issues. P/Es are already stretched. IDK	0	3	2
2021/12/27	22:46:31	Understand something guys - I was never able to trade these big tickers like $AMZN or $TSLA premiums. I only was able to get into these contracts after establishing my account. There?€?s plenty of others trades you can take to grow your account to get to that level.	3	63	2
2021/12/27	22:46:20	$AMZN crazy.. cheap.. buy ????	0	0	1
2021/12/27	22:38:06	$AMZN anyone claims they know where this bipolar sob is going put then on ignore. I own calls but good god this sob done gone crazy ???	0	1	1
2021/12/27	22:37:55	$AMZN all this would take is a stock split announcement, that?€?s what everyone wants. Too hard to hedge this beast. Bearish until they announce. ????	0	0	1
2021/12/27	22:37:47	$AMZN This shit is gonna bounce someday so hard to $5k it?€?s gonna make our heads spin ???	0	0	1
2021/12/27	22:37:29	$AMZN futures green as a leprechauns weenie!!!!! We ride tomorrow with a pot of gold! ????	0	2	1
2021/12/27	22:36:23	$AMZN shit stock shit stock market up this down ????	0	0	1
2021/12/27	22:35:03	@AndrewHiesinger Can you show us $amzn please? This is so helpful, thank you	0	0	1
2021/12/27	22:34:40	$AMZN why is this trending? ????	0	0	1
2021/12/27	22:33:38	@Jake__Wujastyk Yes - to that - and I start out ITM and often into at minimum next earnings-- When I replied to ur $PYPL post @ begin of day - well I been on that play a couple a weeks mid $180's same wit $V int $210's Sweatin $AMZN @$3,400 but I got til Feb	0	0	3
2021/12/27	22:23:55	$TSLA is $AMZN in 2017, digest its fundamentals or you will FOMO.	0	0	2
2021/12/27	22:23:32	$AMZN flat literally all year. Pathetic. ??? #RecvProfit	0	1	1
2021/12/27	22:18:29	$Amzn daily bearish engulfing. Will need to see if support holds for a bounce or will it break lower. Will see during PM. Either way, the Aye Gang will be eating ????make sure to give me a follow! #daytrading #Options #StocksToWatch #StockMarket $spy $qqq	0	1	3
2021/12/27	22:17:45	$AMZN .....what's the problem ? Hasn't moved all year on average....yall should be thankful. And sell. ???? #RecvProfit	0	0	1
2021/12/27	22:16:32	$AMZN and SHOP both sold off again while the market broke all time highs... Fucking MM's are really good at what they do... ???? #RecvProfit	0	0	1
2021/12/27	22:10:47	$AMZN pt upgrade 4500 and buy rating by barrons ??? #RecvProfit	0	0	1
2021/12/27	22:09:30	SweepCast alerted: $AMZN with Unusual Options Activity Alerted on $3500 CALL Expiring: 12-31-2021 worth 34K???? |???? Learn How Unusual Options Helps Gain Insights! ???? ??? #RecvProfit	1	1	1
2021/12/27	22:08:53	$AMZN I sure wish I bought Amazon when it was just a bookseller on the Internet. I just remember that's how it started kinda cracked me up so I wanted to post it. How the mighty have grown ??? #RecvProfit	0	0	1
2021/12/27	22:08:07	$AMZN any news why this is red? ???? #RecvProfit	0	0	1
2021/12/27	22:08:06	SweepCast alerted: $AMZN with Unusual Options Activity Alerted on $3500 CALL Expiring: 12-31-2021 worth 34K???? |???? Learn How Unusual Options Helps Gain Insights! ????	0	0	1
2021/12/27	22:06:01	$AMZN i sold $3200p 1/22 at even today. Shdda held? Will buy tomo again. Apple needs to cool Off. Wtf ???? #RecvProfit	0	0	1
2021/12/27	22:03:26	$GOOG $AMZN both in daily and weekly squeeze.. you know what?€?s coming.. money	19	216	2
2021/12/27	21:56:23	$AMZN the 3500 Call strike had a ridiculous amount of volume and increased open interest by over 2k today. Volume 40k+ Open interest over 12k ??? #RecvProfit	0	0	1
2021/12/27	21:50:02	$AMZN did see a decent amount of 3100 puts for end of year ???? ??? #RecvProfit	0	0	1
2021/12/27	21:48:46	$AMZN I think I?€?m out tomorrow. Don?€?t trust this movement ???? #RecvProfit	0	0	1
2021/12/27	21:47:21	$AMZN too the moon tomorrow ???? #RecvProfit	0	0	1
2021/12/27	21:41:39	$AMZN This dumping tomorrow ??? #RecvProfit	0	0	1
2021/12/27	21:38:16	$AMZN - $BABA was the first chess piece to fall. All of FANG will get obliterated. 2022 biggest surprise. ???? #RecvProfit	0	0	2
2021/12/27	21:34:17	$AMZN not sure if it will ever split. but, it will be helpful if it does ???? #RecvProfit	0	0	1
2021/12/27	21:33:03	$AMZN i know its just being sideways until it makes a big move but goddamn. Amazon has been dead money in the port for a long time now. I shall be patient ???? #RecvProfit	0	0	1
2021/12/27	21:32:30	$AMZN i am not worried where it goes in short term ??? #RecvProfit	0	0	1
2021/12/27	21:32:24	$AMZN $8.00 target. ???? #RecvProfit	0	0	1
2021/12/27	21:31:10	$AMZN today?€?s price action was a manipulation ??? #RecvProfit	0	0	1
2021/12/27	21:30:02	$AMZN manipulated a lot ??? #RecvProfit	0	0	1
2021/12/27	21:24:26	$AMZN today was very green and this sold off hard. So when tomorrow is deep red..... this will probably crash. Smh ???? #RecvProfit	0	1	1
2021/12/27	21:18:01	$AMZN wow with that news this will be sub 3k soon. ??? #RecvProfit	0	1	1
2021/12/27	21:06:49	So far out of the biggest caps one is truly lagging behind. $AMZN	0	20	1
2021/12/27	21:04:23	$AMZN when ever anyone asks .. what?€?s going ok why we tending ? No one can answer a straight answer ! It?€?s always goofy ass wanna be traders responding ! ???? #RecvProfit	0	0	1
2021/12/27	21:00:52	@rhunterh @EllliotttB This all ends with an Amazon propco spin-off offering a sub-2% dividend yield, and every so often someone will tweet a dope SOTP thread demonstrating how the implied cap rate is actually 200 bps above private market comps. (Meanwhile, $AMZN will continue to double every 5 years)	0	10	1
2021/12/27	20:59:34	$AMZN Can we trend into the morning ???€ If we hold this hourly zone i think we can see a bounce to $3420s ???????? ??? #RecvProfit	0	1	1
2021/12/27	20:55:02	@khamdev Told people earlier today @JeffBezos and @ajassy are cu*ks?€? short the stock $AMZN	0	1	1
2021/12/27	20:53:10	$AMZN Dirty Sanchez ???? #RecvProfit	0	1	1
2021/12/27	20:47:26	The $3500 $amzn call 12/31 for $11 is straight FREE MONEY	0	1	1
2021/12/27	20:42:22	@Quarry_Rock and by name brands, you do not mean $AMZN	0	1	1
2021/12/27	20:40:56	$AMZN why are people wasting time with this POS stock when $AAPL and $TSLA is like free money in this market ??? #RecvProfit	0	0	3
2021/12/27	20:40:08	$AMZN didn't get any action strangely, was heavy the entire day. Something to keep in mind if the market turns around could get hammered.	0	1	1
2021/12/27	20:33:26	SPX to 5000 Early January is nuts $AMZN once you find your bottoms I?€?ll be there	0	1	1
2021/12/27	20:30:37	@MarketRebels $amzn is getting sold everyday by everyone	0	0	1
2021/12/27	20:29:31	$AMZN returns last 10 years 12 - 44.93% 13 - 58.96% 14 - (-22.18%) 15 - 117.78% 16 - 10.95% 17 - 55.96% 18 - 28.43% 19 - 23.03% 20 - 76.26% 21 - 4% historically, probability of a bounce back year is high, but market is ignoring the name until capex slows &amp; cash flow normalizes	24	227	1
2021/12/27	20:28:29	@unusual_whales They can seek whatever they want. The future is in the cloud and AWS is the mother of all clouds. I don't hold $AMZN but it will only go up	0	0	1
2021/12/27	20:24:08	$AMZN no one knows it?€?s lite gambling Hehe?€?.. ???? #RecvProfit	0	0	1
2021/12/27	20:16:46	$AMZN 3393.39 closing, what does it tell you? Numbers is everything! Algorithm sell off- off 50dma &amp; 20dma failure. The trend is Sell program on resistance	0	0	1
2021/12/27	20:10:29	$AMZN stock split is gonna send this to the moon tmr ???? #RecvProfit	0	0	1
2021/12/27	20:01:07	$AMZN I am done.....got even today....don't like this game. ???? #RecvProfit	0	0	1
2021/12/27	19:59:29	$AMZN i hope they post their holiday sales numbers tomorrow and that?€?s huge and Amzn would???€. ???? #RecvProfit	0	1	1
2021/12/27	19:54:21	$AMZN a big move is in store ???? #RecvProfit	0	0	1
2021/12/27	19:49:37	@rumpLLC for real I?€?m watching $aapl push 2% and $AMZN just sitting there like ok, I?€?m dead. Wtf. ??? #RecvProfit	0	0	2
2021/12/27	19:47:14	$AMZN better be green tomorrow! ???? #RecvProfit	0	0	1
2021/12/27	19:39:46	$AMZN that is all	2	6	1
2021/12/27	19:37:59	$AMZN huge upside on online sales ??? #RecvProfit	0	0	1
2021/12/27	19:37:20	income plays today: STO $ES (futures) Feb $5100C for 7.5 STO $QQQ Feb 440C for $1 STO $AMZN Mar 4250C for 15.6	0	0	3
2021/12/27	19:37:14	$AMZN fuck. Joe Biden just said COVID is your problem bitches. And left Dc. $Spy. $jets ???? #RecvProfit	0	0	3
2021/12/27	19:35:11	$AMZN Wtf trending this is first time I have seen this ??? #RecvProfit	0	0	1
2021/12/27	19:32:30	$AMZN I demand answers or I?€?m selling. No reason for this to be red today. ??? #RecvProfit	0	0	1
2021/12/27	19:29:36	@TrendSpider $AMZN is kind of late of Santa Party! It will explode soon! 10x ???€ on it! ?€? take your time, my bullets are ready! ???€???€???€	0	2	1
2021/12/27	19:27:13	Barrons $AMZN PT 4500 and Buy rating reiterated.	2	0	1
2021/12/27	19:26:10	@darkpoolcharts $AMZN please and thanks! It did the opposite of the markets today :(	0	1	1
2021/12/27	19:23:23	You guys ever hear about $amzn (the internet retailer)? It?€?s got a lucrative side business	0	10	1
2021/12/27	19:23:19	Whose Cheerios did $AMZN piss in? Seems like they can?€?t catch a leg up to save their life.	0	0	1
2021/12/27	19:12:00	$AMZN FUCK HOE BIDEN ??? #RecvProfit	0	0	1
2021/12/27	19:09:30	$AMZN just don?€?t understand, chart + analyst look good but it stalled out today. Head scratcher. Wouldn?€?t go bearish in this though. ???? #RecvProfit	0	0	1
2021/12/27	19:05:59	whenever $AMZN breaks out it will be glorious !	0	0	1
2021/12/27	19:04:55	$AMZN 5:1 split coming!!!!!!! HUGE NEWS. JUST IN: Amazon forecast price target for 2022 $4500 ???? #RecvProfit	0	0	1
2021/12/27	19:01:37	$AMZN all retail and online was super strong. SHOP was down too ??? #RecvProfit	0	0	1
2021/12/27	18:59:28	$AMZN market was dark green today, yet this was red. What happens tomorrow if the market is red? I'm upset... ??? #RecvProfit	0	0	1
2021/12/27	18:57:51	@puppy_trades Thanks PT. Will $amzn get any love before fed ruin this rally in mid Jan ?	0	1	1
2021/12/27	18:55:05	@InfinityTradesX Thoughts on $AMZN at these price point and earnings coming up in ~1 month?	0	0	1
2021/12/27	18:52:56	@archiecoder Play the movts as it ebbs and flows. we did good thru the weekend into today on $AMZN C 3550. methinks will have to wait for a big move in $AMZN for a few months	0	0	2
2021/12/27	18:52:48	$AMZN All of those dot comers won't stop selling lmao ??? #RecvProfit	0	0	1
2021/12/27	18:52:33	$AMZN E-commerce return rate is 25%, so one in four order bought online will be returned to the seller vs store return rate is 8%. It's on cbs news, real or fake news, don't know. ???€ #RecvProfit	0	0	1
2021/12/27	18:47:45	Everything was pointing to killer last 2 weeks for $AMZN - strong business, seasonality, market up, multiple upgrades and yet it?€?s underperforming. Last Thursday it tried to rally w/ the market but reversed lower, so I sold 1/3 of my position. Same today so I sold another 1/3.	0	0	1
2021/12/27	18:47:04	$AMZN Amazon (AMZN): Whole Foods customers are upset about delivery fee. NY Post	0	4	1
2021/12/27	18:45:38	$AMZN I might get stopped on my swing shares ???? ???? #RecvProfit	0	0	1
2021/12/27	18:40:14	$AMZN lol trending.. good for my calls?? ???? #RecvProfit	0	0	1
2021/12/27	18:37:47	$AMZN apple may reach 4t before amzn reach 2t. ???? #RecvProfit	0	0	1
2021/12/27	18:33:10	@HewittHeiserman @FromValue So much of $AMZN?€?s increase in value has arisen from the growth of AWS, which was in its early days 10 years ago. Its future wasn?€?t apparent in the company?€?s numbers.	0	1	1
2021/12/27	18:32:09	@JesseCohenInv except $amzn bc im swinging calls	0	1	1
2021/12/27	18:32:02	@ProblemSniper There are $10 million worth of $3500 calls that are gonna get exercised this week, $AMZN gonna take off	0	10	1
2021/12/27	18:28:31	$Btc disappointing like $amzn	0	2	2
2021/12/27	18:28:10	Who wants the $AMZN algo levels for this week? ??????	3	155	1
2021/12/27	18:23:27	Gdamn, watching @vexxly and $AMZN is worth the price of admission. That stock is making him his bitch. Or did you buy puts today Sys? ????????????. Stop man. Really. You?€?re killing people. Let me guess. Post a chart and tell me you printed. #GTFOH #FRAUD #BEEFEATER #BEZOSBEEF #WOW	0	0	1
2021/12/27	18:20:37	$AMZN $VXRT $JNJ Amazon: Covid/Distribution JNJ: Universal Flu/Distribution Vaxart: Secret Sauce All three is a Wet Dream that could devastate Bears. ??? #RecvProfit	0	1	3
2021/12/27	18:18:58	@TheNorthStarX What do the constellations have to say about $AMZN?	0	0	1
2021/12/27	18:18:54	@Alexandraprotrader not working for $AMZN so far. ??? #RecvProfit	0	0	1
2021/12/27	18:18:15	@Alexandraprotrader not working for $AMZN so far. ??? #RecvProfit	0	0	1
2021/12/27	18:14:13	$amzn Year to date growth 3257-&gt; 3393 (up 4%) Where will the last push to?	0	2	1
2021/12/27	18:08:33	Bullish on $AMZN and AWS in 2022. Was a slow 2021 but excited for the future.	0	2	1
2021/12/27	18:02:34	Patterson, N.: The algebraic decoding of Goppa codes. IEEE Trans. Inf. Theor. 21(2), 203?€?207 (1975) @ajassy @alexa99 @amazon $AMZN	0	0	1
2021/12/27	18:01:01	@AnchorsAweigh $amzn needs to have eps n revs accelerate again. Currently 3 qtrs of deceleration so tape ignoring for now. ??? #RecvProfit	0	0	1
2021/12/27	17:57:40	$AMZN have to admit. Starting to get very frustrated. Aapl has almost a 3 trillion valuation and amzn has been stuck in the mud. This should at least be over 2 trillion at this point. ???? #RecvProfit	0	0	1
2021/12/27	17:52:47	@ProblemSniper If $AMZN breaks below 3385 level it's going to 3350 and 3336 level next.	0	4	1
2021/12/27	17:52:07	$AMZN wow' this stock is trash ??? #RecvProfit	0	0	1
2021/12/27	17:48:42	$AMZN tf ???? ??? #RecvProfit	0	0	1
2021/12/27	17:40:15	$AMZN SPLIT YOUR FUCKING OR RELEASE HOLIDAY NUMBERS @ajassy @JeffBezos	0	2	1
2021/12/27	17:39:59	@Jake__Wujastyk Ye $AMZN ?????€????????€?. Any thought a going into tomorrow? I got faked out with the morning pump	0	0	1
2021/12/27	17:39:17	@TT3Private Would be great to see $AMZN go up say 100 bucks at the open ???€	0	8	1
2021/12/27	17:38:39	$AMZN any update on mgm sale ??? #RecvProfit	0	0	1
2021/12/27	17:37:58	$AMZN there is NO SPLIT you goddamn morons! ??? #RecvProfit	0	0	1
2021/12/27	17:37:26	$AMZN if split has to go better than $tsla and $appl .. 200 / pcs .. 1-20 which will bring to 5k / 250 each ??? #RecvProfit	1	1	3
2021/12/27	17:37:05	$AMZN Why is everyone talking about a split. It just won't happen. ???? #RecvProfit	0	1	1
2021/12/27	17:36:46	Barrons $AMZN PT 4500 and Buy rating reiterated.	24	213	1
2021/12/27	17:33:59	@DanHudgin Sure I am worried and full disclosure only own $GOOGL. But $AMZN AWS probably worth around current mkt cap and think the moat there is strong.	0	7	2
2021/12/27	17:33:48	One of these days $AMZN will announce a split and gap up $150+	0	9	1
2021/12/27	17:33:39	$AMZN if they did split what kind of split we talking about? ???? #RecvProfit	0	0	1
2021/12/27	17:32:41	$AMZN this wont do shit until those dumbasses split it ???? #RecvProfit	0	0	1
2021/12/27	17:32:02	$AMZN Split it already ???? #RecvProfit	0	0	1
2021/12/27	17:31:49	$AMZN so what u guys thinking for tommorow ???? #RecvProfit	0	0	1
2021/12/27	17:31:22	@MarketRebels Why can?€?t $AMZN overtake $AAPL?	0	0	2
2021/12/27	17:28:27	@Chark thoughts on $AMZN ? ???? #RecvProfit	0	0	1
2021/12/27	17:27:18	$AMZN another bad day for amazon tomorrow ??? #RecvProfit	0	1	1
2021/12/27	17:24:11	Pretty sure that a 50/50 allocation to $AMZN and $FB will pay handsomely in 2022.	0	2	2
2021/12/27	17:23:24	Wen everybody on fintwit is crazy about something it?€?s best to stay outta it ?€? I knew I should?€?ve stayed outta $amzn bcz of all the #fintwit hype ???????? #fintwit #StockMarket	0	0	1
2021/12/27	17:16:25	$GOOGL $AMZN We?€?ll Google had a nice year. Amazon made no money for their investors. They don?€?t care. ???? #RecvProfit	0	1	2
2021/12/27	17:14:11	$AMZN I?€?ve been feeling like that for 16 months! Never happened. ??? #RecvProfit	0	0	1
2021/12/27	17:12:03	$AMZN Yes. Amazon is the worst fang stock this year! What hedge fund manager wants a stock with no upside. Imo ???? #RecvProfit	0	2	1
2021/12/27	17:12:02	@nypost @russian_market Bullish for $AMZN right? ?€?right?!	0	4	1
2021/12/27	17:11:53	$AMZN bubblezon ???? #RecvProfit	0	0	1
2021/12/27	17:09:04	Re-Allocating stonks. 1 share of $Amzn or 10 shares of $FB	1	0	2
2021/12/27	17:08:41	$AMZN $shop That?€?s no excuse for the poor performance of this dog. ??? #RecvProfit	0	0	2
2021/12/27	17:05:59	$AMZN it will hit 3550 this week ??? #RecvProfit	0	0	1
2021/12/27	17:04:04	$AMZN And I bet your typing this message on your 7?€? screen! ??? #RecvProfit	0	0	1
2021/12/27	17:01:53	$AMZN wait for next earning it will run...guess Santa is busy delivering last minute gift for Amzn. hmammmm ???? #RecvProfit	0	0	1
2021/12/27	16:58:50	$AMZN don't care for their own seller why somebody care for your stock..... ???? #RecvProfit	0	0	1
2021/12/27	16:58:12	$AMZN apple may reach 3 trillion tomorrow, but amzn still have long way to go, and may hit 3t in two years. A small 6 to 7" screen phone is leading all companies in the world, can't believe, but that's true. ???? #RecvProfit	0	0	1
2021/12/27	16:57:57	@bankrollstockz @bankrollstockz Can you do me a favor and give your thoughts on $AMZN for tomorrow?	0	1	1
2021/12/27	16:51:06	$AMZN has overtaken $NVDA as the 2nd most active ticker on WSB. #Amazon #nvidia	0	0	2
2021/12/27	16:50:00	$AMZN has overtaken $NVDA as the 2nd most active ticker on WSB	6	66	2
2021/12/27	16:49:52	@2kaykim Any thoughts on $AMZN @2kaykim ? Thanks for all you do	0	0	1
2021/12/27	16:43:28	@ProblemSniper I hate $AMZN with all my being.	0	6	1
2021/12/27	16:42:11	$AMZN I don't understand the intraday swing today did some news come out? ???? #RecvProfit	0	0	1
2021/12/27	16:41:49	$AMZN maybe Bezos is going to step down ????&lt;adding to the FUD&gt; ??? #RecvProfit	0	0	1
2021/12/27	16:39:59	$AMZN 3400/3450 immediately on table we can do this ???? #RecvProfit	0	0	1
2021/12/27	16:37:40	$AMZN Wojak sold today so this should be over 3450 EOW. ???€ #RecvProfit	0	0	1
2021/12/27	16:34:47	$AMZN bought weekly lottos EOD. so this should prob tank tmrw lol ???? #RecvProfit	0	0	1
2021/12/27	16:31:21	$MELI compare this to turd $AMZN. No comparison. Period ???? #RecvProfit	0	0	2
2021/12/27	16:30:31	$AMZN could be very wrong. But have a feeling those who sold today might be upset they did tomorrow. ???? #RecvProfit	0	0	1
2021/12/27	16:30:27	$AMZN not a ?€?trader?€?s stock?€? this is an ?€?investor?€?s stock?€? They are investing massively in the future to smoke any and all competitors. Same day delivery is hard to compete with. ??? #RecvProfit	0	0	1
2021/12/27	16:29:31	$AMZN staggering losses with this one ??? #RecvProfit	0	0	1
2021/12/27	16:26:57	@bankrollstockz Can you do me a favor and give your thoughts on $AMZN for tomorrow?	0	0	1
2021/12/27	16:26:31	$AMZN U LOST ME 10k today u better bounce back I?€?m holding you till the end of the week	0	2	1
2021/12/27	16:22:56	$AMZN What triggers can take this to 4000? Seems like it has been trading sideways for way too long ???? #RecvProfit	0	0	1
2021/12/27	16:21:34	$AMZN I think it is just tied to SHOP but these ties always break intraday ???? #RecvProfit	0	0	1
2021/12/27	16:20:41	@BenderB90519695 @ProblemSniper This is bearish. One of the reason I have a huge short position in $AMZN	0	0	1
2021/12/27	16:20:20	@StocktonKatie Ms. Stockton, why didn't $AMZN participate in the rally today? And $SHOP as well?	1	0	2
2021/12/27	16:19:36	@StockMKTNewz Whats wrong with $amzn	0	2	1
2021/12/27	16:19:31	$AMZN so many delusional bulls on this thread. I was one myself just this morning until I sold 3450 calls this afternoon!!! ??? #RecvProfit	0	1	1
2021/12/27	16:18:50	$AMZN die in a fire ???? #RecvProfit	0	0	1
2021/12/27	16:17:09	$AMZN hurrah !!!!! Splitting ??? #RecvProfit	0	0	1
2021/12/27	16:16:40	$AMZN call sellers dream, thank god I switched sides ???€ #RecvProfit	0	1	1
2021/12/27	16:15:57	$AMZN we?€?re losing 3380 overnight ???? #RecvProfit	0	0	1
2021/12/27	16:15:20	$AMZN ugh... tomorrows a new day lol ???? #RecvProfit	0	0	1
2021/12/27	16:14:16	$AAPL calls $ $TSLA puts were ???? Now all eyes on $AMZN for a pop tomorrow.	2	9	3
2021/12/27	16:05:54	@PlugInFUD @DefenseTrades give up on $AMZN bro.	0	2	1
2021/12/27	16:05:13	$AMZN is only red today.. I guess waiting his turn to reach new ATH	0	0	1
2021/12/27	16:03:36	Rather than falling as anticipated, $AAPL closed up 2.3%. Mega cap stocks had a good day w/ the exception of $AMZN, which fell 0.82%. $TSLA ramped, but traders sold it off to $1,093/share. Flat day was expected in the stock market, but actually was a green day for large caps.	1	1	3
2021/12/27	16:03:04	@ProblemSniper $AMZN sucked today, brutal	0	0	1
2021/12/27	16:02:57	$amzn #amazon - lagged today	0	2	1
2021/12/27	16:02:32	$AMZN bought some calls LFG. I better bank or else I will be sleeping in the yard maxed out my credit card for some expensive Xmas gifts ??? #RecvProfit	0	0	1
2021/12/27	16:02:12	1.3 billion dumped at the close for $AMZN. ???€ someone is selling you bags	0	0	1
2021/12/27	16:01:17	Today Jeff's $AMZN shares are worth $170 billion, down from $171 billion yesterday. This is a loss of $1,401,854,520 and the equivalent of 140,185 semesters of tuition at your state college.	0	0	1
2021/12/27	15:59:48	$AMZN $3,740.00 Dec 31 2021 CALL ?????????? Underlying: $3,387.43 % Difference: 9.43% Daily $ Volume: $65,732 Volume: 541 OI: 135 IV: 42.15% Bid/Ask: $1.08/$1.35	1	1	1
2021/12/27	15:58:31	Bot still holding $TSLA from 933.xx overnight. Difference from the last couple of trading days, is we have the same amount of $AMZN Short overnight. Pairs trade.	0	0	2
2021/12/27	15:58:18	$AMZN Might as well delist if this turd won?€?t be joining the rally ???? #RecvProfit	0	0	1
2021/12/27	15:56:53	$AMZN still in good shape for upside on close above $3388.91.	1	0	1
2021/12/27	15:52:04	$AMZN 0tde rally would be ????	0	0	1
2021/12/27	15:51:38	$AMZN They will fill the gap to 3600 before the end of the year, IMO. ??? #RecvProfit	0	0	1
2021/12/27	15:50:55	$AMZN going #multi on this one. Just wait. 3450 calls expire in two weeks. Bought at 4300 earlier. This one is going to be a beast. ????????????	0	0	1
2021/12/27	15:50:51	$AMZN no bottom for this turd ???? #RecvProfit	0	0	1
2021/12/27	15:50:07	$AMZN fuck be is ???? #RecvProfit	0	0	1
2021/12/27	15:49:33	$AMZN why do I keep trading the POS stock ??? #RecvProfit	0	0	1
2021/12/27	15:49:26	@sp3cul8r this is random but do you think $amzn is dead?	0	1	1
2021/12/27	15:49:16	$AMZN Cry bulls I want to taste your tears!!!! ???? #RecvProfit	0	0	1
2021/12/27	15:44:35	@OptionsMir likely all $amzn stock sell	0	2	1
2021/12/27	15:43:05	$AMZN Wrong way ????	0	0	1
2021/12/27	15:41:38	@DefenseTrades $AMZN is untradeable lmfao	0	3	1
2021/12/27	15:41:36	next paychk savings will go into $amzn	0	0	1
2021/12/27	15:39:55	Dear Tradestation, I call take backs on those $AMZN longs I took. It's only fair.	0	5	1
2021/12/27	15:39:11	$AMZN eod predictions? Im saying 3415 ??? #RecvProfit	0	0	1
2021/12/27	15:37:30	@akobh10 $AMZN is currently $3,387.48 ????????	0	0	1
2021/12/27	15:37:12	@amazonholder1 @ajassy @JeffBezos Hahahah cuck stock $AMZN underperforming again! Always short @ajassy	0	1	1
2021/12/27	15:37:11	$AMZN crack lows	0	0	1
2021/12/27	15:36:33	$AMZN pure manipulation!! MMs you can do better than this! Enuf fake breakouts now ??? #RecvProfit	0	0	1
2021/12/27	15:36:07	$AMZN next support is $3370 ???? #RecvProfit	0	1	1
2021/12/27	15:34:14	@amazonholder1 Ok. How about you get 1.2 shares once $AMZN delivers $1,000 of cumulative EPS?	0	0	1
2021/12/27	15:34:04	Took $1.35 profit in $AMZN PDS	0	3	1
2021/12/27	15:33:47	@MarketRebels $AMZN ???€ watching	0	1	1
2021/12/27	15:32:15	$AMZN news drop and this pop is gonna be insane. Quarterly #s are gonna be off the charts as well. Bears RIP ??? #RecvProfit	0	0	1
2021/12/27	15:32:04	$amzn underperforming again . At lod	0	1	1
2021/12/27	15:30:29	$AMZN consolidation on bookmap buyers are stronger then sellers, good chance it pops. ???? #RecvProfit	0	0	1
2021/12/27	15:30:28	@amazonholder1 Here?€?s a hypothetical bet. You pay me the value of 1 $AMZN share today. I pay you the value of 1.2 $AMZN shares when the ?€?buy and hold?€? IRR (the cumulative return from all future dividends) hits 2%. It will take $AMZN much more than 10 years to hit this. Would you take the bet?	0	0	3
2021/12/27	15:29:45	$AMZN finishing at the LOD???? Frick! ??? #RecvProfit	0	0	1
2021/12/27	15:29:38	$AMZN looking weak on a strong day it's been weak af	0	1	1
2021/12/27	15:27:12	$AMZN WTFFFF ARE U DOING ???? #RecvProfit	0	0	1
2021/12/27	15:23:27	@masterly_in @studios $AMZN got way ahead of itself over the past 4 years. 2021 was a needed rest year. Looks like it could also underperform in 2022.	0	3	1
2021/12/27	15:21:38	$AMZN honestly would be a perfect time to announce the split news here, bringing the price to $4000 before eoy ??? #RecvProfit	0	0	1
2021/12/27	15:21:18	$AMZN selling some ATM put credit spreads 1:1 ratio. Cheers! ??? #RecvProfit	0	0	1
2021/12/27	15:18:47	@amazonholder1 $AMZN is reporting last week of Jan or first week of Feb, Seeing Jan 27th or Feb 2 Stock will begin next move upward: Jan 3rd, Jan 24th, or just after earnings It's a Show me quarter for Jassy after 2 duds Another dud, we could see $2600 Nice beat, and split, we see $4400+	0	0	1
2021/12/27	15:14:31	$AMZN Needs to ???€ ??? #RecvProfit	0	0	1
2021/12/27	15:12:51	@amazonholder1 @TelegraphWorld @Vivian_Song Pin action It will move after options expire $AMZN Pretty obvious what's going on now, unless Jassy splits the stock this week Better chance of Hell freezing over this week, and Ted Cruz getting on a flight to Cancun not cancelled See you in January!	0	0	1
2021/12/27	15:12:06	@basilnsage $AMZN and $SHOP lagging in tandem	1	1	2
2021/12/27	15:09:48	Premiums FYI for certain strikes even OTM are still expensive for the call-side. Don't go trying to short things because you think it's overextended or have no game-plan.. Mentioned earlier $AMZN has a nice varieties of lube. Plenty of things need to breakdown along with $SPY.	0	1	2
2021/12/27	15:09:30	$AMZN seems won?€?t do anything until aapl and msft finish their rally ???? #RecvProfit	0	0	1
2021/12/27	15:08:57	$AMZN The Amazon Power Hour! ??? #RecvProfit	0	0	1
2021/12/27	15:07:44	$AMZN selling some ATM put credit spreads 1:1 ratio. Cheers!	0	0	1
2021/12/27	15:02:03	Most Active EQTY Option Highest % Vol Increase $AMZN Contracts:252632 Vol ^ %97.31 Calls %71.43 Puts %28.57 Highest Daily Vol $NVDA Contracts:596743 Vol ^ %102.56 Calls %74.91 Puts %25.09	0	0	2
2021/12/27	15:01:37	$AMZN 3400 and we mooning?€?lol ??? #RecvProfit	0	0	1
2021/12/27	15:00:58	$AMZN the only way I can get my premium back is to sell calls now. This will have a much higher success rate ??? #RecvProfit	0	0	1
2021/12/27	14:59:43	$AMZN I caved and sold my calls, now selling calls against this pos. Jassy and Bezos do not care about investors. Selling 3450 calls here before IV drops more. ???? #RecvProfit	0	0	1
2021/12/27	14:54:14	$AMZN when this will go up? ???? #RecvProfit	0	0	1
2021/12/27	14:53:37	Pretty sure $amzn needs to split.......today.	0	0	1
2021/12/27	14:53:06	$AMZN a lot of angry bulls on here ???? #RecvProfit	0	0	1
2021/12/27	14:50:08	$AMZN next leg down? ???? #RecvProfit	0	1	1
2021/12/27	14:48:10	$AMZN Waiting for a nice $10 candle ?€?. ??? #RecvProfit	0	0	1
2021/12/27	14:47:34	$AMZN this is basically a checking account for bozos, his ex wife, GF, mistress, and other execs. Useless pig for retail ??? #RecvProfit	0	0	1
2021/12/27	14:46:47	$AMZN nobody has a golden balls to buy the ask. ???????? ???? #RecvProfit	0	0	1
2021/12/27	14:46:38	$AMZN shorted the 3400c weeklies again, imagine if QQQ/Spy down 1% tomorrow, this is easy -3%- hedging on some calls.	0	0	1
2021/12/27	14:44:39	$AMZN within .03 of 50 MA and reverses. Coincidence?	0	11	1
2021/12/27	14:41:39	$SPY just wait for $AMZN to gap up 5-10% this week. ???? #RecvProfit	0	0	2
2021/12/27	14:39:02	$SPY we still have one major stonk $AMZN not participating yet we hitting ATH's by the min lol ???? #RecvProfit	0	0	2
2021/12/27	14:38:10	$TSLA Musk is All In, meanwhile Bozos is trying to be the goofy di Caprio of Hollywood. $AMZN ???? #RecvProfit	0	0	2
2021/12/27	14:35:57	We have identified an unusual $AMZN sweep that expires on January 21, 2022 with a strike price of $3,700.00. 1,049 CALL contracts with a price of $15.34 (Below Bid) were sold at a $1,609,749 premium.	0	3	1
2021/12/27	14:35:15	@WallStJesus Can someone tell $AMZN	0	0	1
2021/12/27	14:34:58	$AMZN has grown its distribution capacity by more in 2020 and 2021 than in the entire prior 10 years put together! Source: Evercore ISI	0	2	1
2021/12/27	14:34:57	$AMZN sq ft stats: ??????15 yrs to add the first 50MM sq ft ??????+ 3 yrs for the next 50MM, ??????+ 2 yrs for the next 50MM ??????+ 1 yr for the next 50MM in 2017. ??????????????????Over the last 4 years ('17 ?€? '21) $AMZN will have added ~90MM sq. feet EACH YEAR , on avg	0	1	2
2021/12/27	14:33:04	$AMZN sell sell all day, beautiful technical fades on 20 &amp; 50dma. Cowen top pick should be QQQ. ???? ???? #RecvProfit	0	0	1
2021/12/27	14:32:19	$AMZN check out wrap - international orders coming in! WRAP - new non lethal tool for police - save lives don't eliminate them!!!! ???? #RecvProfit	0	0	1
2021/12/27	14:32:04	@fundstrat @ScottWapnerCNBC @HalftimeReport @ShannonSaccocia @terranovajoe @petenajarian $AMZN any update on this Tom?	0	1	1
2021/12/27	14:31:05	@ripster47 Another week for $AMZN in the crapper, been locked in a ~$40 +/- range for what seems to be a few weeks now. I was targeting at least $3530 this week if it ever reversed. Been playing other setups until it does.	0	0	1
2021/12/27	14:29:31	$AMZN WTF??????? spy is up aapl is up even bitcoin is up. but this is red? ???? #RecvProfit	0	1	1
2021/12/27	14:27:17	$AMZN anyone think this will continue a downtrend? ??? #RecvProfit	0	0	1
2021/12/27	14:27:14	$AMZN wow just wow ??? #RecvProfit	0	0	1
2021/12/27	14:26:49	$AMZN sell sell all day, beautiful technical fades on 20 &amp; 50dma. Cowen top pick should be QQQ. ????	0	1	1
2021/12/27	14:26:34	$AMZN I am still not understood why this is going down more lower while NASDAQ going more Up?? Which means on purposely is it selling to bring something else UP?? ???€ #RecvProfit	0	0	1
2021/12/27	14:25:00	New post in Flow Room (These are not alerts): $AMZN 12/31 $3300 puts bought 200x AT ASK side $11.30 avg	0	1	1
2021/12/27	14:24:45	$AMZN Too many options buyers for this to make a relevant move ?€?. Hedges just shorting it to shake everyone out before it goes up ?€??€? market is up 1.3% and this hasn?€?t budged an inch ???? #RecvProfit	0	0	1
2021/12/27	14:23:13	$AMZN hands down the worst I?€?ve seen this stock move with spy up ???? #RecvProfit	0	3	1
2021/12/27	14:22:09	New post in Flow Room (These are not alerts): $AMZN 01/21/2022 $3700 calls sold below bid 1049x $15.34 each about $1.61Mil order (not a new opening order as not above OI, could be a closing order)	0	1	1
2021/12/27	14:21:23	Stop fuckin around $AMZN	0	2	1
2021/12/27	14:19:01	@TradingThomas3 $amzn - long core for me, just augmented position.	0	0	1
2021/12/27	14:19:00	$AMZN is the #1 trending ticker on Stocktwits as it sits at $3,400	0	0	1
2021/12/27	14:18:31	@iDreamMatin @Jake__Wujastyk You haven?€?t met my $amzn	0	3	1
2021/12/27	14:17:58	$AMZN close at 425 tdy.. ???? #RecvProfit	0	0	1
2021/12/27	14:17:39	$AMZN ???????????????????? everyone is so frustrated with this ticker including me $QQQ $SPY ??? #RecvProfit	0	0	3
2021/12/27	14:16:50	$AMZN Not sure why this is trending just the typical option manipulation scam action ???? #RecvProfit	1	1	1
2021/12/27	14:16:29	$AMZN fucker fucker fucker ???? #RecvProfit	0	1	1
2021/12/27	14:15:14	$AMZN notable relative weakness today. Something to keep in mind if indexes pullback.	0	2	1
2021/12/27	14:13:34	$AMZN What a turd market has ripped the last few days and this hasn?€?t budged an inch ??? #RecvProfit	0	2	1
2021/12/27	14:12:48	$amzn dead	0	4	1
2021/12/27	14:11:38	$AMZN coming down get money	0	2	1
2021/12/27	14:11:18	@jaishree_02 Whats the catalyst for the pump? its all bad news for $AMZN	0	0	1
2021/12/27	14:10:24	$AMZN don?€?t lose until you sell?€? ???€ ??? #RecvProfit	0	1	1
2021/12/27	14:10:13	$AMZN blast off time!!!!! ???? #RecvProfit	0	1	1
2021/12/27	14:09:59	Does anyone want to let $AMZN know the market is going higher ..	0	0	1
2021/12/27	14:08:54	Sooooo $AMZN ?€??€??€? yup?€??€?.	0	0	1
2021/12/27	14:08:24	$AMZN wait til gift cards show up to the party ???? #RecvProfit	0	0	1
2021/12/27	14:08:07	$AMZN down while $SPY goes full rocket ship. Santa apparently has interesting taste	0	1	2
2021/12/27	14:08:06	The only sellers are in $AMZN $BA $DIS ?€?feels proper.	0	2	3
2021/12/27	14:08:00	BLOCK 351 $AMZN 12/31/21 $3260 puts for $6.15 Spot: $3394.77 Volume: 955 OI: 380 IV: 31.84% Premium: $215.9k Sector: Consumer Cyclical	1	3	1
2021/12/27	14:06:57	@drippy2hard Are you swinging $AMZN?	0	0	1
2021/12/27	14:05:31	@MarketRebels so far $amzn is a big loser	0	1	1
2021/12/27	14:04:45	$AMZN flat for the year Ehh not really tho. ???? it?€?s quite close to all time highs. Let it chop gives me some time to get dough for 4K call options ???????? ??? #RecvProfit	0	0	1
2021/12/27	14:03:38	$AMZN again why is this trending ??? #RecvProfit	0	0	1
2021/12/27	14:03:14	@amazonholder1 @ajassy Thinking about customer and business is the most important thing. Other companies don't have any reinvestment opportunities, so they buy back stock and pay divs. $amzn is reinvesting into the business and creating shareholder value. Their capex tripled when compared to 2019 capex	0	1	1
2021/12/27	13:55:05	@vnkumarvnk timeout box :) $AMZN $SHOP	0	1	2
2021/12/27	13:53:31	$AMZN luks like it was the wrong horse to bet on into yr end ???? #RecvProfit	0	0	1
2021/12/27	13:52:56	$SPY $QQQ you can't leave $AMZN behind	0	5	3
2021/12/27	13:50:36	@tradewolimits Thank you. What do you think of $AMZN ?	0	1	1
2021/12/27	13:49:45	Presenting PowerPoints on Zoom for a living is a scam. A lack of this is where $AMZN excels	0	1	1
2021/12/27	13:48:29	$AMZN waiting lol ???	0	0	1
2021/12/27	13:48:05	@akobh10 $AMZN is currently $3,458.16 Bearish target $3,388.01 ????????	0	0	1
2021/12/27	13:48:03	@The_RockTrading I need $AMZN to rip ????	0	3	1
2021/12/27	13:45:40	$AMZN just F**king die already so we can turn around. ???? #RecvProfit	0	0	1
2021/12/27	13:45:01	$AMZN just F**king die already so we can turn around ???? #RecvProfit	0	0	1
2021/12/27	13:44:43	$AMZN i will swing if drop 2% lol???? ??? #RecvProfit	0	0	1
2021/12/27	13:43:51	@billrider321 I see heatmap of SPY and it actually got more red a recent highs, I see $AMZN which should be up huge today instead it down, I see most of up volume in just a few names. I see some COVID stocks running for no apparent reason.	0	0	1
2021/12/27	13:40:16	@Jake__Wujastyk You didn?€?t read that $AMZN holiday sales were horrible? Bearish!	0	1	1
2021/12/27	13:39:46	$AMZN Underperforming Nasdaq by 2 whole percent wtf. This money is DEEEEEEAAAD ??? #RecvProfit	0	0	1
2021/12/27	13:39:32	And yes I know $AMZN isn?€?t up (for now), but referring to these big cap tech names aa a group that have an outsized impact in both $QQQ and $SPX.	0	0	3
2021/12/27	13:33:44	$AMZN Tredning news of $FUBO BO is what we heard...Just be careful of FUBO pumpers ??? #RecvProfit	0	0	2
2021/12/27	13:31:49	$AMZN last day of Bozos as CEO was a top.. market doesn't care abouy Jassy ???? #RecvProfit	0	0	1
2021/12/27	13:31:00	$AMZN has a bear flag intraday. If it can't stay below 3401 it's a false breakdown = bullish. Waiting for 20sma on 15min chart to see if it keeps pushing price lower or not	0	6	1
2021/12/27	13:29:46	$AMZN the more I FUD it the more it will go up. Going back to 1k. ??? #RecvProfit	0	0	1
2021/12/27	13:28:12	$AMZN high risk, but looking for Amazon to hold $3,400 here. 1/14/22 $3,600/$3,650 call spread at $6.95. Let it sit for the week, will stop out at about 20% loss...	0	0	1
2021/12/27	13:27:43	$AMZN I would buy amazon at 2000 but not here it?€?s very risky $SPY $QQQ ??? #RecvProfit	0	0	3
2021/12/27	13:25:27	$AMZN this is trending prepare yourseleves bewr and we are going to the moon???????? ???? #RecvProfit	0	0	1
2021/12/27	13:25:09	$shop $amzn Shop will rip tomorrow	0	0	2
2021/12/27	13:24:57	@amazonholder1 @ajassy @JeffBezos Short every uptick in $AMZN long $QQQ short $AMZN is the trade.	0	0	3
2021/12/27	13:24:52	$AMZN why is this trending?! ???? #RecvProfit	0	0	1
2021/12/27	13:20:33	$AMZN $SPY I predict in 2022 Amazon will increase Prime membership pricing by 15-20%, prob some point just before or after the release of Lord of the Rings series ???? #RecvProfit	0	0	2
2021/12/27	13:20:32	$AMZN go to $3600 real quick I wanna see something ????	0	0	1
2021/12/27	13:19:51	$AMZN $SPY I predict in 2022 Amazon will increase Prime membership pricing by 15-20%, prob some point just before or after the release of Lord of the Rings series	0	0	2
2021/12/27	13:19:15	Let?€?s go $AMZN	0	0	1
2021/12/27	13:19:14	More than 200k $AMZN option contracts traded today, 72% call 28% put	3	27	1
2021/12/27	13:18:40	@Jake__Wujastyk The only way to save $AMZN is to have a stock split. But Jeff is very stubborn and he won?€?t allow it to happen even though he?€?s no longer the CEO	0	0	1
2021/12/27	13:18:18	$AMZN sleeping giant will pump soon ???? #RecvProfit	0	0	1
2021/12/27	13:17:59	$AMZN $TRIT is coming Bezos ???€ #RecvProfit	0	1	2
2021/12/27	13:17:10	$AMZN looks like people selling this for bitcoin. Smart move ??? #RecvProfit	0	2	1
2021/12/27	13:15:39	$AMZN calls soon? Nice breakouts on big caps everywhere	0	2	1
2021/12/27	13:15:31	The Information - 2022 article out Top predictions: $AMZN Amazon will hike the price for an Amazon Prime membership (currently $119 a year) for the first time in more than three years. ?€?Mark Di Stefano $AMZN Amazon will decide to spin off Amazon Web Services ?€?Kevin McLaughlin	0	4	2
2021/12/27	13:14:51	$AMZN I can't tell if this will go up or down but that bollenger band is tight ???? #RecvProfit	0	2	1
2021/12/27	13:14:46	$AMZN is the #1 trending ticker on Stocktwits as it sits at $3,400	7	71	1
2021/12/27	13:12:57	if $amzn breaks 3997, I'm out	0	1	1
2021/12/27	13:12:09	$AMZN why do they refuse to split this thing? ???€ #RecvProfit	0	0	1
2021/12/27	13:11:00	$AMZN fr why is this #1 trending? ???? #RecvProfit	0	0	1
2021/12/27	13:10:00	$AMZN its a dead stock, no wonder if the price like this for another year ???? #RecvProfit	0	0	1
2021/12/27	13:09:32	$AMZN $3300 coming ??? #RecvProfit	0	0	1
2021/12/27	13:06:09	$AMZN I don?€?t watch this close but does Amazon always close each week on max pain? ???? #RecvProfit	0	0	1
2021/12/27	13:03:30	@Mindwbw Ouch that must hurt! $AMZN zero fight in it lately	0	1	1
2021/12/27	13:02:13	$AMZN VWAP and then sideways lol ???? #RecvProfit	0	0	1
2021/12/27	13:00:24	$AMZN what a rally! ???? #RecvProfit	0	0	1
2021/12/27	13:00:00	$AMZN holding 3400	0	0	1
2021/12/27	12:58:22	Watchlist was fire today (as always)! Do yourself a favor and subscribe to my YouTube (link in bio) for daily watchlist uploads. $AMZN paid me both long and short today ???? Currently watching for the 15er for another potential entry. #TheStrat #StratFam	0	3	1
2021/12/27	12:58:19	$AMZN definitely an opportunity today. ???? #RecvProfit	0	0	1
2021/12/27	12:57:20	$AMZN has a good chance to reach the $3161- $3020 extreme area lower where buyers should be waiting to appear again #elliottwave #trading #amazon	0	0	1
2021/12/27	12:57:19	but i have my eyes on $AMZN	2	38	1
2021/12/27	12:57:01	$AMZN I think on this very day all the investors should unite and protest against this type vile form of stock manipulation?€? let?€?s demand an investigation by SeC immediately ???? #RecvProfit	0	0	1
2021/12/27	12:56:37	$AMZN well at least it consistently a POS. Only one left to rally and I?€?m starting to think they canceled the party. ??? #RecvProfit	0	0	1
2021/12/27	12:56:12	@basilnsage 43.7 million in premium at ask or better in $Amzn 3500 calls or better 17,500 calls don't usually see this in amzn on a Monday lot of capital at risk for a no move, just saying....	1	6	1
2021/12/27	12:55:55	@ShreyashGajbhi3 bears? how about $AMZN's shity holiday sales data?	0	0	1
2021/12/27	12:55:13	$AMZN no growth, no dividend, no buyback, no split. Dead stock thanks to useless pigs bozos and Jassy ???? #RecvProfit	0	4	1
2021/12/27	12:54:58	@OptionsMir hmmm...8ema/50ma compression i talked about in my post is now $82 from $97 on Thur $amzn largest moves into 3770 came from $68 and $72 difference between weekly 8ema &amp; 50ma unless 1W close &lt; 3355, i think $amzn is setting up for a big move	0	0	2
2021/12/27	12:53:14	$AMZN legit wtf is this ? ???? #RecvProfit	0	0	1
2021/12/27	12:53:14	$SPX rallying on low vol, $AMZN showing weakness. something is brewing ??????	1	41	2
2021/12/27	12:51:10	$AMZN sure seems like this will drop another 100-200 in early January if you ask me. I?€?ll double down then ???? #RecvProfit	0	0	1
2021/12/27	12:50:50	@MagplaneTechno1 @HulkCapital Earnings have led to very bad price action in $AMZN lately...	0	1	1
2021/12/27	12:49:26	if $AMZN can close &gt;3400 today, sets up real nice for a move back towards 3460 in both this week and next week 3500c	0	0	1
2021/12/27	12:46:32	$AMZN everyone?€?s returning their gifts today ??? #RecvProfit	0	0	1
2021/12/27	12:46:30	$AMZN to $3300 today? The rally is over!	0	0	1
2021/12/27	12:45:46	$AMZN bought the dip let's rip ??? #RecvProfit	0	0	1
2021/12/27	12:45:20	$AMZN love the bears here Can?€?t wait til this snaps back 100-200 + points ???? #RecvProfit	0	0	1
2021/12/27	12:44:54	$AMZN in 7 minues up $20 ? WOw, thats like 10 billion made out of nothing mind blowing ???? #RecvProfit	0	0	1
2021/12/27	12:44:38	OK ?€? one more entry for $AMZN 3450c (trip 2) ?€? going to try and hold this overnight ?€?	0	5	1
2021/12/27	12:42:37	$AMZN dip didnt last long lol ??? #RecvProfit	0	0	1
2021/12/27	12:42:07	$AMZN fuck this shit ???????????? ??? #RecvProfit	0	1	1
2021/12/27	12:41:51	$AMZN shaking tree? ??? #RecvProfit	0	0	1
2021/12/27	12:41:47	$AMZN c?€?mon bbygirl I know u wanna rocket ???€ ??? #RecvProfit	0	0	1
2021/12/27	12:40:19	@BannerView $amzn been dog all 2021 .. nothing new here	0	0	1
2021/12/27	12:38:37	$AMZN Up 17 points in 5 minutes on no news?? WTF ??? ??? #RecvProfit	0	1	1
2021/12/27	12:38:30	$AMZN pure trash for over a year now ???? #RecvProfit	0	0	1
2021/12/27	12:38:17	$AMZN covered the calls I shorted at 3430. Amzn going 3300s by tear end ??? #RecvProfit	0	0	1
2021/12/27	12:37:10	$AMZN what?€?s the news? ???€ #RecvProfit	0	0	1
2021/12/27	12:37:04	A dollar for every time someone says $AMZN will run, I'll be rich af	0	0	1
2021/12/27	12:35:51	@VSoien $amzn looks like Russel	0	3	1
2021/12/27	12:34:24	$AMZN 3550c @ 9 below 3400	0	0	1
2021/12/27	12:32:48	$AMZN Possible PTs 3415 then 3423???€	3	23	1
2021/12/27	12:32:38	$amzn is setting up for a huge bounce. Expect at least 10-15% by next earning!	0	0	1
2021/12/27	12:31:58	@drippy2hard F $AMZN - I wont trade this one until I'm ready... another one I dislike :)	0	0	1
2021/12/27	12:31:55	$AMZN Adding more puts now. Shorting it all the way to 2999!!! ??? #RecvProfit	0	1	1
2021/12/27	12:31:11	@amazonholder1 @ajassy It doesn't. Shares have more than doubled over the last 3 years. Even 3 years is very short term. $amzn is always focusing on customers. Look at the fundamentals. The business has improved leaps and bounds. Price always comes last. Jassy will not worry about share price. Never.	0	2	1
2021/12/27	12:30:56	looks like $AMZN reversing after the fakeout. will wait b4 adding back this time.	0	56	1
2021/12/27	12:30:54	Entire tech watchlist having a great bullish day excluding the behemoth $AMZN, daily is coiling even harder here	0	0	1
2021/12/27	12:30:35	My top stock picks have not changed all year can go look back at my old tweets from 6 months ago I am still all in on $amzn and $mu in 2022 #StocksInFocus	0	0	2
2021/12/27	12:29:30	$AMZN Today is the day everyone gives up on it, shaking last hands for a very big multi month run IMO ??? #RecvProfit	0	0	1
2021/12/27	12:29:23	$AMZN all the retail thinking this will rally after christmas and taking calls and the smart people shorting this and collecting premiums. Charts changed. Amzn rally pointing after jan opex. After 21st jan 2022 ???? #RecvProfit	0	1	1
2021/12/27	12:29:17	$AMZN bounced right off 3390 back 3425 end. ???? #RecvProfit	0	0	1
2021/12/27	12:28:49	$AMZN One way or another, target PE of 10. Reverting to the mean. ??? #RecvProfit	0	0	1
2021/12/27	12:28:42	$amzn still sleeping smh	0	0	1
2021/12/27	12:28:16	@Freshie305 $AMZN 3500 next week here	3	4	1
2021/12/27	12:28:05	$AMZN Lets see 300 TODAY!!!!!!! ???? #RecvProfit	0	0	1
2021/12/27	12:28:03	$AMZN covered the calls I shorted at 3430. Amzn going 3300s by tear end	0	0	1
2021/12/27	12:27:38	Bought 1x $AMZN 3450c @ 26 ?€? so I have something to watch while I am hiking today.	0	8	1
2021/12/27	12:27:21	$AMZN Haha what a terrible day for this ??? #RecvProfit	0	0	1
2021/12/27	12:27:15	$AMZN I say 3200 before year end. ??? #RecvProfit	0	0	1
2021/12/27	12:26:52	$AMZN 3300 tomorrow ? ??? #RecvProfit	0	0	1
2021/12/27	12:26:49	@amazonholder1 @ajassy @JeffBezos Real question is why is retail going long $AMZN when betas like @ajassy and @JeffBezos are selling stock?	0	0	1
2021/12/27	12:26:39	$AMZN looking good to go into! ??? #RecvProfit	0	0	1
2021/12/27	12:26:35	$AMZN HOW IS THIS SO SHITTY EHAT THE FUCK ??? #RecvProfit	0	0	1
2021/12/27	12:26:19	$AMZN been saying since morning. Fade it . Burn it to the ground. BURN!!!!!!!! ??? #RecvProfit	0	0	1
2021/12/27	12:26:06	Something is cooking $AMZN!!!	0	0	1
2021/12/27	12:26:04	$AMZN 3550 calls for next week or this week 8.00 avg	0	1	1
2021/12/27	12:25:59	$AMZN what a POS! All indices up and this is down. Is Bezos selling like Elon?! At least Elon told us he was going to. ??? #RecvProfit	0	0	1
2021/12/27	12:25:52	$SPY if $AMZN could turn green this would rocket ???? #RecvProfit	0	0	2
2021/12/27	12:25:45	Wtf goin on w $AMZN Bezos selling for more roids ? LOL	0	5	1
2021/12/27	12:25:39	SWEEP 200 $AMZN 01/07/22 $3600 calls for $13.10 Spot: $3398.03 Volume: 925 OI: 562 IV: 30.19% Premium: $262.0k Sector: Consumer Cyclical	0	1	1
2021/12/27	12:25:28	$AMZN How much of an effect will workers?€? labor union be to Company?€?s overhead and profit margin? That may be the question posed to current investors and stock movement recently. I think options &amp; tax loss season play a secondary roll.	0	0	1
2021/12/27	12:25:23	$AMZN LOL!!!!! FADE IT !!! FADE TO THE GROUND!!!!!!!!! ???? #RecvProfit	0	0	1
2021/12/27	12:24:48	Calls on $AMZN here. Let?€?s see how it plays.	0	0	1
2021/12/27	12:24:10	$AMZN and $CRWD what an ugly fakeout..	0	11	2
2021/12/27	12:24:05	$AMZN Today is the day everyone gives up on it, shaking last hands for a very big multi month run IMO	0	2	1
2021/12/27	12:23:51	Weird thought, on a day where $AMZN Is bleeding?€?$SPX pushing ATH.	0	0	1
2021/12/27	12:23:48	@Flipp3rCrypto I said it early, buy lube from $AMZN. It's cheap as of now.	0	2	1
2021/12/27	12:23:44	$AMZN took some risky 3450/3460 call spread for $2.50 expecting a reversal soon...	0	1	1
2021/12/27	12:23:23	$AMZN underperformer. ???? #RecvProfit	0	0	1
2021/12/27	12:23:06	$AMZN about to bring the ship down?	0	1	1
2021/12/27	12:22:47	@amazonholder1 @ajassy $amzn will not worry about shareholders. Short-term price action doesn't mean crap. For $amzn its always about customers. Creating value for them. Shareholder value creation will be a result of that.	0	4	2
2021/12/27	12:22:33	$AMZN worst US mega cap tech stock. Basically a checking account for bozos and Jassy ???€ #RecvProfit	0	1	1
2021/12/27	12:22:02	$AMZN Jassy has zero trust currently.	0	0	1
2021/12/27	12:21:58	$AMZN no love	0	0	1
2021/12/27	12:21:58	$AMZN will continue to grind sideways... forever. they have no more to do. Tesla, will soon follow suit... its all about SaaS now. Tech has reached saturation ???? #RecvProfit	0	0	1
2021/12/27	12:21:04	@Mindwbw $AMZN super weak! Bezos copying Elon unloading shares?	0	2	1
2021/12/27	12:20:38	@stocktalkguru That does look good. And it?€?s exactly the same as $MA call before Christmas, bc some institutions bet good holiday sales. Once the data was released this morning, you saw huge sell in retail stocks $AMZN $SHOP	0	1	3
2021/12/27	12:20:11	$AMZN $3,790.00 Dec 31 2021 CALL ?????????? Underlying: $3,406.89 % Difference: 10.11% Daily $ Volume: $242,254 Volume: 2,053 OI: 179 IV: 44.63% Bid/Ask: $1.04/$1.32	0	3	1
2021/12/27	12:20:11	$AMZN $3,780.00 Dec 31 2021 CALL ?????????? Underlying: $3,406.89 % Difference: 9.87% Daily $ Volume: $290,004 Volume: 2,197 OI: 302 IV: 44.43% Bid/Ask: $1.20/$1.44	0	2	1
2021/12/27	12:20:02	$AMZN helbiz will squeeze ??? #RecvProfit	0	0	1
2021/12/27	12:19:37	$AMZN looks like the ending of the movie Ol Yeller lol	0	0	1
2021/12/27	12:19:28	They shorted $AMZN off its 50dma. I'd be a buyer of 3380 though.	0	0	1
2021/12/27	12:19:28	$AMZN at lows, down 0.7% on the day	0	0	1
2021/12/27	12:19:05	$AMZN at lows, down 0.7% on the day	1	16	1
2021/12/27	12:19:02	$AMZN fuck it. Im all in 4k shares. ???? #RecvProfit	0	0	1
2021/12/27	12:18:34	@Trading_Sunset @petenajarian @fundstrat @MarketRebels is $amzn not #faang?	0	1	1
2021/12/27	12:18:14	Bezos has to be unloading his $AMZN shares.	1	56	1
2021/12/27	12:17:15	$amzn did me good at open and just took a fucken shit	0	1	1
2021/12/27	12:17:08	$AMZN loading zone ???? #RecvProfit	0	0	1
2021/12/27	12:16:13	$AMZN this stock is coiling for something huge ???? #RecvProfit	0	0	1
2021/12/27	12:16:12	Taking 12/31 $AMZN 3450 CALLS. Flag on the hourly and potential double bottom on the 5 minute. Over 3408 will send itttt ???€	2	32	1
2021/12/27	12:14:35	@stocktalkguru Huge 3500 calls are sold today. MM has no confidence in $Amzn.	0	0	1
2021/12/27	12:11:34	$AMZN u slut ??? #RecvProfit	0	0	1
2021/12/27	12:11:06	@HashUrTag Yes, 30x forward P/E is acceptable for a growing company. $AAPL isn?€?t growing?€? It?€?s a mature value company $AMZN makes sense if you discount future returns because they?€?re still growing really fast	2	1	2
2021/12/27	12:11:03	Feel like poking $amzn w/ a stick so it does something	0	2	1
2021/12/27	12:09:38	$amzn looking for a bounce a $3390	0	0	1
2021/12/27	12:07:43	As long as hedgies are getting away with thier corrupted games all these upgrades on $nio are pointless just like $amzn useless upgrades imao	0	0	2
2021/12/27	12:06:30	@drippy2hard $AMZN I'm curious as to what Amazon is up to over the holidays.	0	0	1
2021/12/27	12:05:28	$AMZN stock split sends this to 4500 ???? #RecvProfit	0	1	1
2021/12/27	12:05:06	@BluSuitDillon Wow! So you think lower. For some reason, 30X is seen as an acceptable ratio. $AMZN trades at 60X. Our financial accounting teachers always taught us P/E &gt; 30 = Sell. 30X was mostly seen as fair value.	0	1	1
2021/12/27	12:03:03	$AMZN added 3500C #alert, stop is 3400. swinging it. weekly	4	61	1
2021/12/27	12:02:47	$AMZN fucking Algos ??? #RecvProfit	0	0	1
2021/12/27	12:01:24	$AMZN added some 3400 calls. Long overdue for a move, lord knows it is undervalued relative to the market ???? #RecvProfit	0	0	1
2021/12/27	12:00:41	$AMZN Moon finding its way today. would like to see a nice little bounce. ??? #RecvProfit	0	0	1
2021/12/27	11:57:55	$AMZN 3475 close today. If not more. ???? #RecvProfit	0	0	1
2021/12/27	11:57:51	$AMZN last call before this rockets the rest of the week. Holidays sales up huge ???? #RecvProfit	0	0	1
2021/12/27	11:57:00	$AMZN This website is full of clowns who think they know a lot ???? #RecvProfit	0	0	1
2021/12/27	11:56:56	$AMZN Hope SEC is working and not in the vacation ??? #RecvProfit	0	0	1
2021/12/27	11:55:36	$AMZN I hate this stock ???? #RecvProfit	0	0	1
2021/12/27	11:54:55	$AMZN desperately wants zero ???? #RecvProfit	0	0	1
2021/12/27	11:53:00	BLOCK 200 $AMZN 01/07/22 $3500 calls for $33.20 Spot: $3408.22 Volume: 1,000 OI: 882 IV: 28.71% Premium: $664.0k Sector: Consumer Cyclical	0	1	1
2021/12/27	11:51:30	$amzn may touch down 3387.43	0	3	1
2021/12/27	11:49:20	Looks like $tsla will add another trillion dollar to their market cap b3fore $amzn could ever break out @realwillmeade	0	1	2
2021/12/27	11:48:08	BOT $AMZN 3500C AT 16.95	0	1	1
2021/12/27	11:47:17	@ajassy look at $AMZN stock when SPY is ATH, time to split.	0	0	1
2021/12/27	11:47:05	$AMZN has been a stinker in 2021. The stock is up 5 YTD, while the S&amp;P 500 is up 25%.	0	7	1
2021/12/27	11:43:13	$AMZN My 6 month target ???? is $4135	0	0	1
2021/12/27	11:39:43	$AMZN I?€?m anticipating 3500 this week ???? #RecvProfit	0	0	1
2021/12/27	11:38:55	@SJosephBurns When her husband bought OTM calls in $AMZN, $NVDA and $CRM he made millions $$$$ of profits.	0	0	3
2021/12/27	11:37:00	$amzn the weakest tech today	0	8	1
2021/12/27	11:34:57	$AMZN &lt;3410 for roll over move...	0	0	1
2021/12/27	11:34:34	@Jake__Wujastyk Seems to $AMZN days are over. No more a vibrant stock. Cloud business is being taken by plenty of players. E-commerce is quite stagnant. Prime tv still couldn't beat nflx and now apple tv, Disney, HBO etc are big competitors.	0	0	1
2021/12/27	11:34:24	$AMZN anyone do bull put spreads? what are your strikes/dte/delta/widths usually? ???? #RecvProfit	0	0	1
2021/12/27	11:31:50	$AMZN this makes zero sense, we know sales were up huge, and we know that amazon got most of those sales. ???? #RecvProfit	0	2	1
2021/12/27	11:30:56	Melnikov, V.K.: On the stability of the center for time periodic perturbations. Trans. Moscow Math. 12, 1?€?57 (1963) $ORCL $AMZN $GOOG #TeamBasics @sundarpichai	0	0	3
2021/12/27	11:30:17	$AMZN split news!!!! ??? #RecvProfit	0	0	1
2021/12/27	11:29:40	$amzn is going to rip	0	0	1
2021/12/27	11:29:00	@ThetaWarrior How did you handle $AMZN today? Not take that call? I figured don?€?t take it since it was within first 15min	0	0	1
2021/12/27	11:28:29	@sp3cul8r Agree. It was in a similar situation when $AMZN purchased Whole Foods. It took a few months to understand how that pillar would be incorporated but now you?€?re seeing the benefits. $AMZN will invest in itself then the stock plays catchup. 4K is imminent	0	1	2
2021/12/27	11:26:38	$AMZN Disaster of the year and why the this needs to drop when NASDAQ slides where as it was not participates with upside ???? #RecvProfit	0	0	1
2021/12/27	11:25:27	$AMZN what a goddamn embarrassment!!!! Longs laughing stock of the street ??? #RecvProfit	0	0	1
2021/12/27	11:17:38	@optionflys Just shorted 25 more $AMZN. Extremely weak in a strong tape is not a good sign. Not sure why anybody would be long $AMZN given the price action and especially when the CEO is a well known beta?€? @ajassy	0	0	2
2021/12/27	11:16:26	$AMZN tending again despite being flat. Must be long option holders complaining again ??? #RecvProfit	0	0	1
2021/12/27	11:16:09	$amzn - the biggest loser. The stock won?€?t go until @ajassy and @JeffBezos start losing net worth. Let?€?s boycott it until they make it affordable for retail and split the stock #boycottamzn	0	0	1
2021/12/27	11:16:09	$AMZN can you believe this trash?????????????? ??? #RecvProfit	0	0	1
2021/12/27	11:14:50	$AMZN when do delivery numbers or orders get released here ? TIA ???? #RecvProfit	0	0	1
2021/12/27	11:11:22	$AMZN $GOOGL lol finished...	0	0	2
2021/12/27	11:10:50	$AMZN burning premiums for both side. ???? #RecvProfit	0	0	1
2021/12/27	11:08:39	$AMZN may be a fakeout to trap and grab more before the real breakout.	0	4	1
2021/12/27	11:07:55	$AMZN I don't know what to do ???? #RecvProfit	0	0	1
2021/12/27	11:05:50	$AMZN 3290/3270 PCS @ 2.05 Bulls keep it above 50 MA on Weekly please ???€	0	0	1
2021/12/27	11:05:29	$AMZN should close green. Adding some for the DT. ???? #RecvProfit	0	0	1
2021/12/27	11:02:58	@ripster47 Any thoughts on $AMZN here? It?€?s relatively weak and I have no idea why	0	0	1
2021/12/27	11:02:18	@puppy_trades $AMZN MY MAN CALLS OUT THE ONE STOCK NOT GOING UP HAHAHAHA	0	0	1
2021/12/27	11:01:35	Gees $amzn 12/31 3500c are getting hammered +23k contracts so far today	0	0	1
2021/12/27	11:01:28	@FromValue $AMZN's market value in early '12 was $80 billion. Meanwhile, fully taxed EBIT in '11 was $560M. Capitalized at 7%, steady state op value was $8B. Thus, far-sighted investors ascribed the other $72B, or 90%, of the co's value to optionality/execution.	0	2	1
2021/12/27	11:01:20	@MarketRebels @jonnajarian @SwaggyStocks Is there any hope for $AMZN ? Dead stock since a long time ago	0	0	1
2021/12/27	10:58:19	$AMZN the curse of 20 &amp; 50 day moving average is taking it down, 3380 to 3300 support/ sold some 3500c expiring calls	0	0	1
2021/12/27	10:56:07	The people who need to be in a position 24/7 trying to collect shorts to attempt to short a crazy rally. Tip: Lube is cheap on $AMZN.	0	3	1
2021/12/27	10:54:44	$AMZN red to green sleeper ??? #RecvProfit	0	0	1
2021/12/27	10:52:35	$AMZN has been a flop today	0	1	1
2021/12/27	10:51:24	@boztank @ajassy @schrep @skasriel Please have project Cambria integrate Alexa. Voice commands will be more integral to VR once functionality shifts to more use cases above and beyond gaming. To compete with Apple ?€?hey Siri?€? an $AMZN and $FB tie up would be a win win.	0	0	2
2021/12/27	10:51:05	With $AMZN weaker today than the overall market, we added some more January calls as the chart is getting very tight.	0	0	1
2021/12/27	10:48:01	$AMZN hey look Amazon is acting like a piece of shit! No way! ??? #RecvProfit	0	0	1
2021/12/27	10:47:41	$AMZN bearish flow coming in... stopped	0	0	1
2021/12/27	10:44:29	$AMZN lagging by more than a whole percent... ??? #RecvProfit	0	0	1
2021/12/27	10:44:25	$AMZN Staying green will be an achievement for this stock. ??? #RecvProfit	0	0	1
2021/12/27	10:43:56	$AMZN lets see a face ripping rally! It should start trending on ST and CNBC! ??? #RecvProfit	0	0	1
2021/12/27	10:41:56	$AMZN day after Christmas amzn always went up ??? #RecvProfit	0	0	1
2021/12/27	10:41:41	$QQQ breaking out. $AMZN will run soon	0	11	2
2021/12/27	10:40:41	$AMZN red to green boom ??? #RecvProfit	0	1	1
2021/12/27	10:37:34	$amzn push attempt 2 ?	0	0	1
2021/12/27	10:37:26	That would?€?ve been an ez play on $AMZN. Had no BP	0	0	1
2021/12/27	10:36:38	$AMZN $RIVN InsideEVs Reports Rivian Amazon Delivery Van Spotted In Service	0	0	2
2021/12/27	10:35:11	$AMZN Bounced off 3400, watching for 3425 reclaim intraday. It can retest 3445	0	0	1
2021/12/27	10:34:10	$AMZN need to wake up	0	0	1
2021/12/27	10:33:13	$AMZN Jassy is useless ???? #RecvProfit	0	2	1
2021/12/27	10:32:53	$AMZN picked up 12/31 3440's @ $34.05. Cant keep a good dog down ???????? ???? #RecvProfit	0	1	1
2021/12/27	10:32:06	$AMZN 12/31 3600c. Higher risk trade 7.50 ????	0	12	1
2021/12/27	10:31:58	Why are u still chasing ten thousand stocks why are u still looking at others? focus on a few -this game is not about anything but taking cash home. Play the ones u know. Who cares if XYZ stock goes up/down. YOU DO YOU. I played $AMZN &amp; $FB &amp; took my profits. Don't be screentied	0	1	2
2021/12/27	10:29:55	THE ONLY SHITE STOCK IS $AMZN	0	19	1
2021/12/27	10:29:45	@The_RockTrading Tell $AMZN to wake back up plz	0	1	1
2021/12/27	10:28:55	$CSCO +10.33% I'll be closing this out soon. Meanwhile, $AMZN can't get out of its own way since Aug 2020. Strange tape. Things that make you go hmmm????	0	2	2
2021/12/27	10:28:13	$AMZN red ????	0	1	1
2021/12/27	10:28:11	$AMZN back to 3450 ???? #RecvProfit	0	0	1
2021/12/27	10:26:22	@FromValue I did not have the imagination to see $AMZN value. TTM P/E was 124x ($173/$1.39). Also, '11 EBIT was $862M and ROC was 9.3%, vs. $1,406M and 18.7% in '10. In '12, EBIT was $676M and ROC was 5.2%. Maybe the value was in OCF and the payables stretch	0	2	1
2021/12/27	10:24:41	Every other stock goes up except $AMZN ???? #RecvProfit	0	0	1
2021/12/27	10:23:05	@MDTrades12 Yep, something isn?€?t right. Long term isn?€?t right with $AMZN	0	1	1
2021/12/27	10:21:43	Mkt crazy to the upside and $AMZN is red.	0	1	1
2021/12/27	10:21:18	$AMZN so if this doubles we hit aapl market cap? doesn't seem impossible. ???€ #RecvProfit	0	0	1
2021/12/27	10:20:50	@optionflys @MadHodor @ajassy Board is going to kick @ajassy out then you can safely buy $AMZN stock. Right now it?€?s just a short!	0	0	1
2021/12/27	10:20:41	$AMZN 3400 level on watch	0	0	1
2021/12/27	10:20:20	@sanfrantrader Thanks! Done for the day so just managing my $amzn and $aapl	0	1	2
2021/12/27	10:20:08	$AMZN look above and failed over 3441. Market makers still raking it in	0	4	1
2021/12/27	10:19:28	$AMZN why this got sold off ? ???? #RecvProfit	0	0	1
2021/12/27	10:18:47	@CblastBT Dessert after our $TSLA $AMZN gains ????	0	2	2
2021/12/27	10:18:36	$AMZN is broken @Downtown	0	0	1
2021/12/27	10:17:35	$AMZN bozos and jASSy are the worst execs for shareholders ??? #RecvProfit	0	0	1
2021/12/27	10:15:49	$AMZN You realize everyone spent their money on Christmas ???? ??? #RecvProfit	0	0	1
2021/12/27	10:15:22	$AMZN throwing some caution	0	0	1
2021/12/27	10:14:35	Fuck $AMZN, I got out 20 min ago. Should have gotten out 30 min ago. My $mELI calls are improving, finaly.	0	0	2
2021/12/27	10:14:25	$AMZN got stopped out in profit ???? #RecvProfit	0	0	1
2021/12/27	10:14:03	Feels like $AMZN underperforms 100bps for every shirtless photo of Bezos	0	30	1
2021/12/27	10:13:56	@ripster47 And pathetic $amzn	0	1	1
2021/12/27	10:13:54	$amzn all the way back to the starting= get whippy saw ???? #RecvProfit	0	0	1
2021/12/27	10:13:37	$AMZN weak compared to $QQQ $SPY	0	0	3
2021/12/27	10:13:05	$AMZN Sell sell to the year end 3300? Then BUY $TSLA	0	0	2
2021/12/27	10:12:35	$AMZN @ajassy Can you do something about your stock? It?€?s been trading like a garbage.	0	1	1
2021/12/27	10:12:33	@ripster47 How about $AMZN	0	1	1
2021/12/27	10:12:22	$AMZN Short it all the way to 3200. ???? #RecvProfit	0	0	1
2021/12/27	10:12:02	$AMZN lags again	0	0	1
2021/12/27	10:12:01	$amzn everyone keeps selling this one	0	0	1
2021/12/27	10:11:52	$AMZN nasty breakout trap ????	3	66	1
2021/12/27	10:11:47	$AMZN red	0	1	1
2021/12/27	10:11:14	$AMZN what a fxcking trash this is. ???€ #RecvProfit	0	0	1
2021/12/27	10:11:07	$AMZN Adding more puts now that we are red. FADE!!! ???? #RecvProfit	0	0	1
2021/12/27	10:10:54	$AMZN move up ????	0	0	1
2021/12/27	10:10:45	$AMZN stays weak g/r again inverse cup and handle forms	0	0	1
2021/12/27	10:10:09	$amzn lol like i said today doesnt look like the day come on new years baby lol ??? #RecvProfit	0	0	1
2021/12/27	10:09:24	COME ON $AMZN YOU OLD MUTT DO SOMETHING!!!	0	3	1
2021/12/27	10:09:10	Remember when @Downtown pumped $AMZN ? Haha fade anything this guy pumps!	0	0	1
2021/12/27	10:09:06	Starting to feel like $AMZN is just going to piddle around until they decide to split it someday when Bezos converts his brain into a robo body and leaves Earth.	0	11	1
2021/12/27	10:09:02	$QQQ above 400. Watching $AMZN for bounce	0	0	2
2021/12/27	10:07:11	$AMZN love you and all but you annoy me sometimes smh	0	0	1
2021/12/27	10:06:29	$AMZN Thats right. Now time to go RED!!!! ??? #RecvProfit	0	0	1
2021/12/27	10:06:06	@optionflys @MadHodor @ajassy Hahaha Andy gettinggggg cu cked?€??€?.. lol short $AMZN	0	0	1
2021/12/27	10:04:29	$AMZN Adding more puts. I am 100% confident that this fades all the way below 3400 today. That is what this turd does. ???? #RecvProfit	0	0	1
2021/12/27	10:03:51	$AMZN weaker than most - looking for this to catch up sooner than later or might spell trouble	0	0	1
2021/12/27	10:03:24	$AMZN pretty decent reversal off hod	0	0	1
2021/12/27	10:00:56	@brrrrgundy $AMZN is such a frustrating stock. The company basically shares no good news after Xmas. Stock was even down few seconds ago.	0	0	1
2021/12/27	9:59:54	Wow huge failure for $amzn I would urge caution here. Risk name like $lmnd also being blasted since open is concerning	0	4	2
2021/12/27	9:59:33	@optionflys @MadHodor @ajassy Beta price action in $AMZN that?€?s what the CEO deserves?€?shorted more 40 shares	0	0	1
2021/12/27	9:59:31	$AMZN Time to go red you piece of shit ??? #RecvProfit	0	0	1
2021/12/27	9:57:30	$AMZN Only stock that got slammed weird ???? #RecvProfit	0	1	1
2021/12/27	9:56:08	$AMZN 3600c 12/31 at 8 long ???????????€???€????????????????	0	0	1
2021/12/27	9:55:32	$AMZN Volatility is back at least haha ??? #RecvProfit	0	0	1
2021/12/27	9:54:49	$AMZN Keep shorting every pop. ???? #RecvProfit	0	0	1
2021/12/27	9:54:17	$AMZN dump	0	0	1
2021/12/27	9:54:12	$AMZN g/r pullback $SPY rigid move	0	4	2
2021/12/27	9:49:21	$AMZN one more try amazon. Better make my loss back this time. April 4500c 13.5	0	0	1
2021/12/27	9:48:48	$AMZN Short this easily as this always fades ???? #RecvProfit	0	0	1
2021/12/27	9:48:04	Out $amzn for now god damn I?€?m driving in sleet	0	1	1
2021/12/27	9:47:52	$AMZN pull off top missed the sit back $TSLA may need to see some pullback to a support lvl	0	2	2
2021/12/27	9:47:44	$AMZN 3434.11 still a problem.	0	1	1
2021/12/27	9:46:24	$AMZN at Make or break pivot, 3450 sellers also coincide at +1% sellers starts to shows up. &gt;3458 is the key breakout now, below is a sell trigger	0	0	1
2021/12/27	9:44:39	$AMZN weekly 3500c on tape, repeat	0	2	1
2021/12/27	9:44:18	OH $AMZN that?€?s wtf I?€?m talking about out the gates!!	0	3	1
2021/12/27	9:43:57	$amzn strong as fuck	0	1	1
2021/12/27	9:39:54	Sold some $amzn	0	0	1
2021/12/27	9:39:27	holy shit $TSLA $AMZN BullTrades members are rich	1	10	2
2021/12/27	9:39:20	$AMZN could push up to 3530, clearing 21-MA and VPOC	1	22	1
2021/12/27	9:39:05	Holy shit $amzn premiums MOVING	0	2	1
2021/12/27	9:38:58	$AMZN over 50 day will ignite	0	3	1
2021/12/27	9:38:44	$NIO $AMZN VERY BULLISH	0	1	2
2021/12/27	9:37:48	Bot $amzn 3550c high risk	0	2	1
2021/12/27	9:36:52	Ok watch $amzn here now	0	0	1
2021/12/27	9:35:56	@TopTierAlerts Mostly flat for $AMZN :(	0	0	1
2021/12/27	9:35:00	$AMZN repeat sweeps in Dec 31 $3500 calls at the open	0	0	1
2021/12/27	9:34:17	bought $amzn 3600c at the dip	0	0	1
2021/12/27	9:32:07	$AMZN above $3,444 will go crazy	0	0	1
2021/12/27	9:30:02	@optionflys @MadHodor @ajassy Another day going to be another underperformance for $AMZN. Short the beta CEO @ajassy and go long alpha Mark $FB.	0	0	2
2021/12/27	9:17:29	Will be interesting open for $amzn here close to opening at the 3634 level i mentioned. $QQQ &gt; 400 is what will enable this push, I?€?m a little less confident in a big pop under 400	0	4	2
2021/12/27	9:15:21	$AMZN Big drop at open then a day long rally to $3470 imo ???? #RecvProfit	0	1	1
2021/12/27	9:14:22	high propable setups long side today: $AMZN $FB $UPST	0	2	3
2021/12/27	8:59:07	@HarvardWinters What's crazier to me is if you get rid of whole foods and the 1p business you're left with a business doing $230b+ this year in services and $AMZN would be ultra high margin then just AWS,3P,Ads, Subscriptions. The multiple it would command would be 10x sales if not higher.	0	0	1
2021/12/27	8:49:37	$AMZN on watch above 3440 TGT 3450 then 3480-3500. $TSLA on watch above pre market high. 1085. Target 1100+ ROKU on watch above 235 -239	1	4	2
2021/12/27	8:42:33	$shop $amzn usa retail sales up over 8% during holiday season . On line grew almost 21%	1	1	2
2021/12/27	8:39:20	Zon zon $AMZN looks yummy	1	16	1
2021/12/27	8:37:51	@WillThrower3 @Ben_Mackovak Or $Amzn, $Google, and $aapl	0	1	3
2021/12/27	8:33:55	$AMZN can we see some nice gains this week ???€	0	1	1
2021/12/27	8:22:22	$docu and $amzn vacuum	0	1	2
2021/12/27	8:04:34	$AMZN Twitter Sentiment on 26 Dec 2021 was: ??? Positive 41.6% ??? Negative 12.3% ??? Neutral 46.2% ?????????????????????????????????????????????????????????	0	0	1
2021/12/27	7:47:28	On this day 10 years ago, $AMZN was worth $80B. If you would have predicted that it would have a market cap of $1.75T in 2021, you would have been the laughing stock of Wall Street. The consensus was that it was 'ridiculously overvalued'. 1/2	45	353	1
2021/12/27	7:33:24	I've had a few questions on the Amazon 5% Cash Back card I keep mentioning and why I think its a massive advantage for $AMZN vs other retailers. Im surprised so many don't know about these cards here is a quick rundown	0	8	1
2021/12/27	6:57:27	hot take, $AMZN purposely raised Whole Foods delivery fee to get people to stop abusing it. The reality is $9.95 isn't enough to deter people spending $150+ on groceries weekly, some value time over 2 gallons of gas, but will deter people wanting $20-30 of low margin groceries.	0	36	1
2021/12/27	5:57:09	$AMZN Whole Foods has (unsurprisingly) seen a "sharp decline" in delivery orders since introducing a $10 delivery fee	0	2	1
2021/12/27	3:14:07	@rw1967 im hoping for a dip to 1030-1050 to reenter a position. Could be a multi day runner. Same w $AMZN ??? #AMC	0	0	1
2021/12/27	0:50:43	2 tickers to follow tomorrow. $NIO and $AMZN	2	3	2
2021/12/26	23:40:55	@bizalmanac @buccocapital @Post_Market @InnocenceCapit1 I think this can be a headwind in the short term but will accelerate the robotization of $AMZN warehouses. It could turn to be a blessing in disguise in the longer term.	0	4	1
2021/12/26	23:18:16	@Ghost__trades Oh and $pypl and $amzn	0	0	2
2021/12/26	23:17:07	$AMZN Stock split new year surprise would be fantastic ??? #RecvProfit	0	0	1
2021/12/26	23:10:06	@McTendieSon @YourBoyMilt $AMZN please	0	0	1
2021/12/26	22:49:28	Watching-: $COIN $RIOT $AMZN ???????? ???? #RecvProfit	0	0	3
2021/12/26	22:48:03	@TT3Private Looks bullish, few big time plays like $amzn	0	0	1
2021/12/26	22:40:42	$AMZN Whole Foods has (unsurprisingly) seen a "sharp decline" in delivery orders since introducing a $10 delivery fee ??? #RecvProfit	0	0	1
2021/12/26	22:40:32	$AMZN is this finally going to be the week? ??? #RecvProfit	0	0	1
2021/12/26	22:24:16	@MarketRebels @petenajarian Don?€?t forget one of the most important notes of report ?€?with online sales jumping 11%?€? Great news for $amzn, $pypl	0	0	2
2021/12/26	22:22:42	$AMZN Whole Foods has (unsurprisingly) seen a "sharp decline" in delivery orders since introducing a $10 delivery fee	20	375	1
2021/12/26	22:08:38	$AMZN reaaallyyyy miiiiinnnndddd ??? #RecvProfit	0	0	1
2021/12/26	22:07:16	$AMZN $3450 before open. ??? #RecvProfit	0	0	1
2021/12/26	22:05:13	$AMZN $3450 before open. ???? #RecvProfit	0	0	1
2021/12/26	22:04:02	@FreeGameAlerts this weeks watchlist posted. I?€?ll keep u guys updated if anything changes. Have a great night and see y?€?all tomorrow sharp. $TSLA $AMZN $AAPL ??? #RecvProfit	0	0	3
2021/12/26	21:51:44	Amazon's new slogan "Spend less. Smile more." is a marketing trick. eg. Prices are ~3X higher on $AMZN for #dogToys; 3rd party sellers are buying products from every other retailer (like $WOOF $WMT) &amp; simply reselling on Amazon. If you only shop on Amazon, you're spending more.	0	0	3
2021/12/26	21:49:32	too many eyes on $amzn we either rip at open or stay in range for a few days	0	1	1
2021/12/26	21:43:25	$AMZN 3441 break will send it ??? #RecvProfit	0	0	1
2021/12/26	21:40:21	@CasualtyWar $UPST $AMZN $AFRM	0	2	3
2021/12/26	21:35:53	$AMZN Alert set over 3440, don't know if I'll take a trade on it but the level is marked for a possible day trade to 3467	0	3	1
2021/12/26	21:15:38	@TradingWarz Curious why you don?€?t have the $AMZN strike further out? 3440C are currently at $3800 a contract and will be up higher by the time it triggers. Looking out for smaller account folks.	0	0	1
2021/12/26	21:08:21	@chuckthetrader $AMZN inside wk and 3-1 on daily, $UPST - inside wk and double inside day, $LCID - 1-1 WK, AFRM - Inside wk and hammer counter shooter on daily, BIIB - inside wk and double inside day, FDX - outside, inside wk	0	2	3
2021/12/26	20:58:15	$amzn &amp; $afrm DD posted tonight.	0	1	2
2021/12/26	20:54:47	@BenFranksAltEgo 2 neg out of the last 4 years in a world where $amzn is continuing to gobble up everything retail.	0	1	1
2021/12/26	20:40:39	Options watchlist of the week includes. $AMD calls, $TSLA calls, $AMZN calls	1	0	3
2021/12/26	20:34:34	Same with $AMZN, MACD is getting close to crossing over, once &amp;3500 happens $3700 will be here in no time.	0	1	1
2021/12/26	20:29:39	$AMZN selling a put in the AM ???? #RecvProfit	0	0	1
2021/12/26	20:18:55	$SPY 1 like 1 hate for Jeff who $tsla $amzn ??? #RecvProfit	0	0	3
2021/12/26	20:10:14	$AMZN took 3450 and 3500cs on the last few minute dip on Thursday. Looks like everyone is mentioning it. Don?€?t like crowded trades. But my thesis was that, for the past three years, on the first trading day after Christmas, it has gapped up and ripped significantly.	0	0	1
2021/12/26	19:52:42	$AMZN Amazon workers in Alabama to get another union election ... fight goes on. Unlikely result will be different though! ???? #RecvProfit	0	0	1
2021/12/26	19:42:17	Gr??nroos, C., &amp; Helle, P. (2010). Adopting a service logic in manufacturing. Conceptual foundation and metrics for mutual value creation. Journal of Service Management, 21(5), 564?€?590. $AMZN $FB @JeffBezos	0	0	2
2021/12/26	19:41:21	Is it me or every furu mentioning $AMZN	0	0	1
2021/12/26	19:30:41	Rackham, N., &amp; DeVincentis, J. R. (1999). Rethinking the sales force: Redefining selling to create and capture customer value. New York: McGraw-Hill. @JeffBezos @amazon $AMZN #SCM #Optimization	0	0	1
2021/12/26	19:19:39	$AMZN shorts know that everybody bought calls expecting that Monday will open 3% up. WS always make the opposite ??? #RecvProfit	0	0	1
2021/12/26	19:18:40	$AMZN holiday sales rise 8.5% ?€? Amazon is gonna light up this coming week ???€ ??? #RecvProfit	0	0	1
2021/12/26	19:09:25	$AMZN bears all mad ?€? can?€?t add ???? #RecvProfit	0	0	1
2021/12/26	19:04:26	$AMZN $FB have the same wine to them. ????	1	52	2
2021/12/26	18:55:46	$AMZN Amazon is only about AWS. Nothing as and pretty sure a few clients are already looking for a more reliable cloud ???? #RecvProfit	0	0	1
2021/12/26	18:52:54	$AMZN trades at 3x sales. Trades at 3x sales. Amen ??? #RecvProfit	0	0	1
2021/12/26	18:50:21	$AMZN holiday online sales figures up more than anyone anticipated. ??? #RecvProfit	0	1	1
2021/12/26	18:50:20	@Jake__Wujastyk $AMZN - would be interested to understand your analysis on it	0	0	1
2021/12/26	18:37:05	Haven't started my end of year newsletter yet. Planning for it to be on Nick Sleep's Nomad letters and what he saw in $AMZN. I'd better get a move on!	0	16	1
2021/12/26	18:26:29	After much serious consideration, we?€?re putting our stock market portfolio funds into 1 stock tomorrow: this encompasses liquidating our $AAPL (Apple) stake that began in 2010 &amp; $AMZN (Amazon) &amp; $NFLX (Netflix) shares that have been accumulated since 2014. More details tomorrow..	0	10	3
2021/12/26	18:23:22	@korinek_trades $AMZN please	0	2	1
2021/12/26	18:19:19	@SJosephBurns @TrendSpider @Jake__Wujastyk Yep $AMZN all setting for big move in next three weeks, huge multi frame squeezes. $COIN gave great opportunity on dip buy last week at 235, $ROKu all about time but its done selling.	0	0	3
2021/12/26	18:17:56	$AMZN and there is lot of steam because of being dormant for a year now ???? #RecvProfit	0	0	1
2021/12/26	18:11:47	$aapl $amzn $amd all on watch this week ????	0	0	3
2021/12/26	18:11:21	Take #Amazon $amzn for example, revenue for AMZN is expected to grow 17.7% next year, but if inflation runs around 5% ex-food and energy, then in real terms is that 12.7% revenue growth for AMZN.	0	1	1
2021/12/26	18:10:44	@LowProfileFool @YushTrades Yea, it sucks but don't feel you need to trade $tsla or $amzn to make money.. on my profile I'm part of a group.. this guy called out $bkkt and everyone made soo much.. ea contract was $0.38 when he mentioned it.. give it a shot, targets smaller accts	0	3	3
2021/12/26	18:03:30	@RedDogT3 @Scaramucci @grassosteve Only in crypto is 20% ?€?not bad?€?. Imagine $AMZN making a move like that. Maybe after it splits in 2022?€?making that bet?	0	0	1
2021/12/26	18:02:01	@MichaelGLamothe $fb $amzn $iwm	0	1	3
2021/12/26	17:57:32	@Sporto_12 Not holding anything yet..but wanna buy $amzn to 3500	0	1	1
2021/12/26	17:54:18	@rachels_44 @TrendSpider $AMZN very strong with squeezes in different time frames ????	0	4	1
2021/12/26	17:53:32	@Sporto_12 $amzn my target...	0	1	1
2021/12/26	17:51:18	@ThetaWarrior What strikes would you recommend for $AMZN?	0	0	1
2021/12/26	17:49:15	$AMZN holiday numbers are killer. Its going to blow up tomorrow ???? #RecvProfit	0	1	1
2021/12/26	17:48:46	$AMZN yes. Soon after we sell. ???? #RecvProfit	0	0	1
2021/12/26	17:47:15	$AMZN will this ever see 4k or 5k ???? #RecvProfit	0	0	1
2021/12/26	17:32:24	Who thinks $AMZN &amp; $SHOP had a great 4Q ?????€???????	0	0	2
2021/12/26	17:31:48	I?€?ve been waiting for a big $AMZN trade ???????????? #swingtrade	0	0	1
2021/12/26	17:13:46	@StockMKTNewz Really watching $AMZN. Appears to be coming into a form of consolidation after a falling wedge. Could see a break up, consistent with how it acts the day after Christmas for the past few years.	0	0	1
2021/12/26	17:09:15	D.F. Elliott, K. Ramamohan Rao, Fast Transforms: Algorithms, Analyses, Applications (Academic, New York, 1982) #Economy #Motivation #USA #People #Community @Nasdaq @adenatfriedman $ZM $TRIP $AMZN	0	0	3
2021/12/26	17:09:14	P. Duhamel, M. Vetterli, Improved Fourier and Hartley transform algorithms: application to cyclic convolution of real data. IEEE Trans. ASSP 35(6), 818?€?824 (June 1987) #Economy #Motivation #USA #People #Community @Nasdaq @adenatfriedman $ZM $TRIP $AMZN	0	0	3
2021/12/26	17:09:13	E.O. Brigham, The Fast Fourier Transform and its Applications (Prentice-Hall, Englewood Cliffs, 1988) #Economy #Motivation #USA #People #Community @Nasdaq @adenatfriedman $AMZN $TSLA $MSFT	0	0	3
2021/12/26	17:09:12	R.N. Bracewell, Computing with the Hartley transform. Comput. Phys. 9(4), 373 (July/August 1995) #Economy #Motivation #USA #People #Community @Nasdaq @adenatfriedman $AMZN $AAPL $MSFT	0	0	3
2021/12/26	17:09:10	N. Aloui, S. Bousselmi, A. Cherif, New algorithm for speech compression based on discrete Hartley transform. Int. Arab J. Inf. Technol. 16(1), 156?€?162 (January 2019) #Economy #Motivation #USA #People #Community @Nasdaq @adenatfriedman $GOOG $MSFT $AMZN	0	1	3
2021/12/26	16:55:01	E.O. Brigham, The Fast Fourier Transform and its Applications (Prentice-Hall, Englewood Cliffs, 1988) @ajassy $AMZN $JPM $WFC #DigitalTransformation	0	1	3
2021/12/26	16:45:04	@Ben_Mackovak $AMZN was hot, $AAPL was hot ????????	0	3	2
2021/12/26	16:38:50	I don't think there is a single trader who doesn't have $AMZN on their radar for next week	0	2	1
2021/12/26	16:25:01	@wolfofharcourt Sell more $AMZN puts. Maybe $TSLA calls	0	1	2
2021/12/26	16:16:16	$AMZN held 3300 support pretty well for last few days. Three week's of consolidation. Can it break 3500 pivots for a possible to 3600 then break of all time high at 3773.08?	1	15	1
2021/12/26	15:54:13	@stockpals They are different to $AMZN they do a lot more. Their logistics are streets ahead of others in the region including $SE. It?€?s a tough market to crack but they have done it and as you said still a big opportunity with internet penetration. Valued nicely too	0	1	2
2021/12/26	15:42:13	@Jake__Wujastyk Please take a look at $AMZN please! Thank you!	0	1	1
2021/12/26	15:26:20	@defnotES2 Like all truisms, this is true except when it?€?s not. Imagine applying this to $AAPL or $AMZN a decade ago and passing ?????€???????.	0	4	2
2021/12/26	15:03:36	So $WAX is like the $AMZN of #NFTs right??	0	0	2
2021/12/26	14:57:55	@KevinMulhall @lorinoridesu Remember when $AMZN was valued more than every bookstore in America. Value $TSLA from the ground up.	0	8	2
2021/12/26	13:54:55	@amazonholder1 Why should $AMZN be the biggest beneficiary? Have you considered what it means if it isn't? Successful investing demands more than re-tweeting; that's called spoofing.	0	0	1
2021/12/26	13:49:52	Dividend Stock #5 - Visa $V Visa has had a rough year due to low guidance &amp; issues with $AMZN in UK As Travel returns $V will return in a BIG way STRONG Div Growth stock Price: $216.62 Div Yield: 0.70% 5yr Div Growth: 18% Fwd P/E: 30x 5-Yr Avg P/E: 32x Price Target: $273	0	23	3
2021/12/26	13:12:07	Installed $Roku app on $amzn fire stick. Blown away. #roku	0	0	2
2021/12/26	12:28:54	@AutumnCapital I?€?d just love to hear them say ?€?we sold $4B in gift cards this Holiday season?€?, but I don?€?t think it?€?s ever really discussed. Also, a certain percentage of those cards are never redeemed. Easy money for $AMZN.	0	2	1
2021/12/26	12:20:47	I don't care if I have to wait 5 business days instead of one if it's what it takes to get the specific product that I want. Of course that I'd like a one day shipping, but delivery time is not the key variable when making discretionary/unnecessary purchases. $SHOP $AMZN	0	3	2
2021/12/26	12:16:33	@josebamortalena $AMZN y $GOOGL	0	3	2
2021/12/26	11:37:47	Does $AMZN disclose gift card sales during the Holidays? Because I must have seen about $1000 of them with my family alone.	0	17	1
2021/12/26	11:17:54	Bezos of $amzn should switch gears on current fleet development and go HYDROGEN AIR!!! ????	0	0	1
2021/12/26	11:06:09	@LottoPlay By that theory, Looking at 3 month chart $AMZN should be delisted ???????? ????	0	0	1
2021/12/26	10:38:27	@johnmazur @Jake__Wujastyk They have $AMZN now	1	0	1
2021/12/26	10:37:29	@rachels_44 $AMZN Thank you ????	1	0	1
2021/12/26	10:27:28	@buccocapital $BARK - Subscription boxes can work. Predictable recurring revenue will subsidize the build-out of a world-class distribution network, and owning their brand will allow them to retain customers on their retail site for the long-term (vs knife fight between $CHWY &amp; $AMZN).	0	1	3
2021/12/26	10:18:31	K.J. Jones, The Regularized Fast Hartley Transform: Optimal Formulation of Real-Data Fast Fourier Transform for Silicon-Based Implementation in Resource-Constrained Environments, Series on Signals &amp; Communication Technology (Springer, Dordrecht, 2010) @ajassy $AMZN $ORCL	0	0	2
2021/12/26	10:09:30	So over the last 2 years online shopping is up 61% and in person shopping is up 2%. Yes the return to normal is happening, malls are busy, but overall the shift to online shopping continues. The new normal is e commerce taking more share. $AMZN $SHOP are the big winners here.	0	6	2
2021/12/26	9:58:28	@umarashraf28 Trade more $AMZN ????	0	5	1
2021/12/26	9:56:10	I told yall over a month ago $amzn would for a c&amp;h pattern. Ath soon for this name. Watch out. Loading the 1/21 3500c	0	1	1
2021/12/26	9:19:06	@JCOviedo6 Bodhi from Point Break. He survived that big wave at the end of the movie and rolled his bank robbery profits into $AMZN at $7 in October 2001.	0	4	1
2021/12/26	9:18:38	@alphacharts365 What about $amzn ??	0	0	1
2021/12/26	9:08:19	@PatSoonDiggler The $TSLA &amp; $AMZN of Health care... Mark my words...	0	0	2
2021/12/26	8:23:29	The ordering of $AMZN's financial statements in their 10-Qs is uncommon, and telling of their priorities. The Statement of Cashflows appears first.	0	3	1
2021/12/26	8:04:34	$AMZN Twitter Sentiment on 25 Dec 2021 was: ??? Positive 43.8% ??? Negative 10.5% ??? Neutral 45.6% ????????????????????????????????????????????????????????????	0	0	1
2021/12/26	4:54:44	$AMZN can still see another leg lower towards $3161- $3020 area lower where buyers should be waiting to appear again #Elliottwave #Trading #Amazon	0	4	1
2021/12/26	0:59:10	@KessInvesting $AMZN cause of Christmas sales and it?€?ll indirectly show me $SPX and $NDX strength	0	3	3
2021/12/26	0:58:11	Who?€?s looking at $AMZN this week ???€	0	3	1
2021/12/26	0:57:40	@ConflictedBear ideal for $amzn is 3560 for a hammer on monthly but you may be right about 3500 pin depends on 12/31 GEX	0	1	1
2021/12/26	0:33:27	@NlCKStocks plz make 2022 plays be $amzn long in Dec 2021 ????	0	2	1
2021/12/25	23:21:30	@LeyvaMichelle13 I don?€?t need anything in the market?€? But based off the chart, it could happen shortly. Historically, the day after Christmas $AMZN likes to move nicely.	0	1	1
2021/12/25	22:21:50	2) $amzn $goog aren?€?t going to win in the long run. Embedded TV os will replace aftermarket dongles, and is already 2/3 of Roku?€?s new users. Amzn Goog simply don?€?t have market share in TVs. ~95% of TVs are sold via physical stores ~90% of CTV goes to Sammy/LG/Vizio and Roku	0	2	2
2021/12/25	22:17:25	I just want $AMZN to boom this week.	0	4	1
2021/12/25	21:59:29	Full port $tsla and $amzn calls next week? ????????????????	1	2	2
2021/12/25	20:47:24	@RampCapitalLLC $AMZN or $GOOGL next 5 years	0	1	2
2021/12/25	18:22:17	$AMZN setting up for a run, expecting these back at 3600	0	3	1
2021/12/25	17:52:19	@ProblemSniper Also, for $AMZN no close above 1hr 200MA and no close below daily 200MA for the entire month of December. ???€	0	2	1
2021/12/25	17:47:48	Lastly, $AMZN has the best logistics, own cloud, bringing Venmo ($PYPL) in 2022 and can offer everything $SHOP offers and more at a much lower cost. As mentioned in the book "Platform Delusion" - switching is just a click away. $SHOP can enjoy while Covid tailwinds remain.	0	1	3
2021/12/25	17:17:33	$SHOP through non-rosy glasses #4 UPCOMING COMPETITION: Saw excitement about Bloomberg article "Shopify outfoxed Amazon". But, minor detail that no one is mentioning that $AMZN is working on a white label solution similar to $SHOP n will be backed by ?€?Fulfillment by Amazon?€?. 1/1	0	2	3
2021/12/25	17:07:54	@OnlyBreadFans Hahah love it I'm already sold on $amzn	0	1	1
2021/12/25	17:06:22	@TheeDisruptor @stonksrus @stonkscheer $iwm $amzn and some others that have gone sideways so long and where ever they go next its gonna be a big move that WE want to ride till 2023!	0	1	2
2021/12/25	16:59:24	@rbee33 just be patient and see how the week plays out...if $amzn moves anywhere near 3550 into EoW, then... ???€???€???€	0	2	1
2021/12/25	16:48:55	@canoo $AMZN should have invested in you instead of $RIVN @amazon	0	9	2
2021/12/25	15:37:34	Who thinks they???? the following at nice round #?€?s for year-end?: ~ $TSLA: $1100 ~ $SHOP: $1500 ~ $AMZN: $3500 Any others?	0	1	3
2021/12/25	15:29:52	@Investingcom buying $AMZN lol	0	1	1
2021/12/25	15:06:38	@tehdee Lol, I just wanted to find a play that didn?€?t fluctuate that much day to day until it gave us a the big move. We?€?ll see?€?excited for 2022, hopefully Q1 gives us some solid set ups. Weed stocks, $BA, $AMZN, then find some new ones?€?	0	1	2
2021/12/25	15:00:18	@sri_batchu Dude did you really just use net income and amazon in the same sentence? Bless your heart now do 2023 $shop vs $amzn fcf. Here?€?s a hint amazon will be over $60b likely even $80b	1	8	2
2021/12/25	14:44:37	@DrewDamnjanovic If I don?€?t tweet $AMZN made me good money today, done for the day at some point next week I?€?m considering my whole life a failure	0	3	1
2021/12/25	14:28:11	$AMZN Amazon stayed almost flat this year. Will it surge in price in 2022?	0	0	1
2021/12/25	14:11:54	@NlCKStocks Couple of those $AMZN plays were crazy	0	0	1
2021/12/25	13:32:06	I like $fubo and $FB long term. If $amzn does a split soon I definitely would add on that post split dip.	1	6	3
2021/12/25	13:28:09	@viggy_krishnan @InnocenceCapit1 @PreparedRemarks @masterly_in Fair. But strategically it feels they are making the right decisions.Hiring Bill Ready from $PYPL who pivoted retail search strat. from fighting $AMZN on its own turf to the ?€?anti Amazon alliance?€? as @benthompson writes is big IMO.Might not work, but shows $GOOG is thinking right	1	3	3
2021/12/25	13:14:07	@PreparedRemarks @InnocenceCapit1 @masterly_in @viggy_krishnan I agree that sentiment has inflected bc of stock price. But also think $GOOG has always unfairly been maligned for trying new things &amp; then shutting them down. When $AMZN does it someone posts a quote about Bezos and talks about how it?€?s still Day 1	0	2	2
2021/12/25	13:10:36	@TallSeller @masterly_in @viggy_krishnan Would agree with others here since we?€?re talking about an acq. in 2015-16. $GOOG acq. Waze in 2013, Looker in 2019, &amp; completed FitBit in 2021. $AMZN acq. WholeFoods in 2017 $MSFT acq. LinkedIn in 2016 Not sure any of these would glide through regs today as they did back then	0	2	3
2021/12/25	13:02:16	@TraderJoe202 @allstarcharts Inflation absolutely heading down already. Only 4 commodity prices still holding up or rising, 26 dropping. Might take month or two for perception to change. Won't go down to 1.5%, but rate will be steadily *declining*. Will help fuel rally (especially tech, i.e. $AMZN IMO)	0	1	1
2021/12/25	12:39:02	@TallSeller @realKunalAShah @amazonholder1 @honam @tobi @FTC @linakhanFTC @YaleJournal But you can?€?t be taking their money &amp; fight them at the same time. I know they scrutinize them on these committee hearing (largely for TV) but they won?€?t take a material actions as long as they are receiving brown envelopes from lobbyists representing $AMZN &amp; co.	0	1	1
2021/12/25	12:31:58	@TallSeller @realKunalAShah @amazonholder1 @honam @tobi @FTC @linakhanFTC @YaleJournal Lol, you will surprised by how many legislations (states# &amp; federal levels) are drafted by corporations &amp; interest groups. $AMZN spent &gt;$18M in 2020 on lobbying congress.	0	0	1
2021/12/25	11:42:18	$AMZN Christmas rally starts from the next trading day after Christmas for the past 3 years. Heavy watch for Monday.	0	5	1
2021/12/25	11:35:43	@TwinsightPro $AMZN please and thank you!	0	0	1
2021/12/25	11:34:17	You know what be a nice Christmas gift? If $AMZN &amp; $AAPL move their balance sheet to #Bitcoin	0	0	2
2021/12/25	11:04:27	$AMZN to 5000 by August 2022 ????	2	16	1
2021/12/25	10:44:41	@ericbolling @amazon @JeffBezos You should have called $AMZN because @Amazon?€?s customer service is usually fantastic	0	0	1
2021/12/25	9:32:27	$AMZN Who trades this beauty on a daily basis ? Just started focusing on this last week &amp; its lovely those $50 swings are ???? #Bullish &amp; #Bearish ???	0	0	1
2021/12/25	8:52:09	@JHWeissmann $AMZN makes this all much more believable. 30 years ago, in a world with only big box stores, limited innovation, and slow shipping?	0	0	1
2021/12/25	8:04:34	$AMZN Twitter Sentiment on 24 Dec 2021 was: ??? Positive 42.8% ??? Negative 11.1% ??? Neutral 46.1% ????????????????????????????????????????????????????????????	0	0	1
2021/12/25	7:27:46	@LMT978 If $AMZN or $AAPL go down 50% it?€?s highly unlikely it will drop another 50%	0	0	2
2021/12/25	2:32:27	$AMZN 3544-3600 next week. Merry Christmas and hope everyone is holding 12/31 calls for Amzn ???	0	1	1
2021/12/25	1:27:00	@BSchuschereba @Comfy_Comrade @defi_ry @Ddog67634871 Now do AWS as a % of $AMZN profits	0	0	1
2021/12/25	0:10:10	Ready for Monday ???? $AMZN $ROKU $SHOP ???€	0	1	3
2021/12/24	23:00:09	$AMZN i think this fenna break the ath ???	0	1	1
2021/12/24	22:36:59	@JoTrader4 They will keep taking share from $AMZN but amazon won?€?t give it up easily! Likely to see $SHOP diversify over many other verticals@in the coming years	0	1	2
2021/12/24	22:32:42	Investing in Web3 and Crypto makes a lot more sense today than investing in stocks. It's almost impossible to find the next $Amzn as the best companies are kept private until most of it's growth is achieved.(Stripe,PayTm)	0	19	1
2021/12/24	21:41:21	@St0nkzilla More gains. Cashing out now os like selling $AMZN at $100	1	1	1
2021/12/24	21:11:34	$VYGVF this isn?€?t like buying $AMZN or $GOOG its like buying the whole exchange. This prints money both ways. Your still early to the party ???	0	0	3
2021/12/24	20:45:57	@AutumnCapital @JerryCap Lots of bad takes on that thread. Amazon chose its ecom model. It?€?s an aggregator business focused on customers. It only give a shit about businesses to the extent it improve selection, shipping, service, and price for end customers. Good for $shop but not the path $amzn chose	0	1	2
2021/12/24	20:14:15	@bigguymario @darkpoolcharts I?€?m wondering about $AMZN too	0	0	1
2021/12/24	19:43:53	@itsamanbansil @SteveOnSpeed Hodlers were hopeful. If it finishes where it is now 75% gain for the year. Cant complain. Better than $AMZN	0	2	1
2021/12/24	19:10:45	@Cessnadriver50 Buy $BA to take advantage sell $AMZN.	0	0	2
2021/12/24	19:09:29	Do we hear that $amzn had a record Christmas before the market opens this week? Considering historical data on share performance the next day after Christmas I would guess we get that tidbit soon	0	6	1
2021/12/24	19:06:26	Okay. I can?€?t miss the Christmas rally. Vacation is postponed until Wednesday. I?€?m banking on $AMZN having a 100 point day this week. We?€?ll see come pre market Monday. Merry Christmas ????????	0	1	1
2021/12/24	19:02:27	@PeterTrader99 This had a lot of juice on Friday. Lower PE than $AMZN. Looks like more upside to me.	0	1	1
2021/12/24	18:03:55	$MDT really $AMZN deal with crypto.. WTH!! ????	0	1	2
2021/12/24	18:02:27	$MDT really $AMZN deal with crypto.. WTH!! ????	0	1	2
2021/12/24	17:57:04	@varunramg @olayylmao Same go for the $AMZN corporate employees they force into the warehouses to do fulfillment during the holidays?	0	0	1
2021/12/24	17:52:12	$AMZN realistic price prediction for next week? ????	0	0	1
2021/12/24	16:53:17	@masterly_in @AutumnCapital Larger point is that TAM of $AMZN &gt;&gt;&gt;&gt;&gt; TAM of $SHOP and even if it?€?s a miss it?€?s not that big of a deal.	0	2	2
2021/12/24	16:34:14	$AMZN All I want for this Christmas is ?€?Amazon Split?€? ???€ lol ???	0	1	1
2021/12/24	16:05:26	@amazonholder1 @tobi @elonmusk I'm certainly not an anti-trust lawyer, but $AMZN has backed down on this practice of killing a product's Buy Box if theor scrapers found the product listed cheaper somewhere else, which would kill sales &amp; kill Amazon SEO into a death spiral where the product becomes unfindable.	0	1	1
2021/12/24	15:54:51	@amazonholder1 @tobi @elonmusk But I still maintain, DTC makes sense in plenty of cases, and it especially makes sense if the 15% fees $AMZN takes is passed along. I'd be totally fine getting a Sonos speaker in 7 days right from them if it means I pay 10% less.	0	0	1
2021/12/24	15:52:17	@amazonholder1 @tobi @elonmusk And even having just posted that, it's probably not a "massive" issue, as $AMZN's penalties for shady 3P sellers are of the one-strike variety.	0	1	1
2021/12/24	15:41:36	@amazonholder1 @tobi @elonmusk I emphatically agree that $AMZN's obsession w/ giving the customer the 'best' experience is what has raised the bar to such an impossibly high level, a level that could only be achieved via the free market arms race of online retail supremacy?€?safe, fast, easy, massive, and cheap.	0	1	1
2021/12/24	15:27:04	@unusual_whales can confirm. Nobody but the desperate and greedy wants to put up with facebook?€?s bullshit. We?€?re seeing this across the economy and acutely in tech but even so $FB (and $AMZN, fwiw, but they?€?re cheap af) stand out	0	0	2
2021/12/24	15:24:54	Ott, E., Grebogi, C., Yorke J.A.: Controlling chaos. Phys. Rev. Lett. 64, 1196?€?1199 (1990) $ORCL $AMZN $BABA	0	0	3
2021/12/24	15:14:00	@amazonholder1 @realKunalAShah @honam @tobi You're just circling around the speed point. We get it. Amazon has one of the greatest logistics infrastructure but it only matters until it doesn't. If everyone only cared about the speed of delivery, then we wouldn't have this convo &amp; $AMZN would have been the only e-retailer	0	4	1
2021/12/24	14:47:07	@smartertrader $AMZN baby! End of the year run	0	1	1
2021/12/24	14:42:46	@0xantonchigurh Imagine having that viewpoint on stocks?. Meh valueless governance stock. Cause that?€?s all $AAPL $AMZN etc are.	1	0	2
2021/12/24	14:36:17	@masterly_in so while $SHOP focuses on sellers, in the end consumers will go to what fits their needs best aka same day shipping which $AMZN has been offering for a few months, in a short while shopify sellers will be crawling back to amazon for help with logistics that shop can't help with	0	0	2
2021/12/24	14:30:05	@masterly_in if $AMZN cared about sellers, they wouldn't raise prices again on them in january, but they do bc they'd rather do that than raise the price of prime on consumers which has been flat for years. The sellers are stuck if they want to sell the the best base of buyers on the net.	0	0	1
2021/12/24	14:29:23	@masterly_in $AMZN will do $470b of revenue this year(actually north of $700b if we count 3P GMV), you really think they care about $SHOP and their $1b/quarter business that helps sellers and not consumers(which amazon repeatedly says is their focus)	0	0	2
2021/12/24	14:27:53	@masterly_in i dont think you grasp what im saying. Everyone says Amazon is ignoring small biz, im telling you while $SHOP does $1b/q in sales, $AMZN did $27b+ of 3p last Q &amp; another $8B of ads, meaning they did $35B of rev directly bc of small biz ie they are focusing on it heavily......	0	0	2
2021/12/24	14:26:56	@joeynateqi @ProblemSniper Someone brought this to my attention, AMZN usually drops news following Christmas and usually a big up day. If history repeats, $AMZN goes.	0	5	1
2021/12/24	14:19:32	@realKunalAShah @honam @masterly_in @tobi Whenever walmart catches up to $AMZN which i think is never, Amazon will be onto their next big thing, licensing out the Amazon Go Store Technology which recent reports show drove the costs of running a store down from $4m to $159k. Do you know how many businesses would love it?	0	1	1
2021/12/24	14:19:06	@AutumnCapital The blunder point here is that $AMZN misjudged the TAM of online SMBs (the paragraph I highlighted) Also $AMZN is now building a platform similar to WebStore within their AWS business. So if it didn?€?t matter then, why bother allocating capital now to a product that you gave away	0	1	2
2021/12/24	14:17:05	$AMZN is making a big push into the connected fitness industry with this new addition and I?€?m loving it. The watch tracks your sleep, heart rate, blood oxygen levels, and more	0	0	1
2021/12/24	14:13:17	@SpecialSitsNews Only if we go into a recession. Which I currently do NOT forecast. I see Buy Now Pay Later as a Disruptor. The growth as you indicate 300% YoY is the indicator of their disruptive success. Buy Now Pay Later $AFRM has exposure to $386-Billion worth of sales thru $AMZN alone ????	0	3	2
2021/12/24	14:05:06	@AdamSinger @blairmacgregor That?€?s what happens when you are introduced to wealth by buying a token early instead of engaging in a lifetime of quid pro quo exchanges with the rest of the world. ?€?But $AMZN only 10x?€?d in the past decade?€?	0	0	1
2021/12/24	13:58:49	@craigzjohnson @strikingeagle9 my goal isn't necessarily to hold these until expiry, offload some at ATHs then 3884 then 4k if split is indeed announced, $amzn gets 5k real quick	0	1	1
2021/12/24	13:45:10	@MMeatloaf7 $GOOGL and $AMZN could join in as well. !	0	0	2
2021/12/24	13:24:21	@masterly_in @tobi If $amzn owned $shop, the revenue wouldn?€?t be material enough to be disclosed in the annual report. It would also likely be buried in Amazon payments, since that?€?s most of the (low margin) revenue anyway.?????€???????	0	8	2
2021/12/24	12:59:28	@strikingeagle9 Would like $amzn but will new guy split stock already?	0	2	1
2021/12/24	12:45:06	@masterly_in @tobi Ya that?€?s really what Bezos believed that?€?s why Amazon 3p business is doing $120b+ this year? Between ads and third party fees? All bc bezos never believed in small businesses lol. Hard to take media seriously in regards to $amzn we get it they all hate amazon but lol	0	4	1
2021/12/24	12:40:13	@strikingeagle9 I?€?m rooting for $AMZN as well. But it feels like we have to wait until &gt;3800 to actually trade it. Everything in between is so choppy	0	3	1
2021/12/24	12:38:30	If you had to put all your money in 1 stock for 2022, which one will you pick? My money on zon zon $AMZN Go ????	0	29	1
2021/12/24	12:35:08	@ProblemSniper @ProblemSniper past 5 years day after Christmas massive run on $AMZN, you thinking trend continues?	0	12	1
2021/12/24	12:30:22	@CGasparino Manipulating a stock by falsely claiming there will be a stock split without any evidence is un-American as well. Its not much different than what the Wolf of Wall Street did and went to jail for. $AMZN	0	0	1
2021/12/24	12:10:59	@Growth_Bull It is still in early stages like 2000 for $amzn and 2007 for $nflx	0	1	2
2021/12/24	11:06:53	@NolanAntonucci @tobi @elonmusk also these media pieces or such sensational clickbait. $AMZN 3P business feeding off small business like $SHOP is bringing in $30b/quarter lol Shopify just did $1.12B last Q. I swear the death of Amazon via shopify is a media fabrication at best.	0	1	2
2021/12/24	11:00:31	@StevenMandrapa That?€?s a mugs game. - guy who has $AMZN from the IPO.	0	1	1
2021/12/24	10:58:34	@smartertrader $AMZN needs to do the damn thing next week	0	0	1
2021/12/24	10:31:46	$AMZN - One run that you do not want to miss. Do you know when it?€?ll happen? I know. Patiently waiting. Whoever catches this train to 4K + from 3500 can make 1000%+ option plays. I?€?ll alert here before hand. Will record a video and post 500 points before it takes off. ????????????????	4	14	1
2021/12/24	10:31:45	The only thing I could think of is if $AMZN creates some sort of a light, mobile-first (or mobile-only) platform for brands to send largely social media traffic to an experience VERY simple and VERY much like an Amazon Brand Page where they take less than the marketplace 15% fee.	0	1	1
2021/12/24	10:31:45	With now a year-plus of news of Amazon building a competitor to Shopify, I wonder who at $AMZN most underestimated @tobi, $SHOP, and direct-to-consumer at large back in 2014-15? It must've been @JeffBezos,right? But who would build their #DTC brand on Amazon's platform now?	0	0	2
2021/12/24	10:23:13	@ProblemSniper Give me some good news on $AMZN man. Getting killed on the $3,600 May 2022 call. Had it since Nov. 29.	0	8	1
2021/12/24	10:06:17	$TSLA ran up this week?€? now it?€?s time for $AMZN to run next ???????? ????	1	2	2
2021/12/24	9:57:37	@faris__7 @WishShopping I'm talking about being able to see their platform without signing in. Just like Amazon $amzn . You can look at their products without signing in.	0	0	1
2021/12/24	9:27:30	$DIS $NFLX $AMZN Still looking for good movies to watch over Christmas ... any recommendations? ???	0	0	3
2021/12/24	9:27:03	@buccocapital @amazonholder1 And we get it, u own overvalued $shop. $amzn is trouncing $shop. Lol. Customer is King! Not the seller. Remember that in retail!	0	3	3
2021/12/24	9:00:34	why are networks not covering the #Kronos Ransomware outage in more detail? From the city of Denver to major hotel chains, to muni and global government and business entities?€? Cannot do payroll. People not getting paid..how are $AMZN #AWS the Log4j hack related? @CNBC @FoxNews	5	9	1
2021/12/24	8:53:56	@buccocapital Is this not reality? Who cares what shopify saves sellers? As an end user do you care what the sellers fees are? I don't, I want my product as fast as possible $AMZN does that, $SHOP doesn't	0	4	2
2021/12/24	8:52:55	@amazonholder1 We get it you own $AMZN	0	7	1
2021/12/24	8:52:07	@MarketRebels $AMZN could have a great year if they would offer a split already , best logistics in the world no reason it?€?s not over $4000. SPLIT.	0	6	1
2021/12/24	8:47:16	A lot of the space that Amazon occupies is built on spec, and leased to the company once development is underway. So the trend @GoodJobsFirst is tracking could actually be that industrial developers in general are big OZ beneficiaries. $AMZN is just their biggest customer.	0	0	1
2021/12/24	8:41:54	Wait, @JeffBezos - why haven?€?t you spun out @awscloud yet as a separate IPO? Retain 80% of it and start the year off with $AMZN at &gt;$4,00 with a crazy upside and growth handle on it. Right now it?€?s neutering your shares.	0	3	1
2021/12/24	8:30:42	$AMZN is 17x sales on ~$100B of high margin (AWS + ads) revenue, growing at ~40% annualized and will likely sustain elevated growth for the next 5-10 years (though not 40%). That's all investors need to know. Everything else is complete noise.	1	25	1
2021/12/24	8:23:53	I have bearish inclinations, but I?€?m starting to get bullish on $AMZN. No hopium for a split, but there is certainly potential for a big move up these next two weeks.	3	8	1
2021/12/24	8:05:49	@WalnutsSally @YouTube @RemindMe_OfThis I haven?€?t looked at which calls I like for $AMZN. Tbh I?€?m going to do pure shares. If I was going to do calls I?€?d do 75% in 2023 leaps OTM 20-30% and ATMs out to 12/31 bc I think both crush it. Not advice.	1	1	1
2021/12/24	8:05:25	@GunKingFFL @aleksigrym A share of $AMZN for example is a claim on company profits. Speculative? Yes. Utility? No. #Bitcoin is a claim on nothing. That's the difference.	1	2	1
2021/12/24	8:04:35	$AMZN Twitter Sentiment on 23 Dec 2021 was: ??? Positive 44.3% ??? Negative 11.9% ??? Neutral 43.9% ????????????????????????????????????????????????????????????	0	0	1
2021/12/24	7:46:50	$AMZN market cap is over 1 TRILLION less than Apple. 2022 will be a HUGE catch up year for Amazon. Amazons consolidation over the last year and a half is great for this break out. 6000 EOY!! ???	0	0	1
2021/12/24	7:45:40	$AMZN My dad said this is likely to show no movement today ???? ???€	0	0	1
2021/12/24	7:26:18	@Paolo_trades @OJohansen3 @TSLA My $0.02. $TSLA seems pretty rich. But $AMZN has seemed rich since 1996. Make your bet. Be accountable. Your track record as an investor is your only score card	0	2	2
2021/12/24	7:20:26	@essentialfi @FromValue Not really ?€? see 2021 volatility of high growth?€? valuation matters because the stock price can get ahead of itself?€? exactly why you need to know the valuation?€? Not every company is $AMZN most are headfakes so you do need to enter at the right price to not get burnt	0	0	1
2021/12/24	7:17:22	$AMZN - sold off w/ weak outlook. Oversold with AWS growing like crazy and with B2B and other darlings with &gt; expected growth and FCF. $4,500 PT June 2023. $GOOG - growth and CFs is insane. Cheap! @YouTube is great. Rising tide. $4,500 PT June 2023. (NFA) @RemindMe_OfThis	0	7	2
2021/12/24	7:07:07	$AMZN I wish you all a peaceful Christmas, happy reflection on the past, a little faith in tomorrow and hope for the future with all our hearts ???? ???	0	1	1
2021/12/24	6:21:19	$ATER people who bought puts are in for a rude awakening, there?€?s no bear thesis after $AMZN decided to help with shipping ???? ???????????????????????????????????????????????? ???	0	1	2
2021/12/24	5:49:53	@johnscharts GM Mr Johns, $AMZN is at point to explode	0	1	1
2021/12/24	5:05:27	Very decent year due to sizing with weighted returns 1.8x simpel avg. and a 5p.p. tailwind of eur/usd. Will probably aim to further simplify the portfolio through sale of $JD and sizing up of $TKWY. Added to $AMZN &amp; ..	0	1	3
2021/12/24	4:22:12	@naval4you @ajassy @MrStockBot Show me $Amzn options volume	0	1	1
2021/12/24	4:06:20	$AMZN too many boxes. Recyclable but better if not made. Make mailbox type thing to accept deliveries ???	0	0	1
2021/12/24	4:02:51	@ElaineBenes99 Yes me too ?€? but I took as a lotto so was already ok with risk upfront ?€? but $TSLA $AMZN all paid and yes $MU was playing nicely - eventually - got there in the end ! Have a great Christmas EB!! see you next week :)	0	1	3
2021/12/24	2:19:23	@floshow1979 $amzn, that?€?s it.	0	0	1
2021/12/24	0:42:17	$AMZN Peace of shit 3k stock moves $2 not even like wtf apple moved more then that ????	0	0	1
2021/12/24	0:26:18	@ProblemSniper Can we enter Amazon now ? $AMzN	0	0	1
2021/12/23	23:17:55	tokenomics except it?€?s $AMZN	0	0	1
2021/12/23	23:16:33	I'm predicting $AMZN splits in 2022	0	0	1
2021/12/23	23:01:49	$AMZN Prices of items go up but not SP. SMH. ???	0	0	1
2021/12/23	22:57:11	$AMZN This stock is just mofo. Don?€?t know wtf is the new CEO yes Andy the f Jassy doing. ???	0	0	1
2021/12/23	22:53:26	@GREAT_EETS haha we are waiting for confirmation! $amzn back above 3483s and im longing calls, below 3353s and im all in puts ????????	0	15	1
2021/12/23	22:51:15	@Public_Citizen Musk didn?€?t get subsidies, $TSLA does. Bezos didn?€?t get subsidies, $AMZN does. Individuals don?€?t get subsidies, businesses do. And our lives are positively impacted b/c of them.	2	16	2
2021/12/23	22:46:21	SweepCast alerted: $AMZN with Unusual Options Activity Alerted on $3405 CALL Expiring: 01-21-2022 worth 31K???? |???? Learn How Unusual Options Helps Gain Insights! ???? ????	0	0	1
2021/12/23	22:46:14	SweepCast alerted: $AMZN with Unusual Options Activity Alerted on $3405 CALL Expiring: 01-21-2022 worth 31K???? |???? Learn How Unusual Options Helps Gain Insights! ????	0	0	1
2021/12/23	22:41:07	this $AMZN play I?€?m waiting for is going to be the biggest trade of my life. i feel it ???????? iA	4	113	1
2021/12/23	22:36:57	$SPY $TSLA $AMZN .... the question remains: Which big cap gets pumped next to push this ponzi into the next leg of this squeeze? ???	0	0	3
2021/12/23	22:07:15	$AMZN The Day after Christmas 2019 and 2020 $AMZN went up an average of 3-4%. The same will happen this year. Not wise to to be selling this as we move into Christmas the day after. ???	0	1	2
2021/12/23	21:56:44	Bought another $200 in $AMZN today. I am normally 40% liquid in my port. My goal is to own 1 share of Amazon. So if I?€?m positive for the day and I am 45% liquid. I plan to put that 5% into Amazon until the day I own 1 full share. ???????? let?€?s see how it goes	0	0	1
2021/12/23	21:35:52	$appl added 2 trillion value from covid/excessive liquidity. And Andy Jessy lives free as CEO of $amzn	1	1	2
2021/12/23	21:27:12	Hope Andy Jessy is alive $amzn	0	0	1
2021/12/23	21:01:03	$AMZN so the split is happening when? ????	0	0	1
2021/12/23	20:50:36	$AMZN no fuckin way are we gonna have a year like 21 in 22 please tell me no ????	0	0	1
2021/12/23	20:48:17	The settlement also would allow the NLRB to more quickly hold Amazon ( $AMZN ) accountable should it violate the terms of the agreement	0	0	1
2021/12/23	20:48:16	Under the agreement, Amazon ( $AMZN ) will notify past and current warehouse staff of their rights to organize in its buildings via email and other internal communications.	0	0	1
2021/12/23	20:48:16	Amazon ( $AMZN ) has reached a settlement with the National Labor Relations Board to make it easier for its employees to organize at work, a step that comes as its workers in some areas continue to push for unionization.	2	3	1
2021/12/23	20:46:55	@gurwinder748 Will eventually come. We?€?ll catch the run when it happens. No one plays $AMZN like we do. How many 1000% + plays on $AMZN this year, I lost our count!! -More coming.	0	1	2
2021/12/23	19:59:53	@puppy_trades With amzn and Tesla ready do you have goal for $xly since 40% of their holds are $tsla and $amzn	0	1	3
2021/12/23	19:54:29	$AMZN all those idiots shorting amzn here will be roasted shortly ???€	0	0	1
2021/12/23	19:51:46	@_Raymond_Reddington_ @WarnedWhitey96 well they got a partnership with $AMZN so who knows ???? ???	0	0	1
2021/12/23	19:27:53	$AMZN predict Amazon price December 31, 2021 at close of market. $3,550.00 12/31/2022 $3,700.00 ???	0	1	1
2021/12/23	19:27:47	$AMZN predict Amazon price December 31, 2021 at close of market. $3,550.00 12/31/2022 $3,700.00	0	0	1
2021/12/23	19:15:42	@BlenderBoy I agree with that I think of all of big tech $AMZN has the most potential to still grow because of the ubiquitous nature of its services. I think it can hit 5k in the next couple years. ????	0	1	1
2021/12/23	19:14:50	@Mindwbw Monday can?€?t come soon enough. We have the $AMZN plan ready to execute ????????	0	1	1
2021/12/23	19:04:18	@jimcramer $amzn gets coal this year &amp; they'll probably lose money on reselling it.	0	0	1
2021/12/23	18:56:36	@unusual_whales and that's news? They are by far the highest paying company in tech, blowing $AMZN, $GOOGL, and $MSFT out of the water on that front. Nothing's free...	1	1	3
2021/12/23	18:46:28	@keith_ng If the Big Man had any sense he'd be drop shipping on $amzn by now. #PrimeShipping	1	0	1
2021/12/23	18:37:59	#Amazon have just announced a partnering with @Barclays for its #BuyNowPayLater scheme. My question for you is, have you ever used this type of scheme? $AMZN	0	1	1
2021/12/23	18:31:20	$AMZN I initially bought about 3 years ago at $1346 so my trend is heading in the right direction. ???	0	1	1
2021/12/23	18:11:23	@ThetaTendies Really tempted to sell a lot of $ETH to buy $AMZN and sell weekly covered calls	0	1	2
2021/12/23	17:59:55	@Crussian17 @Investo06119154 @PetrKodejs1 Likewise, there are very few on earth think $TSLA should trade at $500, let alone 2-3 years from now when their P/E ratio will be much much lower. This positive PER is done when $TSLA is spending billions on CAPEX, unlike $AMZN who lost $billions until recent years.	0	1	3
2021/12/23	17:42:33	@The_RockTrading And $AMZN	0	3	1
2021/12/23	17:41:05	@MarketRebels From @fundstrat ?€?s lips to gods ears. $AMZN I agree ????	1	4	1
2021/12/23	17:40:25	@floshow1979 Not half...just two. $V provided a beautiful entry point this year $AMZN is a reinvesting monopoly that'll trade flat until it doesn't	1	2	2
2021/12/23	17:39:30	Christmas swing trade. Dec. 31 145 $AMD Calls. Entered on the second 5 minute candle of a squeeze. Missed the $TSLA trade- was babysitting the grand boy. No regrets! I?€?ll be watching $AMZN Monday. It printed an inside day today! Merry Christmas to all!	0	2	3
2021/12/23	17:39:14	@bizlet7 I think it was a long on $amzn and $fb she took a loss in	0	2	2
2021/12/23	17:31:40	@GT20216 @Investo06119154 @PetrKodejs1 There is no one on this earth who thinks $amzn should trade at 1,000?€?Looking at P/E for it is also ridiculous given heavy investment cycle and being able to turn it into FCF anytime they want. Look at it on a gross profit basis in which case half the price of other large caps	0	2	1
2021/12/23	17:24:24	$AMZN after today I?€?m convinced this stock will never move again. What a pos. Just delist this trash ????	0	1	1
2021/12/23	17:21:06	@SantaDecides $Amzn to 5000	0	1	1
2021/12/23	17:20:24	@Investo06119154 @Crussian17 @PetrKodejs1 $AMZN still have PE ratio over 80 today at price of 3500. Lots of ppl still think $AMZN should trade at 1000 now. $TSLA will get there too.	1	2	3
2021/12/23	17:14:37	@PetrKodejs1 @Crussian17 That?€?s because $TSLA will be the first $10T company in 5 years that will replace multiple current auto and insurance companies with high margin. $AMZN and $AAPL won?€?t be.	1	2	3
2021/12/23	17:09:45	Tom Lee says $AMZN could have a "monster year" in 2022	0	4	1
2021/12/23	17:04:58	- Expects travel to return fully in 23 - Expects crypto equities to be huge in 22 - Suggests $AMZN could have a huge year in 22 [2/2]	0	2	1
2021/12/23	17:02:57	$AMZN views next week	0	1	1
2021/12/23	16:53:51	$AMZN will it see $3500 EOY?€? ???	0	1	1
2021/12/23	16:52:26	@PetrKodejs1 @GT20216 $amzn today 1.75T and $tsla 1.05T. One of the two is front running a ton of gains and good news?€?	1	4	2
2021/12/23	16:51:23	Just asking (not financial advice), what's the best S&amp;P 500 ETF ? $TSLA $AAPL $AMZN	1	1	3
2021/12/23	16:50:00	$AMZN Happy Holidays to all Especially to your Dad @JacobBlessings ???	0	1	1
2021/12/23	16:44:32	@MarketRebels @jonnajarian Could have but won't. $amzn is in the doghouse for a while.	0	1	1
2021/12/23	16:43:32	$AMZN bruh Nasdaq up 1% this POS finishes up pennies. ????	0	0	1
2021/12/23	16:41:48	@The_RockTrading Me $amzn	0	1	1
2021/12/23	16:39:15	New post in Flow Room (These are not alerts): $AMZN 12/31 $3560 calls bought 01/07 ABOVE OI AT ASK 239x $25 avg ($600K worth order)	0	0	1
2021/12/23	16:36:12	Already did my #CK2022 list $AMD $AMZN $SOFI . Top 5, whatever feels right? Less than 10? These are the questions I NEED ANSWERS TO! ???	0	0	3
2021/12/23	16:35:41	Tom Lee: $AMZN could have a "monster year" in 2022	1	6	1
2021/12/23	16:34:47	Tom Lee says $AMZN could have a "monster year" in 2022	36	483	1
2021/12/23	16:33:47	@Mindwbw $AMZN time! She looks ready, setup just as you described yesterday flat inside candle today. Monday???€???? ????????	0	2	1
2021/12/23	16:31:27	$AMZN unfortunately everyone is in the crowded trade TSLA so once that?€?s done the money will flow over here and to NVDA ????	0	0	1
2021/12/23	16:25:15	I cant understand why $PYPL is trading so poorly. They have a partnership with $AMZN this should be worth $223. They better PR something next week	0	0	2
2021/12/23	16:23:47	@PrestonBSurfer Yes, high chances. We need market to hold and Bezos May take off finally. $AMZN	0	0	1
2021/12/23	16:21:47	$AMZN Bezos needs to call Biden this weekend and offer to distribute the 500m COVID test kits. Sounds like our govt needs help and Amzn should have the capacity already ramped up for the holidays. ???	0	0	1
2021/12/23	16:21:32	$AMZN Three White Soldiers Daily appearances since 2010: 28 Close 5 days later ??: Avg: -1.01 SD: 65.00 Worst: -271.07 Best: 169.05 10 days later: Avg: 2.40 SD: 78.08 Worst: -350.66 Best: 162.58 30 days later: Avg: 33.87 SD: 130.73 Worst: -186.92 Best: 521.50	0	2	1
2021/12/23	16:18:14	@EvTr0n @OptionsMir i wouldn't say it needs a split. $amzn is a powerhouse and it's trading range over the last year speaks to this. When this breaks, either direction, it's gonna be a massive move. 2x $amzn has broken out, it's gone 100+%	0	0	2
2021/12/23	16:13:33	$AMZN starting from Monday you will see 3% run on monday, 1% on tuesday, just history says. But fundamental doesn't .....lets see who wins..... ????	0	0	1
2021/12/23	16:11:45	$AMZN disappointed ???	0	0	1
2021/12/23	16:11:22	$AMZN think she runs next week ????	0	0	1
2021/12/23	16:08:04	$AMZN 3% green on msft, 2% on apple, 1% on amzn this week. TSLA break out to 15% gain in 4 days. ????	0	0	1
2021/12/23	16:04:15	@____lefty____ Next week, should fly. Low volume trading day today, usually rips the next day. $AMZN	0	1	1
2021/12/23	16:03:31	12/23 Nomad Swings: 12/31 $AMZN 3500c (1/2 position) 12/31 $XLF 39c (full position) ** $XLF was a MCDOUBLE ?€? Nimbus ?????? + Unusual ???? Have a great weekend!!	0	4	3
[truncated: 82,096 more rows]
