# Supplementary material for: Stock trend prediction using sentiment analysis
Source: PeerJ Comput Sci. 2023 Mar 20;9:e1293. doi: 10.7717/peerj-cs.1293 (PMC10403218; doi:10.7717/peerj-cs.1293)
Supplement: Supplemental Information 1 [file peerj-cs-09-1293-s001.zip › Twitter/MSFT.csv]

date	time	tweet	retweets_count	likes_count	LEN
2021/12/30	18:16:58	4/ Apple $APPL will surpass a $3 trillion market cap. Microsoft, too. $MSFT.	1	5	2
2021/12/30	17:58:00	$MSFT $AAPL $AMZN looks shaky?€?.obvious minor pull backs may be in the making ???	0	0	3
2021/12/30	17:19:24	$MSFT end of year dump? ????	0	0	1
2021/12/30	17:17:01	$MSFT .. whoops ????????	0	0	1
2021/12/30	16:59:44	????DAILY RECAP???? (12/29/21 - 12/30/21) - Made 3/3 Profitable Trades! ???? ???? $MSFT 1.85 -&gt; 1.9! (+3%) ???? $TGT .8 -&gt; 1.05! (+31%) ???? ???? $ROKU 1.75 -&gt; 1.95! (+11%) ???? (Ran to 2.5! +43%) *MORE UPDATES DOWN BELOW!????*	0	7	3
2021/12/30	16:57:58	@HonestInvesting I think that the best fit, making investing seem very simple, is the "Satya- $MSFT " Those not usually mentioned too much, I think $SHW fits quite well too	0	3	2
2021/12/30	16:49:26	@MarketRebels $MSFT	0	0	1
2021/12/30	16:41:01	Realize that there isn't any bad #NEWS when the #market is up and they all come out at once when it starts to go down $spy $msft $appl	1	1	3
2021/12/30	16:39:52	@LMT978 It took $MSFT about 17 years to see dot com highs again!! Think again if anyone was thinking of riding a wave again!	0	1	1
2021/12/30	16:21:03	$MSFT Below Avg Volume Daily appearances since 2010: 148 Close 5 days later ??: Avg: 0.70 SD: 4.03 Worst: -14.80 Best: 21.24 10 days later: Avg: 2.18 SD: 5.70 Worst: -17.06 Best: 28.86 30 days later: Avg: 5.29 SD: 7.58 Worst: -10.71 Best: 36.71	0	0	1
2021/12/30	16:18:56	Thanks to a strong day I finished the year in green with a modest profit of 0.21% ???? Top performers were $UPST, $ENOB and $MSFT ???€ It has been great to meet and learn from so many people. Some of you have become close friends ???? Happy new year to you and your families ????	1	45	3
2021/12/30	16:15:13	????Dark Pool Print???? Symbol: $MSFT Size: 390.4K shares Price: 339.32 Total: $132.5M	1	0	1
2021/12/30	16:10:43	@seyedoption ????????210 i will give up my house and dump everything on $MSFT !	0	1	1
2021/12/30	16:01:45	@blndfckr Horrible trading day today for both $MSFT and $AAPL	0	1	2
2021/12/30	15:59:30	$MSFT 335P 1/7 EXP into close swinging overnight got em at 2.3 they at 2.45 now still good	0	0	1
2021/12/30	15:55:23	Troelstra, A. S., and H. Schwichtenberg, Basic Proof Theory, 2nd edition, Cambridge University Press, 2000. $ORCL $MSFT #Logic #DataScience	1	0	2
2021/12/30	15:55:22	Smiley T.: What is a syllogism?. Journal of Philosophical Logic 1, 136?€?154 (1974) $ORCL $MSFT #Logic #DataScience	0	0	2
2021/12/30	15:55:19	Pratt-Hartmann I., Moss L. S.: Logics for the relational syllogistic. Review of Symbolic Logic 2, 647?€?683 (2009) $ORCL $MSFT #Logic #DataScience	0	0	2
2021/12/30	15:55:18	Nishihara N., Morita K., Iwata S.: An extended syllogistic system with verbs and proper nouns, and its completeness proof. Systems Computer Japan 21, 96?€?111 (1990) $ORCL $MSFT #Logic #DataScience	0	0	2
2021/12/30	15:55:17	Moss L. S.: Syllogistic logics with verbs. Journal of Logic and Computation 20, 947?€?967 (2010) $ORCL $MSFT #Logic #DataScience	0	0	2
2021/12/30	15:55:16	Moss, L. S., Completeness theorems for syllogistic fragments, in F.Hamm and S. Kepser (eds.), Logics for Linguistic Structures, Mouton de Gruyter, 2008, 143?€?173. $ORCL $MSFT #Logic #DataScience	0	0	2
2021/12/30	15:55:15	Montague, R., Formal Philosophy: Selected Papers of Richard Montague, R. Thomason (ed.), Yale University Press, 1974. $ORCL $MSFT #Logic #DataScience	0	0	2
2021/12/30	15:55:14	Mineshima, K., M. Okada, and R. Takemura, Formalizing inferences with Euler diagrams in terms of inclusion and exclusion relations: a proof-theoretical approach, submitted. $ORCL $MSFT #Logic #DataScience	0	0	2
2021/12/30	15:55:12	Mineshima, K., M. Okada, and R. Takemura, A diagrammatic inference system with Euler circles, to appear in Journal of Logic, Language and Information. $ORCL $MSFT #Logic #DataScience	0	0	2
2021/12/30	15:55:11	Mineshima, K., M. Okada, and R. Takemura, Conservativity for a hierarchy of Euler and Venn reasoning systems, Visual Languages and Logic 2009, CEUR Series Vol. 510, 2009, pp. 37?€?61. $ORCL $MSFT #Logic #DataScience	0	0	2
2021/12/30	15:55:10	MacCartney, B., and C. Manning, Modeling semantic containment and exclusion in natural language inference, The 22nd International Conference on Computational Linguistics (Coling-08), 2008, pp. 140?€?156. $ORCL $MSFT #Logic #DataScience	0	0	2
2021/12/30	15:53:23	@MarketRebels $MSFT $AAPL	0	0	2
2021/12/30	15:44:10	Some big guy wagering big on $msft 340 put 5000+ contracts	1	2	1
2021/12/30	15:33:44	Swinging these, these are almost B/E, if you can't hold/dislike into tomorrow, you can sell for flat. Keeping mine. $MSFT	0	2	1
2021/12/30	15:29:13	$MSFT power hour power push coming... be prepared... All clear ???? ???	0	0	1
2021/12/30	15:27:52	With the rotation that has characterized this year, we bought some $MSFT and $AMD calls for next week, as these 2 stocks have been weaker in the past 2 sessions and might have a better bounce once volume kicks in. Small size, lotto plays for January 7th	0	0	2
2021/12/30	15:10:17	@karmaoptions @Tradytics currently playing that $MSFT divergence	0	2	1
2021/12/30	15:05:29	$MSFT does big caps not follow max-pain theory? ????	0	0	1
2021/12/30	15:03:12	$MSFT call volume is insane with a lot OTM going into tomorrow. Big run tomorrow? Or big burn. ????	0	0	1
2021/12/30	14:59:15	$AAPL is up 35% this year, ???? $MSFT 50%, ???? $NVDA 130%. ???? ?€? Josh Lipton, Halftime Report #TradersEdge	0	0	3
2021/12/30	14:50:53	@BladeHawk8 @endtl88 @traderstewie Last time I checked $aapl and $msft are not in the $smh	0	0	3
2021/12/30	14:42:45	@Budgetdog_ @Dividend_Dollar From what I?€?ve seen $MSFT and $AAPL are usually the 2 tech people choose.	0	2	2
2021/12/30	14:38:20	Bitcoin's mcap went from 100B to 1T in almost 1 year. The market has changed. It's a large asset now. Forget huge spikes upwards. You won't see $AMZN or $MSFT doing 300% parabolic spikes every 6 months. You will see lots of boring sidewats consolidation though.	0	0	2
2021/12/30	14:35:55	@seetiepi @sandxingh @ChampionVibe2 @MarketWN And if the broader market was up you would saying everyone is blindly buying everything and there is another ?€?bubble?€?. This is not 2000 these cos grow and earn and will keep growing and earning. $aapl $msft $nvda are the best at what they do. That?€?s enough reason for the premium	0	0	3
2021/12/30	14:34:50	it redirect to a web page itself asking to download a .msi that can?€?t be executed on this device because it is a #Windows10Smode and can only install $MSFT store apps #UX #NonSense /3	0	0	1
2021/12/30	14:32:36	@endtl88 @traderstewie Look today at some of the leaders of the recent rally : $amd $aapl $msft It looks like the rising interest rates in the bond market are removing the wind out of their sail Which can affect the index and precipitate selling followed by shorting.	0	0	3
2021/12/30	14:29:07	Added $pltr and $msft ????	0	0	2
2021/12/30	14:27:29	A little gem for the people who know I post some lotto's on Friday. $MSFT 342.5c @ .70, trying to set some people up.	2	19	1
2021/12/30	14:15:01	@BArmstrong_TDA Lots of double bottoms in this market $MSFT $GOOGL $IWM	0	1	3
2021/12/30	14:10:57	$msft triple top?	0	0	1
2021/12/30	14:09:57	$MSFT nice to see this and aapl down for once ????	0	0	1
2021/12/30	13:56:20	Alright everyone, I'm calling it here. I fortunately had 2 green trades today on $QQQ and $MSFT. We will never know the type of day it will be until after the fact. Right now, action is so tough. It's choppy and no follow through. Technical set ups aren't having that "umph." $SPY	0	0	3
2021/12/30	13:44:52	$MSFT Shaved a little from core for some LT gain here. ????	0	0	1
2021/12/30	13:34:11	Okay, let me help me out. $MSFT 345 C 1/22/22 3.64	0	2	1
2021/12/30	13:20:59	$MSFT LOD - $AAPL breaking down	0	0	2
2021/12/30	13:13:59	???????? get em outta here $MSFT	0	0	1
2021/12/30	13:12:04	$MSFT Trade alert for 342.5C for tomorrow. ????	0	0	1
2021/12/30	13:06:50	@FradeDuarte In terms of high beta, $MU is good, they gapped up, though at resistance now. I don't own any, but looking to get in if it breaks resistance. I would also be surprised if $GOOG and $MSFT don't get 20% this year.	1	0	3
2021/12/30	13:00:48	@AlfCharts @allstarcharts Badassery! Nice share Alfonso. ???? Looking at $MSFT consolidating over 2 months. Will be a nice buy on breakout.	0	1	1
2021/12/30	12:56:15	@p_be_rambling @TheSavageTradrs @MandoTrading @1BlueSamurai Im always on $MSFT ???? that?€?s one of my favorites. lol	0	3	1
2021/12/30	12:55:33	I sold $MSFT 12/31 345c for over ~90% this am. Am entering with house $. Compete lotto again 2 @ .40 ????	0	13	1
2021/12/30	12:54:47	Stock Option Idea Here?€?s a Coffee Money lotto play for tomorrow?€? $MSFT ?€?- 347call at .15($15) Or $MSFT ?€? 345call at .40($40)	0	0	2
2021/12/30	12:42:13	30m chart for $MSFT looks like a 7 round fight between the ???? &lt; ????	0	0	1
2021/12/30	12:30:03	@JakeWottonFit $MSFT is class bro, $LCID also making serious moves today!	0	0	2
2021/12/30	12:29:03	@MaxTrading97 $AAPL, $LCID and $MSFT for me	0	1	3
2021/12/30	12:26:51	I might have fat fingered my $MSFT puts tho ????. Honestly didn?€?t try to break my rules so today still counts as a good day!	0	2	1
2021/12/30	12:22:15	@TSOH_Investing Imagine a world where Nadella had never taken over $MSFT. They may have gone the same route as $IBM or so many other companies that have failed to evolve. Instead $MSFT sits at all time highs and the future looks extremely bright.	0	1	3
2021/12/30	12:12:54	Bought $AAPL $GOOGL $MSFT for the family money Think of these as cash	1	1	3
2021/12/30	12:00:37	Microsoft Corporation traded 3% above it's 50 DMA and 19% above it's 200 DMA $MSFT	0	0	1
2021/12/30	11:58:12	@HonestInvesting $MSFT = Easy money you never really worry about.	0	3	1
2021/12/30	11:48:23	$MSFT is not able to sustain $343, looks like auto-sell is triggered at this level to keep the stock down	0	0	1
2021/12/30	11:47:18	Was that a Stop loss or cock block earlier?€? $MSFT	0	0	1
2021/12/30	11:44:36	$MSFT some say this is a pump and dump. I say shake out for weak hands. No reason to be selling $MSFT unless: (a) you need cash or (b) are easily scared. ????	0	0	2
2021/12/30	11:44:11	$NVDA played out decent if you caught it in the morning. A lot of chop now $NIO what a beautiful play that was ?????€????? thank you @channingtradeum ???? $MSFT got in just at call trigger and slowly went up and didn?€?t look back through 303. Thank you @YoungiNtrading ????????	1	6	3
2021/12/30	11:38:02	@AlfCharts It feels like $MSFT is stealing market share from AWS. There is probably some relationship between these two: one looses, the other one gajns	0	0	1
2021/12/30	11:35:26	$MSFT squeeze time ???	0	0	1
2021/12/30	11:24:49	@vampofwallst $snap 2x quick scalps, $PFE puts under call trigger $MSFT bear flag	0	0	3
2021/12/30	11:22:33	After diving back into being 15yo (Xbox Series S for Christmas), noticed a few things: - Game Pass = Frictionless experience ( $MSFT &amp; $EA ) As a user. I *think $EA jumping into this experience is going to give them an advantage over competition. Does anyone have data on this?	0	2	3
2021/12/30	11:20:08	TICKER: $MSFT SIZE: 500,000 PRICE: $341.58 TIME: 11:00:51 AMOUNT: $170,790,000	1	0	1
2021/12/30	11:17:09	$MSFT Looks like we're closing red today.... ???	0	0	1
2021/12/30	11:05:35	Furus = Buy $MSFT calls Stupid me = 1.94 $YGMZ	0	0	2
2021/12/30	11:00:54	????Dark Pool Print???? Symbol: $MSFT Size: 500.0K shares Price: 341.58 Total: $170.8M	0	0	1
2021/12/30	10:47:45	@EricBalchunas When things start falling just a bit, I often remind myself of the economics behind what you?€?ve noted: price insensitivity by way of retirement funds, 401k?€?s, etc, and a third of every $1 funneling itself to the heavies like $APPL &amp; $MSFT	1	3	2
2021/12/30	10:40:25	$MSFT bounce Above 345 we can see 347 350 imo ???	0	0	1
2021/12/30	10:28:49	@801010athlete So many on my high conviction list. From tech perspective $F and $MSFT charts are wood giving!	0	0	2
2021/12/30	10:28:34	$AAPL &amp; $MSFT both above 78.6% fib lines ???€	0	5	2
2021/12/30	10:27:56	$MSFT headed to 345	0	0	1
2021/12/30	10:26:32	@ClutchBP @Striff17 @trijoey @Ed_Hale @pawan1234o @VijayBhallaMCC Congrats Clutch on $MSFT!	0	2	1
2021/12/30	10:26:04	@johnscharts @Striff17 @trijoey @Ed_Hale @pawan1234o @VijayBhallaMCC Nice! Great year for $MSFT in a few LT accts, up over 54% YTD. Moved up stops in Trading accts to 341. Could have issues with near term resistance at 345 area.	0	1	1
2021/12/30	10:25:06	$MSFT above $345 could see new highs ????	0	0	1
2021/12/30	10:24:46	$msft w: the beautiful reversal	0	0	1
2021/12/30	10:23:42	$MSFT bounce Above 345 we can see 347 350 imo	0	0	1
2021/12/30	10:22:08	$MSFT - you MF.	0	0	1
2021/12/30	10:19:53	@ClutchBP @Striff17 @trijoey @Ed_Hale @pawan1234o @VijayBhallaMCC $MSFT option flow in a couple strikes	0	2	1
2021/12/30	10:18:47	@Striff17 @trijoey @Ed_Hale @johnscharts @pawan1234o @VijayBhallaMCC Sorry about that Michael on $NFLX. $MSFT spiked up last 5 mins. Long	0	2	2
2021/12/30	9:52:56	trying $MSFT upts again now 341.09	0	0	1
2021/12/30	9:52:44	If you're buying this week's $MSFT options at all, you're going to get burned, chopped, and filed. Follow your furu wisely	0	2	1
2021/12/30	9:47:37	@patriciomolina Full $MSFT	0	0	1
2021/12/30	9:45:57	@SunriseTrader BTW Ty for the $MSFT analysis, made some $ ???€????????????	0	0	1
2021/12/30	9:40:38	$MSFT TREE FITTY	2	58	1
2021/12/30	9:33:58	$AAPL $MSFT LOD - mega caps weak so far	0	0	2
2021/12/30	9:33:57	@dividendhike Yum. Not the company yum. $MSFT $ABBV $JNJ Are my favorite holdings. Yum ????????	0	1	3
2021/12/30	9:29:30	$TSLA $MSFT $QQQ red candles pre-market	1	1	3
2021/12/30	9:12:57	MJ In Play Alert - Ticker: $MSFT DateTime: 2021-12-30 08:12 Price: 342.45 ATR: 7.85 Daily RVOL 0.74 Beta: 0.87 Short Float: 0.54%	0	0	1
2021/12/30	9:09:19	Today watchlist: $NVDA 310C &gt; 305.5 | 290P &lt; 293.62 $MSFT 345C &gt; 343.35 | 335P &lt; 340.37 $AFRM 100C &gt; 100.36 | 95P &lt; 96.53	1	1	3
2021/12/30	9:01:55	$AAPL $MSFT $FB watching trends can go any way ???	0	0	3
2021/12/30	8:47:13	Yesterday reduced my exposure do to lackluster conviction. My closing trades... you'll find the initial trades on my timeline. BTC $MSFT DEC 31 340P for 1.05 STC $AAPL DEC 31 180C for 1.69 All for profit and still plenty on bullish trades the board.	0	0	2
2021/12/30	8:39:26	$MSFT 500 target for 2022 keep buying this is cheap.. all these big caps will have 5T market caps ????	0	0	1
2021/12/30	8:30:37	$MSFT setup ????????	0	0	1
2021/12/30	8:21:47	$MSFT this could be the best short of 2022. ????	0	0	1
2021/12/30	8:11:03	@RealSalluKhan @jasondelvicario @hillside_wealth $MSFT will do	0	1	1
2021/12/30	8:01:23	$MSFT Twitter Sentiment on 29 Dec 2021 was: ??? Positive 36.4% ??? Negative 14.1% ??? Neutral 49.5% ????????????????????????????????????????????????????????????	0	0	1
2021/12/30	7:58:29	$MSFT lets go 350 today, shall we? ????	0	0	1
2021/12/30	7:22:49	@BeaglierCap going with grandpa $MSFT	0	1	1
2021/12/30	6:56:18	$MSFT Buy Range: $349.77 - $362.76	0	18	1
2021/12/30	6:54:41	@dennisc230 Here?€?s a condensed list: $AMD $NVDA $MSFT. Forget about the rest, keep it simple.	0	5	3
2021/12/30	5:34:17	@luxmetaverse Agree on NVDA. Not sure about RBLX. I?€?d add $MSFT to your list	0	1	1
2021/12/30	5:20:50	@JBoyd_TDA Thanks for the chart James. I think $MSFT is bullish I use TD Sequential and it's at 5 to the upside. I trade the 9's so I think we still have 4 days to go.	0	0	1
2021/12/30	5:18:08	@ThiccTeddy @SDhillon07 $MSFT	0	0	1
2021/12/30	5:14:17	@LuoshengPeng I do think 20% correction is in the cards. Don?€?t really get the argument that $msft for example can?€?t correct 20%, with a p/e of almost 40!	0	1	1
2021/12/30	4:02:45	@MarketRebels @theoptionoracle $MSFT	0	0	1
2021/12/30	4:00:06	$aapl and $msft are gonna fall off a cliff and then they will buy the dip	0	0	2
2021/12/30	3:31:40	@BusinessFamous $msft ????	0	1	1
2021/12/30	1:38:45	In 1995 $MSFT paid $3M to use the Rolling Stones "Start Me Up" in commercials for Windows 95. Gates negotiated with Mick Jagger for rights to the Stones classic that underscored the marketing campaign; the 1st time that they allowed the use of a song in an advertising campaign.	0	1	1
2021/12/30	1:26:57	@TradingThomas3 Switch out $UBER ?€?&gt; $MSFT to make this list 10x better	0	0	2
2021/12/30	0:22:15	12/30 Watchlist ?????? $MSFT 345c &gt; 343.15 | 337.5p &lt; 340.55 $MU 100c &gt; 96.75 | 94p &lt; 95.35 $RBLX 101c &gt; 99.15 | 94p &lt; 95.75 Thanks for the review, @AdamSliverTrade ????	7	37	3
2021/12/29	23:36:16	@BusinessFamous $msft best investment. Also $O	0	1	2
2021/12/29	23:25:48	@BusinessFamous $MSFT @ $277	0	1	1
2021/12/29	22:45:08	@jeff_trades @DipDoc59 @huugs_m @K1Calls ?€?Gravestone doji my ass?€?-2011 $MSFT	0	7	1
2021/12/29	22:37:46	12/30 Watchlist ???? $MSFT 350C &gt; 344.10 | 335P &lt; 339.76 $DIS 157.5C &gt; 155.74 | 152.5P &lt; 154.22 $AAPL 182.5 C &gt; 181.11 | 177.5P &lt; 178.34 #Daytrader #OptionsTrading #OptionsFlow	0	4	3
2021/12/29	22:16:13	@SANCH3Z18 all depends on PM action. I like $DIS $MSFT and $V the most tho	0	2	3
2021/12/29	22:11:44	@7Innovator $MSFT &amp; $SHOP 50/50	0	1	2
2021/12/29	21:55:23	$MSFT short pivot formed within a flat base. Can initiate long position in the 343-344 range and add on if it clears the flat base top of $349.67	0	1	1
2021/12/29	21:22:43	@Dr_Yield_Curve Called a guy at $MSFT and asked. He said ?€?fuck you, that?€?s why?€?	0	2	1
2021/12/29	21:02:15	@danheld Not really actually. Bitcoin is unique because it?€?s value was priced at inception. If you took $msft it?€?s value was only priced after it took on investors.	0	0	1
2021/12/29	20:55:13	@PythiaR $msft in 2012 trading in the 20s at an EV/EBIT under 10x?€?	0	2	1
2021/12/29	20:51:23	@JesseSiao @ElitheSensei $MSFT will do ~200B in revenue in 2021. #Halo lifetime revenue is ~10B. Sure, sell some consoles (that aren?€?t available) and a few sign up for game pass, but this is peanuts to them. Maybe it?€?s the lack of talent at 343 (who have continually whiffed)?€?	0	0	1
2021/12/29	20:41:41	$MSFT HOLDING UP NICELY OVER 339.50 SUPPORT. ON WATCH FOR A MOVE OVER 345	0	0	1
2021/12/29	20:36:51	@PythiaR People who make this argument, that ?€?you need context?€?, tend to overlook instances where context hurt you, where knowing the business was a detriment $MSFT in 2012 is a prime example of that	0	6	1
2021/12/29	20:09:10	Couple of plays I?€?m looking at for tomorrow: $MSFT calls &gt; 343.11 | puts &lt; 340:70 $AMD calls &gt; 149.75 | puts &lt; 147 $FB calls &gt; 344.92 | puts &lt; 341	0	0	3
2021/12/29	19:32:04	It?€?s time to add $btc #btc emoji / key on the standard keyboard @apple @Microsoft - $msft $aapl	0	2	3
2021/12/29	19:12:32	@LuoshengPeng That would imply that $appl $googl $msft etc drop significantly. Unlikely in the current environment	1	3	3
2021/12/29	19:07:33	Watch list trade recap ???€ $MSFT 340c 2.11-3.60 (still holding some) | 70% $NVDA 295p 3.20-5.15 | 60% $ROKU 10%-15% scalps all day below is why I took the trades ???? like @AdamSliverTrade says "levels dont lie" let me know if u guys like the recap and want to see more	0	8	3
2021/12/29	19:07:22	@AkrinTrades @unusual_whales That 350C open interest on $MSFT ???€	0	4	1
2021/12/29	19:00:20	@EricJhonsa pre '21, there wouldn't have been a time where I would have hesitated to take the other side of a bet that $MSFT would outperform $AMZN in a fiscal year by 50% at any time in the 21st century the more you learn, the less certain you become about things is a good lesson, i think	0	1	2
2021/12/29	18:33:09	@801010athlete $MSFT	0	0	1
2021/12/29	18:26:03	@AF_63A3 @paracosmtrading @AndrewRangeley Plus they don?€?t have Ken Hicks as CEO. Look what he did for FL during his tenure. Outperformed $AAPL $MSFT etc. and he was working with a supposedly dying retailer	0	0	2
2021/12/29	17:46:09	@The_10Percent @unusual_whales You think $MSFT finally let?€?s loose tmw?	0	1	1
2021/12/29	16:53:22	3/9 It started with the 80s/90s PC, when $MSFT/ $INTC symbiosis captured most value of the revolutionary microchip bringing unprecedented computing power into ppl's homes.	0	0	2
2021/12/29	16:21:56	@ParrotStock -.20% $APPL and $MSFT were my only greens today but not enough. $TSLA put up a good fight but couldn't quite get there. I'm +$481 for December. ????	2	3	3
2021/12/29	16:20:59	$MSFT Below Avg Volume Daily appearances since 2010: 149 Close 5 days later ??: Avg: 0.69 SD: 4.02 Worst: -14.80 Best: 21.24 10 days later: Avg: 2.16 SD: 5.68 Worst: -17.06 Best: 28.86 30 days later: Avg: 5.25 SD: 7.57 Worst: -10.71 Best: 36.71	0	0	1
2021/12/29	16:11:52	Lins S, Schneider S, Sunyaev A (2018) Trust is good, control is better: creating secure clouds by continuous auditing. IEEE Trans Cloud Comput 6(3):890?€?903 $TSLA @elonmusk $MSFT @satyanadella $ORCL @larryellison #Wisdom	1	2	3
2021/12/29	16:11:33	Alonso G, Casati F, Kuno H, Machiraju V (2004) Web services. In: Alonso G, Casati F, Kuno H, Machiraju V (eds) Web services: concepts, architectures and applications. Data-centric systems and applications, 1st edn. Springer, Berlin #digitaltransformation #progress $ORCL $MSFT $FB	1	0	3
2021/12/29	16:10:33	I?€?ve been thinking this for the years I have observed $MSFT while long $CSCO: John Chambers is to Chuck Robbins as Steve Balmer is to Satya Nadella! :-)	0	1	2
2021/12/29	15:52:54	@NotGuruGruden Yes! But I did take Snipe?€?s $MSFT at .80 this morning and sold at .87 this afternoon so I squeaked by there. Joined you in the $TSLA overnight swing.	1	2	2
2021/12/29	15:46:02	Picked up 2 $msft $320 P lottos swings for tomorrow @ $1.0	0	0	1
2021/12/29	15:37:20	We provided insight to large, well-known companies, like Microsoft $MSFT, Alphabet $GOOGL, and Apple $AAPL, all of which have market caps of $2+ trillion and generated a combined $202 billion of FCF in the last twelve months (according to Zacks Research).	0	0	3
2021/12/29	15:31:37	$msft is pumping the market	0	0	1
2021/12/29	15:31:14	@keeblerelf11 @Joehark54 Yeah, it has its risks and competition. $MSFT offers a similar product	0	1	1
2021/12/29	15:25:31	$MSFT $AAPL seem a little weak here - not sure $ES can run without them	0	0	3
2021/12/29	15:22:43	$SPY pushing HOD ATH areas while retail accounts in big reds with small cap and growth stocks again $aapl $msft etc .. mega cap again being pump .. Insane	0	1	3
2021/12/29	15:08:00	$MSFT time	0	0	1
2021/12/29	14:59:35	If $Msft keeping testing its previous highs a breakout is very likely	0	0	1
2021/12/29	14:35:46	seeing some weird option activity in $pins ! $msft about to make another bid ? ???? long $pins ???€	0	0	3
2021/12/29	14:10:13	Shang QW, Zhou ZX, Shen YF, Zhang YY, Li Y, Liu SQ, Zhang YJ. Potential-modulated electrochemiluminescence of carbon nitride nanosheets for dual-signal sensing of metal ions. ACS Appl Mater Interfaces. 2015;7(42):23672?€?8. $ORCL $MSFT $INTC	0	0	3
2021/12/29	14:01:28	Chen MY, Ning ZQ, Chen KY, Zhang YJ, Shen YF. Recent advances of electrochemiluminescent system in bioassay. J Anal Test. 2020;4(2):57?€?75. $TSLA $MSFT	0	0	2
2021/12/29	13:59:22	@MotleyFoolMoney $MSFT - it?€?s always a buy	0	1	1
2021/12/29	13:44:26	@caddude42069 lemme get a wow $MSFT lmao.	0	2	1
2021/12/29	13:40:20	Zhu YB, Inagaki K, Chiba K. Determination of Fe, Cu, Ni, and Zn in seawater by ID-ICP-MS after preconcentration using a syringe-driven chelating column. J Anal Atom Spectrom. 2009;24(9):1179?€?83. $GOOG $MSFT #ConnectedEconomy #Reasoning #Facts	0	0	2
2021/12/29	13:26:51	$MSFT looking ready to fold	0	0	1
2021/12/29	13:23:23	took profit on $MSFT for now, problems with wireless mouse with cut/paste	0	1	1
2021/12/29	13:09:44	Grabbing calls from the bottom has different hit ??????? $MSFT $SPY $QQQ	0	0	3
2021/12/29	12:58:49	$MSFT $350 calls next week look nice now ! ????????	0	1	1
2021/12/29	12:37:09	$AAPL moving, long $MSFT calls	0	2	2
2021/12/29	12:34:45	Done for the day with 2/3 on trades ending +2.18% on the account! -- $FB 342.50P sold at trailing stop for 10% $MSFT 345C sold 1/3 at 12.26% w/ 2/3 hitting BE SL $NVDA 302.5C exited for -5.43% as it reversed and failed upward trend -- Who wants trade recaps?	0	0	3
2021/12/29	12:34:41	$MSFT out $-80	0	0	1
2021/12/29	12:32:34	Should have kept my $msft puts lmfao	0	1	1
2021/12/29	12:32:15	$MSFT long put scalping ,,,	0	1	1
2021/12/29	12:31:31	$MSFT testing programmed support here	0	0	1
2021/12/29	12:31:26	$MSFT now 339.86!	0	0	1
2021/12/29	12:31:14	Puts flooding in on $MSFT	0	0	1
2021/12/29	12:29:55	$MSFT forming a Falling Wedge near an area of demand. If it breaks through support trendline, the pattern is invalidated. #MSFT	0	0	1
2021/12/29	12:24:37	@hkuppy What do we do with the names we believe have a future? I?€?m sure there is a $MSFT or $AMZN in there (perhaps overvalued). When do you stick your nose in?	0	0	2
2021/12/29	12:18:04	????High risk lotto???? $MSFT 12/31 345c .59 ish ????	0	5	1
2021/12/29	12:17:54	The Microsoft Surface Tom Brady pitched in that video did not break, Selling point b/c it still works Brady tough $MSFT @dee_bosa	0	0	1
2021/12/29	12:14:35	$MSFT out $-100	0	0	1
2021/12/29	12:11:06	$MSFT long put scalping	0	0	1
2021/12/29	12:08:33	$MSFT with seemingly absorption around the swing highs on the hourly, pressures the stock in the moment.	0	0	1
2021/12/29	12:08:04	$RAIL $RAIL.CN "Railtown Accepted into the Microsoft Partner Network and Microsoft for Startups Program" #tech #fintech #saas #microsoft $msft #stock #stocks #market #stockstowatch #StocksToTrade	1	2	3
2021/12/29	12:05:50	@TradersParadise $MSFT 340 puts	0	0	1
2021/12/29	12:04:58	Microsoft Corporation traded 3% above it's 50 DMA and 19% above it's 200 DMA $MSFT	0	0	1
2021/12/29	12:02:12	honestly $MSFT can be swung for the downside, though $340 trim would be smart	0	0	1
2021/12/29	12:00:38	When did LinkedIn become a autobot cesspool for spamming unsolicited garbage advice and offers. Does that shit really work? I think i'm done with that platform. Wake up $MSFT protect your investment !	3	77	1
2021/12/29	11:57:37	Stop $msft	0	2	1
2021/12/29	11:57:15	was looking at $RBLX and was reminded of when public sentiment was so sour on $MSFT buying Minecraft for $2B! lesson for me is to discard initial reactions quickly	0	2	2
2021/12/29	11:55:02	@JBoyd_TDA I'd like it to go up so I vote "up"! It could go up since it is above the 10 period moving average and did a MA crossover yesterday. What a year it has been for $MSFT: up 56%. Thank you Satya Nadella!	0	1	1
2021/12/29	11:44:51	$MSFT showing another rejection off 78.6% daily fib level	0	0	1
2021/12/29	11:40:40	$msft	0	0	1
2021/12/29	11:39:03	$MSFT we keep going lower! second add was at 343.4, now 340.7	0	0	1
2021/12/29	11:31:43	@RedDogT3 I wish people would stop doing this. $appl is up 35%, $msft 53%, etc. The big winners are far higher. LCID up 263% FTNT up 144% MRNA up 132%. NVDA 127%	0	1	2
2021/12/29	11:11:26	Former Xander ceo saying $t could not get it together m&amp;a wise, $msft was always a better fit, and he knew it from day one is an unusual way to publcily talk about your acquirer.	0	0	2
2021/12/29	10:49:47	Tech bouncing back real nicely right here. Did you catch the bounce? We caught $MSFT, $NVDA, $TQQQ day trades.	0	0	3
2021/12/29	10:48:10	@saxena_puru @NickGiva The retailers acting as capital catalysts during rallies won't be buying UST's. Institutions absolutely will when the index cracks. Managers are incredibly price sensitive because they want man fee. Still need to take $MSFT and $AAPL out back and give them the ol Yeller treatment	1	0	2
2021/12/29	10:42:54	Waiting for entry on some $MSFT puts (2 weeks out to expiry). Above $345 only. If not, then time to move on.	1	0	1
2021/12/29	10:41:01	forgot to update, $MSFT low was 341, can hold still but trim somte if heavy	0	0	1
2021/12/29	10:38:30	Damn $MSFT looks like a head &amp; shoulders forming..	0	0	1
2021/12/29	10:37:38	In The Group 3 live analysis session today, talked about $GOOGL and $MSFT ralling in an expanded flat connector, we like to buy them lower. #Elliottwave #Trading #Stocks	0	0	2
2021/12/29	10:35:30	$MSFT is really the golden child.	0	0	1
2021/12/29	10:13:01	$APPL, $GOOGL, and $MSFT my only greens this morning. Large cap tech still holding the line.	0	0	3
2021/12/29	10:12:44	@EdJaworowicz @petenajarian $MSFT buying back billions in stock, always raising dividends, future growth, Satya Nadella, what's not to like, this is not your fathers Steve Balmer $MSFT, ZUNE ANYONE??	0	0	2
2021/12/29	10:12:08	there's the spike down $MSFT 342.4	0	0	1
2021/12/29	10:08:28	@EdJaworowicz @petenajarian $MSFT GIDDYUP	1	1	1
2021/12/29	10:08:16	$msft will hit calls if over 344	0	0	1
2021/12/29	10:07:26	can take another $MSFT put here now 343.4	0	0	1
2021/12/29	10:05:05	$msft notable strength. Close to a breakout	0	0	1
2021/12/29	10:02:56	And ???? $MSFT. Whoops!	0	1	1
2021/12/29	10:02:13	Most Active EQTY Option Highest % Vol Increase $MSFT Contracts:53026 Vol ^ %95.33 Calls %78.02 Puts %21.98 Highest Daily Vol $FCEL Contracts:96157 Vol ^ %1283.68 Calls %38.30 Puts %61.70	0	0	2
2021/12/29	9:56:56	$ZM business model is dead - no chance against $MSFT	0	1	2
2021/12/29	9:54:34	@Striff17 @johnscharts @Ed_Hale @pawan1234o @VijayBhallaMCC @trijoey $MSFT $AAPL moving up to test near term resistance. posted charts yesterday. Long both in few LT accts. Long MSFT in Trading accts.	1	2	2
2021/12/29	9:52:04	$MSFT niiiiice!	0	0	1
2021/12/29	9:52:03	entry $MSFT 345c @ 1.85	0	3	1
2021/12/29	9:51:44	$MSFT $AAPL $GOOGL holding up the markets ?€? sounds very safe ????	0	4	3
2021/12/29	9:51:36	$ZM business model is dead - no chance against $MSFT	0	0	2
2021/12/29	9:49:57	$MSFT probing possible opening range high break along 343	0	1	1
2021/12/29	9:48:19	$msft gonna start "springing" from a 38 multiple base now for another leg? We'll see. I'm watching here as it trades in the $342.50 area.	1	0	1
2021/12/29	9:41:35	$MSFT 345c ???????????€???€???€	0	0	1
2021/12/29	9:40:14	took $MSFT put at 343.2 - indices strong though	1	1	1
2021/12/29	9:39:14	$COST 570 resistance, $MSFT upside	0	1	2
2021/12/29	9:37:01	Xi X, Poo AN, Chou SK (2007). Support vector regression model predictive control on a HVAC plant. Control Engineering Practice, 15: 897?€?908. @BillGates $MSFT	0	0	1
2021/12/29	9:36:50	Tang R, Wang S (2019). Model predictive control for thermal energy storage and thermal comfort optimization of building demand response in smart grids. Applied Energy, 242: 873?€?882. #Holistic #Transformation #SmartCities #AI $ORCL $MSFT @business $TSLA	0	0	3
2021/12/29	9:36:48	Tang R, Wang S, Yan C (2018b). A direct load control strategy of centralized air-conditioning systems for building fast demand response to urgent requests of smart grids. Automation in Construction, 87: 74?€?83. #Holistic #Transformation #SmartCities #AI $ORCL $MSFT @business $AMD	0	0	3
2021/12/29	9:36:47	Tang R, Wang S, Shan K, et al. (2018a). Optimal control strategy of central air-conditioning systems of buildings at morning start period for enhanced energy efficiency and peak demand limiting. Energy, 151: 771?€?781. #Holistic #Transformation #SmartCities #AI $ORCL $MSFT	0	0	2
2021/12/29	9:36:45	Tang R, Wang S, Gao D, et al. (2016). A power limiting control strategy based on adaptive utility function for fast demand response of buildings in smart grids. Science and Technology for the Built Environment, 22: 810?€?819. #Holistic #Transformation #SmartCities #AI $ORCL $MSFT	0	0	2
2021/12/29	9:36:44	Smarra F, Jain A, de Rubeis T, et al. (2018). Data-driven model predictive control using random forests for building energy optimization and climate control. Applied Energy, 226: 1252?€?1272. #Holistic #Transformation #SmartCities #AI $ORCL $MSFT @business	0	0	2
2021/12/29	9:35:07	@ricardo_baku I own $MSFT $AAPL which are trading at very high multiples and $FB which is a hold for me now.	0	1	3
2021/12/29	9:34:15	IT's boring but bought $MSFT as it looks like it wants to push to new highs. Like the ability to have a tight stop	0	12	1
2021/12/29	9:26:59	$AMZN accounts for 40% of Internet traffic. ???? $MSFT &amp; $GOOGL alone account for 20% of the gains in the S&amp;P 500 this year. ???? ?€? Frank Holland, Fast Money 12/28/21 #TradersEdge	0	0	3
2021/12/29	9:26:38	Even $aapl is 32 times earnings we know. $msft? 38 times. So near peak cap, they're attaining one of their highest multiples. Rates gotta behave with that condition or they play vol havoc.	0	0	2
2021/12/29	9:22:36	Morari M, Lee JH (1999). Model predictive control: past, present and future. Computers &amp; Chemical Engineering, 23: 667?€?682. $ORCL $TSLA $MSFT	0	0	3
2021/12/29	9:22:31	Li S, Peng J, Tan Y, et al. (2020). Study of the application potential of photovoltaic direct-driven air conditioners in different climate zones. Energy and Buildings, 226: 110387. #SmartCities $ORCL $GOOG $MSFT	0	0	3
2021/12/29	9:22:30	Li W, Xu P, Jiao F (2016). Optimal demand response strategy of a portfolio of multiple commercial buildings: Methods and a case study. Science and Technology for the Built Environment, 22: 655?€?665. $ORCL $MSFT $JPM	0	0	3
2021/12/29	9:22:28	Li Q, Meng Q, Cai J, et al. (2009). Predicting hourly cooling load in the building: A comparison of support vector machine and different artificial neural networks. Energy Conversion and Management, 50: 90?€?96. #RealValue #Reasoning $ORCL $MSFT $TSLA	0	0	3
2021/12/29	9:03:59	$MSFT LONG over 344 $NVDA holds above 300, it can retest 309, 313 upside $ROKU Watching for 238 break, upside room to 245	0	1	3
2021/12/29	8:32:51	@10BaggerDan Not $TSLA. They've got lot going for them not like $MSFT or other you listed.	1	0	2
2021/12/29	8:01:06	$MSFT Twitter Sentiment on 28 Dec 2021 was: ??? Positive 39.8% ??? Negative 13.8% ??? Neutral 46.4% ????????????????????????????????????????????????????????????	0	0	1
2021/12/29	7:11:39	$MSFT	0	0	1
2021/12/29	5:17:25	@u_plus_k @Invesquotes @ayeshatariq That's an awesome overview, thank you for sharing ???? It's funny that he names $IBM as part of switching costs based on fear. I agree with him up till Amazon gave the world #AWS Hence, management seeing this coming and jumping on it is an even better moat, i.e. $MSFT	0	2	2
2021/12/29	4:57:11	@jaynemesis And $MSFT	0	1	1
2021/12/29	0:41:41	@gurgavin $msft $amd and $nvda that whole sector fakes me out everytime I don?€?t know why but I can?€?t play it	0	0	3
2021/12/28	22:37:35	@voilatility So your thesis is that stocks like $MSFT will never retreat more than 5-10% over their lifetime?	0	0	1
2021/12/28	22:35:48	@KessInvesting Hoping $MSFT $RIVN will be over trades considering mkt sentiment but will see how tomorrow opens	1	1	2
2021/12/28	21:55:12	@Stimpyz1 @Rasennae @SehrLangsam2 @LukeGromen @SamanthaLaDuc @michaelbkrause @42macroDDale @rubecube12 $MSFT is also overvalued.	0	3	1
2021/12/28	21:25:09	@FuzzySec I?€?d switch to Windows with WSL2 completely if $MSFT could ever nail hi-res font rendering the way Apple has. The difference in eye strain is real.	0	0	1
2021/12/28	21:21:27	@WealthBrah $MSFT	0	0	1
2021/12/28	21:15:45	@RHODESA123 $MSFT ????	0	0	1
2021/12/28	21:12:05	$MSFT will win the race to implement AR/VR technology into business settings. Ex: Helping engineers build new projects - on some Tony Stark shit. @Microsoft	0	1	1
2021/12/28	20:49:18	@JPATrades $AAPL $MSFT $AMD	0	0	3
2021/12/28	20:30:33	@10BaggerDan Nope. Bell weather techs like $MSFT and $GOOG will lead.	0	0	2
2021/12/28	20:01:55	@MarketRebels $MSFT, $TSLA, $AMZN	1	6	3
2021/12/28	20:00:23	My biggest investing mistake this year, albeit my first year investing, was thinking FAANG and $MSFT were in their ninth innings. On the bright side, I did invest in $NVDA and $TSLA.	2	0	3
2021/12/28	19:57:21	@ontheslabs @umarashraf28 I need this for $nvda $amd and $msft to remind me to stay away. That sector is a loser every time for me historically	0	1	3
2021/12/28	19:32:38	$MSFT Calls above 344.40 Puts below 340.00	0	1	1
2021/12/28	19:15:23	@AdithiaKusno @spiralcal @SethCL of Course SPX AD is quite stronger.. it's chock full of heavy allocations to $AAPL, $MSFT $GOOGL, etc- Meanwhile Nasdaq AD has sunk to lowest since Spring of 2020- Let that sink in a bit	0	2	3
2021/12/28	19:08:14	@AlphaInvestor4 @RajaK10296047 Not all growth stocks that fall 50-60% are $AAPL $MSFT $TSLA, many will not and have not recovered their all-time high. There are far more losers when stocks tanks more than 50-60% than winners in that group.	1	0	3
2021/12/28	19:05:49	@AlphaBetaAnil @RajaK10296047 $AAPL $MSFT $TSLA and many more winners had 50% drawdowns multiple times. This sounds smart to sell on top or avoid drawdowns.	1	1	3
2021/12/28	19:00:14	@fulgrownbabyman Microsoft has the hololens for AR. Xbox has no VR. A combo headset of the 2 would be sick. @MicroVision $MVIS is in every HL unit and has the tech to help with this. $MSFT is already a $GME partner...I'd LOVE to see it.	0	1	3
2021/12/28	18:50:56	Microsoft Corporation traded at 341.25 with volume -42% below average $MSFT	0	0	1
2021/12/28	18:41:22	@cadeinvests $MSFT $PW $MCB	0	1	3
2021/12/28	18:33:44	@realwillmeade looks like it might be a nice low vol pull back in $msft. Maybe volume will step in tomorrow and continue the run.	0	0	1
2021/12/28	18:30:09	Fernandez, H., Pierre, G., &amp; Kielmann, T. (2014). Autoscaling web applications in heterogeneous cloud infrastructures. In IEEE International Conference on Cloud Engineering, Boston (pp. 195?€?204) @satyanadella @Microsoft $MSFT	0	0	1
2021/12/28	18:29:44	Molt?€? o, G., Caballer, M., Romero, E., &amp; de Alfonso, C. (2013). Elastic memory management of virtualized infrastructures for applications with dynamic memory requirements. Procedia Computer Science, 18, 159?€?168. #DeepLearning #ComputerSciencee $ORCL $MSFT	0	0	2
2021/12/28	18:04:05	@darjohn25 Highly recommend Chromium (super lightweight) or Brave browser. $MSFT edge almost as bad as Chrome. Only difference is $MSFT stealing your browsing habits data vs $GOOGL	0	0	3
2021/12/28	17:56:15	@The_Stock_Blog @aktieuniverset Never the less , these stocks are hype / Twitter stocks , due to inflation and general ecomics I am out . Taking some $MSFT and $ AMZN instead	0	1	1
2021/12/28	17:50:56	@BoaTrading $MSFT &amp; $F	0	1	2
2021/12/28	17:42:24	3) Satya Nadella, CEO of the high-flying stock $MSFT, sold half of his stake to "diversify his portfolio" $WISH	0	1	2
2021/12/28	17:26:21	@StockMarketNerd Agreed. Majority of stocks in a PF won?€?t last that long b/c most of gwth stocks won?€?t be like $AMZN, $MSFT, or even $NFLX. Goals vs reality, that?€?s why we need to continuously monitor the biz of each stock, &amp; we need to have a basket of stocks that may be adjusted at times.	1	2	3
2021/12/28	17:24:06	@shahil_21 I have my eyes on $MSFT $DLTR $UPS	1	1	3
2021/12/28	16:52:45	@WOLF_Financial @finance_hipster $MSFT	0	2	1
2021/12/28	16:45:57	@axelroark And $MSFT was an absolute beast of a company in 1999. It's a good company now, but it may have been the best company in the market back then.	0	3	1
2021/12/28	16:45:36	@BahamaBen9 I thought $MSFT was already FAANG, even if not literally???? My bet would be $SE. Fast growing TAMs due to fast emerging economies in SE Asia. It certainly has the optionality it takes.	0	4	2
2021/12/28	16:35:40	Microsoft?€?s $MSFT stock price has gone up 6.9 %.?€? since the New Orleans Saints beat the Tampa Bay Buccaneers on December 19, 2021 when Tom Brady angrily through down his Microsoft surface pro.	0	1	1
2021/12/28	16:26:58	@Trading_Sunset $MSFT, $AMD, $AMZN Thank you!	0	0	3
2021/12/28	16:20:56	$MSFT Below Avg Volume Daily appearances since 2010: 150 Close 5 days later ??: Avg: 0.68 SD: 4.01 Worst: -14.80 Best: 21.24 10 days later: Avg: 2.15 SD: 5.66 Worst: -17.06 Best: 28.86 30 days later: Avg: 5.23 SD: 7.57 Worst: -10.71 Best: 36.71	0	0	1
2021/12/28	16:20:34	@TLPrivate_ I feel this was a shi*** day. Yesterday I trimmed 1/3 of pos. Tdy I sold rest to protect EC. EC still up however. Yesterday I watched video on market cycles, so I wanted to enter $MSFT and $NVDA tdy and tried to hit the stress test low like in the video. It was too volatile?€?.	0	2	2
2021/12/28	16:10:40	Mentioned Stock/Options Recap 12/28 $SPY calls (no entry) $MSFT puts ???? Need to work on only quality trades as well as better entries Starting to find a nice groove cutting losers quick #WINORLEARN Peace and Love!	0	1	2
2021/12/28	16:00:49	Down about 8% of my account with $AMZN $FB &amp; $MSFT calls loaded up for tomorrow. LFG	1	0	3
2021/12/28	15:50:59	$XLK is also an attractive short given the overextension in $MSFT and $AAPL which are more than 40% of the index... The only potential problem is that they breakout to a new ATH soon, which cannot be ruled out given the irrational bullishness of those stocks.	0	1	3
2021/12/28	15:48:59	@MoneyJrod My family takes shots at my decision to invest. They had enough in the 80?€?s to purchase 20k shares of $msft at ipo.	0	1	1
2021/12/28	15:47:43	$MSFT Closing greeeen baby ????	0	0	1
2021/12/28	15:38:38	$MSFT 02/04/2022 $365 CALL SWEEP opened A Volume: 200 OI: 11 Prem: $53,400 #stockmarket	0	1	1
2021/12/28	15:30:08	TICKER: $MSFT SIZE: 294,100 PRICE: $341.99 TIME: 15:16:24 AMOUNT: $100,579,259	0	0	1
2021/12/28	15:29:49	Repeat $MSFT ITM LEAPS bull sweep - 2024 calls	0	4	1
2021/12/28	15:19:57	$MSFT Possible puts if it can't hold $340 to $335, $333, $330	0	2	1
2021/12/28	15:16:28	????Dark Pool Print???? Symbol: $MSFT Size: 294.1K shares Price: 341.99 Total: $100.6M	0	2	1
2021/12/28	15:15:35	Stopped out of $DDOG. Still in $MSFT and added to $TSM	0	1	3
2021/12/28	15:08:21	@decepticon2050 It?€?s just comparative value $MSFT and $GOOG are fully valued imo and $ZM has been sold as a virus play focused on one segment that is going to have secular growth.	0	0	3
2021/12/28	15:07:55	$MSFT was hoping this would close flat by EOD. At least it?€?s only Tuesday. ????	0	0	1
2021/12/28	14:59:27	Tough market today with all the flush outs or liquidity breaks or whatever is going on. $MSFT on the 5r yikes. We like to keep the stops tight but today they getting taken out a lot and quick.	0	2	1
2021/12/28	14:52:16	@MctenyXO_ Buy $msft	1	1	1
2021/12/28	14:47:28	@MarketRebels $AMD, $XLNX, and $MSFT	0	1	3
2021/12/28	14:32:51	@jimcramer has a saying about $aapl. Don't own it, trade it. Starting to feel the same way about $amzn. Jassy and co takeover similar to Nadella at $msft and w/incredible and seemingly durable growth in ads + cloud, this could easily be $2T+ long-term imo	0	0	3
2021/12/28	14:06:54	@onlybios actually a good part of the markets are substantially off their highs, with biotech being one of the worse sectors. Prob will c some profit taking in high flyers like $aapl $msft etc after the 1st of the year.	0	0	2
2021/12/28	13:55:37	Microsoft Corporation traded 4% above it's 50 DMA and 20% above it's 200 DMA $MSFT	0	0	1
2021/12/28	13:43:45	@ohcapideas @CapitalMilitia @JohnBlairII I think more foreigners could identify Seattle than Atlanta... $MSFT $AMZN $SBUX and Nirvana is a pretty heavy a-list. But still arguably fringe. How many Americans know the 10th biggest city in France, Germany, or England?	0	1	3
2021/12/28	13:33:12	Homer A, Sharp J, Brader L, Narumoto M, Swanson T (2014) Cloud Design Patterns(Corbisier R, ed.). Microsoft, Washington. @satyanadella #CloudComputing $MSFT	0	0	1
2021/12/28	13:30:56	looking for $MSFT and $AAPL to rescue this market	0	2	2
2021/12/28	12:54:53	$MSFT 345 @ $1.20	0	2	1
2021/12/28	12:49:49	thank you $DIS &amp; $MSFT. don?€?t like $MSFT double/triple top formed	0	1	3
2021/12/28	12:48:33	Haven?€?t day traded in forever, but saw opportunities on my watchlists when reviewing some swings. Scalped $DIS, $MSFT calls this morning &amp; the $SPY dip ~20 minutes ago. 25%+ returns with a super tight 0.03 trail stop from Mark. I forgot how fun printing money is lol	0	5	3
2021/12/28	12:33:36	RISKY: $MSFT 350c at .31 SWING (small position)	0	0	1
2021/12/28	12:31:41	$MSFT 345c 12/31 1.27 Swing	0	6	1
2021/12/28	12:29:13	@BarrySchwartzBW Amazon Alt ( 50% $MSFT 50% $TGT + divi ) outperforming $AMZN )	0	2	3
2021/12/28	12:18:55	$MSFT on the way back up ??? #AMC	0	0	1
2021/12/28	12:14:37	M@F@s have a grip on $MSFT #stockmarket #stockmarkets	0	0	1
2021/12/28	11:58:51	@teslafsdbeta If I could I would definitely buy some $MSFT	0	1	1
2021/12/28	11:40:12	$HIMX today we may see a -ve day.... but bulls will buy it up once it stabilizes... $MSFT $AMD all down ??? #AMC	0	0	3
2021/12/28	11:39:45	$msft puts anyone?	0	0	1
2021/12/28	11:30:34	Anyone look at the $msft outlook ?€?organization?€? tab and realize how long the ladder really is? Fun stuff.	0	0	1
2021/12/28	11:29:48	$SPY $MSFT $APPL today is a shit show?! What's causing this?	0	0	3
2021/12/28	11:24:30	$MSFT about to reload the boat ???? ???? #AMC	0	0	1
2021/12/28	11:09:55	@SaaScalSiakam @breadcrumbsre Yup I would think every major tech player would take a look. Even $MSFT, $FB (couldn't from antitrust stigma), etc.	0	1	2
2021/12/28	11:02:34	Most Active EQTY Option Highest % Vol Increase $MSFT Contracts:124551 Vol ^ %97.31 Calls %71.44 Puts %28.56 Highest Daily Vol $BA Contracts:93525 Vol ^ %137.20 Calls %75.95 Puts %24.05	0	0	2
2021/12/28	10:50:59	@GerberKawasaki FSD will change everything, as much as DOS was in the 1980s, if not more. $TSLA $MSFT Think of all the applications this technology could have, from self-driving merchandise trucks and mail-deliveries, to self-directed robots in plants and households?€? This is crazy !	1	0	2
2021/12/28	10:38:13	$msft new ath soon	0	1	1
2021/12/28	10:22:28	Hedging existing short DEC 31 340P with BTO $MSFT DEC 31 335P for .83 debit	0	0	1
2021/12/28	10:21:04	@SJosephBurns Steve, if he has ~$200 billion now, we can deduce that in the absence of his consumption and any $$$ given away (charities, etc.) that his investments made with the proceeds from $MSFT . . . grossly underperformed. Taxes paid on gains, for sure . . . but we all suffer those.	0	0	1
2021/12/28	10:20:09	TICKER: $MSFT SIZE: 158,233 PRICE: $343.0 TIME: 09:56:11 AMOUNT: $54,273,919	0	0	1
2021/12/28	10:16:22	Added to existing $MSFT position BTO DEC 350C for .83 debit and STO DEC 31 340P for 1.62 credit ???? #AMC	0	0	1
2021/12/28	10:10:58	@ibuystonk @GerberKawasaki Exactly, the VR race is unknown, $MSFT has been putting R&amp;D into it for a while now. In fact their business apps integrate already with some level of VR. (see Chevron success case of petrol platform maintenance).	0	1	1
2021/12/28	10:02:23	Most Active EQTY Option Highest % Vol Increase $BABA Contracts:35412 Vol ^ %82.95 Calls %77.60 Puts %22.40 Highest Daily Vol $MSFT Contracts:74951 Vol ^ %135.38 Calls %73.23 Puts %26.77	0	0	2
2021/12/28	10:00:17	$MSFT $AAPL will forever be the GOATs	0	1	2
2021/12/28	9:59:45	Added to existing $MSFT position BTO DEC 350C for .83 debit and STO DEC 31 340P for 1.62 credit	0	0	1
2021/12/28	9:58:39	Web 3 is supposed to be fully individualized internet experience where users aren?€?t prone to cookies and data theft. On the other hand it looks like $FB and $MSFT and other big tech are getting an early foot in the door to monopolize. I think I?€?m over it.	0	0	2
2021/12/28	9:55:56	$MSFT needs 344 next to test 346, dip got bought up, looks strong $IWM at 225, above can move to 230 $FB near the highs still, best to base near 352 to move to 356, 359 next	0	0	3
2021/12/28	9:53:22	$MSFT defended 340 level......back near the high now.....345-350 is coming	0	1	1
2021/12/28	9:25:51	@BillStonks @masterly_in $FROG is growing at 30% but it's still richly valued for a second-tier Saas stock at 20X LTM rev. Took a look and I won't invest in the DevOps space. Too many competitors chasing too few devs and no optionality to increase TAM. I would just go $MSFT (GitHub) here.	0	2	2
2021/12/28	9:18:39	$AAPL holds 179.50-180 should be a great sign. $MSFT setting up for a ATH push if dips continue to get bought.	0	0	2
2021/12/28	9:17:51	$MSFT why did this drop almost 2$ pre market? ??? #AMC	0	0	1
2021/12/28	9:08:33	Myabe $MSFT instead of $AMD	0	0	2
2021/12/28	9:03:23	@7Innovator $MSFT $AMZN	0	7	2
2021/12/28	8:54:10	$FB $MSFT are these two tracking each other? Notice similar price action since they confirmed to be working together on Metaverse workspaces-Teams integration ???? #AMC	0	0	2
2021/12/28	8:52:31	$MSFT testing resistance soon for the 3rd time. No volume signal yet, would reject today or tomorrow without it. Going to be watching closely. Calls &gt; $345 I would say. Puts &lt; $340	0	0	1
2021/12/28	8:47:03	Think I?€?m ready for a $MSFT leap. Chart is setting up perfectly.	0	1	1
2021/12/28	8:21:48	$MSFT lol if you like using Windows then you enjoy mediocrity and buggy garbage ???? #AMC	0	0	1
2021/12/28	8:20:30	@petenajarian GOOD MORNING PETE, you have been right on $msft all the way PETE, giving you a MINNESOTA MICROSOFT MONSTER GIDDYUP	0	1	1
2021/12/28	8:06:43	@unusual_whales Yes, this is easy. longterm $MSFT is reliable like clockwork.	0	1	1
2021/12/28	8:01:18	$MSFT Twitter Sentiment on 27 Dec 2021 was: ??? Positive 37.0% ??? Negative 14.5% ??? Neutral 48.5% ????????????????????????????????????????????????????????????	0	0	1
2021/12/28	7:45:45	@XxTradeMaster69xX will look at the margins and revenue. It?€?s identical e to $MSFT if anything $NVDA is over valued. Almost tripled in a year. ???? #AMC	0	0	2
2021/12/28	7:37:58	$MSFT high chance this reaches previous ATH 349 prior to taking a much needed break before continuing its run. ???€ #AMC	0	0	1
2021/12/28	7:36:40	$MSFT high chance this reaches previous ATH 349 prior to taking a much needed break before continuing its run.	0	0	1
2021/12/28	7:27:42	$MSFT Im isn't worried about the dip in price. Hang in there and do not sell. is bulls know what?€?s up and so do you!???? $WIMI $GOOGL ??? #AMC	0	0	3
2021/12/28	7:26:26	$AAPL $MSFT crash proof stocks ???? #AMC	0	0	2
2021/12/28	7:24:41	I know it's $MSFT but still, something has got to give soon, surely.	0	1	1
2021/12/28	7:10:27	$MSFT $400 ???? #AMC	0	1	1
2021/12/28	6:06:42	$MSFT give me 360 before year end baby ??? #AMC	0	0	1
2021/12/28	5:47:53	@JudgeAnderson $MSFT ??? #AMC	0	0	1
2021/12/28	5:31:00	$MSFT are we going to see 345?!?! ??? #AMC	0	0	1
2021/12/28	5:27:11	$MSFT are we going to see 345?!?! ???? #AMC	0	0	1
2021/12/28	4:16:54	$MSFT 343 already LMAOOOOOO ??? #AMC	0	0	1
2021/12/28	4:09:44	Jassy will do to $AMZN what Nadella did to $MSFT, just have patience. it takes time to move mountains. anyone looking for a quick multi bagger look elsewhere. ??? #AMC	0	0	2
2021/12/28	4:08:07	@CEOvonGold @Joehark54 I had this same take back in 2003 over $MSFT.....sold out due to over crowded trade and valuation....oh but another investor is in the same spot....history tends to repeat itself....especially in the free markets.:)	0	0	1
2021/12/28	4:03:55	$MSFT gimme 350 today ???? #AMC	0	0	1
2021/12/28	2:40:58	$MSFT Homerun token. That is all. ??? #AMC	0	0	1
2021/12/28	2:17:30	Couple levels I wrote for 12/28 $NVDA calls &gt; 312.75 | puts &lt; 305.98 $MSFT calls &gt; 344.20 | puts &lt; 340.70 Haven?€?t gotten a chance to do other DD yet but I?€?ll add levels as I see (for AMD and maybe 1 other)	0	0	2
2021/12/28	2:12:41	@DanHudgin $GOOGL and $MSFT. I hold only Google.	0	1	2
2021/12/28	2:11:32	@umarashraf28 $msft	0	0	1
2021/12/28	1:21:13	$MSFT at this rate mangoes are going to cost more than MSFT! ????	0	0	1
2021/12/28	1:12:47	@_SharkTrader $MSFT a few weeks ago a lot of people were watching it, ended up being a fake out and just trading sideways most of the day	0	1	1
2021/12/28	0:15:20	$MSFT does max pain theory not apply to mega caps? ???	0	0	1
2021/12/27	23:53:39	$MSFT not complaining, still have 1000 shares at $17 ???	0	1	1
2021/12/27	23:48:28	$SPY $AAPL Buy SNIPF stock, 0.25 right now $MSFT ???	0	0	3
2021/12/27	23:45:02	@InnocenceCapit1 @buccocapital $MSFT	0	0	1
2021/12/27	23:32:40	someone straddled the $MSFT $340s for march?€?.if you know what i know say hello ???€	0	0	1
2021/12/27	23:01:31	$MSFT beautiful tripple top ???	0	0	1
2021/12/27	22:49:52	My $MSFT calls went BRRRRRR today	0	2	1
2021/12/27	22:44:14	@hotdish4supper @petenajarian $MSFT @satyanadella has strong vision and growth plans .	0	2	1
2021/12/27	22:43:22	@Mg16482705 @petenajarian I don?€?t think $Msft can acquire $Nvda ?€?	0	0	2
2021/12/27	22:39:22	@BullTrendz Amy new levels to watch for $AAPL $MSFT or $AMD?	0	1	3
2021/12/27	22:24:04	$MSFT 340.1-337.9 ???? #RecvProfit	0	0	1
2021/12/27	22:10:42	@GregBaseman @NotGuruGruden In replaying the chart, $MSFT flushed to $335.45 at open before ripping higher. I am new to it, but I assume when it crosses under the target number then you place a limit order for the targets indicated.	0	0	1
2021/12/27	21:51:34	$MSFT ?€? broke above 339 hard resistance and closed above 342 . For tomorrow 12/28 if it holds above 339 -341 level for the first hour, it will run another 4-7 points. Above 349, can set up for 10+ points in 2 weeks. If $MSFT &lt; 338, avoid calls and wait for next set up to bounce	0	2	2
2021/12/27	21:20:09	$AAPL $MSFT $UVXY Yall know what happens when we see low volume melt up while seeing outflow &amp; ATH?€?. Get ready to make great gains shorting! ??? #RecvProfit	0	0	3
2021/12/27	21:08:33	Hey all! Today?€?s 0DTE held to expiration paid out $175. That and the $200 made selling the 7DTE alert made for a great start to the week! Check out the link in my bio for info on subscribing and getting a week of alerts FREE! $AAPL $TSLA #OptionsTrading $MSFT	0	0	3
2021/12/27	20:58:57	@BillBrewsterTBB @InvestmentTalkk Fits well alongside other compounders you seem to like to hold while still being an industry you probably don't have exposure to. Trading at a very reasonable multiple (lower than $MSFT) by my estimates while growing considerably faster. Large runway for profitable reinvestment.	0	3	1
2021/12/27	20:57:31	Bought a ton of $MSFT, $GOOG and $AAPL on my IRA account today. Life?€?s good.	0	0	3
2021/12/27	20:48:11	@nycmarek I did hear that, actually. Buy, even in a bad, unexpected case of illness or disease or emergency, the world?€?s markets nonetheless run to the safety of top-name stocks, exactly like $AAPL &amp; $MSFT	0	0	2
2021/12/27	20:30:37	@GilmanHill Clipping almost a 10% yield on my $MSFT.	0	1	1
2021/12/27	19:55:07	@FiSurgi True healthy companies can pay a dividend, $APPL and $MSFT lead tech in Market Cap and have a Cash Rich position. Most investors also choose DRIP plans ultimately cash is reinvested in good companies	1	2	2
2021/12/27	19:47:43	$msft I?€?ve seen enough low volume double bottoms turn to wedges to the downside..	1	1	1
2021/12/27	19:44:09	Monster day $msft - not much support current?€? picked up some puts eod.. $spy all time high?€? woof	0	1	2
2021/12/27	19:28:57	$MSFT ???? #RecvProfit	0	0	1
2021/12/27	18:59:41	@liathetrader Buy $MSFT hold $MSFT Don?€?t trade $MSFT	0	0	3
2021/12/27	18:59:07	@PassiveCndIncom REALLY Longtime $FB LONG, also longtime $AAPL $MSFT LONG?€? I wish I owned more of all three but was shy to buy the dip this past month ?€?	0	1	3
2021/12/27	18:34:11	$SPY look at $MSFT and $AAPL gettin ready to breakout I to ATH'S Wow what a day!! ???? #RecvProfit	0	0	3
2021/12/27	18:25:07	@j_power1 @Ahm9170 @MarketRebels Yup ISOs expire after 10 years, use them, or lose em Stock was less than $50 when he received Minted money by changing biz model from pay once to recurring revenue Bloomberg type subs model Genius $MSFT looks toppy here, Would also be selling with a 100% return or better	0	0	1
2021/12/27	18:22:28	@MarketRebels Less than $50 when he took over Buy or acquire Low, sell High $MSFT	0	0	1
2021/12/27	17:58:55	@markminervini Link to $MSFT annual report 1999. So anyone can compare growth rates.	0	0	1
2021/12/27	17:58:44	@EBUYUKARSLAN $AAPL $MSFT are the 2 companies to save this planet...	0	1	2
2021/12/27	17:57:06	$MSFT $1000 I?€?m 2027 ??? #RecvProfit	0	0	1
2021/12/27	17:32:59	@rationalwalk If only he had bought $MSFT instead of $IBM	0	0	2
2021/12/27	17:31:16	$MSFT Dip or Rip tomorrow? ???? #RecvProfit	0	0	1
2021/12/27	17:00:57	Does Balmer not get any credit whatsoever for $MSFT?€?s performance? ????	0	2	1
2021/12/27	16:48:15	@lhamtil What domain is the innovation in, and does it vibe with firm culture. One explanation for Kodak missing digital is that their entire culture was driven by people with PhDs in chemistry. Although late, $MSFT has adapted to cloud w/ Azure. Same domain (plus other stuff).	0	1	1
2021/12/27	16:47:22	@special_cheeese does $msft count as boring?	0	1	1
2021/12/27	16:38:30	@MarketRebels $MSFT	0	1	1
2021/12/27	16:37:58	ive dollar cost averaged btc eth and avax since march which has grossed me 45k . interesting how my robinhood is a qtr of that where ive DCA with $msft &amp; apple tesla , same amount , way bigger ROI , started both at the same time biggest change is because of avax	0	0	1
2021/12/27	16:29:52	@saxena_puru Almost all@of these names down 1.5-2+%. Nq_z up huge You?€?re shorting the biggest best names and buying marginal names that are crushed. $AAPL $MSFT $FB would have to fall 15% for your names to ?€?outperform?€?. Probably wouldn?€?t fall as much .	0	0	3
2021/12/27	16:28:15	$AAPL &amp; $MSFT Printed On My Watchlist Today ????	0	0	2
2021/12/27	16:20:13	@DavidGalanBolsa $MSFT y $FB	0	1	2
2021/12/27	16:13:14	@NotGuruGruden ???????????????????? $msft!!! This list was fireeeee	0	0	1
2021/12/27	16:10:05	$MSFT finishes up 2.32% to $342.45	0	0	1
2021/12/27	16:08:37	@StockMKTNewz $MSFT/$AAPL	0	0	1
2021/12/27	16:04:19	The Samosa camp has been killing it in the c-suite. I?€?m rooting for the African American aka the soul food camp to kill it in 2020. $TWTR $MSFT $SOFI @chamath. @RFS_Vista how are we gonna get more blacks in the CEO position? #askingforafriend	0	0	3
2021/12/27	16:02:43	$MSFT finishes up 2.32% to $342.45	1	18	1
2021/12/27	16:01:43	@BullTrendz Any chance you can take a peek at $MSFT ?	0	0	1
2021/12/27	16:01:42	????Dark Pool Print???? Symbol: $MSFT Size: 318.3K shares Price: 342.45 Total: $109.0M	0	0	1
2021/12/27	15:54:05	Best trades of 2021: Buying a 6% position in $MSFT at ~$230, previously had a 1% position. Position is 10% now. Selling $RNG at $260 and buying $FB at $326. 3% position	0	9	3
2021/12/27	15:44:55	$msft the strongest into close	0	1	1
2021/12/27	15:38:03	@BusinessFamous My parents started in 6th grade, I was mowing yards and buying $MSFT sold when I went to college, but the familiarity with stocks paid off later	0	3	1
2021/12/27	15:30:43	$msft possible new ath this week	0	7	1
2021/12/27	15:27:21	Wow $MSFT at the high breaks high	0	0	1
2021/12/27	15:26:18	$MSFT CEO of the decade ??? #RecvProfit	1	1	1
2021/12/27	15:20:46	Santa Rally is here! $SPY Congrats to all who hold $AAPL and $MSFT.	0	0	3
2021/12/27	15:20:05	TICKER: $MSFT SIZE: 100,000 PRICE: $340.82 TIME: 15:18:36 AMOUNT: $34,082,000	0	2	1
2021/12/27	15:04:28	$MSFT 345c 12/31 at 1.30 #swinging ??? #RecvProfit	0	0	1
2021/12/27	14:58:30	$MSFT 345c 12/31 at 1.30 #swinging	0	1	1
2021/12/27	14:55:46	Simple charts with clear strategies are what we like to see. @SunriseTrader is a pro. $MSFT ???????????? ???? #RecvProfit	0	2	1
2021/12/27	14:35:09	Scalped some $NVDA and $MSFT calls. What a day for large caps. Sold out a little too early but still in shares for the indexes	0	0	2
2021/12/27	14:28:31	$msft new highs forth coming	0	0	1
2021/12/27	14:27:29	$SBUX and $MSFT did numbers for us in the discord today. If you want to join drop a like. I?€?ll dm you.	6	16	2
2021/12/27	14:18:31	@calc_guy Many reasons for him to sell though. Gates wanted to do more in life than just run $MSFT forever.	0	0	1
2021/12/27	14:00:48	There goes $MSFT Triangle They Out!	0	0	1
2021/12/27	13:38:16	$AAPL $MSFT continues to lift everything up while many growth stonk continue to bite dust	0	0	2
2021/12/27	13:21:30	$MSFT strong today. Nice 5m shape. Large cap.	0	0	1
2021/12/27	13:08:22	$stbux and $Msft ????????	0	0	2
2021/12/27	13:01:59	Most Active EQTY Option Highest % Vol Increase $MSFT Contracts:215824 Vol ^ %96.68 Calls %71.26 Puts %28.74 Highest Daily Vol $AAL Contracts:96784 Vol ^ %64.78 Calls %53.52 Puts %46.48	0	0	2
2021/12/27	12:39:08	$AAPL $MSFT $TSLA 3 headed monster that keeps on giving	0	0	3
2021/12/27	12:36:06	Only trades I took today came straight off the watchlist ???? I?€?m calling it an early day ???? $RBLX 105c 2.30 - 4.10 | 78% $MSFT 340c 1.70 -3.2 | 88% $QQQ 401c .60 - 1.84 | 206%	1	4	3
2021/12/27	12:34:26	@italianmaster @FidelisLobo @TaylorOgan The only (paper) losses I took in early 2020 were $AAPL and $MSFT turning south in March, but I didn?€?t realize those losses because I kept my shares knowing that they?€?d bounce back. I didn?€?t short Tesla until Musk ran the poll.	0	0	2
2021/12/27	12:28:10	@carsonunderwood They will soon be able to buy India. And then they have a standing army to take on $MSFT	0	0	1
2021/12/27	12:21:55	Inspired by @CJOppel and a healthy dose of boredom I thought I?€?d share my 3 highest YTD (%) total returns for 2021. Two of these positions I first bought in 2021 as well 1. $COST 61% 2. $MSFT 53% 3. $OTCM 38%	0	2	3
2021/12/27	12:20:08	TICKER: $MSFT SIZE: 180,000 PRICE: $339.9 TIME: 11:28:28 AMOUNT: $61,182,000	0	1	1
2021/12/27	12:18:08	@MarketRebels $MSFT	0	0	1
2021/12/27	12:17:21	@ajnogues $MSFT?	0	0	1
2021/12/27	12:06:24	Guckenheimer, J., Holmes, P.: Nonlinear Oscillations, Dynamical Systems, and Bifurcations of Vector Fields. Springer, New York (1983) @Accenture #DeepLearning #Ecosystem #USA @JulieSweet $ACN $MSFT	0	1	2
2021/12/27	12:06:22	Devaney, R.: An Introduction to Chaotic Dynamical Systems. Addison-Wesley Studies in Nonlinearity. Westview Press, Reading (2003) @StanfordHAI #DeepLearning #Ecosystem #USA $MSFT	0	0	1
2021/12/27	12:04:05	$MSFT $AAPL $GOOG inflation goes up mean it bad for growth stocks not these blue chips stocks.. More inflation mean stock price goes up to offset it lol ??? #RecvProfit	0	0	3
2021/12/27	12:02:16	Most Active EQTY Option Highest % Vol Increase $MSFT Contracts:179544 Vol ^ %98.95 Calls %70.63 Puts %29.37 Highest Daily Vol $BABA Contracts:97199 Vol ^ %68.84 Calls %69.76 Puts %30.24	0	0	2
2021/12/27	11:59:29	yeah this had great earnings and following $MSFT into the healthcare tech sector.... I guess it is all bad for $ORCL.... jeez ??? #RecvProfit	0	0	2
2021/12/27	11:51:42	@MarketRebels $MSFT	0	0	1
2021/12/27	11:50:37	$MSFT gap filled 340 and we run to 341 ??? #RecvProfit	0	0	1
2021/12/27	11:35:01	$MSFT gonna give it up yet?	0	0	1
2021/12/27	11:32:19	@skaushi Feels like I should start accumulating some PUTs for Jan 7 expiry as low volume rally continues for the 4th day ???????? Stocks like $AAPL, $MSFT, $TSLA etc rising without much of a reason and just for the sake of indexes to hit ATH again and again ????	0	2	3
2021/12/27	11:31:29	$MSFT .. $XLK .. you?€?ll never let me down. ???? goodnight	0	0	2
2021/12/27	11:30:50	Chen, G., Yu, X.: Chaos Control: Theory and Applications. Springer, Berlin (2003) $ORCL $MSFT $TSLA #TeamBasics @elonmusk	0	0	3
2021/12/27	11:27:42	$SBUX ?????€??????€????. What a great day, only needed $MSFT and $SBUX. Who is banking with me?	0	7	3
2021/12/27	11:16:58	$MSFT ???? #RecvProfit	0	0	1
2021/12/27	11:10:09	TICKER: $MSFT SIZE: 200,000 PRICE: $340.56 TIME: 10:41:04 AMOUNT: $68,112,000	0	1	1
2021/12/27	11:05:22	$MSFT 350 on the horizon?€??€? ???? #RecvProfit	0	0	1
2021/12/27	10:58:46	@satyanadella @Microsoft Windows 12 taskbar combining all windows of browsers is awful to experience. can you restore the display all never combine function? how on earth do you think this is good. this is awful and annoying of combining all opened windows. $MSFT #LETTHEPEOPLEDO	0	0	1
2021/12/27	10:48:36	@SunriseTrader Absolutely crushing it with my $MSFT calls!	0	0	1
2021/12/27	10:40:25	$MSFT watching for a move and hold over 340.68 for next level on my radar. Still hold a full swing in this name	2	11	1
2021/12/27	10:33:47	$MSFT ????????????	0	1	1
2021/12/27	10:33:09	Sold 3/4 of $MSFT 342.50Call for 50%, from 1.40 -&gt; 2.10. Holding small 1/4 position. As long as it holds 339, can move to 342, 346 next	0	0	1
2021/12/27	10:30:48	$MSFT 2-1-2 on the 15! Git boy!	0	0	1
2021/12/27	10:17:48	$MSFT Jesus I forgot about Xbox series X restock and the console selling out in minutes ???€ #RecvProfit	0	0	1
2021/12/27	10:15:59	$TSLA $FB $MSFT CALLS paying me huge! BOOOOOOM! Nice 30k day! Cant complain! ???? #RecvProfit	1	2	3
2021/12/27	10:13:01	$MSFT BTO DEC 31 345C for 1.1 May add depending on price action!!!	0	0	1
2021/12/27	10:10:10	$MSFT went crazy ????	0	0	1
2021/12/27	10:08:12	Stalking $MSFT Seller of Puts to finance upside Calls.	0	0	1
2021/12/27	10:07:17	$MSFT on heat check today	0	0	1
2021/12/27	10:07:15	$LOW 2-1-2 on the 15 back into FTC to the upside! Already 2u on the weekly and green on the monthly! Waiting for a TTO on $MSFT as well @RobInTheBlack #TheStrat	0	0	2
2021/12/27	10:04:43	$MSFT AND $SBUX ALL I NEEDED TODAY?€?????€?????€????	0	6	2
2021/12/27	10:03:58	Almost 200% on runners for $MSFT from last week. Looking for trades everyday &lt; letting plays play out.	1	1	1
2021/12/27	10:03:57	Let?€?s rock $MSFT	0	0	1
2021/12/27	10:03:16	@ClutchBP @Striff17 @johnscharts @Ed_Hale @VijayBhallaMCC $MSFT is paying today as well	0	1	1
2021/12/27	10:02:12	$MSFT hitting psych resistance great spot to scale out most	0	2	1
2021/12/27	10:02:09	@Striff17 @pawan1234o @johnscharts @Ed_Hale @VijayBhallaMCC Good idea on Jan7 calls instead of the Dec31. Will a light Vol week and your stop may easily get hit. $MSFT looks enticing...	0	2	1
2021/12/27	10:01:17	$MSFT $Microsoft Cloud's revenue rose 36% year over year to $20.7 b. Reopening tailwinds and work from home play.Returns plenty of cash to shareholdersMetaverse:one of the original companies in the virtual landscape with XBOX gaming and Minecraft. Renewed expansion of itsAppStore	0	0	1
2021/12/27	10:00:39	$MSFT needs breaking 339, needs to hold. I have a small position of 342.50Call I bought near 338 $NVDA needs a 1 point pop to move to 310	0	0	2
2021/12/27	9:58:48	Gap fill complete on $MSFT	0	0	1
2021/12/27	9:57:40	$MSFT ripper $400c in play? ???€	0	6	1
2021/12/27	9:54:51	$MSFT relative strength tech-side	0	0	1
2021/12/27	9:52:37	@TonoSoler_Bolsa $MSFT	0	1	1
2021/12/27	9:52:06	IM SMOKING THAT $MSFT AND $SBUX PACK TODAY!!!	0	1	2
2021/12/27	9:47:22	Entered $MSFT $340 C @ 1.96	0	0	1
2021/12/27	9:44:11	Scalped $MSFT for easy gains this am. Eyes on $SBUX now.	1	4	2
2021/12/27	9:31:42	Let's get this money $aapl $msft	0	0	2
2021/12/27	9:24:31	$FB watching this name as the Oculus is the number 1 downloaded app on christmas weekend and it?€?s pushing pm $AAPL $MSFT ??? #RecvProfit	0	0	3
2021/12/27	8:01:22	$MSFT Twitter Sentiment on 26 Dec 2021 was: ??? Positive 37.4% ??? Negative 15.5% ??? Neutral 47.1% ?????????????????????????????????????????????????????????	0	0	1
2021/12/27	4:16:29	Microsoft Corporation (MSFT) Forward P/E 37.45 Price/Sales (ttm) 14.75 Profit Margin 38.51% Operating Margin (ttm) 42.14% Return on Assets (ttm) 14.59% Return on Equity (ttm) 49.30% Forward Annual Dividend Yield 0.74% Payout Ratio 25.06% $MSFT	0	12	1
2021/12/27	2:47:51	@FiSurgi My favorite example is still $MSFT 2010-2020 - it was very much a "value stock" in 2010 at 11x PE, because the market thought its best days were behind it, and didn't foresee the cloud business.	0	3	1
2021/12/27	1:38:16	@crypdinho $VXV partnered with $MSFT and Microsoft Azure is partnered with SpaceX.... ????	4	10	2
2021/12/27	0:59:09	$MSFT - let?€?s put this one on our watchlist.. I?€?m looking at 1/21 $350 calls.. but it may dip just a tad.. the daily looks good ???? IMO.. we will see new ATH	0	1	1
2021/12/27	0:37:24	Option watchlist $MSFT: Gap Fill To 339 $UPST: P/C Ratio of .409 + 12/31 155c &amp; 160c OI Increase + High Activity in Call Chains ???? #AMC	0	0	2
2021/12/27	0:36:11	Option watchlist $MSFT: Gap Fill To 339 $UPST: P/C Ratio of .409 + 12/31 155c &amp; 160c OI Increase + High Activity in Call Chains ???? #AMC	0	0	2
2021/12/27	0:35:32	@McTendieSon @YourBoyMilt $MSFT	0	0	1
2021/12/26	23:18:37	2022 part 2 - $FISV $PCOR $MSFT ?€? ??? #RecvProfit	0	0	3
2021/12/26	22:50:53	$GTC $MSFT this ???? #RecvProfit	0	0	2
2021/12/26	21:38:24	@WallStJesus 2022 price target of $320 on $MSFT when its been above that price for about 2 months now. Bold take.	0	11	1
2021/12/26	21:20:56	$MSFT Lets end yr @ 345 and take out 425 nxt yr ???€ #RecvProfit	0	0	1
2021/12/26	21:19:14	$MSFT Lets end yr @ 345 and take out 425 nxt yr ???? #RecvProfit	0	0	1
2021/12/26	20:59:58	@traderkylec As long as your ticker name isn't $MSFT ???? you're doing ok	0	2	1
2021/12/26	20:35:44	@Quarry_Rock $MSFT was the best ala lazy no need to look 50%	0	2	1
2021/12/26	20:29:02	Davies, A., Brady, T., &amp; Hobday, M. (2006). Charting a path toward integrated solutions. MIT Sloan Management Review, 47(3), 39?€?48. $DELL $ORCL $MSFT	0	0	3
2021/12/26	20:05:30	12/27 watchlist ???? $AAPL: CALLS above 176.56 / PUTS Under 174.58 $MSFT: CALLS above 336.2 / PUTS under 334.39	0	0	2
2021/12/26	19:58:49	Harmony's Weekly Watchlist 12/27-12/31 $MSFT 340C over 336.75 | PT: 338, 339 330P under 332.5 | PT: 331.5, 330 $DIS 155C over 154.5 | PT: 155, 156 150P under 152.5 | PT: 151.5, 151 $TSLA 1080C over 1073 | PT: 1075, 1078, 1080 1040P under 1055 | PT: 1053, 1051	2	6	3
2021/12/26	19:52:53	@russell_cramp @GaryKaltbaum @DiMartinoBooth Wait until someone starts selling $MSFT	0	1	1
2021/12/26	19:42:27	Selviaridis, K., Spring, M., &amp; Araujo, L. (2013). Provider involvement in business service definition: A typology. Industrial Marketing Management, 42(8), 1398?€?1410. $MSFT $FB @BradSmi @satyanadella #Wisdom	0	0	2
2021/12/26	19:34:10	$MSFT is up 13,000% in the last 27 years. Think you missed the initial run &amp; never got in 10 years ago? Long &amp;????the good companies. X-mas day price last 10yrs = 11bagger: 2021: $335 2020: $223 2019: $157 2018: $94 2017: $85 2016: $63 2015: $56 2014: $48 2013: $37 2012: $27	1	2	1
2021/12/26	18:14:00	Watchlist for tomorrow $SNAP | $PYPL | $MSFT	0	0	3
2021/12/26	18:03:25	@TonoSoler_Bolsa $MSFT	0	1	1
2021/12/26	17:31:51	K??nzli, M., West, S., Granata, T., Ouertani, Z., &amp; Ganz, C. (2016). The use of ecosystem visualisation to identify value flows at ABB in the context of the internet of things, services and people. Spring Servitization Conference, Manchester. @adenatfriedman @Nasdaq $MSFT	0	0	1
2021/12/26	17:31:39	Ben Letaifa, S., &amp; Reynoso, J. (2015). Toward a service ecosystem perspective at the base of the pyramid. Journal of Service Management, 26(5), 684?€?705. @satyanadella $MSFT $DELL	0	0	2
2021/12/26	17:18:55	D.F. Elliott, K. Ramamohan Rao, Fast Transforms: Algorithms, Analyses, Applications (Academic, New York, 1982) @elonmusk @Tesla #Sustainability #Insight $TSLA @satyanadella $MSFT	0	0	2
2021/12/26	17:09:13	E.O. Brigham, The Fast Fourier Transform and its Applications (Prentice-Hall, Englewood Cliffs, 1988) #Economy #Motivation #USA #People #Community @Nasdaq @adenatfriedman $AMZN $TSLA $MSFT	0	0	3
2021/12/26	17:09:12	R.N. Bracewell, Computing with the Hartley transform. Comput. Phys. 9(4), 373 (July/August 1995) #Economy #Motivation #USA #People #Community @Nasdaq @adenatfriedman $AMZN $AAPL $MSFT	0	0	3
2021/12/26	17:09:12	R.N. Bracewell, The Hartley Transform (Oxford University Press, 1986) #Economy #Motivation #USA #People #Community @Nasdaq @adenatfriedman $ORCL $MSFT $INTC	0	0	3
2021/12/26	17:09:10	N. Aloui, S. Bousselmi, A. Cherif, New algorithm for speech compression based on discrete Hartley transform. Int. Arab J. Inf. Technol. 16(1), 156?€?162 (January 2019) #Economy #Motivation #USA #People #Community @Nasdaq @adenatfriedman $GOOG $MSFT $AMZN	0	1	3
2021/12/26	16:55:17	A. Zakhor, A.V. Oppenheim, Quantization errors in the computation of the discrete Hartley transform. IEEE Trans. ASSP 35(11), 1592?€?1602 (1987) #USA #DataProcessing #Information $GOOG $MSFT #Search #PatternRecogition	0	0	2
2021/12/26	16:55:15	H.V. Sorensen, D.L. Jones, C.S. Burrus, M.T. Heideman, On computing the discrete Hartley transform. IEEE ASSP 33, 1231?€?1238 (1985) @BillGates $MSFT $FB #DeepLearning	0	0	2
2021/12/26	16:22:13	P.R. Uniyal, Transforming real-valued sequences: Fast Fourier versus fast Hartley transform algorithms. IEEE Sig. Proc. 11, 42 (November 1994) $ORCL $GOOG $MSFT #Economy #Connected	0	0	3
2021/12/26	16:22:11	H.V. Sorensen, D.L. Jones, M.T. Heideman, C.S. Burrus, Real-valued fast Fourier transform algorithms. IEEE Trans. ASSP 35(6), 849?€?863 (June 1987) @satyanadella $MSFT	0	0	1
2021/12/26	16:05:28	I. Stewart, Why Beauty Is Truth: A History of Symmetry (Basic Books, 2007) @LisaSu $AMD $MSFT #Wisdom	0	0	2
2021/12/26	15:49:52	@masterly_in I might believe in $MSFT the most rn too, as for future outperformance amongst the larger group. $FB, Meta, has, interestingly &amp; notably, risen 25% across last 1yr too, coming all the way from $260.	0	1	2
2021/12/26	15:13:05	@TonoSoler_Bolsa $MSFT	0	3	1
2021/12/26	15:00:02	B.S. Son, B.G. Jo, M.H. Sunwoo, Y.S. Kim, A high-speed FFT processor for OFDM systems. Proc. IEEE Int. Symp. Circ. Syst. 3, 281?€?284 (2002) #DecisionMaking $ORCL $MSFT $TSLA	0	0	3
2021/12/26	14:48:24	@tradinggrounds $MSFT	0	1	1
2021/12/26	14:35:58	J.O. Smith III, Mathematics of the Discrete Fourier Transform (DFT) with Audio Applications (W3K Publishing, 2007) $ORCL $MSFT $TSLA #Development #Innovation #Breakthroughs	0	0	3
2021/12/26	14:29:44	R. Nielson, Sonar signal processing (Artech House, 1991) @BradSmi $MSFT #SignalProcessing	0	0	1
2021/12/26	14:13:54	@LuoshengPeng I think $FB and $MSFT are safe bets even META dies not fly	0	0	2
2021/12/26	13:54:31	2022 Goal 1. Own 5 shares of $NVDA &amp; $MSFT	0	5	2
2021/12/26	13:33:24	$MSFT 339 gap fill resistance ????	7	75	1
2021/12/26	12:54:46	@hasolidit $MSFT	0	1	1
2021/12/26	12:12:41	@josebamortalena $MSFT	0	3	1
2021/12/26	11:28:19	@wormilicous @SauceElf @Halo yeah but with the current model more people will play?€? and $MSFT makes more $ .. must be many in poorer communities who appreciate being able to play the game for free, the barrier for entry is much less.. would like a character/armor creator option though for battle pass	0	0	1
2021/12/26	11:21:49	@HankRearden666 ~DOES $MSFT mfr it?€?s own chips?! CONSOLIDATION IS INEVITABLE .. HOW does one complete with $AAPL long term ~? ???	0	0	2
2021/12/26	10:42:27	@rachels_44 $TSLA and $MSFT please	0	0	2
2021/12/26	10:34:43	@DairyLandDiv That &amp; $msft as well ????	0	0	1
2021/12/26	10:18:30	K.J. Jones, R. Coster, Area-efficient and scalable solution to real-data fast Fourier transform via regularised fast Hartley transform. IET Signal Process. 1(3), 128?€?138 (2007) $DELL $MSFT $AAPL @tim_cook	0	0	3
2021/12/26	10:18:24	D.F. Elliott, R.K. Rao, Fast Transforms: Algorithms, Analyses, Applications (Academic Press, Orlando, 1982) #People #Community #Innovation #USA $XLNX $MSFT $DELL	0	0	3
2021/12/26	10:08:04	@unusual_whales $Msft	0	0	1
2021/12/26	10:07:17	@unusual_whales $MSFT please!	0	0	1
2021/12/26	9:02:26	@Investingcom $MSFT	0	0	1
2021/12/26	8:41:36	K.J. Jones, Design of low-complexity scheme for maintaining distortion-free multi-carrier communications. IET Signal Process. 8(5), 495?€?506 (July 2014) @lindner_juergen $MSFT $ORCL $TSLA	0	0	3
2021/12/26	8:41:33	K.J. Jones, Resource-efficient and scalable solution to problem of real-data polyphase Discrete Fourier transform channelization with rational over-sampling factor. IET Signal Process. 7(4), 296?€?305 (June 2013) @ClayMagouyrk $MSFT $ORCL $TSLA	0	0	3
2021/12/26	8:41:29	K.J. Jones, The Regularized Fast Hartley Transform: Optimal Formulation of Real-Data Fast Fourier Transform for Silicon-Based Implementation in Resource-Constrained Environments, Series on Signals &amp; Communication Technology (Springer, 2010) @larryellison $MSFT $ORCL $TSLA	0	0	3
2021/12/26	8:41:23	K.J. Jones, R. Coster, Area-efficient and scalable solution to real-data Fast Fourier transform via regularised Fast Hartley transform. IET Signal Process. 1(3), 128?€?138 (September 2007) @elonmusk $MSFT $ORCL $TSLA	0	0	3
2021/12/26	8:41:19	K.J. Jones, Design and parallel computation of regularized Fast Hartley transform. IEE Proc. Vis. Image Signal Process. 153(1), 70?€?78 (February 2006) @satyanadella $MSFT $ORCL $TSLA	0	0	3
2021/12/26	8:01:18	$MSFT Twitter Sentiment on 25 Dec 2021 was: ??? Positive 35.1% ??? Negative 16.0% ??? Neutral 48.9% ????????????????????????????????????????????????????????????	0	0	1
2021/12/26	6:54:12	So my mind is programmed to be ready to trade after 2 days off. I woke up today at 5am dreaming about $MSFT gapping up to 355!	0	9	1
2021/12/26	5:58:29	@newsfilterio Invest news The Federal Reserve?€?s expected interest-rate increases in the year ahead could make stock investors less willing to accept loft.. $MSFT $NVDA $TSLA	1	1	3
2021/12/26	2:35:43	Received ??27.10 from $MSFT and ??19.10 from $KO in Dividend payments for December Better than a kick in the teeth. #dividends #passiveincome #dividendstocks #reinvested #compounding	0	0	2
2021/12/26	0:43:41	@KessInvesting $AMD $MSFT	0	3	2
2021/12/25	22:10:43	@Sourdough777 @HeroDividend Buy $msft $aapl $goog. They do go down for a long time. Check the history charts	0	1	3
2021/12/25	21:12:09	@Biohazard3737 I have a 17 year old.. 1/4 of his time is on Xbox, 1/4 YouTube, 1/2 oculus! That?€?s the future $msft, $googl, $FB	0	2	3
2021/12/25	15:46:32	@EliteOptions2 Can we get charts, S/R levels for $SQ, $FB, $MSFT? Thanks in advance.	0	0	3
2021/12/25	14:28:19	@Logan_JH1 I?€?m buying calls on $MSFT just Bc you made this on Microsoft paint	0	1	1
2021/12/25	13:10:36	@TallSeller @masterly_in @viggy_krishnan Would agree with others here since we?€?re talking about an acq. in 2015-16. $GOOG acq. Waze in 2013, Looker in 2019, &amp; completed FitBit in 2021. $AMZN acq. WholeFoods in 2017 $MSFT acq. LinkedIn in 2016 Not sure any of these would glide through regs today as they did back then	0	2	3
2021/12/25	12:21:09	@aadhansen $DDOG $ZS killing it too. $MSFT also.	0	1	3
2021/12/25	12:11:54	$msft v nice recovery, I believe the double bottom bounce will takes us to ath, 343, then 349 test	0	0	1
2021/12/25	8:14:35	@DairyLandDiv I would also take that one and $MSFT	0	1	1
2021/12/25	8:01:19	$MSFT Twitter Sentiment on 24 Dec 2021 was: ??? Positive 35.5% ??? Negative 14.8% ??? Neutral 49.8% ????????????????????????????????????????????????????????????	0	0	1
2021/12/25	7:05:45	Naor, M., Pinkas, B.: Efficient oblivious transfer protocols. In: Proceedings of the Twelfth Annual ACM-SIAM Symposium on Discrete Algorithms, Society for Industrial and Applied Mathematics, pp. 448?€?457 (2001) $INTC $MSFT $ORCL	0	0	3
2021/12/25	7:05:39	Hallgren, S.: Fast quantum algorithms for computing the unit group and class group of a number field. In: Proceedings of the 37th Annual ACM Symposium on Theory of Computing, Baltimore, MD, USA, May 22?€?24, 2005, pp. 468?€?474 (2005) $INTC $MSFT $ORCL	1	0	3
2021/12/25	7:05:38	Goldreich, O., Micali, S., Wigderson, A.: How to play any mental game. In: Proceedings of the Nineteenth ACM Symposium on Theory of Computing, STOC, pp. 218?€?229. ACM (1987) $INTC $MSFT $ORCL	0	0	3
2021/12/25	7:05:36	Felderhoff, J.: Hard homogeneous spaces and commutative supersingular isogeny based diffie-hellman, internship report, LIX, Ecole polytechnique, ENS de Lyon, August 2019 $INTC $MSFT $ORCL	0	0	3
2021/12/25	7:05:32	de Saint Guilhem, C., Orsini, E., Petit, C., Smart, N.P.: Secure oblivious transfer from semi-commutative masking. IACR Cryptology ePrint Archive, 2018, p. 648 (2018) $INTC $MSFT $ORCL	0	0	3
2021/12/25	2:59:33	@arthurblake100 Surprised to see $msft so high up there	0	2	1
2021/12/25	1:57:11	@TopTierAlerts $MSFT?	0	0	1
2021/12/25	1:46:27	$MSFT this just solidifies my knowledge that bill gates is a a big democratic PU$$y ???	0	0	1
2021/12/25	1:05:48	$MSFT I think the market has to potential to open green. Looking for 340 EOW. For $AAPL I?€?m looking for the 182.86 mark for that 3T market cap ???€	1	0	2
2021/12/24	23:33:32	$MSFT I wish I bought this bro fk ????	1	1	1
2021/12/24	21:27:09	Just found out my favorite aunt, who is retiring from insurance sales in June, has been a passionate investor her whole adult life and has owned $MSFT since 1995. Happy for her but truly sad we haven?€?t talked about investing before now. It?€?s a wonderful hobby I wish we?€?d shared.	0	9	1
2021/12/24	21:27:06	Big shout out to the hard working folks at Wal-mart and FedEx for getting us the XBox Series X three days before it was supposed to arrive. Great work saving Christmas! $WMT $FDX $MSFT ???	0	0	3
2021/12/24	18:45:32	@investmattallen $MSFT I can't get enough	0	0	1
2021/12/24	17:57:52	$MSFT I like this long term, my fav stock. Go Xbox!! ????	0	0	1
2021/12/24	17:28:02	@The_10Percent $MSFT $SQ $AMD gas money	0	2	3
2021/12/24	17:05:50	If you stalked my pages this year on multiple platforms, I'll be waiting on a full share of $AAPL, $UPS, $MSFT	0	0	3
2021/12/24	16:03:07	@PrattyCharts $MSFT type base ???€	0	1	1
2021/12/24	16:02:25	@JesseCohenInv PPL failing to realize ?€?OFFICE TEAMS?€? is by $MSFT	0	0	1
2021/12/24	15:26:36	@MkidsSte @StephenWealthy_ Would recommend checking out the dividend aristocrats. They are stocks that have raised their dividend for at least 25 years. Plenty of other growth names also pay a small dividend. For example, $MSFT and $AAPL	0	3	2
2021/12/24	15:24:55	Romeiras, F.J., Grebogi, C., Ott, E., Dayawansa, W.P.: Controlling chaotic dynamical systems. Phys. D 58, 165?€?192 (1992) $ORCL $MSFT $DELL	0	0	3
2021/12/24	14:56:56	K. N. Dudkin and I. V. Chueva, ?€?Types of spatial-frequency filters in the cat visual cortex,?€?Biofizika,28, No. 2, 320?€?325 (1983). $ORCL $TSLA $MSFT	0	0	3
2021/12/24	14:56:56	K. N. Dudkin,Visual Perception and Memory [in Russian], Nauka, Leningrad (1985). $ORCL $TSLA $MSFT	0	1	3
2021/12/24	14:49:34	@realbullishbear @frankinvesting The difference with $MSFT history is that returns were ?€?pulled forward?€? in that situation. The stock got ahead of the business. I would argue that this is currently more likely the case with many American stocks. $BABA	0	1	2
2021/12/24	11:13:50	Going into this new year, I?€?m going to do better at logging my trades, and focusing on a short watchlist. I learned $spy by focusing on it for months. That helped me learn $aapl and $msft too. No more 20-30 tickers a week. #focused	0	0	3
2021/12/24	10:36:55	@frankinvesting It?€?s no secret that $baba is very cheap, particularly if you value SOTP. A risk in Alibaba (aside from CCP), is the same investors experienced in $msft, the business did well but the stock stayed range bound for 14 year. (Long baba)	0	3	2
2021/12/24	10:27:48	Downloaded Age of Empires II. Firstly I can?€?t believe games are now just $9 p/m sub with $MSFT for whatever you want. Second, I may be offline due to war for the rest of the day. Peace x	0	39	1
2021/12/24	8:27:54	$SOL great coin, $MSFT great stock!!	0	0	2
2021/12/24	8:20:16	@MrBlonde_macro @Convertbond $MSFT as an example is rated AAA and Aaa by S&amp;P and Moody's respectively (a notch higher than the sovereign as it happens). Ponzi is one thing it's not IMHO.	0	2	1
2021/12/24	8:06:09	$SPY $MSFT FUTES RIPPING !!!!! SPY 650 today! ???	0	0	2
2021/12/24	8:05:39	@betterinvestin $MSFT? ???	0	1	1
2021/12/24	8:01:19	$MSFT Twitter Sentiment on 23 Dec 2021 was: ??? Positive 37.6% ??? Negative 14.2% ??? Neutral 48.1% ???????????????????????????????????????????????????????????????	0	0	1
2021/12/24	7:39:38	$MSFT Microsoft Corporation: 5 Year Prediction 404.84, Potential 23.0%, #MSFT	0	0	1
2021/12/24	4:29:46	@indepenrentista $MSFT	0	2	1
2021/12/24	2:44:29	@indepenrentista $msft	0	3	1
2021/12/24	2:02:50	@YoungMoneyCap @MadThunderdome What does the best possible company in the food delivery space look like? Is it something I want to own more than $MSFT or $GOOG?	1	0	2
2021/12/24	0:04:31	$MSFT damn right it did ???????????????? ????	0	0	1
2021/12/23	23:31:53	I should buy more $MSFT.	0	0	1
2021/12/23	22:59:58	Recap: good day. 100% cash into the weekend. Could?€?ve been better if I held $AMD a bit longer thru it?€?s spike up, and if I held $SPY + $MSFT all the way till 3pm, but hey profit is profit ????????. C ya Monday..	0	0	3
2021/12/23	22:25:39	$MSFT DP block detected	0	0	1
2021/12/23	21:54:56	@howardlindzon $LULU or $MSFT makes the most sense.	0	1	2
2021/12/23	21:33:57	@point_leverage @buccocapital I mean Satya just sold 50% of his entire stake in $MSFT. Whereas Musk sold to exercise his options keeping the # of shares he has around the same (not sure exactly how much). Not sure why Musk is lambasted here instead of Satya or even Zuck, who has been selling daily all year.	0	4	1
2021/12/23	20:25:16	@JPATrades $msft	0	1	1
2021/12/23	20:10:47	$SPY $QQQ $MSFT Will this repeat thanksgiving? green before holiday and then everyone come back for a dump ????	0	0	3
2021/12/23	19:49:48	Just entered a LEAPs contract on $MSFT 1/2023 $265c 84.00	0	0	1
2021/12/23	19:17:46	@indepenrentista $ADBE $MSFT $MNST	0	2	3
2021/12/23	18:56:36	@unusual_whales and that's news? They are by far the highest paying company in tech, blowing $AMZN, $GOOGL, and $MSFT out of the water on that front. Nothing's free...	1	1	3
2021/12/23	18:49:37	@indepenrentista $MSFT	0	3	1
2021/12/23	17:59:11	@moat_Man @Inversor_IBEX $msft y $bam respect.	0	2	2
2021/12/23	17:54:16	???? Whale spotted! Someone just bought $57.77 million worth of $MSFT	0	0	1
2021/12/23	17:53:30	$QQQ: 396c .62 -1.18 ???? $AMD: 145c 1-1.64 ???? $MSFT: 335c .57- 1.43 ???? All time stamped and called out for everyone in the discord. Done before 11 to spend time with the fam. #HouseOfStax	0	9	3
2021/12/23	17:19:50	$MSFT If your long just the stock then I guess it was an ok week. But if you are long MSFT call options there has to be more gain ???	0	0	1
2021/12/23	17:16:09	$MSFT Not much of a Santa Clause rally was it? I'd like to think accumulation has taken place after all the selling (all stocks) and index markets are heading for major short squeeze ????	0	0	1
2021/12/23	16:53:22	@magicmike_ I Did, can't tell you how much i appreciated finding your posts.. Killed it on $TSLA and on $MSFT.. Thank You!!! ????	3	0	2
2021/12/23	16:50:08	TICKER: $MSFT SIZE: 100,000 PRICE: $335.6 TIME: 15:44:23 AMOUNT: $33,560,000	0	1	1
2021/12/23	16:39:25	Your always welcome to check the $msft chart ....IF u know what it means... no...they don't have german plant news....which was totally irrelevant on today's $tsla action anyway..... ppl made their options work &amp; selling u the case as a break out... #stupid	0	0	2
2021/12/23	16:34:49	Thanks for $MSFT #UOA. I needed a quick hit after seeing a lot of red past few weeks @petenajarian	1	2	1
2021/12/23	16:16:35	Overnights ran to: $SPY 470 C +630% , 472 C +656% $TSLA 1050 C +1020% , 1100 C +80% $MSFT 335 C + 322% ???	0	0	3
2021/12/23	15:47:04	$MSFT chart shows bearish move coming so I don?€?t feel good to take any position ????	0	0	1
2021/12/23	15:43:38	$MSFT Strike: 330.00 Expiration: 2022-01-21 Call .MSFT220121C330 Price: 11.42 Size: 1000 Time: 2021-12-23 3:43:38PM Premium: $1,142,000.00	0	0	1
2021/12/23	15:43:38	$MSFT Strike: 330.00 Expiration: 2022-01-21 Put .MSFT220121P330 Price: 5.62 Size: 1000 Time: 2021-12-23 3:43:38PM Premium: $562,000.00	0	0	1
2021/12/23	15:13:24	$MSFT still working on the overhead gap. Indicators/oscillators have room if price wants it . No rung of the ladder taken and will hold the shares over the Holiday	1	2	1
2021/12/23	14:45:07	$MSFT good move above. I scalped 335Call from 0.40 -&gt; 0.68. Out of position for now. $SHOP up 6+ from 1430	0	1	2
2021/12/23	14:39:45	@BradoCapital and $MSFT ????	0	2	1
2021/12/23	14:31:53	@RobInTheBlack $MSFT one more time 2-2-2 on the 60 lolllz!	0	1	1
2021/12/23	14:29:36	$MSFT $159M Dark Pool block printed	0	1	1
2021/12/23	14:24:54	$MSFT announce that split already ???€	0	2	1
2021/12/23	14:24:31	$MSFT $AAPL Out of 1/21/22 calls on both. Looking ahead IV, delta and theta were not my friends anymore. Out of the pan today, back into the fire on Monday. Happy Holidays! ????	0	1	2
2021/12/23	14:20:07	TICKER: $MSFT SIZE: 150,000 PRICE: $334.8 TIME: 13:00:34 AMOUNT: $50,220,000	0	1	1
2021/12/23	14:18:37	Take profits today, this was a very nice week. A couple of algos are showing bearish divergences, you don't want to give your profits back! I'm out of all positions, played $AMD $MSFT &amp; $AFRM, all green, account grew 60% this week, all based on algo divergences ????	2	100	3
2021/12/23	14:14:32	$MSFT $337.5 12/31 Call @ 2.19	0	1	1
2021/12/23	14:14:18	$MSFT possible to pop here if it can get above 335. Tested and failed here, needs to retest	0	0	1
2021/12/23	14:12:32	$MSFT 1/7/21 340c 2.99	0	0	1
2021/12/23	14:10:06	TICKER: $MSFT SIZE: 85,000 PRICE: $335.2 TIME: 12:53:20 AMOUNT: $28,492,000	0	1	1
2021/12/23	14:02:06	Most Active EQTY Option Highest % Vol Increase $MSFT Contracts:260429 Vol ^ %98.57 Calls %73.01 Puts %26.99 Highest Daily Vol $NVDA Contracts:654318 Vol ^ %127.90 Calls %76.99 Puts %23.01	0	0	2
2021/12/23	13:47:20	with any luck $MSFT will pump fake Monday ????????	0	0	1
2021/12/23	13:46:58	$MSFT Way over valued even when compared to the cash flow being created for share holders (per share) vs averages, this applies to trading multiples as well. ???	0	0	1
2021/12/23	13:36:50	$MSFT lookin a lot like it did on 12/13	0	0	1
2021/12/23	13:33:28	@MinerviniQuote I'm guessing you forgot about the dotcom bubble and never invested in $AMZN $AAPL $MSFT etc	0	3	3
2021/12/23	13:25:10	$qqq feels like today was a bounce for tech but with the inflation the rotation's probably to dividends, as defensive as that sounds like health, materials etc. thoughts? $aapl $msft ???	0	0	3
2021/12/23	13:23:31	$MSFT btw	0	0	1
2021/12/23	13:07:30	$MSFT was biggest bread winner this week?€?can?€?t wait to show you guys my P/L sheet	1	3	1
2021/12/23	13:05:11	$MSFT Sumitomo Mitsui initiated Outperform rating &amp; price target to $410 #microsoft #stocks	0	1	1
2021/12/23	13:02:05	I was today years old when I out found MSNBC stands for "Microsoft/National Broadcasting Company". Bill Gates and Microsoft agreed to partner with NBC in 1996 to create a combined media entity. NBC bought out $MSFT in 2012 to gain back full control.	1	9	1
2021/12/23	12:59:27	$MSFT Strike: 330.00 Expiration: 2022-01-21 Put .MSFT220121P330 Price: 5.98 Size: 1500 Time: 2021-12-23 12:59:26PM Premium: $897,000.00	0	0	1
2021/12/23	12:59:27	$MSFT Strike: 330.00 Expiration: 2022-01-21 Call .MSFT220121C330 Price: 10.98 Size: 1500 Time: 2021-12-23 12:59:26PM Premium: $1,647,000.00	0	0	1
2021/12/23	12:56:07	@viggy_krishnan @lhamtil Viggy, $V not going anywhere, but rev grew only 11% in 2019 and will continue to decel, plus there's the innovation risk (MPesa, Alipay, crypto). There are just better risk/reward in the large cap monopolies. $MSFT same P/E but better growth and cloud adoption still early.	0	0	2
2021/12/23	12:56:05	$MSFT whats going on QQQ is on the rise ????	0	0	1
2021/12/23	12:53:56	Not all turnarounds are created equal. Just because it worked for $MSFT doesn?€?t mean it will work for $IBM.	1	1	2
2021/12/23	12:52:43	@gurgavin $MSFT	0	0	1
2021/12/23	12:47:35	@Stocks4Sale8888 @levijawn is not $msft taking their share ?	0	0	1
2021/12/23	12:44:00	@Alitra agree ?€? same holds for $MSFT buyers shd come in ???	0	0	1
2021/12/23	12:42:49	SWEEP 410 $MSFT 03/18/22 $335 calls for $16.40 Spot: $334.62 Volume: 524 OI: 3,684 IV: 25.70% Premium: $672.4k Sector: Technology	0	0	1
2021/12/23	12:38:10	@gurgavin $msft and I?€?d settle for $250,000. Keep crushing those calls.	0	0	1
2021/12/23	12:33:02	@JakeG23 Paper hands Boi. Still good trade. Same thing happened to me this week on $msft.	0	0	1
2021/12/23	12:30:28	@Citizen004 Reminds me of hearing this... "it's not the idea that is worth something, it's the execution that counts". See MySpace vs. $FB for eg. In Skype's case, I think its success is just hidden because $msft bought it and probably rolled the tech into MS Teams.	0	2	2
2021/12/23	12:19:39	$SPY $TSLA $MSFT Bears going the way of the woolly mammoth	1	0	3
2021/12/23	12:17:40	@gurgavin $MSFT	0	0	1
2021/12/23	12:05:43	My day is basically finished, here?€?s how I did: $FB .50 -&gt; 1.10 $NVDA .92 -&gt; 1.31 $MSFT 1.00 -&gt; 1.72 #LevelsDontLie	1	0	3
2021/12/23	12:00:12	TICKER: $MSFT SIZE: 441,200 PRICE: $335.3 TIME: 11:04:26 AMOUNT: $147,934,360	0	2	1
2021/12/23	11:51:02	$MSFT 337.5c 0dte this is a lotto and most likely will expire worthless. I will enter over 335.8	0	0	1
2021/12/23	11:49:15	@cadeinvests I?€?ll take $msft $aapl $hd for the next 10 years ????	0	1	3
2021/12/23	11:47:59	@DoWhatchu Yeah, made a lot of money on $MSFT the past few days. Blue chip does really well sometimes.	1	1	1
2021/12/23	11:17:06	$MSFT 1/20 $300p poppin' up on the flow ???€ only $1.15 ????	0	0	1
2021/12/23	11:13:10	$MSFT dark pool equity print: Quantity: 441,200 Spot: 335.30 Amount: $147.9M #darkpool	1	9	1
2021/12/23	11:04:28	????Dark Pool Print???? Symbol: $MSFT Size: 441.2K shares Price: 335.30 Total: $147.9M	0	0	1
2021/12/23	10:59:12	@RobInTheBlack $MSFT in off the 2-2-2 reversal on the 60 yesterday! Up 120% and still going. Yeah boy!	1	8	1
2021/12/23	10:57:40	????New Alert! $MSFT, $WYNN were added to Trade speed 15 min Top 100. ???? How-to in bio	0	0	2
2021/12/23	10:50:04	$MSFT strong wall at 336 ????	0	0	1
2021/12/23	10:48:37	$MSFT ???€	0	0	1
2021/12/23	10:45:24	$MSFT 11 am pop today? ????	0	0	1
2021/12/23	10:37:21	$MSFT 338 at close ???	0	0	1
2021/12/23	10:33:36	$msft is def a buy ????	0	0	1
2021/12/23	10:30:43	Holding, filled yesterday $MSFT $335C @ 2.13	0	0	1
2021/12/23	10:25:07	$MSFT trigger went perfect. Bought for 1.00 sold for 1.68	0	0	1
2021/12/23	10:24:14	@johnscharts @ClutchBP @Ed_Hale @VijayBhallaMCC @trijoey @Striff17 @Btrader_x $MSFT. Sold last 5 for 705%. Still holding lotto 337.50s and a couple 332.50s. Also in 12/31 340s These are all paid for now . Thanks $MSFT for?????????€???????????????????????????????Merry Christmas	0	0	2
2021/12/23	10:24:14	$MSFT 1st resistance battle. Maybe. 334 pull. Hold-hold- Steady she goes full steam ahead. I see 340 in a short distance. ????	0	0	1
2021/12/23	10:16:58	$MSFT 1.69 scale out. Holding core to ride trend with EMAs. Insane move. ???? #HouseOfStax	0	3	1
2021/12/23	10:15:58	So far a strong opening, with $TSLA and $MSFT pushing higher for now. Make sure to book some profits and watch yesterday?€?s highs in the indices as a stop loss point in case you added new positions today!	0	0	2
2021/12/23	10:14:55	$MSFT ???€????????????????	0	0	1
2021/12/23	10:12:38	????New Alert! $BA, $MSFT were added to Trade speed 15 min Top 100. ???? How-to in bio	0	0	2
2021/12/23	10:12:13	$MSFT a move and hold over 336.76 next level on my radar as it chews into the gap down from Dec 13. Rev up the KIRBY	1	1	1
2021/12/23	10:08:16	Only two stocks you gotta watch and get in $MSFT &amp; $AAPL they gave many blessings dips this past week.	1	0	2
2021/12/23	10:06:57	Much better week. Traded $AMD off the open and caught $MSFT. Mental reset from last couple weeks has been nice and improved my trading significantly	1	17	2
2021/12/23	10:04:40	Portfolio up 25% only positions are in $SPY and $MSFT. Gonna look for an exit soon, don?€?t wanna hold over the weekend.	0	0	2
2021/12/23	10:02:05	$MSFT from chat. 335 up 49% in 25 mins	0	1	1
2021/12/23	10:01:04	@johnscharts @ClutchBP @Ed_Hale @VijayBhallaMCC @Striff17 @trijoey Good Morning ???? y?€?all I was out this morning. I see $MSFT. NHOD. FOLKS ???€???€???€???€	0	1	1
2021/12/23	10:00:53	$QQQ there's the breakout, supported by $MSFT	0	0	2
2021/12/23	10:00:33	$MSFT im thinking maybe to 340ish then a pullback to 330ish for a new HL? ???	0	0	1
2021/12/23	10:00:28	$MSFT has sweepers, $QQQ isn't done.	0	0	2
2021/12/23	9:59:49	$MSFT nHOD LFG	0	0	1
2021/12/23	9:58:56	New post in Flow Room (These are not alerts): $MSFT 12/23 $335 calls bought 800x ATASK $.80cents avg	0	0	1
2021/12/23	9:36:16	Entering $MSFT 12/23 $225C 0.68	0	0	1
2021/12/23	9:31:09	$MSFT $333 ???€	0	0	1
2021/12/23	9:30:18	$MSFT red??? ????	0	0	1
2021/12/23	8:50:01	$CSCO solid like $AAPL and $MSFT ????	0	0	3
2021/12/23	8:22:38	$MSFT will Santa rally continue after Christmas ? ????	0	0	1
2021/12/23	8:14:14	@gurgavin $MSFT	0	1	1
2021/12/23	8:02:50	@the_chart_life $Msft &amp; $aapl puts purchased by @senator @TTuberville on 11/22 ?€?what does he know? ???€???€???€	0	0	2
2021/12/23	8:02:14	$MSFT Twitter Sentiment on 22 Dec 2021 was: ??? Positive 37.8% ??? Negative 13.7% ??? Neutral 48.5% ???????????????????????????????????????????????????????????????	0	0	1
2021/12/23	7:58:16	$MSFT Xbox series x Restocked today too?€? with the bundle. guaranteed it sells out before 10:30AM EST. Todays price action will reflect that IMO ???	0	0	1
2021/12/23	6:59:28	$MSFT Call &gt; 334.60 || Put &lt; $331	0	0	1
2021/12/23	6:25:18	$MSFT Microsoft just notified me that my Xbox series X is on the way and will be at my door on Friday! ???	0	1	1
2021/12/23	5:56:14	@nickt30 Loss , what loss? I loaded about 500 cheap calls for this and $MSFT that are now ITM, When you morons were busy calling down Armageddon... ???	0	0	1
2021/12/23	5:50:20	@Kerrigan $MSFT ????	0	0	1
2021/12/23	5:49:39	$MSFT 350 will be here before we know it.	1	0	1
2021/12/23	5:28:38	$MSFT where are all the bankrupt bears calling for 280? ????	0	0	1
2021/12/23	3:45:11	3/ Option Exercises*: ?€?3/19 ~ 150 $MSFT 3/19/21 $130 calls exercised ~ 100 $MSFT 3/19/21 $140 calls exercised ?€?6/18 ~ 40 $GOOGL 6/18/21 $1200 calls exercised *all options exercised in 2021 were purchased in 2020	1	1	3
2021/12/23	2:34:07	$GOOGL anyone that is long Google should be long $MSFT and $AAPL . Period $3,300 PT $550 PT $250 PT respectively ????	0	0	3
2021/12/23	2:27:02	$MSFT we?€?re gonna wake up with calls up 200% ???????? ????	0	0	1
2021/12/23	2:22:50	@focusedoptions $MSFT	0	1	1
2021/12/23	2:08:38	@SixSigmaCapital I actually averaged down on my $MSFT calls	0	1	1
2021/12/23	2:01:52	$CVT : A Metaverse Stock Backed By $ZM &amp; $MSFT ???	0	0	3
2021/12/23	0:30:54	One thing $fb bulls don?€?t understand: VR as a technology will be a flop until an OEM makes a killer app. Think of gaming in the early 2000s w/Xbox ( $msft ) and Halo. That?€?s what it takes to make a new technology a hit. Not Beat Saber	0	0	2
2021/12/22	23:56:09	$MSFT 1 hour RSI is more overbought than it was at $343????	0	1	1
2021/12/22	23:51:25	$MSFT fully charged and ready to go ???	0	0	1
2021/12/22	23:17:48	@daboluo85 Oh please! $MSFT owning a lot of $ZM will NOT do anything and even if the US regulators object, they will go to courts and drag forever. In China, if Xi sneezes, that becomes the law. Period! Capeesh? ????	0	0	2
2021/12/22	23:09:32	$MSFT 340 or 330 tomorrow? ????	0	0	1
2021/12/22	22:38:48	$MSFT I?€?ll hold this stock till I die and leave the profits for my heirs. ???	0	0	1
2021/12/22	22:23:33	$MSFT 100% best Stonk in the game! Never fails just wait till 400's everyone will get fomo and boom 440 before you can pee! ???	0	0	1
2021/12/22	22:16:46	$MSFT ???????? ????	0	0	1
2021/12/22	21:58:37	@The_RockTrading I got charts for days! Lol my new $MSFT LEEEEEEETS GOOO!!	0	1	1
2021/12/22	21:52:49	@TicTocTick $TSLA: No Steven Balmer and not first chicken of the anti-trust slaughter. That?€?s what took $MSFT so long..	2	0	2
2021/12/22	21:37:23	@AdamSliverTrade @unusual_whales Great minds man. $BA and $MSFT almost look too good to be true.	0	4	2
2021/12/22	21:01:15	@THISISELITE got my eyes on $AMZN $TSLA $MSFT waiting for pm to decide my move	3	1	3
2021/12/22	20:53:32	$MSFT 338-340 coverage my next TP. ????	0	0	1
2021/12/22	20:25:44	@DanKnuckles I definitely see why it's good to be in on $msft!	0	1	1
2021/12/22	20:19:12	@TronDiction Oh I'm big into $MSFT... I was an early adopter even before I really started buying stocks. Paypal needs to be in my portfolio. I thought I was really late so I went with Square.	0	1	1
2021/12/22	20:13:09	@DanKnuckles Going to look into those. Probably more $msft, $pypl.	0	1	2
2021/12/22	20:04:49	@AdamSliverTrade Called a $MSFT play on my Twitter this morning. Turned a nice profit	0	1	1
2021/12/22	19:56:22	$MSFT Microsoft (MSFT) initiated with an Outperform at SMBC Nikko; tgt $410	0	0	1
2021/12/22	19:38:39	@AdamSliverTrade @unusual_whales How do you interpret a lot of bear side large options activity in these names? Like $MSFT, lots of bearish large orders so it would seem calls would have a much lower chance of triggering, no?	0	0	1
2021/12/22	19:34:56	$MSFT all bulls are literally about to get rich af tomorrow!!?????????????????? ???	0	0	1
2021/12/22	19:30:34	$MSFT PAY ME MF!! ???????? MAKE ME RICH ???????? ????	0	0	1
2021/12/22	19:18:31	@TrendSpider no way this ever goes down after seeing this chart, straight to uranus for $msft	0	7	1
2021/12/22	18:36:58	@BullTrendz How about $MSFT?	0	1	1
2021/12/22	18:28:10	@gurgavin I would have to go with $MSFT	0	0	1
2021/12/22	18:20:36	@AdamSliverTrade $MSFT got that look ???€????	0	2	1
2021/12/22	18:07:04	$MSFT ????	0	0	1
2021/12/22	17:30:46	Thank you $MSFT I?€?m eating good this week! ????	0	0	1
2021/12/22	17:28:20	@gurgavin $MSFT, solid dividend blue chip stock for a hold.	0	0	1
2021/12/22	17:20:47	@MarketRebels $MSFT !	0	0	1
2021/12/22	17:16:58	$MSFT 630K Dark Pool block printed	0	0	1
2021/12/22	17:02:15	$T seeking XANDR places $MSFT in the digital advertising drivers seat.	0	0	2
2021/12/22	16:20:29	????Daily Recap 12/23: ?€? $TSLA 12/23 980c o/n swing went +1410% ?€? $SPY 12/22 465c went +500% ?€? $MSFT 12/23 332.5c o/n swing went +274% Dec has been nuts, can?€?t wait to finish out an insane month/year with you all. It?€?s never too late to hop aboard the #KaneTrain @Kane_Capital	10	122	3
2021/12/22	16:15:12	@johnscharts @ClutchBP @Ed_Hale @VijayBhallaMCC @Striff17 @Btrader_x $MSFT. These calls bought today 332.50s and 335s are up huge Keeping for tomorrow Earlier sold all 330s	1	2	1
2021/12/22	16:13:16	$MSFT 338 tomorrow 12/23 ????	0	0	1
2021/12/22	16:13:07	Threw out 5 calls today on Twitter &amp; the only play that is currently down is $DIS // other than that we banked on the others. Currently swinging $MSFT ???€	0	0	2
2021/12/22	16:07:39	@pawan1234o @johnscharts @ClutchBP @VijayBhallaMCC @Ed_Hale @Striff17 Bought $QQQ 12/23 292 calls based upon the move in $MSFT up through the 20 day moving average. Closed up. 60%. Also bought the $MSFT 12/31 330 calls closed up 27%. But closed don?€?t mean a thang. It?€?s ?€?GAME OVER INSERT QUARTER?€? at the end of each day. Happy Trails.	0	2	3
2021/12/22	16:06:46	$MSFT finishes up 1.81% to $333.20	0	0	1
2021/12/22	16:06:35	What a close from $MSFT	0	0	1
2021/12/22	16:05:13	$MSFT giving a nice run into the close. (position) ????	0	0	1
2021/12/22	16:01:17	Dips were good buying opportunities today, $MSFT was our best day trade alongside $TSLA! We are a bit lighter going into tomorrow?€?s action given the lower volume expected and possibility of some profit taking!	0	1	2
2021/12/22	15:59:54	$MSFT "And DOWN THE STRETCH THEY COME"..... It's Softy out in front....... ;) ???	0	0	1
2021/12/22	15:59:40	just sold $msft for 140%	0	1	1
2021/12/22	15:59:33	$msft up	0	1	1
2021/12/22	15:59:25	$MSFT BTO Dec 31 335C at 3.25	0	0	1
2021/12/22	15:58:56	$MSFT boom	0	0	1
2021/12/22	15:58:44	$MSFT giving a nice run into the close. (position)	1	5	1
2021/12/22	15:58:31	125% now on $msft	0	0	1
2021/12/22	15:57:29	A BAG NOW ON $MSFT	0	1	1
2021/12/22	15:56:40	$MSFT GIVE US MORE PUSH MF!!! ???????????? MY BANK WILL LOVE ME ???????????????????? ???	0	0	1
2021/12/22	15:56:02	80% on $msft calls	0	1	1
2021/12/22	15:52:13	@LongHillRoadCap Google Search is probably the best answer because it?€?s fee to use, and I agree with @StratusYoung re MSFT Office. What?€?s next best? Maybe TSMC? Btw anything on this list is probably a good@long term investment. $MSFT and $GOOGL certainly are.	1	10	2
2021/12/22	15:52:01	$MSFT BTO Dec 31 332.50 at 3.95	0	0	1
2021/12/22	15:50:52	$MSFT picked up 340c exp in feb ???	0	0	1
2021/12/22	15:50:50	@Gimmedemones @KessInvesting Look at him giving us $MSFT today what a blessing	0	1	1
2021/12/22	15:44:27	back up on $MSFT	0	0	1
2021/12/22	15:44:25	@blueshirt_omaha If you look through history, tech history there is about a 30 to 40 year rotation. Meaning these companies that hold "value" will be in the next 10 years a shadow of themselves. You might argue, "but not $AAPL, or $MSFT" Let me make the case of $MSFT and why it is going down.	0	1	3
2021/12/22	15:41:35	Might have gotten a bit aggressive on the strike price for these $msft calls Will watch very closely tomorrow, and as a back up roll out into next week OTM call to save my shares Sometimes, the play goes against you, have a back up just incase.	0	0	1
2021/12/22	15:41:21	@LongHillRoadCap $MSFT with excel and other office products	0	8	1
2021/12/22	15:39:33	@gurgavin No etf? Just stock? If so I'm going with either $MSFT or $AAPL	0	0	2
2021/12/22	15:37:38	@britishtradermx no descartes a $MSFT ???€	0	0	1
2021/12/22	15:34:50	$MSFT trading options in the dips is a $$ printer ????	0	2	1
2021/12/22	15:34:18	@petenajarian SMBC NIKKO starts outperform rating on $MSFT with PT of $410	0	0	1
2021/12/22	15:34:14	Felt like I was waiting the whole day for that $MSFT flag breakout lol. Patience paid.	0	12	1
2021/12/22	15:27:43	$MSFT here comes santa claus ???? Rich for Christmas is our only gift ????	0	1	1
2021/12/22	15:21:13	$spy coming down again and taking $msft and $tsla	0	4	3
2021/12/22	15:19:51	$MSFT and $PYPL swings here ???€	0	2	2
2021/12/22	15:16:28	$MSFT im loving the debit spread payouts risking 80k to make 90k in 6 months what a banger ???????????????????????????????????????????????????????????????????????? ???	0	0	1
2021/12/22	15:16:10	Took profit in $MSFT	0	0	1
2021/12/22	15:15:43	@ThetaWarriorPro $MSFT I feel like i sold to early, but 45% profit is 45% profit. Killing it bro, keep it up!	0	1	1
2021/12/22	15:14:17	@unusual_whales @snorlax_uw $MSFT LFG!	0	0	1
2021/12/22	15:13:44	$MSFT strong into the close and pays great	0	4	1
2021/12/22	15:12:03	@johnscharts @ClutchBP @VijayBhallaMCC @Ed_Hale @Btrader_x @Striff17 $MSFT. Wow. NHOD	1	2	1
2021/12/22	15:09:20	$MSFT $2 an hour... come on $MSFT that's all we need... $AAPL ???	0	0	3
2021/12/22	15:00:07	TICKER: $MSFT SIZE: 606,100 PRICE: $331.13 TIME: 14:48:45 AMOUNT: $200,697,893	0	1	1
2021/12/22	14:58:19	Some top tech sector flow coming in above ask: $NVDA - $734K call sweep $AAPL - $519K call sweep $MSFT - $421K call sweep	3	30	3
2021/12/22	14:54:08	$msft and $fb both same price right now msft and fb defend 330 moon time got jan swings open today	0	3	2
2021/12/22	14:54:03	@viggy_krishnan @buccocapital Would you be long $soxx over $fb / $msft - today?	0	0	3
2021/12/22	14:48:48	????Dark Pool Print???? Symbol: $MSFT Size: 606.1K shares Price: 331.13 Total: $200.7M	1	1	1
2021/12/22	14:46:07	dumpster fire or continuation for $MSFT tmw?	0	0	1
2021/12/22	14:32:53	$aapl $msft they are very close to ATH --- Question is that is it really worth it? i would say mid 2022 make more sense but in 2021 is the concern ( POP OO QUICK TOO MUCH IN 2021).. GL	0	2	2
2021/12/22	14:23:34	@johnscharts @ClutchBP @Ed_Hale @VijayBhallaMCC @Btrader_x @trijoey @Btrader_x $MSFT. Lotto for tomorrow 335c for .23. Picked a few . Fun trade only. Can be highly profitable or ZERO	0	1	1
2021/12/22	14:14:05	@finfriendspod $MSFT is a great choice. I put th in the same catergory as $AAPL. Pays a smaller dividend but has monster growth. Their dividend growth is nice as well. I just bought 9 shares them month to plus up my position to 10% of my portfolio	0	1	2
2021/12/22	14:12:21	@gurgavin $MSFT	0	0	1
2021/12/22	14:09:51	@StockMKTNewz $MSFT	0	0	1
2021/12/22	14:06:46	@RevShark This is true. Indexes are just $AAPL $MSFT $GOOG at this point	1	5	3
2021/12/22	13:48:42	@gurgavin $MSFT	0	0	1
2021/12/22	13:45:52	$MSFT Someone in government loves Mr. Softee. LOL $AMZN ???€	0	0	2
2021/12/22	13:41:51	@gurgavin $MSFT	0	1	1
2021/12/22	13:41:40	@gurgavin $MSFT	0	1	1
2021/12/22	13:36:33	@gurgavin Probably $MSFT honestly	0	38	1
2021/12/22	13:35:06	Basically $AAPL, $MSFT, and $TSLA - these three ?€?generals?€? need to top out for the indices to succumb to overall gravity. It is just a matter of time.	1	8	3
2021/12/22	13:11:22	$MSFT wtf consolidation at this range?€? let get over 331.50 ???	0	0	1
2021/12/22	13:07:56	330s and now 332.5 an 335 on $MSFT Calls 23DEC	0	0	1
2021/12/22	12:56:42	$SPY $TSLA $MSFT FDA might approve pill to treat bearishness.	0	0	3
2021/12/22	12:54:27	My predictions are usually dubious, however think $ZM is purchased by ?? In coming yr. $msft perhaps	0	0	2
2021/12/22	12:49:36	@BillBrewsterTBB @LT3000Lyall But the valuation / scale / runway for this to bear fruit is astronomical. Who?€?s to say another does not come along and or $AMZN / $MSFT / $GOOGL step up their own game to existing customers?	0	0	3
2021/12/22	12:30:54	Microsoft $MSFT IV rising mid-day with buyers in the March $365 calls for $4.65 to $5, nice consolidation lately after hitting new highs in November	0	3	1
2021/12/22	12:30:06	TICKER: $MSFT SIZE: 100,000 PRICE: $330.79 TIME: 11:33:54 AMOUNT: $33,079,000	0	0	1
2021/12/22	12:30:05	TICKER: $MSFT SIZE: 100,000 PRICE: $330.74 TIME: 11:32:55 AMOUNT: $33,074,000	0	0	1
2021/12/22	12:21:36	$MSFT eye test on this one 335 support now resistance? ???? ???	0	0	1
2021/12/22	12:19:17	@247MoneyTweets buy more $MSFT	0	1	1
2021/12/22	12:14:06	$MSFT: Sold DEC 23 330 C for 186% profit. Sold Jan 7 325 C s for 35% profit. Likely keep trading this. $MSFT should hit ATH in next couple weeks.	0	0	2
2021/12/22	12:11:12	Let?€?s sink $msft	0	0	1
2021/12/22	12:10:09	TICKER: $MSFT SIZE: 100,000 PRICE: $330.89 TIME: 11:24:25 AMOUNT: $33,089,000	0	0	1
2021/12/22	12:06:00	Y. Zheng, H. Yu, H. Guo, X. Li, and D. Jiang, ?€?Analysis of the spectrum distortions of weak fiber Bragg gratings fabricated in-line on a draw tower by the phase mask technique,?€? Journal of Lightwave Technology, 2014, 33(12): 2670?€?2673. @BradSmi $MSFT	0	0	1
2021/12/22	12:05:57	L. Ma, C. Ma, Y. Wang, D. Y. Wang, and A. Wang, ?€?High-speed distributed sensing based on ultra weak FBGs and chromatic dispersion,?€? IEEE Photonics Technology Letters, 2016, 28(12): 1344?€?1347. $AAPL $MSFT #Sensors	0	0	2
2021/12/22	12:05:34	A. Ukil, H. Braendle, and P. Krippner, ?€?Distributed temperature sensing: review of technology and applications,?€? IEEE Sensors Journal, 2011, 12(5): 885?€?892. #Sensors #DataScience #DeepLearning $ORCL $MSFT $TSLA @elonmusk	1	0	3
2021/12/22	12:04:16	$msft pls close on 350 by EOY ????????	0	0	1
2021/12/22	12:00:13	TICKER: $MSFT SIZE: 100,000 PRICE: $330.39 TIME: 11:13:47 AMOUNT: $33,039,000	0	1	1
2021/12/22	11:53:08	$MSFT Strike: 330.00 Expiration: 2022-01-21 Call .MSFT220121C330 Price: 9.28 Size: 1000 Time: 2021-12-22 11:53:08AM Premium: $928,000.00	0	0	1
2021/12/22	11:53:08	$MSFT Strike: 330.00 Expiration: 2022-01-21 Put .MSFT220121P330 Price: 8.03 Size: 1000 Time: 2021-12-22 11:53:08AM Premium: $803,000.00	0	0	1
2021/12/22	11:41:09	Citigroup analyst Jim Suva maintains Apple with a Buy and raises the Price Target to $200 $AAPL SMBC Nikko Initiates Coverage On Microsoft with Outperform Rating, Announces Price Target of $410 $MSFT Barclays Maintains Overweight on Nike, Raises Price Target to $195 $NKE	0	0	3
2021/12/22	11:40:09	@pricatti Short $MSFT	0	1	1
2021/12/22	11:38:56	$MSFT Strike: 330.00 Expiration: 2022-01-21 Put .MSFT220121P330 Price: 8.24 Size: 1000 Time: 2021-12-22 11:38:56AM Premium: $824,000.00	0	0	1
2021/12/22	11:38:52	$MSFT Strike: 330.00 Expiration: 2022-01-21 Call .MSFT220121C330 Price: 9.24 Size: 1000 Time: 2021-12-22 11:38:52AM Premium: $924,000.00	0	0	1
2021/12/22	11:36:18	@petenajarian SMBC NIKKO initiates coverage of $msft as buy with a PT of $410	0	0	1
2021/12/22	11:32:31	$MSFT Strike: 330.00 Expiration: 2022-01-21 Put .MSFT220121P330 Price: 8.24 Size: 1000 Time: 2021-12-22 11:32:31AM Premium: $824,000.00	0	0	1
2021/12/22	11:32:31	$MSFT Strike: 330.00 Expiration: 2022-01-21 Call .MSFT220121C330 Price: 9.24 Size: 1000 Time: 2021-12-22 11:32:31AM Premium: $924,000.00	0	0	1
2021/12/22	11:31:47	$MSFT Strike: 330.00 Expiration: 2022-01-21 Call .MSFT220121C330 Price: 9.22 Size: 1000 Time: 2021-12-22 11:31:47AM Premium: $922,000.00	0	0	1
2021/12/22	11:31:47	$MSFT Strike: 330.00 Expiration: 2022-01-21 Put .MSFT220121P330 Price: 8.27 Size: 1000 Time: 2021-12-22 11:31:47AM Premium: $827,000.00	0	0	1
2021/12/22	11:29:35	$msft 331 magic number	0	0	1
2021/12/22	11:25:20	$msft is back baby	0	0	1
2021/12/22	11:23:34	$MSFT Strike: 330.00 Expiration: 2022-01-21 Call .MSFT220121C330 Price: 9.30 Size: 1000 Time: 2021-12-22 11:23:34AM Premium: $930,000.00	0	0	1
2021/12/22	11:23:34	$MSFT Strike: 330.00 Expiration: 2022-01-21 Put .MSFT220121P330 Price: 8.20 Size: 1000 Time: 2021-12-22 11:23:34AM Premium: $820,000.00	0	0	1
2021/12/22	11:21:51	1/21 $330p $848K premium order just came thru $MSFT ???€	0	0	1
2021/12/22	11:21:14	$MSFT Back to 330 im up over 125k on this position long account ???	0	0	1
2021/12/22	11:20:01	$MSFT ???????????? ???	0	0	1
2021/12/22	11:18:27	Long $MSFT - 325 Strike - 12/31 for $8.65	0	1	1
2021/12/22	11:16:20	$msft trading now above 20 day sma?€? lets close above 335. Good buy vol ????	0	0	1
2021/12/22	11:13:47	$MSFT lets fill that gap ????	0	0	1
2021/12/22	11:12:56	$MSFT Strike: 330.00 Expiration: 2022-01-21 Put .MSFT220121P330 Price: 8.48 Size: 1000 Time: 2021-12-22 11:12:56AM Premium: $848,000.00	0	0	1
2021/12/22	11:12:56	$MSFT Strike: 330.00 Expiration: 2022-01-21 Call .MSFT220121C330 Price: 9.08 Size: 1000 Time: 2021-12-22 11:12:56AM Premium: $908,000.00	0	0	1
2021/12/22	11:11:49	$TSLA today $MSFT tomorrow, $AAPL next and there's your Santa's rally...	0	3	3
2021/12/22	11:01:54	@johnscharts @ClutchBP @VijayBhallaMCC @Btrader_x @Ed_Hale @trijoey @Btrader_x $MSFT. Bought some 340s Dec 31 for 1.15 ea	0	1	1
2021/12/22	10:54:34	Another $goog, $aapl, $msft kind of day?€?	1	44	3
2021/12/22	10:52:09	$MSFT ???€	0	0	1
2021/12/22	10:48:28	$MSFT SEND IT !!!! $AAPL SEND IT !!!!!	0	0	2
2021/12/22	10:44:53	@Nasimul1978 $msft America can?€?t run without them	0	1	1
2021/12/22	10:44:33	@johnscharts @ClutchBP @Ed_Hale @VijayBhallaMCC @Btrader_x @trijoey @Striff17 $MSFT. Took 177% Just keeping only 1 call for now	0	2	1
2021/12/22	10:43:56	BLOCK 250 $MSFT 03/18/22 $330 puts for $17.00 Spot: $330.23 Volume: 548 OI: 2,217 IV: 26.71% Premium: $425.0k Sector: Technology	0	0	1
2021/12/22	10:42:51	wow $MSFT ????	0	0	1
2021/12/22	10:42:17	$MSFT broke above 329.62 historical resistance level. I expect it to retest it to form support, &amp; if held, bullish, &amp; next key level 330 at the 200MA, then next would be 333.92	0	4	1
2021/12/22	10:40:50	$MSFT $AAPL some, room, ready to push here $SPY	0	1	3
2021/12/22	10:37:37	In The Group 3 live analysis session today, talked about $GOOGL and $MSFT very close to blue box areas where buyers can enter for a bounce, we prefer to only buy these instruments not short sell. #Elliottwave #Trading #Stocks	0	0	2
2021/12/22	10:18:00	@rhemrajani9 Still can?€?t understand How they allowed this idiot To run $MSFT For as long as he did ???? A case study In the ramifications Of LOUSY leadership ????	0	1	1
2021/12/22	10:04:30	Have ya bread ready for the first quarter pullback. Gotta add to my $AAPL and $MSFT positions.	0	0	2
2021/12/22	10:03:52	Short $MSFT 328.50 ???	0	0	1
2021/12/22	10:01:07	$MSFT ready to lift off here	0	0	1
2021/12/22	10:00:36	Sold @ 1.90. Started pulling back, will re-enter $MSFT	0	0	1
2021/12/22	9:57:30	$BABA.... No more such dip anymore... This is exactly like $MSFT when they were asked to be split up.... remember US government used to force a lot of regulations on those companies? Nah... we have all seen it before. ????	0	0	2
2021/12/22	9:54:23	$TSLA 1000c 4.13 ?€?&gt; 8.65 $MSFT 327.5c 1.48 ?€?&gt; 2.76 Multiple contracts on each ticker, no need to trade more today ?€? i like to finish trading within the first hour, have fun :)	0	6	2
2021/12/22	9:50:10	@madgambler12 @Fidelity Same issue here. When it doesn't recognize $MSFT there is a problem	0	2	1
2021/12/22	9:47:58	Played $MSFT 332.5c 12/23 after that small sell off this morning. $SPY $QQQ looked too strong not to play. E-Z 30% in 5 minutes.	0	1	3
2021/12/22	9:47:10	$MSFT showcasing RSI divergence on the 15m chart	0	0	1
2021/12/22	9:44:42	Main watch on $AAPL $MSFT and $FB	0	0	3
2021/12/22	9:39:22	@levijawn Very solid list. I'm thinking about how to concentrate down as well. Why $AMZN over, say, $MSFT?	0	1	2
2021/12/22	9:39:22	$MSFT The European Commission granted Microsoft unconditional antitrust approval for its $16 billion bid for artificial intelligence and speech technology company Nuance Communications.	4	0	1
2021/12/22	9:35:59	$amzn aws down every week is bullish for $msft imo	0	1	2
2021/12/22	9:30:43	BTO: $MSFT 23 Dec 2021 330c Entry: 1x 1.00 Stop: -25%	0	15	1
2021/12/22	9:26:48	Upgrades/Initiations--- $AAPL hiked 30 points to $200 a share at Citi. $CAT upgraded to Outperform from Market Perform at Bernstein. $MSFT initiated w/an Outperform and $410 PT at SMBC Nikko.	0	0	3
2021/12/22	9:11:11	SMBC Nikko today initiated coverage on Microsoft $MSFT with an Outperform rating and a $410 price target	3	36	1
2021/12/22	8:52:41	@pbd2k Used to own $FB for a long time, looking to get back in once the indexes fall further. $MSFT watching closely	0	1	2
2021/12/22	8:26:39	$MSFT SMBC Nikko analyst Steve Koenig initiates coverage on Microsoft with a Outperform rating and announces PT of $410.	1	5	1
2021/12/22	8:01:19	$MSFT Twitter Sentiment on 21 Dec 2021 was: ??? Positive 40.7% ??? Negative 13.4% ??? Neutral 45.9% ????????????????????????????????????????????????????????????	0	0	1
2021/12/22	7:56:07	SP Since launch Windows 10 has seen a mega bull run for $MSFT (+663% ??????). What will Windows 11 bring for #microsoft?	0	0	1
2021/12/22	7:34:07	Concepts and theories are great but man did I mess up with $APPL and $MSFT and how the law of large numbers was going to be their gravity.	1	1	2
2021/12/22	7:33:33	$MSFT: SMBC Nikko starts at Outperform	0	0	1
2021/12/22	7:26:25	$MSFT SMBC Nikko Initiates Coverage On Microsoft with Outperform Rating, Announces Price Target of $410	0	0	1
2021/12/22	7:26:20	$MSFT Call &gt; 328.50 || Put &lt; 326	0	0	1
2021/12/22	7:16:01	Wedbush Securities managing director Dan Ives said Tuesday that a bull run for premier tech names in 2022 will drive both $AAPL and $MSFT above the $3T market cap mark during the year. - SA	0	0	2
2021/12/22	7:06:12	@aktieuniverset $AAPL or $MSFT for 2022?	1	1	2
2021/12/22	5:02:40	$MSFT SMBC Nikko analyst Steve Koenig initiates coverage on Microsoft with a Outperform rating and announces Price Target of $410.	0	0	1
2021/12/22	4:54:57	@levijawn No $msft or $fb?	0	0	2
2021/12/22	3:39:33	$MSFT another sell off ???	0	0	1
2021/12/22	3:37:20	$MSFT up in Berlin ???	0	0	1
2021/12/22	0:09:31	@telefeminism So proud of you to take such measures but have you heard about Zoom? That kid would be at no risk if you just did a zoom call $zm $msft	1	1	2
2021/12/22	0:09:29	@dennismch @jlebenthal @karenfinerman @petenajarian @jonnajarian @jimcramer @timseymour @StanphylCap @Lebeaucarnews @DivesTech @grassosteve $GM valuation does not get the respect that it deserves. They're years ahead of Ford and others in battery tech with their Ultium platform. Also, Cruise's last valuation measurement by $MSFT at $30 billion last Jan has definitely increased with the drastic pr…	0	3	2
2021/12/21	23:54:54	@Stocks4Sale8888 Why $okta over $msft for identity management	0	0	2
2021/12/21	23:48:07	$MSFT 203 ????	0	0	1
2021/12/21	23:31:38	@Anne68207325 @OptionsMafiaVIP $Baba but it was spec flow. $msft 1-28 300?€?s not from flow, ELY but that wasn?€?t solid enough to send to the app	0	1	2
2021/12/21	22:52:13	@levijawn Great list. I'd add $MSFT and your set.	0	2	1
2021/12/21	22:38:57	$MSFT feels like a 10 pt up day tomorrow ???	0	0	1
2021/12/21	22:38:11	$MSFT $330 break tomorrow. ???	0	0	1
2021/12/21	22:35:51	$MSFT Microsoft Wins EU Approval For Nuance Takeover	0	0	1
2021/12/21	22:34:16	$MSFT again crashed ????	0	0	1
2021/12/21	22:23:14	Long $MSFT Ho Ho Ho ???? Tis the season to be holly and jolly ???? Follow me for more #Christmas gifts ????	1	0	1
2021/12/21	21:21:38	$MSFT SMBC Nikko Gave Microsoft A PT Of 410.00 AH!! ???	0	0	1
2021/12/21	20:30:53	@stoxdox and before that 2000. Those had many months and even years of terrible trading and investing. companies were deserted for a decade. See $MSFT from 2000-2010 despite 25% annual CAGR	0	0	1
2021/12/21	19:56:05	$MSFT I?€?ll wait till they come out with the 15th vaccine maybe by that time they?€?ll have it right and I won?€?t need a pharmacy in my veins ????	0	0	1
2021/12/21	19:50:05	@hiren_shah7 @skaushi The CEO of $MSFT is selling the stock though, just saying?€?	0	0	1
2021/12/21	19:40:51	This market demands patience. $MSFT is testing our patience but $SPY was a big win today hitting up to 250%. $AAPL yesterday has a small paper cut. This is all we had so far. Hard to escape #COVID19 scare and #SANTA hope, but must for sailing the boat. #markets #Daytrading	0	0	3
2021/12/21	19:39:49	$MSFT So is there a record of our team's communications that we can store somewhere via Teams? ????	0	0	1
2021/12/21	19:28:36	$AAPL $MSFT hail supreme rulers! Go USA ???????? ???	0	0	2
2021/12/21	19:21:16	@cajunman @BB36 @cajunman @FOMOBaggins though your baby $tbla inked something with $msft today ????	0	0	2
2021/12/21	18:40:34	@drippy2hard Also was good today $MSFT a winner trade with 50%	0	2	1
2021/12/21	18:30:27	$MSFT Microsoft initiated with an Outperform at SMBC Nikko analyst Steve Koenig initiated coverage of Microsoft with an Outperform rating and $410 price target.	0	0	1
2021/12/21	18:20:07	Added $TSLA to long-term portfolio as mentioned. Also added some $SQ and $MSFT in place of the bonds I sold.	1	1	3
2021/12/21	17:17:58	$1314.45 profit from $MSFT thank you @AjTrader7 and the ACTFamily. It almost hit your target of 328 today. 327.59 was good enough for me. God Bless everyone and Merry Christmas. ????	1	11	1
2021/12/21	17:08:29	$MSFT taper out of the way and Covid Biden talk out of the way nothing but bullish tomorrow ????	0	0	1
2021/12/21	17:01:58	Interesting to see AT&amp;T (Xandr) and McDonald?€?s (DynamicYield) both dumping relatively recent, large acquisitions at a fraction of the cost. Not a good look for the Corp Dev teams. One man?€?s trash is another man?€?s treasure $msft $ma	0	0	2
2021/12/21	16:51:44	???? Whale spotted! Someone just sold $96.19 million worth of $MSFT	0	0	1
2021/12/21	16:40:16	@CGasparino I can't wait to hear your jokes about other tickers? Got anything real funny to say about $MSFT or $BAC? /S Your tweet is like being in a bad comedy joke.	0	0	2
2021/12/21	16:21:21	@TMFJaguar And those that do think they need it tend to be larger companies developing it in-house, which then turns into offering it as an add on service to their own existing customers (i.e. $MSFT or $AMZN) so C3 is competing with large companies with huge resources.	0	3	2
2021/12/21	16:15:01	$MSFT Microsoft initiated outperform at SMBC Nikko ($327.29, 0.00)	0	0	1
2021/12/21	16:11:40	Microsoft wins approval from EU antitrust regulators over Nuance acquisition. $MSFT	0	0	1
2021/12/21	16:07:47	$MSFT $AAPL Profit taking after some serious beat down days. Not surprised. ???	0	0	2
2021/12/21	16:03:24	Apple and Microsoft $AAPL $MSFT thank you for lunch	0	1	2
2021/12/21	16:01:35	Overnight Swinging ????????€??????? $MSFT 335C 12/31 Avg Cost = $1.76	0	0	1
2021/12/21	15:59:22	Sold my payday shares on $MSFT trade will swing the rest. Made coin.	1	1	1
2021/12/21	15:53:05	$MVIS $MSFT what?€?s next ? The European Union?€?s competition regulator has given the all-clear to Microsoft?€?s $19.7 billion purchase of transcription tech firm Nuance, which was announced earlier this year.	0	10	2
2021/12/21	15:47:50	@RJRCapital Unless you are $msft and actually can't deploy it fast enough	0	0	1
2021/12/21	15:38:23	retook $MSFT 330C	0	3	1
2021/12/21	15:26:51	3/3 on my trades this week all over 100% profits $SPY $MSFT $QQQ	0	0	3
2021/12/21	15:25:04	$MSFT Rebound can?€?t sustain. It will down to 310 bottom before fully reverse. ???	0	0	1
2021/12/21	15:22:11	$AAPL Moody's gives Apple top 'AAA' credit rating on growth promise- Ratings agency Moody' on Tuesday upgraded AAPL long-term credit rating to 'AAA' w/ a stable outlook, citing the iPhone maker's "exceptional liquidity" and robust earnings. With this, AAPL joins $MSFT &amp; $JNJ	0	3	3
2021/12/21	15:14:07	I stopped using $msft long time ago to many virus ???? @BillGates	0	0	1
2021/12/21	15:11:55	$MSFT $330 calls 12/23 1.1	0	2	1
2021/12/21	15:00:54	I?€?ve mentioned my $AAPL and $NFLX holdings numerous but I?€?m proud of them all! Next on my list. $MSFT now over 6100 shares. Over 15 years of buying. Taking profits and adding to your core makes all the difference. Have a plan and stick to it!	0	9	3
2021/12/21	14:59:18	nice early pump for $AMC with a fade $MSFT had the opposite but a much stronger breakout	0	0	2
2021/12/21	14:53:01	$MSFT pushing 327 ????	0	0	1
2021/12/21	14:52:39	$MSFT ...	0	0	1
2021/12/21	14:51:40	$MSFT this has to go on a full week green run for leap calls to move. I got 7 360c 2/18 and they?€?ve barely moved. ????	0	0	1
2021/12/21	14:51:16	$msft breaks 327 and holds, it could see 337 soon ????	0	0	1
2021/12/21	14:41:09	@qcapital2020 $ISRG, $AAPL, $MSFT have been like this recently too.	0	0	3
2021/12/21	14:20:45	$MSFT ???€	0	1	1
2021/12/21	14:14:38	Helped someone made money in the squad today...it?€?s the best feeling every $MSFT	0	0	1
2021/12/21	14:13:25	$MSFT wants another breakout, pushing heavy to hold above 326.54	0	4	1
2021/12/21	14:13:05	$MSFT watching the 50ma on the daily. A move and hold over. (position)	1	7	1
2021/12/21	13:58:19	@MarketRebels We know how this will end. $MSFT $FB	0	0	2
2021/12/21	13:52:59	Weekly $MSFT calls getting snatched up now.	0	0	1
2021/12/21	13:44:08	Today's hindsight is 20/20 $MSFT cratered the first hour but reclaimed 320 with conviction. A reclaim of a whole number is an uber positive sign. I should've bought the weekly 320C which just hit 100%! ???? for din din tonight kids! ????????????	0	1	1
2021/12/21	13:35:46	$SPY $MSFT $AAPL Pelosi?€?s Husbands discord said it would be like this.	0	0	3
2021/12/21	13:32:46	$MSFT congrats to those who picked some up under $320. ????	0	0	1
2021/12/21	13:30:03	The first time you put money in a trading account and make money of it, you'll never look at a dollar the same. You'll think 'Why I have been wasting my money all these years when it could've been working for me?' There is no better time to start than now. $AAPL $MSFT $GOOGL	2	3	3
2021/12/21	13:18:32	$MSFT none stop pump calls are free money here ???€ ???	0	0	1
2021/12/21	13:14:07	How long until $MSFT sells off Xandr for parts at half the valuation?	0	0	1
2021/12/21	13:09:24	@TrungTPhan Also interesting when Ballmer left $msft the stock rallies so much that his purchase of the Clippers was free!	0	1	1
2021/12/21	13:04:45	$MSFT &gt; $AAPL ????	2	2	2
2021/12/21	13:00:45	@TradingWarz Your indicators and education gave me my best day ever today on $MSFT and $DKNG. Learning the power of the golden partnership between fibs and options!! ????????????	0	2	2
2021/12/21	12:59:28	$MSFT up big on news that Bill Gates hasn?€?t sent a thirsty email to a female employee in like 3 months.	3	24	1
2021/12/21	12:56:23	@KYRRadio It?€?s the $MSFT of 2000. Love my shopping experience, how the customer is HODLed, but my god there is no value at these prices.	0	1	1
2021/12/21	12:52:05	SWEEP 259 $MSFT 07/15/22 $310 puts for $21.23 Spot: $325.41 Volume: 757 OI: 266 IV: 29.89% Premium: $550.0k Sector: Technology	0	0	1
2021/12/21	12:51:42	BLOCK 1389 $MSFT 04/14/22 $300 puts for $11.10 Spot: $325.35 Volume: 2,123 OI: 1,305 IV: 30.88% Premium: $1.5m Sector: Technology	0	0	1
2021/12/21	12:51:36	$MSFT Strike: 300.00 Expiration: 2022-04-14 Put .MSFT220414P300 Price: 11.10 Size: 1380 Time: 2021-12-21 12:51:36PM Premium: $1,531,800.00	0	0	1
2021/12/21	12:46:48	$MSFT i sold abit early dang it ???	0	0	1
2021/12/21	12:20:21	$MSFT 2-1-2 pushing let?€?s gooooo	0	1	1
2021/12/21	12:16:44	@Striff17 @johnscharts @ClutchBP @Ed_Hale @VijayBhallaMCC @Btrader_x @trijoey Bought some $AFRM calls here I like it. Also $MSFT. ???€???€	0	2	2
2021/12/21	12:10:06	TICKER: $MSFT SIZE: 180,000 PRICE: $322.12 TIME: 11:23:46 AMOUNT: $57,981,600	0	0	1
2021/12/21	12:09:22	$MSFT I imagine this pumps after biden speaks, unless he says some awful shit ???	0	0	1
2021/12/21	12:05:37	@skaushi $SE Kept adding until it became my 2nd largets position after $MSFT.. invested in both companies coz of CEOs.. they are GOAT	0	15	2
2021/12/21	12:00:34	$SPY $MSFT $AAPL Keep it pumping bitches, inflow fucking blasting off, call options to the moon ???€ ???	0	0	3
2021/12/21	11:55:12	$MSFT has a $2.4T market cap. Xandr is a speck of sand on a vast beach.	0	32	1
2021/12/21	11:47:06	$SPY PUMP IT TO THE MOON! $MSFT ???	0	0	2
2021/12/21	11:36:12	EU approves $MSFT $16 billion bid for $NUAN.	0	0	2
2021/12/21	11:30:46	$T offloading more debt today by selling off Xandr to $MSFT ????????	0	1	2
2021/12/21	11:11:31	$MSFT AT&amp;T Agrees To Sell Advertising Marketplace Xandr To Microsoft $NVAX JP Morgan Maintains Neutral on Novavax, Raises Price Target to $209 $MU JP Morgan Maintains Overweight on Micron Technology, Raises Price Target to $115	0	2	3
2021/12/21	11:10:14	$MSFT is my new $FB	0	0	2
2021/12/21	11:10:03	$MSFT 3-2 reversal on the 5 mins	0	0	1
2021/12/21	11:08:45	$msft 323 lets go	0	0	1
2021/12/21	11:07:35	Tech slowly reversing here, watching mega caps to reclaim ema supports intraday and confirm. May be head fake so confirmation will be key. PAYtience $MSFT $AAPL $NVDA etc.	0	1	3
2021/12/21	10:55:09	$msft turning that boat around	0	0	1
2021/12/21	10:54:58	Taking $MSFT 325 C 12/23	0	0	1
2021/12/21	10:50:57	@erikgabc @squawksquare ???? good point. Maybe you're right.?????€??????? I see a big risk of failure, though, if $MSFT improve their (currently) crappy software suite.	0	1	1
2021/12/21	10:50:46	AT&amp;T Agrees To Sell Advertising Marketplace Xandr To Microsoft $MSFT $T	0	0	2
2021/12/21	10:43:20	Wait this is the big $MSFT reversal of the day. Right here. 1045am. ????	0	0	1
2021/12/21	10:42:24	$MVIS The European Union has granted Microsoft $MSFT approval for its $16B acquisition bid for Nuance $NUAN ???	0	0	3
2021/12/21	10:35:54	$MSFT fresh Sell Signal here	0	0	1
2021/12/21	10:34:52	How does $ADBE get away with their monthly subscription prices when you compare it to the offerings of $MSFT office? It's criminal. Adobe charges $20 a month for a PDF viewer. You can get Office 365 for $80 annually.	0	0	2
2021/12/21	10:34:37	@buccocapital The only stock that?€?s been in the top 5 largest companies in the s&amp;p 500 since the 90s $MSFT?€?Remarkable!	0	2	1
2021/12/21	10:32:43	OMG, im sorry, just realized I put $SOFI, I meant $MSFT as you can see in the chart.	0	0	2
2021/12/21	10:31:23	$MSFT fresh Sell Signal here	0	0	1
2021/12/21	10:27:23	$MSFT what is going on man!	0	0	1
2021/12/21	10:26:48	Big tech sold right off. Let's see if this gets ugly or if dip buyers jump in. $MSFT $NVDA	0	1	2
2021/12/21	10:25:27	Yesterday someone asked why I shorted $AAPL over $MSFT - compare the two right now.	0	2	2
2021/12/21	10:25:12	@NuanceInc $MSFT deal seems too cheap. Companies with much worse forecasts with much higher valuations, even after the market sell-off.	0	0	1
2021/12/21	10:24:54	$nke Goldman raised TP but cut EBIT for 2022. Now $NKE is 37xEV/EBIT 2022 with negatie EBIT growth for 2022 y-y. For reference - $MSFT is valued at 28xEV/EBIT NTM.	0	1	3
2021/12/21	10:19:32	@AkciovyGURU $MSFT	0	2	1
2021/12/21	10:18:19	Just bought some $NUAN $62.5 for $.10/contract, Calls into January 2022. Microsoft cleared by EU to bid. $MSFT	0	0	2
2021/12/21	10:17:20	*EU Approves Microsoft's $16 Bln Bid for Nuance Communications $MSFT	0	1	1
2021/12/21	10:16:39	The European Union has granted Microsoft $MSFT approval for its $16B acquisition bid for Nuance $NUAN	0	0	2
2021/12/21	10:08:10	@AkciovyGURU $msft	0	0	1
2021/12/21	10:07:14	$MSFT holding well ???	0	0	1
2021/12/21	10:07:13	$MSFT $T AT&amp;T Agrees To Sell Advertising Marketplace Xandr To Microsoft	0	0	2
2021/12/21	10:06:10	AT&amp;T Agrees To Sell Advertising Marketplace Xandr To Microsoft $MSFT $T	1	4	2
2021/12/21	10:04:03	AT&amp;T Agrees To Sell Advertising Marketplace Xandr To Microsoft $MSFT $T	0	0	2
2021/12/21	10:01:30	Secured positions in $AAPL, $MSFT and $TSLA before breakfast. What a time to be alive. ????????	0	1	3
2021/12/21	9:59:06	AT&amp;T $T has agreed to sell its global programmatic advertising marketplace Xandr to Microsoft $MSFT	0	0	2
2021/12/21	9:58:31	$MSFT is xandr a win for msft ?	0	0	1
2021/12/21	9:58:14	Shorted $MSFT for a 6% gain but no really good setups yet, things are moving and $MRNA $ROKU triggered 2D in the daily.	0	3	3
2021/12/21	9:52:16	$MSFT ??????	0	0	1
2021/12/21	9:50:44	$msft fade	0	0	1
2021/12/21	9:48:17	$TBLA launched a new native bidding service and signed a new agreement with $MSFT	2	2	2
2021/12/21	9:46:18	$T to sell Xandr Inc. to $MSFT	0	1	2
2021/12/21	9:44:02	$MSFT PUMP! ???	0	0	1
2021/12/21	9:39:48	$AMC so strong, $MSFT looks good too	0	0	2
2021/12/21	9:37:26	Xandr will be a under rated acquisition for $MSFT	0	0	1
2021/12/21	9:34:48	$T to sell Xandr Inc. to $MSFT	2	19	2
2021/12/21	9:30:31	$msft	0	0	1
2021/12/21	9:30:07	????Dark Pool Print???? Symbol: $MSFT Size: 324.4K shares Price: 323.19 Total: $104.8M	0	1	1
2021/12/21	9:28:59	Dude should be a Moon Day for the market. Watching $TSLA $MSFT	6	14	2
2021/12/21	9:27:01	@DeItaone $MSFT looking to be $GOOG, $T fumbling another opportunity to make $ because they don?€?t understand what they?€?re doing	0	1	3
2021/12/21	9:20:24	$T AT&amp;T has agreed to sell its global programmatic advertising marketplace Xandr to Microsoft $MSFT	2	5	2
2021/12/21	9:19:00	$TBLA launched a new native bidding service and signed a new agreement with $MSFT	0	14	2
2021/12/21	9:17:58	$T AT&amp;T to sell its global programmatic advertising marketplace, Xandr Inc., to Microsoft $MSFT	3	19	2
2021/12/21	9:16:32	AT&amp;T $T has agreed to sell its global programmatic advertising marketplace Xandr to Microsoft $MSFT	2	21	2
2021/12/21	9:16:24	$T's Xandr sold to $MSFT. No price disclosed.	0	0	2
2021/12/21	9:15:56	$MSFT Nasdaq down 1% we fall 2%. Nasdaq up 1% were up barely 1%. ???????????? ????	0	0	1
2021/12/21	9:15:47	$MSFT $T	0	1	2
2021/12/21	9:04:57	D-Day $T ???? $MSFT	0	0	2
2021/12/21	9:02:00	Most Active EQTY Option Highest % Vol Increase $MSFT Contracts:259776 Vol ^ %71.08 Calls %58.10 Puts %41.90 Highest Daily Vol $TSLA Contracts:766746 Vol ^ %53.94 Calls %51.26 Puts %48.74	1	0	2
2021/12/21	8:58:44	Why does the "Add-Ins" ribbon in Excel ALWAYS take forever to load? Like no matter how fast your computer is... $MSFT	0	0	1
2021/12/21	8:25:14	$TBLA (+5.2% pre) Taboola Announces Launch of a Native Bidding Service, Facilitating Expansion to Display, Social Networks and Other Platforms to Fuel Even Faster Growth, and Signs New Microsoft $MSFT Agreement Through July - SI	0	0	2
2021/12/21	8:01:20	$MSFT Twitter Sentiment on 20 Dec 2021 was: ??? Positive 39.5% ??? Negative 13.8% ??? Neutral 46.8% ????????????????????????????????????????????????????????????	0	0	1
2021/12/21	7:45:10	$MSFT Type: Long Legged Doji Close Price: 319,91 $ Volume: 28.326.532 Macd: ??? EmaTrend: ??? *This is not a trading advice*	0	0	1
2021/12/21	7:38:25	7. Dividend Payouts: Similar to the market returns, however agreeable the most passive income stream available to everyone with a trading account. A dividend is a yield paid out of profits quarterly Yes, you would classed as shareholder in a Fortune 500 corp E.g. $MSFT or $MM	3	31	2
2021/12/21	6:15:23	@alexkagin Im a simpleton: in 5 yrs, $MSFT will 100% still be around. $TDOC? ?????€???????	0	0	2
2021/12/21	4:49:46	$T 9-10% dividend eats @Apple hahaha and $MSFT cloud haha ????	0	0	2
2021/12/21	4:22:07	@MattWallace888 @Apple $apple $msft	0	0	2
2021/12/21	3:55:13	Yesterday I decided to move the market from bearish to bullish ?€? I closed all my purchases. Today the market is looking positive $tesla $msft $orcl	0	0	3
2021/12/21	3:54:26	With FSRC&lt;GO&gt; on BBG Terminal, US has 12 of these funds while there are around 950 globally. $SPUS has the highest 1yr return, which holds $AAPL &amp; $MSFT as majority of portfolio(23%).	0	0	3
2021/12/21	1:54:58	@jiggycapital I would unfollow you?€?. Lol $MSFT is a top position for me.	0	0	1
2021/12/21	1:04:53	$PLTR and $MSFT looking ripe for picking	0	6	2
2021/12/21	1:03:34	$MSFT $194M Dark Pool sell	0	1	1
2021/12/21	0:22:13	$MSFT dark pool activity detected	0	1	1
2021/12/21	0:03:42	Market is indecisive WL tomorrow is going to be the usual along with $MSFT $TSLA $AFRM Will update along the day	1	1	3
2021/12/20	23:23:37	$NVDA and $msft on watch tomorrow if tech runs ???	0	1	2
2021/12/20	22:49:35	Tues (12/21/21) watchlist for 12/23 Exp. ???? &amp; ???? loss = 25%. PT - Probability of Touching % $LCID 38C &gt; 38.10, PT 99 | 38P &lt; 37.25, PT 99 $MSFT 320C &gt; 320.10, PT 99 | 320P &lt; 319.25, PT 99 $TWTR 43C &gt; 43.10, PT 98 | 43P &lt; 42.25, PT 98	1	4	3
2021/12/20	22:24:17	I like $MSFT	0	0	1
2021/12/20	21:37:44	$MSFT 330 ????	0	0	1
2021/12/20	21:32:03	$MSFT 330+ ????	0	0	1
2021/12/20	21:08:23	$MSFT tested &amp;317s both today and last Friday. Double bottom test should reverse nicely now possibly $340s by EOY. ???	0	0	1
2021/12/20	20:44:57	$MSFT LGB.!!!! ????	0	0	1
2021/12/20	20:43:14	@nickfost_ @jack $msft or $goog	0	0	2
2021/12/20	20:36:13	@caleb_investTML $MSFT also bulking up more on their security capabilites	0	3	1
2021/12/20	19:51:02	$msft the wsj had an article that nadella sold half his position. with the p/e multiple it's now quite pricey especially with the 52-week chart looking like more profit-taking is possible. your thoughts? ???	0	0	1
2021/12/20	19:48:53	@gannonbreslin $MSFT $AMD $FB	0	0	3
2021/12/20	19:36:20	$MSFT I was .07 cents off the low from filling my Order today. Damn ???	0	0	1
2021/12/20	19:27:19	The risk here is the assumption that my avatar as an NFT is interoperable on any system. Will I still need many different identities (like e-mail logins: one for Sony, for $MSFT, for $AAPL)? I don?€?t think this will be immediately solved for. Apple ID is the closest to this.	0	4	2
2021/12/20	18:54:53	$MSFT off the chain in AH up 2.01 ????	0	0	1
2021/12/20	18:52:18	$MSFT $440 Price target today tells you all we need to know! Calls are soon to print ???	1	0	1
2021/12/20	18:45:40	$MSFT 326-328 tomorrow ???????????? ???	0	0	1
2021/12/20	18:33:37	@MarketRebels $AAPL $FB $MSFT never failed ????	0	0	3
2021/12/20	18:27:14	$NVDA $MU $MSFT these tech stocks are on a could spring next 3 days could be the Santa rally ????	0	0	3
2021/12/20	18:23:05	@ExpertsShale No, not short $SPY unfortunately. Had a bit of a crummy day. Shorted $MSFT but then gave it back shorting $COP. Need to do some post trade review tonight . ?????€???€???	0	0	3
2021/12/20	18:08:07	$MSFT AH ???????? ????	0	0	1
2021/12/20	18:04:19	@gannonbreslin $AMD $MSFT	0	1	2
2021/12/20	17:44:26	$QQQ $SPY $MSFT Biden will not mention any lockdowns or new restrictions on tomorrow?€?s speech?€? VERY bullish for tomorrow hence the large volume being traded AH. ????	0	0	3
2021/12/20	17:41:33	$AAPL this needs to go up so I can buy some hot poon for the holidays. $MSFT $SPY ???	0	0	3
2021/12/20	17:34:53	$MSFT the next Green Day calls will print just wait. Smacked down hard 3 days in a row ????	0	0	1
2021/12/20	17:33:13	@JessTheVC Skype was dead long before $zoom $msft failed to innovate which is surprisingly one of their few missteps	0	13	2
2021/12/20	17:27:05	@cnbc pumping $mu and $msft AH	0	0	2
2021/12/20	17:15:00	@ParrotStock Down 1.45%. Swapped out some non-stellar positions for $MSFT.	0	1	1
2021/12/20	16:36:48	$MSFT Arent there any women on this board? ????	0	0	1
2021/12/20	16:33:47	$MSFT struggled ???	0	0	1
2021/12/20	16:24:23	Wow, You want to see our results. 3 times AMZN from 20% to 30% $MSFT 30% $SPX 100% closed at 300% $NFLX 120% and 30% only loss today was DOCU. All other closed in profit. You don?€?t believe this. Let people comment and share.	8	14	3
2021/12/20	16:20:18	$msft 321 AH	0	0	1
2021/12/20	16:18:22	$MSFT $MU will be pushing nasdaq higher?€? tomorrow ?€? santa is coming to wall street ????	0	0	2
2021/12/20	16:11:29	$MSFT Top grinder of all time. Great sleep well stock ???	0	0	1
2021/12/20	16:10:05	@KasperHoymann @aktieuniverset @MadsC007 $FB and $MSFT is just straight up bonkers. Ebitdaddys holy moly!	0	1	2
2021/12/20	16:08:10	$MU crushed it and upped their outlook it sounds like so far 1Q 2021. $NVDA $MSFT ???	0	0	3
2021/12/20	16:06:58	$mu pushing $msft up AH	0	1	2
2021/12/20	16:05:22	@David_Doran7 Actually you have had far better opportunities than that few times in last ten or so years. $msft was pretty much sensibly priced for high growth then. You've been able to buy actual growers while growing for low single digit sales a few times.	0	2	1
2021/12/20	16:02:58	????Dark Pool Print???? Symbol: $MSFT Size: 338.5K shares Price: 319.91 Total: $108.3M	0	0	1
2021/12/20	15:51:47	$msft 321 come on!!!!	0	0	1
2021/12/20	15:47:09	I vividly remember the articles claiming that Gates having less than 10% of his net worth in $MSFT was the equivalent of him being short $MSFT. Only one guy has ridden it the whole way.	0	4	2
2021/12/20	15:45:40	$MSFT ??? ???? ????	0	0	1
2021/12/20	15:36:44	A few thoughts on today's news that $CERN will soon be a part of $ORCL-- 1) I would have much rather it be $MSFT. How much has something like PeopleSoft evolved in the past ~5 years?	1	0	3
2021/12/20	15:27:24	@Copernicus2013 Keying on $AAPL and $MSFT if they can turn those two then you are going to be right. I think it will be really fast also.	0	0	2
2021/12/20	15:26:06	@Cryptsyleaks I didn?€?t notice this before, for $NVDA, you have to own every game you want to play. For $MSFT?€?s Xbox game pass, it?€?s like having one of those Blockbuster passes where you can rent any number of the games in their library for the membership.	0	3	1
2021/12/20	15:20:51	$MSFT $312.05-$292.00 should see buyers into minimum a three waves bounce. A short term bearish sequences is in placed. #elliottwave #trading	0	0	1
2021/12/20	15:17:45	$msft lets get 321	0	0	1
2021/12/20	15:10:44	@DarthDividend23 Bought some $MSFT and $XOM today	0	0	2
2021/12/20	15:08:09	$MSFT bought back some I shouldn?€?t have sold ???? ???€	0	0	1
2021/12/20	15:04:28	$FAANG including $MSFT and $TSLA should have an index of it's own.	0	1	3
2021/12/20	15:02:05	$MSFT at key level check weekly chart. Could go tits up or maybe the market gets saved?€?Can?€?t wait.. ???? the Monthly candle is also terrifying. ???	0	0	1
2021/12/20	14:55:53	$msft 320 boom love these swings	0	0	1
2021/12/20	14:54:27	$MSFT at key level check weekly chart. Could go tits up or maybe the market gets saved?€?Can?€?t wait.. ???? the Monthly candle is also terrifying.	0	0	1
2021/12/20	14:43:44	$msft push back to 320 tic toc	0	0	1
2021/12/20	14:30:31	@pommelhorse9 @IAmLearninHere @batman10023 I already said (above) that the other two are more likely for this very reason. But since I have not conferred w/ @satyanadella I will not be speaking so definitively about $MSFT.	0	1	1
2021/12/20	14:26:29	@Negative_GW @IAmLearninHere @batman10023 If $MSFT also buys $CERN, they torch the critical relationship with Epic. I would cross $MSFT off of the list.	0	0	3
2021/12/20	14:16:56	$MSFT Breaks 320 level, will go long for 330/340 level dated 12/31. Be patient with her. ???	0	2	1
2021/12/20	14:13:31	$MSFT Breaks 320 level, will go long for 330/340 level dated 12/31. Be patient with her.	0	0	1
2021/12/20	14:09:40	$MSFT adding here. ???	0	0	1
2021/12/20	14:00:27	TICKER: $MSFT SIZE: 100,000 PRICE: $318.45 TIME: 13:27:23 AMOUNT: $31,845,000	0	1	1
2021/12/20	13:55:54	$msft 320 lets go	0	0	1
2021/12/20	13:39:33	@Dividend_Dollar Proud owner of six of them and looking forward to adding $MSFT to my portfolio.	0	2	1
2021/12/20	13:36:40	$MSFT I don?€?t even understand this stock. Sone stocks and market recovers at lows and we make new low after low ???	0	0	1
2021/12/20	13:35:50	Buy when everyone is fearful. Are you adding any shares to your long-term Portfolio? $V $MSFT $NKE	1	9	3
2021/12/20	13:34:03	$MSFT This is going to 310 minimum. Maybe more if we don't see a bounce off the 100 SMA. ???	0	0	1
2021/12/20	13:33:28	@BrandonSardelli @JPATrades I was a $MSFT Architect loser	0	0	1
2021/12/20	13:26:43	$MSFT Strike: 330.00 Expiration: 2022-01-21 Put .MSFT220121P330 Price: 17.00 Size: 1000 Time: 2021-12-20 1:26:43PM Premium: $1,700,000.00	0	0	1
2021/12/20	13:26:43	$MSFT Strike: 330.00 Expiration: 2022-01-21 Call .MSFT220121C330 Price: 5.70 Size: 1000 Time: 2021-12-20 1:26:43PM Premium: $570,000.00	0	0	1
2021/12/20	13:18:23	@RealDayTrading $MSFT seems worse than $AAPL	0	0	2
2021/12/20	13:17:37	@Kevin_A_Reilly @nypost Low battery life = deflated Football Easier to toss a $MSFT durface tablet than an $AAPL iPad	0	0	2
2021/12/20	13:14:15	@nypost But he hugged his iPad $AAPL over $MSFT folks, even Tom Brady hates his Surface tablet	0	0	2
2021/12/20	13:13:29	@JPATrades $ZM is a short.. $MSFT Teams is for free (private use) and its usage much more widespread then 1 year ago..	0	1	2
2021/12/20	13:10:14	Nobody needs $ZM anymore ... $MSFT Teams or free	0	0	2
2021/12/20	13:08:55	$MSFT 315 Put flow. Risk increased with $QQQ at 100 MA. A breach may help move it	0	15	2
2021/12/20	13:08:50	Nobody needs $ZM anymore ... $MSFT Teams or free	0	0	2
2021/12/20	13:04:38	$ZM vs. $MSFT who wins? Teams is free for private use and much better plus GDPR compliant	0	0	2
2021/12/20	13:00:37	$ZM vs. $MSFT who wins? Teams is free for private use and much better plus GDPR compliant	0	0	2
2021/12/20	13:00:08	TICKER: $MSFT SIZE: 575,000 PRICE: $319.5 TIME: 12:30:16 AMOUNT: $183,712,500	0	1	1
2021/12/20	12:58:59	$MSFT so Santa rally is canceled ? ????	0	0	1
2021/12/20	12:55:06	$MSFT what a garbage day everywhere ????	0	0	1
2021/12/20	12:51:34	Talked to my data scientist nephew at lunch, he was in a Microsoft training this morning, said the cloud platform is top notch, Satya and team are nailing it @petenajarian ?????????????? $MSFT	0	0	1
2021/12/20	12:49:44	@Negative_GW @batman10023 This is how I see it - $MSFT bought $NUAN for their existing distribution and relationships in the healthcare segment. I foresee close integration between Teams &amp; Nuance products which will then be sold through to the current $NUAN customers.	0	0	3
2021/12/20	12:47:17	@Tradytics Are you still watching $MSFT ?	0	0	1
2021/12/20	12:41:40	$SPY $TSLA $MSFT CoVid jumping the shark with Jim Cramer infection. May not get renewed next season.	0	0	3
2021/12/20	12:40:03	$MSFT am I the only idiot with the balls to short Microsoft as a portfolio hedge? ???	0	0	1
2021/12/20	12:38:56	$MSFT am I the only idiot with the balls to short Microsoft as a portfolio hedge?	0	0	1
2021/12/20	12:33:45	@Negative_GW @batman10023 $MSFT already got $NUAN, hard to see the regulators approve the bid for $CERN	0	1	3
2021/12/20	12:30:20	????Dark Pool Print???? Symbol: $MSFT Size: 575.0K shares Price: 319.50 Total: $183.7M	0	0	1
2021/12/20	12:19:15	320 $msft boom	0	0	1
2021/12/20	12:17:48	$aapl moving back up watching $msft back to 322	0	0	2
2021/12/20	12:06:59	$MSFT what I don?€?t get is how other tech rebounds and we sit at low of day :( ????	0	0	1
2021/12/20	11:57:42	$msft 319 boom love these bounces	0	0	1
2021/12/20	11:49:51	$MSFT buy the fear and don't buy INTO the fear ???	0	0	1
2021/12/20	11:43:49	$MSFT choppy.. didn't catch me with that pump fake tho ????	0	0	1
2021/12/20	11:42:19	$MSFT Teams vs. $ZM who wins? You dont need an answer I guess - SHORT $ZM	0	0	3
2021/12/20	11:38:38	$MSFT looks like it's about to fall off a cliff	0	1	1
2021/12/20	11:37:09	$AAPL, $MSFT and $GOOG started to fizzle out. Are we starting the Dec 2018 rally?	0	4	3
2021/12/20	11:31:40	$MSFT flush it ???	0	0	1
2021/12/20	11:27:05	$msft off 318 again	0	0	1
2021/12/20	11:09:28	The press release calls out: - Oracle Cloud - Voice Assistant AI Oracle cloud gets a lot of strategic customers, and voice assistant has been the holy grail in EHR data entry for nearly 2 decades. This is why $MSFT bought Nuance.	0	0	1
2021/12/20	11:08:13	$MSFT sub $318 .. look out below.. ????	0	0	1
2021/12/20	11:05:45	buying more $msft again 318	0	0	1
2021/12/20	11:02:24	Most Active EQTY Option Highest % Vol Increase $BABA Contracts:107616 Vol ^ %90.18 Calls %40.10 Puts %59.90 Highest Daily Vol $MSFT Contracts:99902 Vol ^ %76.63 Calls %60.81 Puts %39.19	0	1	2
2021/12/20	11:00:25	TICKER: $MSFT SIZE: 250,000 PRICE: $320.53 TIME: 10:48:05 AMOUNT: $80,132,500	0	0	1
2021/12/20	10:59:43	$MSFT daily candle getting bottom heavy	0	0	1
2021/12/20	10:54:59	@801010athlete $MSFT below SMA50 $AAPL hanging around EMA21	0	1	2
2021/12/20	10:47:19	$MSFT Strike: 325.00 Expiration: 2022-03-18 Call .MSFT220318C325 Price: 16.30 Size: 2500 Time: 2021-12-20 10:47:19AM Premium: $4,075,000.00	0	0	1
2021/12/20	10:47:19	$MSFT Strike: 325.00 Expiration: 2022-03-18 Put .MSFT220318P325 Price: 20.80 Size: 2500 Time: 2021-12-20 10:47:19AM Premium: $5,200,000.00	0	0	1
2021/12/20	10:44:10	In The Group 3 live analysis session today, talked about $GOOGL and $MSFT very close to blue box areas where buyers can enter for a bounce, we prefer to only buy these instruments not short sell. #Elliottwave #Trading #Stocks	0	0	2
2021/12/20	10:39:04	$msft 322 lets go	0	0	1
2021/12/20	10:37:44	$MSFT currently attempting to hold S1 area near 319ish, back under LoD could see some downward follow through with S2 not in play till 314-315ish	0	0	1
2021/12/20	10:27:23	@NorthmanTrader We American don?€?t need to look at $AAPL $MSFT almost $3 T market cap and pay excessive price for food, gas or house. It is just ridiculous?€?	0	0	2
2021/12/20	10:27:02	$msft at 319 all day long boom	0	0	1
2021/12/20	10:26:30	@WOLF_Financial $O $MMM and $MSFT for me! I wasn?€?t going to invest until after the end of the year but I just couldn?€?t resist throwing in a cheeky ??25/$32	0	0	3
2021/12/20	10:25:02	#Wolfe Adjusts PT on $MSFT to $440 From $340, Maintains #Outperform Rating BY MT Newswires 09:47 AM EST, 12/20/2021 (MT Newswires) -- $MSFT has an average buy rating and a price target range of $300 to $440, according to analysts polled by Capital IQ.	0	4	2
2021/12/20	10:14:10	No doubt telemedicine is going to be a big part of future medicine, but if $TDOC can't perform in this market with so much fear, it begs the question, can it ever perform? Personally last few doc appointments have all been through $MSFT Teams and wife uses $DOCS for work.	1	74	3
2021/12/20	10:11:37	$SPY $TSLA $MSFT Grandma got run over by the market, Gambling on YOLOs Christmas week, You can say that JPOW won't start printing, But as for me and grandpa we believe	0	0	3
2021/12/20	10:09:14	$MSFT starring down a big slope	0	0	1
2021/12/20	9:56:45	$AAPL, $MSFT and $TSLA offered some good cashflow trades vs the lows they posted in the first 10 minutes. Book trades along the way as we are still in unchartered territory here.	2	1	3
2021/12/20	9:55:17	$msft sold 12; 12/23 310 puts @ 1.41 avg; against my position; short (1200)!	0	1	1
2021/12/20	9:45:51	@carlquintanilla @Mediaite $MSFT	0	0	1
2021/12/20	9:45:18	$MSFT Dec 23 $322.5-$330 Calls seeing some unusual activity	1	4	1
2021/12/20	9:44:59	tempted to buy a call on $MSFT just so it'll go the other way ????	0	0	1
2021/12/20	9:41:43	@5kMand @aktieuniverset $UPST and $MSFT	0	3	2
2021/12/20	9:40:20	$MSFT	0	1	1
2021/12/20	9:37:46	$QQQ could rip upwards. $Msft and $Appl seem to be ok rn	0	0	3
2021/12/20	9:33:54	C'mon $MSFT, $SMH crack more please....	0	6	2
2021/12/20	9:30:41	@lkr Platforms have taken out some of the strongest developers in their developer communities by embedding their ideas into the platform. $fb $msft $goog etc?€?.	0	0	3
2021/12/20	8:51:52	$MSFT it?€?s a trap Very hard to get out of my put spread position. I Have to push them very far and low. Crazy stock ????	0	0	1
2021/12/20	8:01:22	$MSFT Twitter Sentiment on 19 Dec 2021 was: ??? Positive 37.2% ??? Negative 15.3% ??? Neutral 47.5% ?????????????????????????????????????????????????????????	0	0	1
2021/12/20	8:00:08	$MSFT its not the end of the world! . I will add a few more shares this week! Thanks for the dip! ????	0	0	1
2021/12/20	7:55:57	$MSFT As expected, the lowest of the year for MSFT is near or already reached. Load as soon as you can ????	0	0	1
2021/12/20	7:47:21	$MSFT Time to load MSFT. Above 370 before Feb ???	0	0	1
2021/12/20	5:40:44	@CrazyLadyTrader Kind of fits since the Alabama Senator bought PUTS for March on $MSFT at $210 STRIKE PRICE	0	1	1
2021/12/20	5:39:21	@INArteCarloDoss Btw. he's been accumulating at $57k recently, and increasing up the average $MSFT purchase price of $BTC to $29,861. The winter season will be hard...	1	1	2
2021/12/20	4:58:29	@Crussian17 Banks i like $MS , $MSFT looks good so does all QQQ (not technically though) but think what does longer Covid bring? More software, more labtops, gaming, more M&amp;A for MS etc	0	0	2
2021/12/20	4:38:34	$MSFT I?€?ll get mire $325 weeklies cheap ???	0	0	1
2021/12/20	3:14:12	$PANW $ZS $MSFT	0	0	3
2021/12/20	3:01:56	$AAPL Dow futures looking shitty, it has to be $AAPL and $MSFT dragging this down ????	0	1	3
2021/12/20	2:24:28	@Tradytics $MSFT probably will be a source of funds tomorrow	0	0	1
2021/12/20	2:00:53	$MSFT $280 Puts .. Dare to Believe in easy money .. ????	0	0	1
2021/12/20	1:23:50	@incrediblebob12 Yay! Brandon fixed our wagon !! I hope ???? those numbers put some damage in $aapl $goog $msft and Brandon stocks	0	0	3
2021/12/20	0:53:59	Week 12/20 Moves: Holding $SPY + $MSFT calls for profit. Have good faith these won?€?t be as down bad as there are by Thursday.	0	0	2
2021/12/19	23:35:41	@mikewickett $MSFT	0	0	1
2021/12/19	23:34:02	Buying up this $MSFT dip on shares?€?I?€?m long on it. My future kids gonna eat off it long	0	0	1
2021/12/19	22:32:08	@Biotech2k1 $TWST your analysis gives zero value to DNA Storage which is in alpha testing with $ILMN and $MSFT as partners	0	0	3
2021/12/19	22:19:10	$MSFT I'm a buyer at 280 if we get those levels add to the 401k portfolio ???? ???	0	0	1
2021/12/19	22:16:59	$MSFT who is ready for $280 this week? Bears own this market now. ???	0	0	1
2021/12/19	21:30:51	@ThetaWarrior $MSFT my fav	0	2	1
2021/12/19	20:32:33	$MSFT metaverse ????	0	0	1
2021/12/19	19:43:38	$AAPL $MSFT. Alabama governor bought over a million dollars worth of put options 110 strike for June 2022. Another governor sold all his tech stock in the millions as well. Same one who sold before last Covid crash. All big tickers are allready in major down trends in week/month	1	20	2
2021/12/19	19:27:31	@JPATrades $MSFT	0	1	1
2021/12/19	18:53:12	@drippy2hard $MSFT is the better play. $ZM has too many security issues because they route the server through China so enterprise will take precaution to that. Microsoft TEAMS is just as good or not even better than zoom. Will short zoom also.	0	0	2
2021/12/19	16:58:51	$MSFT 330 tomorrow or better 100% ????	0	0	1
2021/12/19	16:50:02	@Cincaid @traderlete And $MSFT	0	0	1
2021/12/19	16:09:07	$SONY Anyone who watched that Unreal 5 Matrix demo should know that Sony better move fast to get a PS5 Pro released. Current next gen console are already obsolete. $MSFT Xbox One X too. ????	2	0	2
2021/12/19	16:08:32	E. Busseti, I. Osband, and S. Wong, Deep learning for time series modelling, Technical report, Stanford University (2012) @BradSmi @Microsoft $MSFT	0	0	1
2021/12/19	16:08:22	Y. N. Dauphin, A. Fan, M. Auli, and D. Grangier, Language modeling with gated convolutional networks, in arXiv Preprint, arXiv:1612.08083 (2016) @ClayMagouyrk $ORCL $MSFT $TSLA	1	0	3
2021/12/19	14:18:19	@ZachOptions $msft	0	0	1
2021/12/19	14:12:36	@IamInvestor_ $msft	0	1	1
2021/12/19	14:05:09	Streitz, N. A. (2015). Citizen-centered design for humane and sociable hybrid cities (keynote address). In Proceedings of Third International Biannual Conference?€?Hybrid City 2015?€?Data to the People, University of Athens, Greece. $ORCL $MSFT $TSLA #Awareness #Vision	3	1	3
2021/12/19	13:53:28	$MSFT .??????? ????	0	0	1
2021/12/19	12:04:32	@alphacharts I would say $aapl and $msft are overextended, others not so much	0	0	2
2021/12/19	11:49:42	$MSFT rebound to $335 at least this week ???	0	0	1
2021/12/19	11:49:19	@unusual_whales $TSM and $MSFT	0	0	2
2021/12/19	11:45:21	"65% of the companies in the NASDAQ are below their 200 DMA" -- Sven Henrich of @NorthmanTrader There's a widespread bear market going on in stocks, but we don't see it yet b/c a few big firms like $aapl $goog $msft prop up the indices If those falter? Look out below...	24	107	3
2021/12/19	11:35:47	@TriggerTrades I would be replacing $AAPL with $MSFT, much better poised for the future of web3 and the blockchain	0	2	2
2021/12/19	10:59:22	Nancy Pelosi and her husband bought $MSFT stock weeks before $MSFT entered into a contract with the Federal Gov't. Insider information.	0	1	2
2021/12/19	10:46:44	@mazen_barbir @qcapital2020 $MSFT is the company that will make it large scale as they will normalise the metaverse for the corporate world. Corporate decision makers love Microsoft - it makes them look good purchasing its services (Teams, Outlook etc) while bearing a low career risk	1	2	1
2021/12/19	10:09:16	@unusual_whales $MSFT $AAPL	0	2	2
2021/12/19	10:01:20	A. Weiermann. Termination proofs by lexicographic path orderings yield multiply recursive derivation lengths. Theoretical Computer Science, 139:335?€?362, 1995. #TeamBasics #Computing $ORCL $MSFT $TSLA	0	0	3
2021/12/19	10:01:18	D.B. Thompson. Subrecursiveness: machine independent notions of computability in restricted time and storage. Math. System Theory, 6:3?€?15, 1972. #TeamBasics #Computing $ORCL $MSFT $TSLA	0	0	3
2021/12/19	10:01:17	J-Y Marion and J-Y Moyen. Efficient first order functional program interpreter with time bound certifications. In LPAR, volume 1955 of Lecture Notes in Computer Science, pages 25?€?42. Springer, Nov 2000. #TeamBasics #Computing $ORCL $MSFT $TSLA	0	0	3
2021/12/19	10:01:09	S. Kamin and J-J L??vy. Attempts for generalising the recursive path orderings. Technical report, Univerity of Illinois, Urbana, 1980. Unpublished note. #TeamBasics #Computing $ORCL $MSFT $TSLA	0	0	3
2021/12/19	10:01:06	N. Immerman. Descriptive Complexity. Springer, 1999. #TeamBasics #Computing $ORCL $MSFT $TSLA	0	0	3
2021/12/19	10:01:04	M. Hofmann. A type system for bounded space and functional in-place update. In European Symposium on Programming, ESOP?€?00, volume 1782 of Lecture Notes in Computer Science, pages 165?€?179, 2000. #TeamBasics #Computing $ORCL $MSFT $TSLA	0	0	3
2021/12/19	10:01:03	M. Hofmann. Linear types and non-size-increasing polynomial time computation. In Proceedings of the Fourteenth IEEE Symposium on Logic in Computer Science (LICS?€?99), pages 464?€?473, 1999. #TeamBasics #Computing $ORCL $MSFT $TSLA	0	0	3
2021/12/19	10:00:59	N. Dershowitz and J-P Jouannaud. Handbook of Theoretical Computer Science vol.B, chapter Rewrite systems, pages 243?€?320. Elsevier Science Publishers B. V. (North-Holland), 1990. #TeamBasics #Computing $ORCL $MSFT $TSLA	0	0	3
2021/12/19	10:00:57	K. Crary and S. Weirich. Ressource bound certification. In ACM SIGPLANSIGACT symposium on Principles of programming languages, POPL, pages 184?€?198, 2000. #TeamBasics #Computing $ORCL $MSFT $TSLA	0	0	3
2021/12/19	10:00:55	A. Cobham. The intrinsic computational difficulty of functions. In Y. Bar-Hillel, editor, Proceedings of the International Conference on Logic, Methodology, and Philosophy of Science, pages 24?€?30. North-Holland, Amsterdam, 1962. #TeamBasics #Computing $ORCL $MSFT $TSLA	0	0	3
2021/12/19	10:00:54	A. Chandra, D. Kozen, and L. Stockmeyer. Alternation. Journal of the ACM, 28:114?€?133, 1981. #TeamBasics #Computing $ORCL $MSFT $TSLA	0	0	3
2021/12/19	10:00:50	R. Benzinger. Automated complexity analysis of NUPRL extracts. PhD thesis, Cornell University, 1999. #TeamBasics #Computing $ORCL $MSFT $TSLA	0	0	3
2021/12/19	10:00:49	S. Bellantoni and S. Cook. A new recursion-theoretic characterization of the polytime functions. Computational Complexity, 2:97?€?110, 1992. #TeamBasics #Computing $ORCL $MSFT $TSLA	0	0	3
2021/12/19	8:28:29	@devm2025 We could see a bounce from here. Friday?€?s daily candle volume and big lower wick could be an indication of a reversal. However, the market has been choppy recently. If $QQQ sees 380 again it will bring $MSFT down with it	0	0	2
2021/12/19	8:01:03	$MSFT Twitter Sentiment on 18 Dec 2021 was: ??? Positive 37.4% ??? Negative 15.5% ??? Neutral 47.1% ?????????????????????????????????????????????????????????	0	0	1
2021/12/19	4:56:24	@InvestiAnalyst @FradeDuarte Do $MSFT have the best product? They added 216K customers vs $CRWD 7k.	0	0	2
2021/12/19	3:16:03	@InvestiAnalyst Ppl seem to forget that Microsoft brings AV with their operating system, so they aren't depended on having a client installed like other operators. This is a HUGE advantage - Also in regard to the data they collect from telemetry. Coming from a $MSFT certificed security expert ????	0	4	1
2021/12/19	3:11:20	@TusharJain_ I personally like blue chip tech like $GOOGL and $MSFT given they are both growth and yield. In increasing rate environment, expect flight to safety as well	0	0	2
2021/12/19	0:12:26	I want to be in someone's long term portfolio. I would like to get treated more like $MSFT and less like an OTC stock.	0	1	1
2021/12/19	0:04:40	@thetradingchamp $MSFT	0	0	1
2021/12/18	20:42:31	When you think about it With the surface devices and the data storage $MSFT ?€?s strategy over the past decade has been to become $IBM But better	0	3	2
2021/12/18	19:58:03	@kingblehme $Msft going up	0	1	1
2021/12/18	19:54:35	@MatasNatas @TicTocTick The only similar company imho is $RNG $MSFT won?€?t go all the way to complete with $ZM in the telecom field	0	0	3
2021/12/18	19:28:25	$MSFT Short interest much lower, $6-8+ move Monday ????	0	0	1
2021/12/18	19:20:52	@aknowles123 @super_trades I think they need approval from FB to release a PR referencing both companies. Similiar to $VERB with their $MSFT Outlook integration. Maybe the same timeframe - 4ish months.	0	0	2
2021/12/18	18:41:18	@dissectmarkets @cadeinvests @BusinessFamous I've only been investing in the stock market for a little over a month, but when I first started my investment thesis was clear: focus on mining, extractive industries, and other essential undervalued industries. Due to FOMO I bought some $MSFT and $AAPL but recently exited these	0	2	2
2021/12/18	17:57:48	@TraceyRyniec She said that a long time ago when she held $MSFT. That?€?s when her inflow exceeded her ability to invest it in growth timely and properly. It and the other big techs were then sold off. I didn?€?t know that she said that recently. Probably not.	0	0	1
2021/12/18	17:32:26	$MSFT BULLISH WEEK AHEAD BABY ???	0	0	1
2021/12/18	16:40:32	@RalphieBoyz Good point. $VIAC licensed out their biggest tv show before launching P+. I don?€?t think $MSFT expanding into streaming is totally out of the question based on this, thought it?€?s not very likely in the first place.	0	1	2
2021/12/18	16:25:29	If $MSFT wants to, they have the potential to become a major streaming player nearly instantly. If not, they can still play a significant role in the streaming wars without even offering a streaming service. 10/10	0	0	1
2021/12/18	16:25:28	Mentioned previously how they can bundle SVOD with live. $MSFT ultimate tier offers games across PC, Xbox, and Android. With SVOD, you would be getting gaming and video across any device. 8/10	0	0	1
2021/12/18	16:25:28	$VIAC owns Nickelodeon, $MSFT owns Minecraft. Imagine all the kids playing Minecraft and now they got brand names in the game. They dive into the water that reveals a whole new world part of the spongebob universe. Same players can translate to spongebob tv viewers. 7/10	0	0	2
2021/12/18	16:25:28	Since I follow $VIAC I?€?ll just break it down if $MSFT bought them out or deepened their relationship. They can leverage each other?€?s content: $VIAC produces tv/films based on gaming franchises. Nothing new but it can also go the other way. 6/10	0	0	3
2021/12/18	16:25:27	IP and content is extremely important: $MSFT has amazing gaming franchises they can expand into film and TV. We should see one of the first test cases with the Halo series. But imagine Elder Scrolls - GOT rival? All these tv/films would already have established audiences. 5/10	0	0	1
2021/12/18	16:25:27	$MSFT has over 100m live users and about 25m-30m game pass subs. These customers have access to an Xbox, which is capable of replacing TV OS, roku, fire stick, chrome cast etc. $CMCSA offers a streaming device and peacock (ad) to all xfinity customers. 2/10	0	0	2
2021/12/18	16:22:50	$MSFT testing 50MA, until now respecting support at 317	0	0	1
2021/12/18	15:55:00	$PLTR reminds me of $MSFT under Palmer They need to talk to WS and the claim that it is misunderstood by WS is silly. The company is an pioneer and one of a kind in its field; it is time to set the record straight with WS.	0	0	2
2021/12/18	15:46:02	Where would $LCID be after three main news ? 1- partnership with $AAPL or $MSFT 2- mega deal with @NEOM 3- solution for aviation and agriculture Sky is not the limit #Dreambig	1	0	3
2021/12/18	15:43:36	@BonesTradez @unusual_whales What about $MSFT?	0	1	1
2021/12/18	15:37:22	@DKellerCMT @jarzt @StockCharts To answer your question on positive divergence. You picked a stock in a sector that is working top down so it has a greater probability to work as long as that sector is bullish. $MSFT has a lower probability of success as the $SPY is not looking healthy.	0	1	2
2021/12/18	15:03:23	@TheDebitDude @packyM Haha. Buybacks seemed to be the only solution to every $MSFT problem. Wild era!	0	1	1
2021/12/18	14:35:00	@packyM lol, how can I short this take, Packy? I bet you it'll still be on the top 5. Can it fare worse than the $MSFT during the later years of the Ballmer era which stayed on top 10 throughout that period? I doubt.	1	4	1
2021/12/18	14:19:03	$MSFT well the new Covid concerns look pretty bad for the market next week. ????	0	0	1
2021/12/18	14:18:23	@jarzt @DKellerCMT @StockCharts No, but good points. SPY is an index he said a stock. So he means an a stock within the SPY, a mega-cap, that can tip the SPY in the bulls favor. $MSFT has a small positive divergence, but the other top 10 charts of the $SPY do not look great short term.	0	2	2
2021/12/18	14:16:38	@JaredNe88696927 @qcapital2020 @InvestmentTalkk It?€?s a wise strategy to book profit and put money into oversold high conviction stocks.. I use $ZM everyday and it?€?s an amazing product.. Also companies feel great when they are not bound to $MSFT tech stack.. $ZM is going to own corporate remote communication.	0	1	3
2021/12/18	13:43:19	@JPATrades $MSFT sir ????	0	1	1
2021/12/18	13:34:58	@KyleLogiks @packyM $AAPL has been top 10 market cap since 2011. $MSFT since 1997.	0	19	2
2021/12/18	12:54:50	12/17 Watchlist breakdown: $MSFT $SOFI $PYPL Microsoft provided the biggest gain potential on the day of these three Charts + Breakdown below	2	6	3
2021/12/18	12:24:13	@CyclesFan People need to understand that is is probably a horrible long term investment, at these levels. When $MSFT imploded in 2000, it took 17yrs to base and take out its high. $Aapl is going to be dead money for a LONG time. Maybe decades.	0	3	2
2021/12/18	12:13:42	@jonathanharrier Now of course, you could see Growth "underperform" as $AAPL $MSFT etc. just go sideways for 3-6 months and you wouldn't need Value to do a ton, in theory. But if Growth starts trending down on an absolute AND relative basis, that would be an issue, in my opinion.	0	1	2
2021/12/18	12:01:24	@Ewood777 @InvestiAnalyst Ya good point @Ewood777 I would like to know how that 650k is broken down Ie by customer size But I think the point in this whole security discussion is that $MSFT is a giant and can do things...	0	2	1
2021/12/18	11:57:32	@HeroDividend Love them. My favorites???? $MSFT $HD $VICI	0	2	3
2021/12/18	11:22:18	@Investingcom $MSFT	0	1	1
2021/12/18	11:08:13	The market feels more segmented as money moves between sectors and investors scramble. As money comes out of one area it must move to another. That has been from growth to tech for the last few months. In this decline money went to $AAPL $MSFT and defensive stocks. What?€?s next?	0	0	2
2021/12/18	10:33:42	@iancassel $msft $Amd on the list by chance?	0	1	2
2021/12/18	10:14:37	@InvestiAnalyst That 650k customer number for $MSFT - I assume it?€?s their total client base ? Not just security	1	1	1
2021/12/18	10:13:19	@InvestiAnalyst Thanks Francis Staggering $MSFT figures. My word. ????	1	3	1
2021/12/18	10:00:12	@k77mk Dang you?€?re right haha, I swear I?€?m not pushing any anti $MSFT agenda here ????	0	0	1
2021/12/18	9:55:31	@jiggycapital You skipped #4 - $MSFT	0	0	1
2021/12/18	9:50:39	Have to get something off my chest here: $GOOG Docs &gt;&gt;&gt;&gt; $MSFT Word There. I said it.	0	2	2
2021/12/18	9:26:22	@CathieDWood I think the selloff has been overdone especially in names like $tdoc. But I m not so sure a company like Zoom has a strong enough moat against juggernauts like $MSFT, $Goog or other workplace communications companies like Slack or Atlassian.	0	0	3
2021/12/18	8:39:45	$MSFT numerous guests on CNBC added MSFT calls and long yesterday ???	0	0	1
2021/12/18	8:20:26	this things make a massive armada of short bets a SURE THING. impossible that so many become the next $MSFT. there is not enough global gdp to do that. and lying cathie don't tell you this things. lol. 1-2-3 of the hundred overvalued craps will. I doubt it will be $NVDA $TSLA	0	0	3
2021/12/18	8:01:23	$MSFT Twitter Sentiment on 17 Dec 2021 was: ??? Positive 38.4% ??? Negative 14.5% ??? Neutral 47.1% ????????????????????????????????????????????????????????????	0	0	1
2021/12/18	7:06:45	@optionsgeneral Hoping we bounce next week. Added to my $NVDA $AMD $MSFT long positions	0	2	3
2021/12/18	6:52:46	@InvestiAnalyst Curious that you don't have $MSFT on this list. They sit in the top quadrant in multiple of Gartner's security categories and are currently the largest cybersecurity company. That plus a war chest of cash means they will likely buy and integrate future innovative companies.	0	3	1
2021/12/18	4:40:52	Can companies shut down operations in a country they do little or no business to avoid anti-trust review in that country? #mergers #acquisitions $fb $msft $goog	1	0	3
2021/12/18	1:23:35	@madniranes @CastAwayTrader I'm seeing $QQQ finish below 50 day EMA twice in a row. Can you explain bearish diamond pattern? Not familiar with it I'm concerned because big tech seems to be very vulnerable right now. Doesn't seem to have the pep the Nasdaq needs to save it. Specifically $AAPL and $MSFT	0	0	3
2021/12/18	1:08:05	@paracosmtrading Lol I'm about to buy $MSFT Monday. It's going up next week	0	0	1
2021/12/18	1:03:43	Excel is literally broken for me. It won?€?t get past the loading screen. I would short $MSFT but I know that would just cause more pain	0	1	1
2021/12/17	23:18:23	@BluSuitDillon I?€?m holding $MSFT and $AAPL at over 130% profit along with 15 others between 30 to 110% profit?€?. And all of them pay dividends. you out ya mind.	0	0	2
2021/12/17	22:22:44	$MSFT . ????	0	0	1
2021/12/17	20:51:16	$MSFT buy	0	0	1
2021/12/17	20:48:54	@DereckCoatney I've been hoping/anticipating this too... Loaded up on $SPY and $MSFT calls during dips today	0	2	2
2021/12/17	20:29:52	$MSFT hope you loaded here Monday we Ride boys n girls! ????	0	0	1
2021/12/17	20:29:21	Crazy that $MSFT basically pushed $NFLX away from DVDs to streaming by putting them on the 360	0	1	2
2021/12/17	20:29:07	Master one or two stocks and trade it everyday. I love $MSFT ??????	0	0	1
2021/12/17	20:09:02	If it?€?s not $MSFT or $AAPL I ain?€?t buying it right now. Just stacking for the eventual meltdown.	0	2	2
2021/12/17	20:07:11	I have a friend who owns a lot of $MSFT , and told him now might be a good time to take some profits...he wants to wait until the beginning of the year for tax reasons, not sure that is wise, but I suspect a lot of others might be doing the same	0	0	1
2021/12/17	19:21:35	$MSFT 340+ next week?? Looking for that santa rally???€???€ ???	0	0	1
2021/12/17	19:14:52	@TicTocTick Since then, we?€?ve seen rolling corrections and rotations in the market. Though the indices have been levitated, due to flight to safety to bond proxies (tech monopolies like $AAPL and $MSFT), the animal spirit and the speculative zeal have simply not been the same.	0	0	2
2021/12/17	19:00:08	$MSFT Shorts covered AH time for $335 Monday ???	0	0	1
2021/12/17	18:52:45	$MSFT 340 coming ???	0	0	1
2021/12/17	18:49:18	@chadistheprince @PandaOptions @TrendSpider Ya but the growth is the issue. Places using zoom will probably continue, but there's not much room for new clientele. In the business world, seeing $MSFT teams taking over.	0	1	1
2021/12/17	18:40:24	@LynAldenContact $MSFT is a similar story, isn?€?t it?	0	0	1
2021/12/17	17:38:57	@MazwoodCap $PLD Ytd returns &gt; $MSFT	0	1	2
2021/12/17	17:38:09	@kpm____ @plantmath1 @ballmatthew Was making that point to show the use cases even though it is $MSFT	0	1	1
2021/12/17	17:33:23	$MSFT ???	0	0	1
2021/12/17	17:00:09	TICKER: $MSFT SIZE: 120,000 PRICE: $322.75 TIME: 15:42:15 AMOUNT: $38,730,000	0	1	1
2021/12/17	16:50:09	TICKER: $MSFT SIZE: 150,000 PRICE: $322.8 TIME: 15:39:23 AMOUNT: $48,420,000	0	0	1
2021/12/17	16:25:59	@ParrotStock Curious why you sold $msft and $aapl?	0	2	2
2021/12/17	16:25:54	$MSFT $AAPL $AMD everyone expects a Santa rally..MM know what to do. Bunch of coal for the rotten bulls. New year rally in full effect tho. But keep that one quite. ????	0	0	3
2021/12/17	16:24:02	$MSFT Has to retrace a bit. No choice. 310, maybe 300. ????	0	0	1
2021/12/17	16:23:01	@ParrotStock Yikes! You sold $AAPL and $MSFT I truly hope you anticipate getting back in. All your other names on this list I would buy puts on? And I have ????????	0	8	2
2021/12/17	16:22:15	Can we now admit it was a little silly to think $CRM was gonna beat up on $MSFT post slack deal. Just a thought.	0	0	2
2021/12/17	16:09:45	$MSFT im not looking at my account anymore. enough pain for today. see you monday ????	0	0	1
2021/12/17	16:08:59	????Dark Pool Print???? Symbol: $MSFT Size: 646.5K shares Price: 323.80 Total: $209.3M	0	0	1
2021/12/17	16:07:25	$MSFT finishes down 0.34% to $323.80	0	0	1
2021/12/17	16:06:38	????Dark Pool Print???? Symbol: $MSFT Size: 916.8K shares Price: 323.80 Total: $296.8M	0	0	1
2021/12/17	16:05:42	????Dark Pool Print???? Symbol: $MSFT Size: 385.1K shares Price: 323.80 Total: $124.7M	0	0	1
2021/12/17	16:04:26	????Dark Pool Print???? Symbol: $MSFT Size: 339.3K shares Price: 323.80 Total: $109.9M	0	0	1
2021/12/17	16:01:08	@The_DivInvestor Na not yet hopefully comes soon! For me I tend to put it back into the stocks that are down for me at the time to lower my average cost so currently my $MSFT holding is down 3% so I?€?ll probably dump it into that ????	0	0	1
2021/12/17	15:50:15	I would add on $MSFT that using the ??????VWAP handoff technique (copyright @alphatrends ) this is the first time the stock will close below it's most recent "handed off" ??????VWAP in a very long time. This ON TOP of closing below the 50 day MA. Not a great sign for tech.	0	1	1
2021/12/17	15:48:29	@CNBCFastMoney $MSFT--- MORE SELLING ON MONDAY. SELL SELL	0	0	1
2021/12/17	15:38:50	All $MSFT did today was a weak wiggle 3 waver corrective move off the lows which nicely backtested the 50 day MA and the AVWAP off the Oct low under which we are now about to close the week. It all smells to me.	1	0	1
2021/12/17	15:25:50	@LivinRentFree_ @_masterinvestor $MSFT!	0	1	1
2021/12/17	15:11:34	$MSFT MM ensured all Calls expired worthless now they will ramp this back up for PUTs to expire worthless next week....playing catch up with retail weeklies millions of dollars ???€	0	0	1
2021/12/17	15:06:27	$MSFT on radar into close	0	2	1
2021/12/17	15:06:09	$MSFT gap fill	0	0	1
2021/12/17	15:04:06	They will come for $AAPL and $MSFT very, very soon. 20+% drawdowns, at a minimum.	0	1	2
2021/12/17	15:03:08	$msft back to $300 for me to get in	0	0	1
2021/12/17	15:00:25	$MSFT green finish, and nothing else! ???	0	0	1
2021/12/17	14:53:54	$MSFT $22 10 years ago ????	0	0	1
2021/12/17	14:33:09	$MSFT just enough time left for this to turn green today ???€	0	0	1
2021/12/17	14:32:33	$MSFT just lingering around the bottom of the risk range...	0	12	1
2021/12/17	14:31:01	$MSFT it?€?s time???? ????	0	0	1
2021/12/17	14:30:06	TICKER: $MSFT SIZE: 100,000 PRICE: $323.54 TIME: 14:02:30 AMOUNT: $32,354,000	0	1	1
2021/12/17	14:23:25	$MSFT who's want to buy puts here swing nxt week ?? ????	0	0	1
2021/12/17	14:19:23	$msft ascending triangle	0	0	1
2021/12/17	14:16:08	$msft 323.80 resistance	0	0	1
2021/12/17	14:10:07	TICKER: $MSFT SIZE: 100,000 PRICE: $323.24 TIME: 13:52:33 AMOUNT: $32,324,000	0	0	1
2021/12/17	14:01:12	$msft 324 lets go	0	0	1
2021/12/17	13:58:36	$MSFT tempting the degenerate in me	0	0	1
2021/12/17	13:49:49	Traders should never want to fade strength. It?€?s much better to fade a stock that?€?s in a strong downtrend than to try to short a strong stock like $MSFT. ?€? Roger Scott	1	2	1
2021/12/17	13:49:34	@bradlamsons @evanjmg $AAPL &amp; $MSFT Shared a CommonStock post about reasoning this morning.	0	1	2
2021/12/17	13:33:40	@cvpayne @eva_ados @BrianBrooksUS @victoriaf322 @TheLunaRob @ScottyMarkets @MarkTepperSWP @DavidBahnsen @djheakin @BeverlyHallberg Your opinion, not advise?€? is this a good entry point for $msft ? Long term	0	0	1
2021/12/17	13:10:05	TICKER: $MSFT SIZE: 124,800 PRICE: $322.06 TIME: 12:43:04 AMOUNT: $40,193,088	0	0	1
2021/12/17	13:07:00	$MSFT and $AAPL look like they're about to drop a lot more, and so will the market if they do	0	2	2
2021/12/17	12:57:45	$QCOM No accident that stocks with large buybacks get sold this week. Rebalance.. $MSFT $AAPL etc	0	0	3
2021/12/17	12:55:25	$MSFT 12/23 325c 3.20	0	0	1
2021/12/17	12:53:25	Hard hitting stock pick by Degas on @HalftimeReport " $MSFT " way to go out on a limb...	0	2	1
2021/12/17	12:46:44	@drippy2hard Yeah I'm sitting here watching $MSFT ready for the same lmao..MMs need to squeeze a lil more liquidity out of retail dummies first	0	0	1
2021/12/17	12:46:33	Mkts-Manic day. Feels like huge gross down into yr end/opex/index rebal, w today seeing biggest 1 day volume of the year. Ppl selling longs vs buying back shorts-Hence monster reversal in consensus shorts like $ARKK vs weakness in mkt darling longs like $AAPL $MSFT. Good luck!	0	0	3
2021/12/17	12:44:25	@petenajarian may I ask which $msft you purchased? Thank you.	0	0	1
2021/12/17	12:35:54	$MSFT might be a nice long game if you can get a nice entry off a level of support.	1	3	1
2021/12/17	12:22:53	@investinguab @SaaSCompounder @crosswindcap @plantmath1 $MSFT Azure does not compete against AWS outside of the US?	0	0	1
2021/12/17	12:18:16	@Invesquotes @SaaSCompounder @crosswindcap @plantmath1 $MSFT difference is two things: it?€?s global. It?€?s growing revenue in emerging markets makes it less prone to any bad US price action. Secondly, it continues to increase exponentially it?€?s FCF. We can circle back in five years and see what happened.	0	0	1
2021/12/17	12:07:10	@investinguab @SaaSCompounder @crosswindcap @plantmath1 1. Difficult to predict to be honest but then this affects every single stock, not just $AMZN and I see you hold $MSFT which would be affected too 2. $AMZN generated a lot of money during the pandemic so makes sense to spend it now to strengthen its position?	0	0	3
2021/12/17	11:59:54	so is it the algos that love the round numbers for $MSFT ?	0	0	1
2021/12/17	11:47:58	@Instinto_F $msft	0	1	1
2021/12/17	11:36:52	@NielSagaert First of all, they are not competitor, or even close to PLTR software. No, not many big dogs willing to spend 10-20B and a decade to develop a software like $PLTR. $AMZN+ $MSFT are partnered with PLTR. Big mega caps are spending more on metaverse now than AI.	0	0	3
2021/12/17	11:35:42	The biggest danger to market now is $aapl, if continues goes lower, it can drag the market down along with it $msft is very bearish too and weekly macd dead crossed Also $aapl daily dead crossed	0	1	3
2021/12/17	11:32:45	@jclcapital Extended out to 2040, 145% YoY returns puts 1 #Bitcoin at approx. $745,000,000,000 (assuming a starting point of $30K from beginning of 2021). $MSFT has already been around for the duration of time #Bitcoin will have been around by 2040(ish); we shall see if returns sustain...	0	0	1
2021/12/17	11:30:58	$SPY $TSLA $MSFT Christmas miracle NOT priced in yet.	0	0	3
2021/12/17	11:30:27	@dyer440 $AAPL is definitely very stretched, but $MSFT and others at least dipped below their 50-day MA. I think they can take the lead again. Not sure this little correction is done yet though.	0	2	2
2021/12/17	11:27:03	$MSFT looking good so far to go green VIX falling ???	0	0	1
2021/12/17	11:25:04	$MSFT trade SUCCESS $1.96 -&gt; $2.57 (31%) ???? HOLDING $AAPL (so far): $1.91 -&gt; $2.38 (25%) ????	0	0	2
2021/12/17	11:23:04	COMPLETELY out of $MSFT Only holding $AAPL $180 Calls Exp 12/31	1	1	2
2021/12/17	11:22:25	I may end up being wrong but I?€?m not selling mega-cap tech or things like $U due to rates ?????? . And with things like $msft I?€?ve been banging the multi billion dollar segments growing at 30% drum and I don?€?t think that has changed. Does not mean that I won?€?t buy protection.	0	0	2
2021/12/17	11:12:38	BTO $MSFT Jan 22 350c at 2.15 Premiums at the low and big tech rotation bet	0	0	1
2021/12/17	11:11:33	I think I captured $MSFT at the bottom today. Let's go Santa.	0	0	1
2021/12/17	11:08:09	If $AAPL &amp; $MSFT can turn this corner, $QQQ is OUTTA HERE like Lamar Jackson (@Lj_era8) ????????????????????????	0	0	3
2021/12/17	11:07:35	Interesting junction here.. "trash" sort of washed-out this morning, see $ARKK (&amp; numerous others I have/had puts on). But quality is so overextended I'm not sure it can take the lead, see $AAPL $MSFT.	0	7	3
2021/12/17	11:04:01	Lol Ok $MSFT chill out.	0	0	1
2021/12/17	11:00:14	Still thinking we drop down a lot on $MSFT over the next 3 trading days. Looking for the $312-315 to be a support then run back up.	0	0	1
2021/12/17	10:59:13	@3PeaksTrading Great call, respect. I didn't have the imagination to get into this trade. I'd still prefer to stick with $AAPL $MSFT into next year and not touch $ARKK names. Maybe 10% upside and another 25% downside?	0	1	3
2021/12/17	10:53:47	Can?€?t make this shit up: Cnbc- ?€?when we come back we?€?re going to check out the recent weakness in big cap tech like $aapl, $msft, $goog?€? GTFO?€? how f*cking stupid and disconnected do u have to be for that to be something you talk about? How about 50%+ off small caps?!	2	73	2
2021/12/17	10:47:53	@BackpackerFI i need to have exposure to $MSFT and $GOOG. not so sure i want to over allocate to them rn when dust settles tho idk	0	0	2
2021/12/17	10:35:39	So far so good. Quick scalp on $RIVN and $MSFT puts. Looks like we're going to have a good range. Great for day trading.	0	2	2
2021/12/17	10:33:04	@jadynviolet Avgd down $MSFT calls to $1.96 from $2.19 ????	0	0	1
2021/12/17	10:32:14	@skaushi I am long on $MSFT and $CRM since just now so if you ask me then high chances ???? Today's end or on Monday but some relief rally sure	0	2	2
2021/12/17	10:23:01	$MSFT from morning chat. 317.50 Puts moved 72% in 7 mins. Risk/Rewards much higher on exp	0	4	1
2021/12/17	10:21:47	$MSFT and $GOOG have joined the below 50 sma club	0	1	2
2021/12/17	10:21:08	$MSFT in free fall mode	0	0	1
2021/12/17	10:20:05	$MSFT and it's still rolling... down down down.... ????	0	0	1
2021/12/17	10:19:07	@ripster47 Thoughts on $MSFT?	0	0	1
2021/12/17	10:18:23	@ThetaWarrior that $MSFT put tho&gt;&gt;&gt; may even see 310 area today	0	0	1
2021/12/17	10:17:02	$MSFT broke the low from last wk	0	0	1
2021/12/17	10:15:37	There goes $MSFT. Mr. Softy indeed	0	1	1
2021/12/17	10:12:36	$MSFT buy or wait???? ???€	0	0	1
2021/12/17	10:11:57	@Logos_LP @PythiaR $MSFT in 2013 had the high FCF-yield already, no? Yes there were additional growth sources unforeseen then, but just on the current business it was an attractive holding.	0	0	1
2021/12/17	10:07:36	@stocktrader300 $ARKK green, while $AAPL and $MSFT have sellers	0	1	3
2021/12/17	10:06:19	$MSFT decent scalp short on that fade	0	0	1
2021/12/17	10:02:32	$MSFT ??????????????????????????	0	1	1
2021/12/17	10:02:22	$MSFT $323.50 spot rejection ????	0	12	1
2021/12/17	10:01:38	@chessNwine @YouTube Not even $MSFT	0	1	1
2021/12/17	9:57:24	@ExpertsShale $MSFT nice call on this set-up. I'm in it small just to learn to short... looking good so far.	0	0	1
2021/12/17	9:55:24	$AAPL $MSFT no worries here. Profit taking. Some getting out before EOY. Some avoiding Biden Tax ????	0	0	2
2021/12/17	9:53:55	Bought some more $MSFT. Great cashflow, ebitda and revenue growth. Holding up surprisingly well while other tech stocks are getting slammed. Will keep adding up until 376.	0	0	1
2021/12/17	9:45:50	picked up little $msft at 319.50 for afternoon bounce play. Don?€?t get any better run company	0	0	1
2021/12/17	9:42:52	It?€?s a long way down from $318 $MSFT interested to see if the institutions let it sink	0	0	1
2021/12/17	9:41:38	$MSFT was about 318-319 a few days ago before the ramp back up to 336. If we fall below 318, it's over for that big tech at least on an intermediate term horizon.	0	1	1
2021/12/17	9:38:49	@blndfckr I purchased options for both $msft and $aapl.	0	0	2
2021/12/17	9:36:20	@flood_mayhem @DashSupprt @CEOAdam @AMCTheatres S?? did you call your financial advisor and asked if your 401k jas any shares on $MSFT ? Because ceo dumped 50% in November alone	0	0	1
2021/12/17	9:30:10	????Dark Pool Print???? Symbol: $MSFT Size: 5.2M shares Price: 320.86 Total: $1.7B	0	1	1
2021/12/17	9:27:23	early climb for $MSFT wouldn't be the worst thing ????	0	0	1
2021/12/17	9:27:08	$MSFT- under $320 I?€?d grab puts. I may grab some a little after open. $FB- under $329 for puts, above $335.75 for calls $TSM- under $116 for puts, over $117.20 for calls.	0	1	3
2021/12/17	9:14:37	@saxena_puru Been doing this for 30 years. Things can get much, MUCH worse than people might expect. And stocks can take much longer to come back, if ever, than people expect. It took $MSFT 14 years to regain it's 2000 high. Some stocks never, ever come back. We all die in the long-term.	0	3	1
2021/12/17	9:13:52	@pwnwtfbbq @flood_mayhem @CEOAdam @AMCTheatres Why $msft sold 50% of his position ? ???? ohhh hold on how about $googl ... noooo let's do a better one how about $wmt owners ? Please ! Just stop ??? Making fool of yourself	0	0	3
2021/12/17	9:12:41	@flood_mayhem @CEOAdam @AMCTheatres Why $MSFT sold 50% of his holdings in November Why Tim Cook sold ? Why $GOOGL ceos and chairman sold 46% Why ? Why? Because it's their fuckin earnings and they are entitle too As my good friend #dfv said before ..its how they make their earnings	0	9	2
2021/12/17	9:04:14	"It's a golden opportunity to own the winners. We look back six to nine months from now, this was an opportunity, not the start of a downtrend for tech." - @DivesTech $AAPL $MSFT #Cybersecurity	0	0	2
2021/12/17	9:01:09	Will be looking at $MSFT calls when the market opens. Adding anything under $324	0	1	1
2021/12/17	8:57:18	$MSFT -5% 2 out of the last 3 days move here is a big move for $MSFT It usually gets wild before another leg north. Been in $MSFT off and on since $140's over the years, it trades a lot more wild than it used to. ????	0	0	3
2021/12/17	8:41:14	Microsoft $MSFT owned Bing said it has been required to suspend the use of its auto-suggest function in China for at least 30 days according to Reuters	1	15	1
2021/12/17	8:39:37	@CCM_Ryan $MSFT	0	1	1
2021/12/17	8:34:13	$QQQ If today closes below 384.48, I will enter a swing trade to the downside with price targets of 378.87 and 372.7 to consider 372.5p exp. Dec 23. If $QQQ does close below 384.48, $MSFT will probably also follow to the downside.	0	0	3
2021/12/17	8:16:34	@buccocapital I think this is easier for operators to understand, as we see the proliferation of point solutions during the boom times. We seem to subscribe to a new tool every week, most of which can be replaced by something we?€?re already paying for from $MSFT or $CRM	0	2	2
2021/12/17	8:06:02	@unusual_whales Big time right! $MSFT PUTS	0	1	1
2021/12/17	8:03:45	@fatbabyfunds @InvestmentTalkk @BornInvestor Regulatory is a huge risk. Look at $MSFT performance April of 2000 after they lost their anti-trust lawsuit.	0	2	1
2021/12/17	8:01:21	$MSFT Twitter Sentiment on 16 Dec 2021 was: ??? Positive 37.8% ??? Negative 13.6% ??? Neutral 48.6% ???????????????????????????????????????????????????????????????	0	0	1
2021/12/17	7:50:35	@fundiescapital 1) $MSFT Microsoft 2) $BP 3) $BABA As people misunderstand China / Chinese govt	0	1	3
2021/12/17	7:43:46	$MSFT with so many growth names slowing down, do you think $MSFT will follow suit? For the record, they upped guidance on last ER and this qtr only has 2 more weeks ????	0	0	2
2021/12/17	6:58:12	$FB to start building huge data centre in NL, following $MSFT &amp; $GOOGL If data is the new oil, then what does this mean in value to the Dutch economy?	0	0	3
2021/12/17	6:53:42	@rupechat @saxena_puru But if u dca in $msft all that 19 years u will be already rich af	0	1	1
2021/12/17	6:52:45	@yanytsky19 @saxena_puru Said nobody who bought $msft at peak of dot com bubble and waited 19 years for price to recover?€?	0	2	1
2021/12/17	6:52:26	$MSFT today another 2% please ???	0	0	1
2021/12/17	6:51:38	$MSFT LFG!!, we can do this.. ????	0	0	1
2021/12/17	6:17:36	@adamfcooper Things like $MSFT for productivity tools and for Web services, or $amd/ $NVDA for computation.	0	3	3
2021/12/17	6:14:14	$MSFT $FB $SPY Boy those Chinese leaders sure have somesmall D energy going on. Very insecure. ????	0	0	3
2021/12/17	6:08:54	$MSFT will open at 318 ????	0	0	1
2021/12/17	5:17:14	@Jeffvader @BIG10HUSKER I agree with what your saying but $aapl and $msft are down 5% off their highs and tsla is down a whopping 20%.. ???	0	0	2
2021/12/17	5:00:10	$MSFT Do not be scared nor panic sell.. ???	0	0	1
2021/12/17	4:11:58	Many losers will be bought up by the $MSFT of world so although $MSFT is due for correction it?€?ll end up the true garbage collector this cycle	0	7	2
2021/12/17	3:56:38	$MSFT Can we skip opening the market today? I'm afraid for my calls ????	0	0	1
2021/12/17	3:37:24	@saxena_puru $AMZN is still rapidly growing, can easily pivot to higher profit whenever they want to. $GOOGL and $MSFT still growing and great margins. All 4 have great moats and pricing power, they deserve to be valued higher on PE basis than index. They are cheap in relation to NDX	0	0	3
2021/12/17	2:32:43	@888trades why $MSFT	0	0	1
2021/12/17	1:51:49	Wouldn?€?t be surprised if $AAPL and $MSFT get hammered as rotation starts ???	0	0	2
2021/12/17	1:31:25	$MSFT 315 ???	0	0	1
2021/12/17	1:29:46	$MSFT 315 ????	0	0	1
2021/12/17	1:18:13	$MSFT This junk stock going to $305 ????	0	0	1
2021/12/17	0:55:39	Watchlist for Lotto Friday after some premium analysis. $MSFT 330c &gt; 327.9 | 320p &lt; 323.02 $RBLX 96c &gt; 95.77 | 92p &lt; 93.02 $ROKU 222.5c &gt; 220.7 | 207.5p &lt; 209.5 PLAY SMALL, HAVE FUN. ???? Thanks to my friend @unusual_whales for the flow data. ????????	0	6	3
2021/12/17	0:29:09	Fri 12/17 #LottoFriday watchlist. ???? and ???? loss at 25%. PT = Probability of Touch % $MSFT 325C &gt; 325.10, PT 97 | 325P &lt; 324.10, PT 99 $FB 335C &gt; 335.10, PT 98 | 335P &lt; 334.10, PT 98 $AVGO 620C &gt; 621.10, PT 96 | 620P &lt; 619.90, PT 96	1	2	3
2021/12/17	0:23:24	$MSFT Dark Pool Buy EOD. 400,000 Shares @ $325.90= $130M	0	12	1
2021/12/17	0:02:00	@deepfuckinghodl @w_s_bitcoin It?€?s basically all of the stocks mentioned above stacked on top of his model, specifically during the tech?€?s adoption. The $AAPL chart for example starts at the release of the iPhone, $MSFT with Windows and so on?€?	0	5	2
2021/12/17	0:00:46	MICROSOFT BING SAYS SUSPENDED 'AUTO SUGGEST' FUNCTION ON BING SEARCH ENGINE IN CHINA FOR 30 DAYS. $MSFT #Microsoft #China	4	24	1
2021/12/16	23:50:34	Quietly many of us forget how innovative $MSFT was with #XBOX throughout the years. They pioneered (and got clowned for) a lot of things we just take for granted in the gaming world	2	11	1
2021/12/16	23:30:12	So is everyone shorting $msft ????€ Stg everyone's posting it lol	0	1	1
2021/12/16	23:27:12	@ThetaWarrior guess this makes me really risky on $MSFT ????	0	0	1
2021/12/16	22:36:23	$MSFT on heavy watch for tomorrow	0	0	1
2021/12/16	22:24:46	Lotto Friday Watchlist: $MSFT over 327.9 | under 323 $PYPL over 190.5 | under 187.5 $SOFI over 14.5 | under 14.05 Keeping it short, expecting volatility tomorrow	6	17	3
2021/12/16	22:22:32	@saxena_puru $APPL $GOOG $MSFT really not that expensive considering profitability and continuing growth	1	11	3
2021/12/16	22:07:05	$MSFT it?€?s obviously making a giant wedge you idiots, it won?€?t break up or down till the apex. ????	0	0	1
2021/12/16	20:50:28	@ill_jefe Nice! I?€?m just looking at levels. If $MSFT has a strong day, watching 332 resistance	0	0	1
2021/12/16	20:49:45	$MSFT $AAPL $NVDA any thoughts on the recent rollercoaster. Late Wednesday, market rallied, futures up next morning, nice open, then tanked. What changed? ???	0	0	3
2021/12/16	20:43:40	@PythiaR Definitely agree. But if it's not a commodity (ie. lets say 'fast grower co XYZ' has SOME kind of pricing power +moat + spit cash, we might want to know the correct multiple and we never know in hindsight. $msft in 2013 wasn't an obvious buy and was cheap for a good reason etc.	0	2	1
2021/12/16	20:41:25	@SlothGrowth Really like the idea of a 4-5% minimum but if I get there this time around and positions that have performed very well and are expensive historically like $MSFT might get trimmed to add more flexibility.	0	2	1
2021/12/16	20:36:42	$MSFT I think it sees bounce tomorrow ????	0	1	1
2021/12/16	20:35:18	$MSFT I'm holding. Not sure when I'll sell. "If you aren't willing to own a stock for ten years, don't even think about owning it for ten minutes." ?€?Warren Buffett ????	0	0	1
2021/12/16	20:30:56	@Ponzi1945 2nd/3rd tier have been going down since April, as of late, some have gone parabolic low. $ has been chasing up the mega cap techs to redic valuations. $MSFT @ 36 PE, $AAPL @ 30? if I?€?m right, these realt get hit in 2022.	0	2	2
2021/12/16	20:25:54	@PythiaR @InnocenceCapit1 @am1_omar @AvocadoMatthew Question I always ask for any enterprise software co is whether a competing $msft solution is 'good enough'. Answer is usually (but not always) 'yes it is'.	0	3	1
2021/12/16	20:11:25	@Edark94 Been short since it was $65k. Doesn't seem like a slam dunk from here. $AAPL or $MSFT are the more obvious plays imho	0	1	2
2021/12/16	20:08:43	@RobEducated Their buyback is interesting. My issue with $ai is there is very little value in the algo and why isn't $msft's solution 'good enough' (although perhaps they can make it sufficiently more complex and create a moat with more data ingestion). Could be worth a shot down here.	0	3	2
2021/12/16	19:54:48	@VaidotasSegenis That?€?d be $AAPL &amp; $MSFT pushing $XLK sir ???? I believe there?€?s a mean reversion trade in there somewhere	0	1	3
2021/12/16	19:52:25	Will be scaling into $MSFT monthly calls, this could pay very nicely over the next couple weeks. Risk is very low tmmrw will give good opportunities to buy swing adds.	0	2	1
2021/12/16	19:46:42	Lowkey ate off $aapl and $msft puts today ????	0	1	2
2021/12/16	19:45:44	. $MSFT has become the world's 2nd largest company by making products that always work and never well	0	0	1
2021/12/16	19:34:28	@PikesPeakTrades 1-2 everywhere. Just stumbled across this 1-2-1-2 count but on $spy and it intrigued me. Optimistically cautious. Interesting counts on $AMD and $MSFT.	0	0	3
2021/12/16	19:33:19	$MSFT Bearish Engulfing Daily appearances since 2010: 103 Close 5 days later ??: Avg: 0.67 SD: 3.38 Worst: -11.90 Best: 15.35 10 days later: Avg: 1.25 SD: 4.94 Worst: -18.39 Best: 18.85 30 days later: Avg: 3.76 SD: 8.43 Worst: -14.42 Best: 44.80	0	0	1
2021/12/16	19:30:24	@jarzt $MSFT giving that range big time	0	1	1
2021/12/16	19:28:38	@optionsmafia1 Big distribution in $msft and $aapl coming..	0	2	2
2021/12/16	19:24:09	$MSFT this yoyo action is tough.. Just dump the fucker down to 280 and start all over ????	0	0	1
2021/12/16	18:48:51	@soldthesellside @MarkGutman9 Why didn?€?t they just show the graph for $MSFT or $AMZN where there is no top? If you?€?re going to lie, make it a more compelling lie ???? #compoundingforlife	0	9	2
2021/12/16	18:37:47	@optionsgeneral @NareshPatti I bought $MSFT as well. Little bit too early, thought it had finished dumping, but I got Jan calls, feeling like we should recover by then.	0	0	1
2021/12/16	18:33:48	Shopping List: $RUN ??? $MSFT ???€ $U ????	0	0	3
2021/12/16	18:14:07	Bearish engulfing on $MSFT daily on large volume. Another close and lower low below $325 brings a gap fill at $311 into play. An inside day or higher low/high high than today invalidates #mindthegap	0	1	1
2021/12/16	17:55:52	$MSFT and $GOOGl are the only longs I would even consider before the year-end and even that is unlikely.	0	1	2
2021/12/16	17:27:58	@Log1kz_ Dude, I was sooooo annoyed at my $WMT. Opps to take off even. Nope. Then on tilt from work and up huge on $MSFT &amp; got greedy. tmw is a new day	0	2	2
2021/12/16	17:26:58	@AbuStockss I used to, but I have enough discipline where I walk away for a bit, breathe then focus on picking away at it. I did end up cutting my Ls by 50%, but I'm annoyed as i let my IRL work situation affect my $MSFT trade &amp; didn't take my profits	0	3	1
2021/12/16	17:01:29	$t , $msft $aapl bouta pay have to pay out this 3+ billion divvy bouta break the bizzank	0	0	3
2021/12/16	16:48:02	12/16 Recap Red today. Had some really good plays, but my losers &gt; winners today. I had too much bias on $WMT &amp; let crush me, &amp; I let $MSFT midday bounce turn to a loser being too greedy. smfh. Anyways, tmw is a new day. Only down 3% of acct, but annoying how I played today	0	15	2
2021/12/16	16:43:36	@TradeSniperSara $MSFT fo sure	0	1	1
2021/12/16	16:37:20	Looks like Juice is over...$AAPL $MSFT $GOOG all faded. Time for Dec 2018 rally?????	0	0	2
2021/12/16	16:31:53	No matter what this volatile #cryptocurrency market does, I find a sense of safety and security in the fact that 30% of my portfolio is $ETH and 30% is $MSFT. Yes, I still hold plenty of $Shib, don't crucify me.	0	0	3
2021/12/16	16:21:00	$MSFT expect a retest of $330 tmrow at minimum ???	0	0	1
2021/12/16	16:19:36	From my put trigger levels $AMD 387% peak $AAPL 459% peak $MSFT 494% peak Of course, I didn?€?t get the whole move, I always scale around 20-35% &amp; 50%+ depending on the stock. This goes to show that trusting your levels &amp; having confidence in your plays pays off #LDL	1	3	3
2021/12/16	16:08:06	@cap_zay Without $ADBE, none of the paper work gets done nowhere around the world. Same tier as $GOOG and $MSFT when it comes to utility.	0	1	3
2021/12/16	16:02:10	$MSFT 415 ????	0	0	1
2021/12/16	15:58:41	$MSFT Still think 315 is the bottom ???	0	0	1
2021/12/16	15:58:31	@TASWCMT Lol my dyslexia read that $MSFT and I was very confused for a minute	0	2	1
2021/12/16	15:48:16	Probability is in favor of a bounce of $MSFT off of this lower BB.	0	3	1
2021/12/16	15:47:43	????Dark Pool Print???? Symbol: $MSFT Size: 400.0K shares Price: 325.90 Total: $130.4M	0	0	1
2021/12/16	15:30:13	$MSFT 50 day in play	0	3	1
2021/12/16	15:23:43	Important Support Level For $MSFT here @$324 ????I hopes it Breaks ????	0	0	1
2021/12/16	15:23:16	@itsallaboutheoptions $MSFT is it going below $300 ? ????	0	0	1
2021/12/16	15:23:12	Looking for puts to pay more on $MSFT $HOOD and $RBLX	0	0	3
2021/12/16	15:17:56	$MSFT FML shouldn't have canceled my put in the morning. Got a call instead like a moron. :( ????	0	0	1
2021/12/16	15:16:53	@squawksquare $AAPL down $7.85 (4.4%) $MSFT down $10.26 (3.07%) $GOOG down $55.39 (1.91%) All Other Fang down big too . Bloody day out there	0	1	3
2021/12/16	15:16:21	SWEEP 1340 $MSFT 12/31/21 $300 puts for $1.74 Spot: $324.49 Volume: 2,132 OI: 943 IV: 36.79% Premium: $233.6k Sector: Technology	0	0	1
2021/12/16	15:10:03	TICKER: $MSFT SIZE: 745,000 PRICE: $324.95 TIME: 14:24:55 AMOUNT: $242,087,750	0	1	1
2021/12/16	15:07:18	Apptio announces collaboration with Microsoft $APTI $MSFT	0	0	2
2021/12/16	15:06:41	@gr8fultrading I'd love to see $MSFT become interested in building out whatever is necessary for Excel to become a true player in the financial chart industry. With so many people trading these days, it'd seem to be worth the effort. It'd be the end of so many trading platforms today.	0	2	1
2021/12/16	15:04:34	Apptio announces collaboration with Microsoft $APTI $MSFT	0	0	2
2021/12/16	15:03:31	Apptio announces collaboration with Microsoft $APTI $MSFT	0	0	2
2021/12/16	15:03:28	@TommyThornton I hope you are still short $MSFT and $AAPL	0	0	2
2021/12/16	14:58:45	@genovese_rk There is a correlation in movement but not always. Its the same as $AAPL or $MSFT.	0	1	2
2021/12/16	14:58:06	Remember when the market rallied on the #Fed's hawkish turn? Yeah, feels likes ages ago. #NASDAQ -427 on the prospect of three rate hikes in '22. $AAPL -4.4% $MSFT -3.2%. That's some serious market cap getting wasted today.	0	2	2
2021/12/16	14:55:42	@saxena_puru Just like you said Puru...when they shoot the Generals $Aapl $MSFT $Googl then the market dives. Yesterday was a suck you in day. Thanks for your Wisdom.	0	0	3
2021/12/16	14:55:04	@Josh_PlainTalk $MSFT ? Welcome to the 1990s!	0	1	1
2021/12/16	14:49:12	$MSFT do you know why it continuously went down? Obviously because I bought it ????	0	0	1
2021/12/16	14:48:54	$AAPL crying $MSFT throwing up, Santa drunk	0	3	2
2021/12/16	14:47:33	@ripster47 Any thoughts about $aapl and $msft with quad witching tomorrow?	0	0	2
2021/12/16	14:47:31	Dip buyers in $MSFT smacked all day so far, a rarity. ????	0	0	1
2021/12/16	14:45:12	Dip buyers in $MSFT smacked all day so far, a rarity.	0	2	1
2021/12/16	14:42:44	$MSFT good thing SEC is looking into stock manipulation...way to go SEC!! ???	0	0	1
2021/12/16	14:38:48	@NlCKStocks $Msft 330C .75	0	0	1
2021/12/16	14:37:28	$msft PE 37x. 2018 dip PE ~20-22x. Ntm eps 10.5, 22*10.5= $232 31% discount	0	2	1
2021/12/16	14:25:18	????Dark Pool Print???? Symbol: $MSFT Size: 745.0K shares Price: 324.95 Total: $242.1M	0	0	1
2021/12/16	14:24:39	Short $MSFT too	0	0	1
2021/12/16	14:20:50	@WOLF_Financial @ExcelHumor The bull case for $MSFT	0	1	1
2021/12/16	14:20:49	@stephenharlinmd $MSFT was trending in the opposite direction based on this data and had big drops today and on Tuesday. Very valuable info. Curious as to what software application you?€?re using to present this data? It?€?s very visually appealing	0	0	1
2021/12/16	14:19:32	@VashiAhan $FB metaverse is the new world and Facebook is leading now, my 2nd pick is $GOOG then $MSFT	0	0	3
2021/12/16	14:12:46	Money is finally coming out of $AAPL $MSFT etc but it is not rotating into all the names that have been lagging lately	3	26	2
2021/12/16	14:03:26	$MSFT = 10.70% of the #NASDAQ	0	0	1
2021/12/16	13:56:05	$ADBE There is a big chance that it will close &gt;$600 today. The earning report beat and the guidance not bad. The company is a monopoly and has pricing power like Microsoft $MSFT and still growing very hard. #short_squeeze_alert #oversold #buy_alert	0	0	2
2021/12/16	13:41:38	$MSFT $400 stock early 2022. ????	0	0	1
2021/12/16	13:41:35	@petenajarian any thoughts on $msft to add as a stocking stuffer at the current price. I like the balance sheet, probable growth and the ceo.	0	0	1
2021/12/16	13:27:40	$MSFT resilient down here ???? #biggerpicture	0	0	1
2021/12/16	13:26:14	@TheShortBear thanks you gave me the confidence to hold on my shorts on $AAPL and $MSFT. took me on a wild ride but finally got out okay.	0	0	2
2021/12/16	13:19:54	$MSFT I think +330 close ???	0	0	1
2021/12/16	13:16:41	I don?€?t trust this bounce with $MSFT at all. Tomorrow is Friday. Monday may be heading lower?€?	0	0	1
2021/12/16	12:56:39	$MSFT awesome biden market?€?. Free money for all the lazy people just keep sending them check so you can keep buying votes?€?. The socialist trap to hell ????	0	0	1
2021/12/16	12:47:37	$MSFT Nas on tge daily and minute has no pulse ???	0	0	1
2021/12/16	12:47:18	$MSFT trying to turn but $AAPL new lows.	0	2	2
2021/12/16	12:42:14	Another $MSFT share	0	0	1
2021/12/16	12:37:01	$MSFT what is wrong with this piece of shit? ????	0	0	1
2021/12/16	12:36:49	$ADBE that drop! It took $MSFT with it	0	0	2
2021/12/16	12:36:38	$MSFT WHAT THE EFF!!!! ????	0	0	1
2021/12/16	12:32:12	@jimcramer WHAT THE HELL IS GOING ON? Where is SANTA Jim!? Powell, give another speech! Who sold off the markets at open!!?? Bastards! $AAPL $MSFT $SPY	1	0	3
2021/12/16	12:22:34	buying $msft because there?€?s nothing else to buy	0	1	1
2021/12/16	12:19:03	Bought more $spg and $msft but might add Procter &amp; Gamble or Clorox. Leaning towards $PG it's just a resilient company that will always sell products. Regardless of inflation, people will continue to buy toilet paper, detergent, etc.	1	4	3
2021/12/16	12:18:55	$MSFT if 325 breaks it?€?s right to 320. If that gives then it?€?s going lower ????. Watching and waiting. If it hits 320 today i will buy some calls but a baby starter kit only. ????	0	0	1
2021/12/16	12:18:31	@jestupinan55 $AAPL would be right behind $MSFT on this list.	1	0	2
2021/12/16	12:08:46	Looking for the bounce @ $326.27 $MSFT	1	1	1
2021/12/16	12:08:38	$MSFT stop hit all out of the trade made a bit over $2 a share profit Name goes back on go to list.	3	7	1
2021/12/16	12:06:45	$QQQ small tech is getting REKT!!! Need to get in bigger and more solidified companies like $AAPL $MSFT	1	1	3
2021/12/16	11:57:59	@FinanceHippy Always do this. Reevaluate every buy unless you're firmly in love with the stock, like I am with $MSFT and you are with $V. You can love a company and love a second company and buy the second some days and buy the first some days. If we only bought our favorite company, no div	0	2	2
2021/12/16	11:50:46	@BusinessFamous $MSFT ????	0	3	1
2021/12/16	11:42:42	Is it just me or does $MSFT get hit the hardest on red days?	2	43	1
2021/12/16	11:41:55	$MSFT got out at open, gonna reload calls for next year ???	0	0	1
2021/12/16	11:38:49	$MSFT wow going to $326??????? Wth ?????€??????? ???	0	0	1
2021/12/16	11:38:44	If I buy $MSFT put now it will reverse . Watch ???€	0	0	1
2021/12/16	11:36:38	How far does $MSFT fall ? It?€?s because I bought a call. Need $RBLX to follow in the downtrend with it	0	0	2
2021/12/16	11:35:30	$MSFT FUCK my calls ????	0	0	1
2021/12/16	11:34:42	Wow $MSFT 332.50 $1.72 ?€?&gt; $5.30	0	2	1
2021/12/16	11:33:19	$MSFT I cannot stomach these drops on my calls -80% ???	0	2	1
2021/12/16	11:30:21	$MSFT $AAPL into some important levels	0	1	2
2021/12/16	11:29:53	$MSFT feels like someone is really liquidating Microsoft. Watching the tic by tic and it's weaker again than comparable names...	0	0	1
2021/12/16	11:23:41	$MSFT I thought this would be easy 340 today , bye bye my money ???	0	0	1
2021/12/16	11:16:52	I?€?m going to say it one lasttttt time- $NVDA $MSFT dips have been one of the most beautiful things the past two years, I?€?m not saying every time the stock goes down 1% to buy buy buy - But options have been a beautiful thing here on dips.	0	2	2
2021/12/16	11:12:09	$IQST - IQSTEL published another announcement to the shareholders about its new strategy.These statements are based on current expectations, estimates, and projections about our business based, in part, on assumptions made by management. #OTCQX #OTC #Share $MSFT	0	0	2
2021/12/16	11:10:10	$IQST - IQSTEL published another announcement to the shareholders about its new strategy. The Smartbiz acquisition is a key component of iQSTEL?€?s preliminary $80 million 2022 revenue forecast. #OTCQX #OTC #Share $MSFT	0	0	2
2021/12/16	11:08:55	those 300p on $MSFT were .10?? this morning ????	0	0	1
2021/12/16	11:07:31	$IQST - IQSTEL published another announcement from the CEO. the anticipated closing of the strategic investment transaction before the end of the year. The Smartbiz acquisition is a key component of iQSTEL?€?s preliminary $80 million 2022 revenue forecast. #OTCQX #OTC #Share $MSFT	0	0	2
2021/12/16	11:05:06	oh i did keep $AAPL and $MSFT in the long term	0	0	2
2021/12/16	11:00:02	Sold $MSFT on open and took a $QQQ swing for 10% gains. Watching $TGT at the $227 level for a bounce. Like this one at these levels	0	1	3
2021/12/16	10:53:51	I think dip gets bot on $MSFT and $AAPL here. now 332 and 176 respectively	0	1	2
2021/12/16	10:45:13	I don?€?t own, and have never owned, any $AAPL $AMZN or $MSFT directly. Very thankful over the years the majority of my portfolio is index funds because of stocks like these though	0	0	3
2021/12/16	10:40:39	$ADBE needed to test 200d MA $MSFT will need to test 100d MA ~ $311 now Choppy Choppi	0	0	2
2021/12/16	10:39:54	Eyeing an end of the year $MSFT call for like $345 it was there big gap down looking like it?€?s gonna create a pretty nice head and shoulders pattern.	0	0	1
2021/12/16	10:31:18	@CaptainsAlpha $msft looking like it might have found intraday support ????	0	0	1
2021/12/16	10:29:40	well $MSFT played a fade off the tee... ????	0	0	1
2021/12/16	10:28:58	$MSFT Dec 31 $335C entry $5.15 swing 15 calls.	0	0	1
2021/12/16	10:21:46	@OphirGottlieb yet $AMZN is a buy here imo. its a faucet of life maybe more than $AAPL or $MSFT	0	0	3
2021/12/16	10:21:44	@opccpro Can you please look at $MSFT?	0	0	1
2021/12/16	10:19:26	Guess it's time to wreck the $qqq stocks. They working on $aapl $msft	0	0	3
2021/12/16	10:10:42	$MSFT &amp; I?€?. I like the way it moves?€? $5-$10???? $5-$10????. Are you NOT entertained?	0	0	1
2021/12/16	10:05:01	@investing_city $MSFT diversified revenue stream most of which is sticky	0	1	1
2021/12/16	10:02:51	Same with $msft and $fb drop	0	0	2
2021/12/16	10:01:57	Sold $MSFT because my trade didn?€?t work, sometimes you just have to cut your losses short and move on to the next play..	1	0	1
2021/12/16	10:00:59	$MSFT $340 ???? ????	0	0	1
2021/12/16	10:00:48	Out of $MSFT 20% loss. I think the safe havens of the market are cracking	1	1	1
2021/12/16	9:50:35	$MSFT will breakout today. Holding 334 level	0	0	1
2021/12/16	9:44:20	$MSFT wants to go up	0	1	1
2021/12/16	9:39:25	Took $2.30 profit off $MSFT calls	0	1	1
2021/12/16	9:32:39	??? $MSFT closed: 50%	0	15	1
2021/12/16	9:28:16	$MSFT is primary watch today	0	0	1
2021/12/16	9:27:50	@BullTradeFinder $MSFT ????	0	1	1
2021/12/16	9:08:55	Good Morning! $TSLA held 930 support yesterday if TSLA regains 1000 it has a small gap to fill above on 60m chart can test 1020, 1050 next $AMD best to defend 146 to set up for 150-152 next $MSFT in the gap if MSFT can hold 334 MSFT can test 339-340 next	3	21	3
2021/12/16	8:58:49	@quantmanz $MSFT gap fill looks nice .	0	0	1
2021/12/16	8:46:15	12/16 WL $KR 47c &gt; 46.90 | 45p &lt; 45.67 $NIO 32c &gt; 31.89 | 29c &lt; 29.34 $MSFT 340c &gt; 337.29 | 332.50p &lt; 334.67 Good luck everyone! Open the casino!	0	1	3
2021/12/16	8:41:25	$MSFT up in the premarket. Watching closely, swung calls over night	1	0	1
2021/12/16	8:40:20	$ADBE still trades at a decent premium (like at least 20-30%) to $MSFT on EV/Sales, EV/FCF and forward P/E for similar growth so still not "cheap" though getting more into line w/ closer to historical ranges- no man's big cap PM land most likely...	1	10	2
2021/12/16	8:33:32	$MSFT just buy the dips for years and you?€?ll be good ???€	1	0	1
2021/12/16	8:26:50	MJ In Play Alert - Ticker: $MSFT DateTime: 2021-12-16 07:26 Price: 339.40 ATR: 6.76 Daily RVOL 1.10 Beta: 0.87 Short Float: 0.54%	1	0	1
2021/12/16	8:18:58	$SPY $TSLA $MSFT Perhaps bigly	0	0	3
2021/12/16	8:01:20	$MSFT Twitter Sentiment on 15 Dec 2021 was: ??? Positive 36.6% ??? Negative 13.4% ??? Neutral 50.0% ????????????????????????????????????????????????????????????	0	0	1
2021/12/16	7:47:00	1. Bluechip Stocks: A blue-chip stock generally has a huge market capitalization, (billions) and is generally the market leader or the Top Stocks Some examples of blue-chip stocks are $AAPL, $MSFT These stocks are leaders of sectors and growing consistently.	0	6	2
2021/12/16	7:41:05	$MSFT 340 coming ????	0	0	1
2021/12/16	7:38:39	$MSFT Anyone know if reports that Senator Tuberville is shorting Microsoft and $AAPL are accurate? ???	0	0	2
2021/12/16	7:27:13	$MSFT should open higher than +$2. This one is my only laggard not following the big PM market push. ???	0	0	1
2021/12/16	7:26:05	@Phinemindz from a RISK ADJUSTED return, $MSFT $NVDA $INTU ???	0	0	3
2021/12/16	7:23:36	@InvestrTrades $MSFT $AMD	0	2	2
2021/12/16	6:38:02	#BTF mapped this out yesterday for everyone live on twitter &amp; discord for when we went live trading yesterday. I can?€?t thank you all for the messages I?€?m receiving thank you so much! I?€?m happy so many took advantage of yesterday and todays move. $SPY $AAPL $MSFT	0	2	3
2021/12/16	6:29:30	@INArteCarloDoss And the next level of this insanity is rising business dependency on $MSFT cloud. Man you just can't imagine. And it's only getting worse. And no way out because od its convenience.	0	0	1
2021/12/16	5:56:36	All 3 $MES closed over night right at 50% as planned. Will wait for the next dip. Now eyes on $BABA &amp; $MSFT	0	3	3
2021/12/16	5:38:26	@StockDueDil @BradHuston Indices are heavily weighted by big caps like $AAPL and $MSFT, which have actually done quite well in this chop	0	0	2
2021/12/16	3:52:53	T-8 minutes to the casino! $SPY $MSFT	0	0	2
2021/12/16	3:43:33	$MSFT seeing 340 tmrw ???€ ???	0	2	1
2021/12/16	1:51:03	Our focus today will be on the tech sector as it is showing relative strength in pre-market. There are plenty of stocks not extended such as $MSFT, $TSLA, $GOOGL which may offer good entry points for an end of the year rally. Make sure not to chase stocks straight from the ope...	0	0	3
2021/12/16	1:11:22	??????????? $MSFT - Minecraft Hits 1 Trillion Views On YouTube: How The Game Has Maintained Its User Base ???	0	0	1
2021/12/16	1:11:14	??????????? $MSFT - Minecraft Hits 1 Trillion Views On YouTube: How The Game Has Maintained Its User Base	0	1	1
2021/12/15	23:45:10	@ShinobiSignals $MSFT	0	0	1
2021/12/15	23:25:40	$MSFT 340+???????? ????	0	0	1
2021/12/15	23:11:43	@neilcybart $AAPL ($TSLA &amp; $MSFT) is so high because the government gave away boatloads of cash to the US population who poured it into the only names they knew bidding up those names which triggered momentum algos to initiate more buying. Institutional investors saw the flow &amp; followed.	0	0	2
2021/12/15	22:58:58	@mattydaytrades_ Thoughts of $msft	0	1	1
2021/12/15	22:13:19	@RealFrugalMogul $MSFT all the way	0	2	1
2021/12/15	22:04:52	@SunriseTrader $MSFT yesterday dip worked great today ????	0	1	1
2021/12/15	22:02:32	$MSFT eyeing $340+	0	0	1
2021/12/15	21:58:45	@jordinlissone Lol $MSFT chart looked primed to end the week at at least $340. I think it hits tomorrow	0	1	1
2021/12/15	21:55:01	$MSFT yuh yuh yuh ???	0	0	1
2021/12/15	21:42:13	this $MSFT set up is actually crazy.	0	1	1
2021/12/15	21:38:06	But I have to try, so here?€?s advice from a financial advisor: 1. If more than 5% of your liquid net worth is in a meme stock, you need to reduce ASAP. You will sleep better at night and not destroy your wealth. 2. Keep it simple. Buy $SPY or blue chip stocks like $AAPL $MSFT	0	2	3
2021/12/15	20:59:12	@CblastBT How do you feel still about $MSFT	0	0	1
2021/12/15	20:35:50	Outlook and Office seem to be having problems #Outlook #office $msft	1	1	1
2021/12/15	20:29:03	@investing_city $MSFT since they will continue to dominate the workplace with Windows/TEAMS, cloud and gaming	0	2	1
2021/12/15	20:27:27	@ecommerceshares That is actually the reason why I trimmed my exposure to Amazon. I prefer companies that buy down shares like $AAPL, $MSFT $V etc	0	1	3
2021/12/15	20:26:58	Can start taking some long positions now but I would focus on FAANG + $MSFT $NVDA and selected semicon names as these have the best relative strength. Most of the rest are too beaten down below 200D etc dead cat bounces	0	1	2
2021/12/15	20:20:30	$MSFT there?€?s a reason they?€?re the 2nd biggest company in the world! ???	0	0	1
2021/12/15	20:20:02	Played $sofi, $msft through the meeting. The show goes on	0	0	2
2021/12/15	20:09:57	@investing_city $GOOGL $MSFT forever	1	1	2
2021/12/15	19:57:05	@investing_city tough pick between $MSFT and $GOOGL, but I think $FB should be in the conversation.	0	3	3
2021/12/15	19:26:25	@juskev__ that gap is looking crazy nbs, tmrw morning bout to be wild $msft	0	1	1
2021/12/15	19:01:10	The most boring ETFs &amp; stocks are the best way to generate real wealth. Start buying $AAPL $MSFT $VTI and leave those penny stocks alone!!	0	0	3
2021/12/15	18:57:18	$MSFT $SPY I used the first windows ever made, and the first PC computer ever made for mass production. I am now permanently banned from Microsoft. I'm bearish on companies who kill their customers.	0	0	2
2021/12/15	18:36:14	The entire GLOBAL #crypto token marketcap + #NFT marketcap combined ($2.4T) is still smaller than the total marketcap of $MSFT ($2.5T) by $100M, and about 60% of total crypto marketcap are still locked in #Bitcoin and #Ethereum's valuation.	5	19	1
2021/12/15	18:18:06	$MSFT over 335.8 can fly as well????	0	3	1
2021/12/15	18:10:22	It's time to focus on quality in this market. Companies that actually make money! The $AAPL $MSFT $NVDA names. It seems the high valuation, speculative names are being faded. I like to call it "Safe Tech"	1	13	3
2021/12/15	18:05:37	Honestly, $msft looking so good tomorrow. MM might kill us of course but that gap + today?€?s close so perfect	0	1	1
2021/12/15	18:02:12	@MarketRebels $msft and $fb calls	0	2	2
2021/12/15	17:56:48	@Dougie_dee $msft	0	0	1
2021/12/15	17:55:14	$SPY $TSLA $MSFT Is anyone here the dean of a college and will you give me an honorary diploma? Something in the line of "contributions to memeology and advanced mememanship" will do. ????	1	1	3
2021/12/15	17:50:45	$SPY $TSLA $MSFT Is anyone here the dean of a college and will you give me an honorary diploma? Something in the line of "contributions to memeology and advanced mememanship" will do.	0	0	3
2021/12/15	17:47:12	@sohaibab9 @Tahir_Calgary @WhiteTundraSG The catalyst is not when the cat is out of the bag and us oil guys know... its when the $TSLA $AAPL $MSFT investors take note, thats when #OIL will start to run	0	2	3
2021/12/15	17:39:55	@TTuberville any truth the you buying puts on $msft and $tsla?	0	0	2
2021/12/15	16:55:29	@JPATrades $MSFT	0	1	1
2021/12/15	16:55:20	????Dark Pool Print???? Symbol: $MSFT Size: 400.0K shares Price: 334.65 Total: $133.9M	0	1	1
2021/12/15	16:50:01	@jablamsky Good choices! Woo hoo $MSFT!???? ???????? Oh I missed out $NVDA . Oh well next time then.	0	1	2
2021/12/15	16:31:49	@Jake__Wujastyk $msft or $wmt please ????????	0	0	2
2021/12/15	16:31:26	@Jake__Wujastyk $MSFT	0	0	1
2021/12/15	16:27:43	@Jake__Wujastyk $MSFT gap fill ahead?€?.it?€?s coming.	0	2	1
2021/12/15	16:14:55	@marketisfucked Whatttt on $msft and $amzn, the cloud is only growing and they are the leaders. Can?€?t say I agree with those calls.	0	0	2
2021/12/15	15:59:21	Option Alert $MSFT Dec 17 2021 335 Call - Price: 2.65 - Money: $148,400 - Volume: 560 - OI: 10429 Delta: 0.50 IV: 23.528 - ToS Symbol: MSFT211217C335 - #OptionAlert #OptionsFlow #OptionsTrading #DayTrading - [ 12-15 15:59:22 ]	0	0	1
2021/12/15	15:56:01	What a wild fucking day $SPY $AAPL $MSFT	0	1	3
2021/12/15	15:55:36	@Teslaconomics Idc who invests in any company but PLEASE understand the fundamentals&amp; what GOAL that company is trying to complete and what GOALS have they completed in the past to show evidence they are dedicated &amp; hlod through any bullshit fuds. $msft$aapl$fb$amzn$googl all had downs&amp; big UPS	0	1	1
2021/12/15	15:51:58	@unlevered Looks kinda like $msft	0	1	1
2021/12/15	15:49:46	@JPATrades would love to see some for $MSFT ????	0	1	1
2021/12/15	15:48:56	BUY +25 $MSFT 17 DEC 21 342.5 CALL @.34 LMT	0	0	1
2021/12/15	15:45:43	If we see bullish continuation tomorrow or Friday, the setups that I'm watching are: $NVDA $MSFT $GOOGL	0	3	3
2021/12/15	15:36:25	$AAPL and $MSFT longing them again	0	0	2
2021/12/15	15:30:45	Time to pump $MSFT lol	0	0	1
2021/12/15	15:28:41	Anyone else feel like this can be summarized as "I don't know man" #Powell $AMZN $AAPL $MSFT	0	0	3
2021/12/15	15:27:24	@Nasimul1978 Sad to hear that. Only because $MSFT, $AAPL and $LCID which are my bigger positions. Otherwise I would be under water.	0	1	3
2021/12/15	15:23:50	@saxena_puru The comments below amaze me about FANG being reasonably priced. I am in $msft, $aapl etc... They are so overpriced compared to historical.	0	0	2
2021/12/15	15:20:40	$MSFT this is almost funny. $330+ earlier when market was iffy now Everything rebounds giant and we can barely hold green. ???? #Stock #StockMarket	0	0	1
2021/12/15	15:20:24	Option Alert $MSFT Dec 17 2021 335 Call - Price: 2.07 - Money: $143,658 - Volume: 694 - OI: 10429 Delta: 0.39 IV: 26.462 - ToS Symbol: MSFT211217C335 - #OptionAlert #OptionsFlow #OptionsTrading #DayTrading - [ 12-15 15:20:25 ]	0	0	1
2021/12/15	15:17:38	Option Alert $MSFT Dec 17 2021 335 Call - Price: 1.99 - Money: $124,972 - Volume: 628 - OI: 10429 Delta: 0.38 IV: 26.828 - ToS Symbol: MSFT211217C335 - #OptionAlert #OptionsFlow #OptionsTrading #DayTrading - [ 12-15 15:17:39 ]	0	0	1
2021/12/15	15:17:19	$MSFT now 80%	0	0	1
2021/12/15	15:17:18	Option Alert $MSFT Dec 17 2021 332.5 Call - Price: 3.00 - Money: $143,100 - Volume: 477 - OI: 3735 Delta: 0.50 IV: 26.902 - ToS Symbol: MSFT211217C332.5 - #OptionAlert #OptionsFlow #OptionsTrading #DayTrading - [ 12-15 15:17:18 ]	0	0	1
2021/12/15	15:17:00	missed my $msft entry	0	0	1
2021/12/15	15:15:44	$AAPL $MSFT this is like a joke... Big boys keep buying big tech while many growth stocks are oversold... ???? #StockMarket #RecvProfit	0	0	2
2021/12/15	15:15:32	$MSFT was lagging behind on the up move, so I was able to toss money into it.	0	1	1
2021/12/15	15:14:01	Long $MSFT - Swing - 12/31 - 320 Strike - for $14.40	0	3	1
2021/12/15	15:13:15	$MSFT woot woot ???? #StockMarket #Stocks	0	0	1
2021/12/15	15:11:06	And just like I?€?m bullish. $QQQ, $MSFT, and $SPY calls printing right now.	0	1	3
2021/12/15	15:09:35	Long $CRWD, $MRK, $MSFT	0	0	3
2021/12/15	15:07:14	$MSFT Finally joining the rally. ??? #RecvProfit #StockMarket	0	0	1
2021/12/15	15:05:27	Option Alert $MSFT Dec 17 2021 330 Call - Price: 2.98 - Money: $145,126 - Volume: 487 - OI: 9707 Delta: 0.48 IV: 28.91 - ToS Symbol: MSFT211217C330 - #OptionAlert #OptionsFlow #OptionsTrading #DayTrading - [ 12-15 15:05:27 ]	0	0	1
2021/12/15	15:03:07	$MSFT did they forget to pamp MSFT ? ??? #Stock #RecvProfit	0	0	1
2021/12/15	15:01:48	This is Powell's market, we are just living in it $MSFT $AAPL	0	0	2
2021/12/15	14:56:03	$AAPL $MSFT this is like a joke... Big boys keep buying big tech while many growth stocks are oversold...	0	4	2
2021/12/15	14:49:07	$SPY trimming 75% of my calls here at $1.66 for 60%. $AAPL $MSFT trim 50% will add after Powell speaks and taking profit here :) Hope you guys enjoyed the live! ???? #Stock #RecvProfit	0	0	3
2021/12/15	14:47:07	If $MSFT can recover like $AAPL did that be great	0	0	2
2021/12/15	14:45:54	@jimcramer Santa, Christmas, heavenly whatever you want to call it we will get a rally IMO my understanding is Santa rally would have to occur in the trading days after Christmas and before New Year?€?s Day?€?right? I am still super long $MSFT huge position?€?huge	0	0	1
2021/12/15	14:45:21	$MSFT popped to 328 and change. It did not go back to its 330 highs earlier even tho the $QQQ hit new intrday high. It's a wounded animal.	0	1	2
2021/12/15	14:43:31	Bought $MSFT 12/17 330	0	0	1
2021/12/15	14:42:48	The world is safe again quick lets jump on $AAPL $NVDA $MSFT ???????? [sarcastically]	0	0	3
2021/12/15	14:41:25	@saxena_puru Much has been made of the narrow weighting of the indexes towards $AAPL $MSFT etc. Can you give us your insight into whether this makes deep index-level corrections less likely in the current environment?	0	0	2
2021/12/15	14:37:19	@saxena_puru This is extremely poor logic. $NDX and $SPX are made up of primarily FAANG + $MSFT. These stocks are fundamentally cheap and unlikely to fall even with taper and rate hikes given amt. of cash and passive demand out there. Damage has been done in high growth names. Bottom is in.	2	33	3
2021/12/15	14:32:21	$AAPL $MARA $MSFT call buying	0	9	3
2021/12/15	14:31:54	$MSFT common Mr Softy, let?€?s go for 330 before Power hour today	0	0	1
2021/12/15	14:30:10	@stonktoberfest @unusual_whales A perfect example was the $MSFT tweet/play that unusual whales posted with a bullish target of $180? Stock is above $300 so was trying to understand that tweet.	0	0	1
2021/12/15	14:24:46	$SPY trimming 75% of my calls here at $1.66 for 60%. $AAPL $MSFT trim 50% will add after Powell speaks and taking profit here :) Hope you guys enjoyed the live!	0	1	3
2021/12/15	14:23:14	@cristiannmillo @Mr_Drone $msft? $aapl?	0	0	2
2021/12/15	14:21:33	@YourBoyMilt @unusual_whales Curious what your filters for the $MSFT play were. I was skeptical because of small prems, but clearly I was wrong.	0	1	1
2021/12/15	14:21:01	@YoungMoneyCap @LeviathanCapit1 AWS truthfully $MSFT can never compete, they have more instances, more functions, more availability zones and $AMZN has cut AWS prices 111 times as of recently, maybe more since, the reality is the more they cut price the harder it is for competition to ever compete	0	0	2
2021/12/15	14:19:46	$MSFT	0	0	1
2021/12/15	14:18:19	@amazonholder1 @LeviathanCapit1 2. How concerned are you about $AMZN losing market share to $MSFT in the cloud business? And why is that happening? Once again, thank you for the thread.	0	0	2
2021/12/15	14:16:51	Thank you FOMC ???????????? $MSFT	0	0	1
2021/12/15	14:13:34	Thank you @AjTrader7 , and the entire ACTFamily . $1219.00 profit today. Your guidance has been priceless. $MSFT, $ROKU,and $NVDA. God Bless ????	1	9	3
2021/12/15	14:09:53	$AAPL DEc 31 $180C entry $3.10 25 calls for swing. $MSFT Dec 31 $335C entry $4.30 swing 30 calls DEc 15 $SPY $465C entry $1.30 50 calls daytrade.	0	8	3
2021/12/15	13:42:59	$msft inflation high ???? inflation low ????	0	0	1
2021/12/15	13:24:53	$MSFT why no pop like the others ??? #Stocks #Cryptos	0	0	1
2021/12/15	13:19:20	@Dynamicbrands Doesn?€?t it scare you the big dogs haven?€?t been affected yet?? What will happen to growth names once $MSFT and $AAPL of our world start tanking???	0	0	2
2021/12/15	13:17:40	$MSFT time to yolo calls before fed ??? #StockMarket #Cryptos	0	0	1
2021/12/15	13:12:52	$MSFT seems to holding $325 hoping my $320/$322.50 credit spreads don?€?t get contested. ??? #Cryptos #Stock	0	0	1
2021/12/15	13:06:32	@MapleTaffyCap Why invest into such a risky sector if not focused on upside?€?We have $AAPL $MSFT ETFs for safe play ????	0	1	2
2021/12/15	12:50:09	TICKER: $MSFT SIZE: 253,500 PRICE: $325.77 TIME: 12:39:21 AMOUNT: $82,582,695	0	0	1
2021/12/15	12:47:14	@BretKenwell ???€ $MSFT, too.	0	1	1
2021/12/15	12:42:30	FOOK you $MSFT @BillGates	0	1	1
2021/12/15	12:39:24	Largest buy, by a significant margin, is from Josh Gottheimer of New Jersey, who put anywhere from 12M to 57M in Microsoft $MSFT on Nov 15, around the price of $336 a share. This means he's lost anywhere from 0.4M to 1.8M over the past month.	0	0	1
2021/12/15	12:32:53	Joey T- "if you're worried about something, just buy $AAPL, $MSFT, etc." - guess it's so simple...	0	4	2
2021/12/15	12:32:05	I'm not buying anything before the Fed news, but the only two big tech names that would meet my criteria right now for a buy are $GOOG and $MSFT.	1	33	2
2021/12/15	12:30:57	@bensiegel @SpeakerPelosi @SpeakerPelosi needs to be in jail for insider trading legislation like the $amzn and $nvda $msft calla she places thru her husband this year to front rub legislation. @SenWarren is all talk	0	0	3
2021/12/15	12:24:45	Markets looking Fugly makes ya wonder if there will be no santa claus rally coming this year $SPY $MSFT $ADBE	0	0	3
2021/12/15	12:18:31	??? $COST closed 34% Helps take away some of this $MSFT pain	0	11	2
2021/12/15	12:03:08	@garyblack00 @realMeetKevin But Gary, the indices haven?€?t seen a major correction. S&amp;P still within 5% ATH. There?€?s room for equities to be deflated more?€?the Generals are last ( $aapl, $msft, $goog, etc.)	0	3	3
2021/12/15	11:57:11	$MSFT turned red after morning green push ... $aapl remain same areas ???? #Stock #RecvProfit	0	0	2
2021/12/15	11:54:16	@TheStreet $MSFT and $AMD What time do we get an announcement from the fed?	0	0	2
2021/12/15	11:50:23	@yfinanceplus @YahooFinance $rblx is garbage and still trading at 50-60x sales...sales because all they do is lose money and won't make money for years, $msft bought minecraft for 2.5 billion and that made more sense $rblx is 60 billion you do the math	0	0	3
2021/12/15	11:45:14	$MSFT turned red after morning green push ... $aapl remain same areas	0	1	2
2021/12/15	11:38:55	Between the major dips yesterday $NVDA $275) is showing others like $TSLA $MSFT how you take the bull by the horns and light it up! ???? #StockMarket #RecvProfit	0	0	3
2021/12/15	11:31:41	$MSFT Demand Zone $325-$326.50 I?€?m on watch for this Flush	0	0	1
2021/12/15	11:31:24	The monthly charts on big tech like $MSFT and $AAPL do not like good to me. Seems to be too many people still in buy the dip mode as well. I have been covering some of the dips and reshorting little pops but I would absolutely not want to be heavy long here.	0	1	2
2021/12/15	11:29:39	Hey $MSFT bears - how?€?d that work out for Ya last decade+	0	0	1
2021/12/15	11:26:01	@Dividend_Dollar $MSFT	0	1	1
2021/12/15	11:23:26	??? $MSFT slaughterhouse I?€?m gonna be stubborn but if I were you id stop our	0	10	1
2021/12/15	11:22:39	$MSFT $AAPL at lows	0	0	2
2021/12/15	11:22:39	$NVDA Geez. Just drop already. You are too overvalued. Seeing market action this year, I bet we see $305 before heading down to $245. Got a feeling bids here are being spoofed along with $MSFT. ???? #RecvProfit #Stock	0	1	2
2021/12/15	11:20:20	Should I hedge my $MSFT Dec17 $335 call with a put right now ?	0	0	1
2021/12/15	11:18:52	@Uenjoymy53lf Yup will be over shadowed by $MSFT sand $TEAM but sector wise looks great for growth.	0	0	2
2021/12/15	11:16:37	$MSFT just turned red	0	1	1
2021/12/15	11:14:27	$SPY $MSFT is the only saviour here ???? #RecvProfit #Stock	0	0	2
2021/12/15	11:10:17	OOooooh take a look at $MSFT theres a gap to fill soon	0	0	1
2021/12/15	11:05:43	I would expect Mr Powell to say: Due to ongoing threat from omicron we have decided to slower the taper and continue to monitor the ongoing situation Bullish on $SPY $MSFT and $QQQ	0	0	3
2021/12/15	11:04:09	$MSFT what time is Powell going to speak at? this calls are going to fing print ???? #StockMarket #Stock	0	0	1
2021/12/15	11:04:04	@hnrtrading If Powell does fully put on the Hawk suit you described in this mornings report?€?we could have a full on mini crash here. $appl and $msft are holding this thing up again. If we see the divergence in the morning report close after FOMC, watch out below.	0	0	2
2021/12/15	11:03:36	Watching $MSFT for the Reverse Here ????	0	0	1
2021/12/15	11:03:22	@ProtagorasTO @JerryCap $ZM was a great pandemic play because everyone was clamoring for video conferencing software and the market exploded. Now it actually has to compete with $MSFT and $GOOG product and bundled offerings. Multiples have derated	0	1	3
2021/12/15	10:57:07	$MSFT - Azure having problems per downdetector	1	13	1
2021/12/15	10:56:53	Scalps $spy 460P 0dte $msft 335C 12/17 See green take green here	0	0	2
2021/12/15	10:52:51	$MSFT stock is testing resistance right now. Could rally	0	0	1
2021/12/15	10:52:06	@TradeCNBC The half percent $msft is up is almost the whole of $viac mkt cap...that's how	0	1	2
2021/12/15	10:51:41	$TSLA $AMD $MSFT holding well today! ???? #StockMarket #Stock	0	1	3
2021/12/15	10:50:01	Another $3,000 invested Brought $MSFT to almost 10% of my portfolio, purchased another 9 shares Bought one $SCHD for good measure	0	1	2
2021/12/15	10:47:58	Today $MSFT is the chosen one to be pumped to keep S&amp;P and Nasdaq from collapsing.	0	3	1
2021/12/15	10:47:55	Example MSP DOT ALGO Max III Trading alerts Stocks with 3 or more code yellow alerts Type: Options $MSFT #MSFT had 5 code yellow alerts on options Monday and dropped $15 on Tue. A good move for a $330 stock.	0	0	1
2021/12/15	10:45:34	$BA $MSFT $AMZN grabbed a few weekly yolo calls before fed meeting. Market could face rip or blood drip based on what?€?s said..I?€?m leaning towards a rip and a neg outlook mostly baked in	0	0	3
2021/12/15	10:44:29	$MSFT 335c	0	15	1
2021/12/15	10:37:23	Bought a call on $MSFT after that bounce off $330	0	3	1
2021/12/15	10:36:22	$MSFT 335 Should test Currently 330	0	1	1
2021/12/15	10:34:46	Every AWS problem is a win for $MSFT more than any other.	0	0	1
2021/12/15	10:28:48	@Asmer03Asmer I'm hedged in $AMZN $FB &amp; $MSFT for now.	0	2	3
2021/12/15	10:23:23	Looking to see $MSFT and $AAPL regain some of the losses today. Not looking to make any real moves till 2pm	0	0	2
2021/12/15	10:23:21	Big tech stocks have been hammered over the last week This stocks will prosper next year, next decade and this whole century If your not a fan of $MSFT pick your favorite FAANG/ big tech company and take advantage of the sale	0	3	1
2021/12/15	10:16:00	Till Microsoft ( $MSFT ) and Apple ( $AAPL ) fall market is being held by their legs. Microsoft can see a lot more downside as it is more over bought than Apple. It can go back under $300 depending what the FED does.	0	0	2
2021/12/15	10:13:22	@WOLF_Financial Quick trade on $MSFT, nice bounce play off the low.	0	2	1
2021/12/15	10:11:34	$msft and $mrna printing	0	0	2
2021/12/15	10:10:44	Took me my whole investing career but officially a owner of my favorite tech company $MSFT A company with so many high growth opportunities for the future with the cloud, AI, meta verse and gaming Best big tech company to own this decade	1	1	1
2021/12/15	10:08:41	$MSFT	0	1	1
2021/12/15	10:08:01	New post in Flow Room (These are not alerts): $MSFT 12/31 $355 calls bought AT ASK 1200 $.61cents avg	0	0	1
2021/12/15	10:04:30	$MSFT strong.	0	0	1
2021/12/15	10:02:21	long $MSFT calls	0	1	1
2021/12/15	9:41:39	@SpecialSitsNews Don't forget Satya of $msft	0	5	1
2021/12/15	9:33:30	Just entered $msft let?€?s see how it goes	0	0	1
2021/12/15	9:28:19	$MSFT looking like a nice rejection off of 50 SMA looking like Picasso painting! Just waiting for after fed decision ??? #StockMarket #RecvProfit	0	0	1
2021/12/15	9:16:56	$MSFT 345 coming! ???? #Stock #Stocks	0	0	1
2021/12/15	9:00:36	I?€?m ready to bank today yesterday I dint take any positions but I think I got my eyes on $msft atm	0	0	1
2021/12/15	8:59:55	Whether we get one final ramp up or not if you think this is start of a next major leg up you're delusional. CEO of $MSFT unloaded a shit ton of shares. Elon selling billions in $TSLA. $GOOGL CEO was selling this summer. Zuckerfuck of Meta/FB is unloading.	0	3	3
2021/12/15	8:57:37	Morning everyone - damnit I am excited to trade today. Expecting a lot of movement, both directions. Will continue to watch $WMT $MSFT for entry.	0	14	2
2021/12/15	8:52:34	I have $MSFT shares but kinda disappointed with the attitude of their recruiter TWICE! Please make an improvement!	0	0	1
2021/12/15	8:32:39	$MSFT is pulling back to correct the October 2021 cycle low, we like to look for the blue boxes in 3, 7 or 11 swing where buyers can enter for a bounce. Further downside is still favoured to take place. #Elliottwave #trading #stocks	0	0	1
2021/12/15	8:29:24	$AMD fed will give what?€?s expected, taper starting in March, $MSFT and $AMD should rally a small bit ???? #RecvProfit #Stock	0	0	3
2021/12/15	8:21:12	Warning: the difference between this rate increase cycle and the last, is that most ratios (P/E, P/S, etc.) we?€?re MUCH lower. We now have rates going up, ratios at ATH. Following the Great Recession ratios were very low. $MSFT p/s did not go above 5 until 2017. Now it?€?s 14.	0	0	1
2021/12/15	8:01:01	$MSFT Twitter Sentiment on 14 Dec 2021 was: ??? Positive 39.3% ??? Negative 13.5% ??? Neutral 47.3% ????????????????????????????????????????????????????????????	0	0	1
2021/12/15	8:00:54	????Dark Pool Print???? Symbol: $MSFT Size: 917.8K shares Price: 328.34 Total: $301.3M	0	2	1
2021/12/15	7:56:38	$MSFT Calls &gt; 329.67 Puts &lt; 325.22 Big gap down with the market with a strong push back up - retracing 50%, but not fully recovering. No bias, but strength could quickly fill the ~$5 gap above quickly, and similar distance below the put trigger to support.	0	0	1
2021/12/15	7:55:38	$MSFT DROP. LET IT TANK. ??? #RecvProfit #StockMarket	0	0	1
2021/12/15	7:31:39	@denizmustafatr $MSFT %57	0	1	1
2021/12/15	7:17:48	$AMC we have watchers close to $MSFT , can you imagine that, lol microsoft must have accumulated these watchers in years and we have it in 1 year and growing ???? #Stock #Stocks	0	0	2
2021/12/15	6:58:56	@Dividend_Dollar $MSFT	0	0	1
2021/12/15	6:56:45	$MSFT The whole world will be watching today. Jerome better tread lightly. ???? #Stock #StockMarket	0	0	1
2021/12/15	6:31:18	$MSFT dropped to its daily 50sma yesterday critical we stay above 323.5	0	0	1
2021/12/15	6:02:58	$MSFT Morgan Stanley - Right Click on Satya ?€? Database Powerhouse. Remain OW this core secular winner. PT $364	0	0	1
2021/12/15	5:35:04	$WEJO Founder/CEO doing positive things. This is going to be a good one. $MSFT &amp; $PLTR don't hang with fools. It's a Christmas Sale, folks. ???? #Stock #StockMarket	2	4	3
2021/12/15	5:08:52	@matt9milly Their longs underperformed their shorts in this market. Would love to know what they were short. Probably $AAPL &amp; $MSFT while being long $TSLA.	0	0	3
2021/12/15	5:06:46	If we sell the Fed statement but Powell does a good job on Q&amp;A?€?s and we start pushing $MSFT is a good bet to run ???? #StockMarket #RecvProfit	0	0	1
2021/12/15	5:06:41	If we sell the Fed statement but Powell does a good job on Q&amp;A?€?s and we start pushing $MSFT is a good bet to run	0	2	1
2021/12/15	4:51:34	Bullish on $NVDA and $MSFT for the remaining of 2021	0	1	2
2021/12/15	4:39:00	$MSFT what time is the fed meeting ? ???? #StockMarket #Stock	0	0	1
2021/12/15	3:42:39	$MSFT needs to start spinning off various brands like LinkedIn and GitHub to unlock more shareholder value ??? #StockMarket #Stocks	0	0	1
2021/12/15	3:37:37	Tercer chip puesto. LONG $MSFT.	1	17	1
2021/12/15	3:02:28	@Sound_invments @theretailbull look at $MSFT in 2000	0	1	1
2021/12/15	2:18:51	$MSFT - There goes the Nas futures to RED, -87.00 from 8:00 am yesterday. (was up 32.00 ten minutes ago) maybe it will turn again ? ????	0	0	1
2021/12/15	2:11:48	@BluSuitDillon I found that was a great time to buy stuff like $MSFT at a 4% dip. Ate that shit up	0	0	1
2021/12/15	2:09:09	$MSFT may the lord Jesus Christ be with you all. Don?€?t let greed be your downfall to hell. ????	0	0	1
2021/12/15	2:07:27	$MSFT it must have a competition with us. If precious asks and it doesn't answer... we eats it, my precious. ????	0	0	1
2021/12/15	1:44:25	$MSFT I swear this is one of those stocks I always said would go lower eventually... What does it do? Steadily increases and maintains. This and Ford. ???	0	0	1
2021/12/15	1:42:09	@meirlandau10 Not that big a base (17 years for $MSFT) but reminds of $MSFT in 2017 when it broke out of 60 range	0	0	2
2021/12/15	1:21:57	@MarketRebels If i didn't paper handed $msft Dec 31 335/315P I would have made 200% instead of 100%.	0	0	1
2021/12/15	1:16:05	$MSFT over $200 million in shares traded after close on darkpool- definitely gonna either gap up or down imo	0	1	1
2021/12/15	1:06:07	$MSFT $311 gap fill first, then ???€ ????	0	0	1
2021/12/15	1:02:17	$MSFT one of the companies abusing China?€?s Uyhger slaves and the house just passed a bill to ban imports from uygher interment camps. Tech will be hit pretty hard but nowhere near as hard as the clothing industry ????	0	0	1
2021/12/15	0:58:55	Of the three omega-techs, $GOOG, $MSFT, and $AAPL, blockchain is most destructive to Google's business model. Is anyone else surprised they haven't been more aggressive?	0	4	3
2021/12/15	0:32:37	$MSFT tough day always wins ???	0	0	1
2021/12/15	0:29:19	With a strong market, will be watching $AMD, $NIO, $MSFT for calls	0	2	3
2021/12/14	23:38:19	$MSFT double top. How far will the market crash? ???? ????	0	0	1
2021/12/14	23:34:49	$MSFT 340 tomm ????	0	0	1
2021/12/14	23:30:26	$MSFT Everyone EXPECTS a bloodbath tomorrow. ????	0	0	1
2021/12/14	22:54:43	@tastytraderMike @tastytrade Excellent show! The deep dive on the $MSFT back month long call spread and legging in debit spreads is intriguing. Am wanting to fully know handel it before #doing	0	1	1
2021/12/14	22:31:55	Ticker: $MSFT Buy: December 17, 2021 $330.00 Calls Entry Price: $3.20 - $3.20 Exit Price: $4.51 Stop Loss: $2.82 Potential ROI: 41% Estimated Hold Time: 63 Minutes ????	0	0	1
2021/12/14	22:25:10	$MSFT $323 tomorrow? ???	0	0	1
2021/12/14	22:12:37	@Jumodada Most funds are just overextended in $MSFT and $AAPL all of this purchasing as a ?€?safe haven?€? amidst the shit is really helping the market out	0	1	2
2021/12/14	22:00:17	$MSFT $AAPL ???	0	0	2
2021/12/14	21:59:22	$MSFT Thanks for the dip today....I added . ???	0	0	1
2021/12/14	21:50:03	$MSFT +350 ????	0	0	1
2021/12/14	21:36:18	$MSFT I guess people not used to seeing Microsoft go down 3% in a day. Well, get used to it. ????	0	1	1
2021/12/14	21:36:05	$MSFT nobody playing Xbox anymore plus Microsoft is not even cool anymore it?€?s going down to 225 ???	0	0	1
2021/12/14	21:18:53	@MarketRebels $MSFT. Need to see if what is going on is profit taking off highs or something more.	0	0	1
2021/12/14	21:14:09	@StockMKTNewz $MSFT	0	0	1
2021/12/14	21:12:18	If you had invested $10,000 in $MSFT in November 1999, by November 2014, you would be sitting on $8,300 Valuations matter. #fintwit #Investing #trading	0	0	1
2021/12/14	21:10:20	$MSFT just buy each week and hold long term. Easy money. Safe. And don?€?t forget $AAPL ????	0	0	2
2021/12/14	21:09:47	have triggered a sell off in all the major US benchmark stock indices yesterday; the worst hit were the tech heavy Nasdaq 100 &amp; small caps Russell 2000, Microsoft $MSFT, one of the US big tech led the bears with a -3.26% but without any related firm specific news flow,	1	0	1
2021/12/14	21:03:45	@cperruna Edge computing tech is fascinating and play crucial in distributed computing. With 5G on its way it going to be big thing. Now question is will $FSLY will be winner or some big shark $MSFT or $GOOGL will just buy them . ????	0	0	3
2021/12/14	20:58:24	You know what, it felt great hosting those live trading sessions again! I teach while I trade, we get the exact same fills and we celebrate together when we hit big on them. Today the whole Live chat hit 40-98% on $MSFT PUTS alone. Should I just do the challenge on live?	2	17	1
2021/12/14	20:57:19	$MSFT chart looks identical to $QQQ think it should follow it to a t tomorrow ???	0	0	2
2021/12/14	20:52:51	$MSFT yup gonna pop next two days. Congrats if u got in on that dip ???	0	2	1
2021/12/14	20:52:22	$MSFT watching that outside weekly. Already passed the 331.12 trigger. Target is 319.23. Daily and Monthly are also trending down. #SSS50PercentRule	0	0	1
2021/12/14	20:51:52	$MSFT Morgan Stanley Remain OW this core secular winner PT $364 ????	0	0	1
2021/12/14	20:48:58	$MSFT Futures tell a different story about tomorrow's open, take a look how MSFT gave up $82.5 billion market capitalization 1 two (2) hours at the open. ????	0	0	1
2021/12/14	20:47:30	@Dividend_Dollar $MSFT 1987	0	1	1
2021/12/14	20:37:34	$MSFT Morgan Stanley maintains overweight. Price target: $364 ???	0	0	1
2021/12/14	20:35:24	$MSFT ???	0	0	1
2021/12/14	20:34:40	$MSFT Morgan Stanley - Right Click on Satya ?€? Database Powerhouse. Remain OW this core secular winner. PT $364	7	64	1
2021/12/14	20:23:26	@Trader_Joe_LPP I overnighted some $MSFT calls ????	0	1	1
2021/12/14	20:13:45	$MSFT pop up 10 dollars please ????	0	1	1
2021/12/14	20:01:14	@MarketRebels $MSFT	0	1	1
2021/12/14	19:50:04	$MSFT Gawd got my throat tickled today they ran so far in me! Ouchy Can we get back to 335 and Im good ????	0	0	1
2021/12/14	19:42:41	$MSFT Back to 335 tomorrow? ???	0	1	1
2021/12/14	19:35:45	@BomsteinRick But beneath the surface so much more damage. RUT is down maybe 12-15%. Not sure I even know what "the market" is any more. $AAPL and $MSFT aren't cheap. Plenty of other stuff is.	0	31	2
2021/12/14	19:33:35	$MSFT I spent $4,000 on March and June calls today. One of them is already in the money. The other will be after after this stock?€?s next $1.32 increase. Let?€?s go. ????	0	0	1
2021/12/14	19:24:11	$MSFT that buy candle at close will have make those who shorted tomorrow pay. .01 per contract imminent. ????	0	0	1
2021/12/14	19:14:35	@Vana89 $MSFT. Still the best money printing machine on the internet ????	0	0	1
2021/12/14	19:11:06	$MSFT hit SL. Will strictly be scalping and day trading.	0	1	1
2021/12/14	18:55:36	$MSFT was 345 Friday ????	0	0	1
2021/12/14	18:54:05	Just trialed the HoloLens 2. Not at all impressed. Eyes very strained quickly too. Words blurry. Navigation is clunky. $MVIS $MSFT	0	0	2
2021/12/14	18:50:12	@swan1427 Swing worked for me!!! Good call on $Msft - everyone needs to develop their own style and rule and understand the chart if it looks like a swing - more art than science	0	2	1
2021/12/14	18:09:53	$MSFT why down so much today? ???	0	0	1
2021/12/14	18:01:30	$MSFT doesn?€?t even make any sense to sell this one this is one that no matter what happens you keep it in your portfolio. ???	0	0	1
2021/12/14	18:01:19	$MSFT deserves to run	0	0	1
2021/12/14	17:56:54	@MarketRebels People rotating out of software. I'm gradually rotating in. $MSFT.	0	2	1
2021/12/14	17:56:51	$SPY $MSFT when FOMC makes the market bleed tomorrow bet $SEAC will still be green :) ????	0	0	3
2021/12/14	17:48:53	$MSFT 330c will pay tomorrow Watching to roll them into 340 next week calls above 335 ????	0	0	1
2021/12/14	17:45:07	Former $MSFT employee now NJ05 Rep Josh Gottheimer jointly filed 6 $MSFT option calls as the following ????	0	3	2
2021/12/14	17:38:57	????Dark Pool Print???? Symbol: $MSFT Size: 530.3K shares Price: 328.34 Total: $174.1M	0	0	1
2021/12/14	17:30:55	$MSFT what a buying opportunity today ????	0	0	1
2021/12/14	17:14:16	$MSFT I?€?m trading Dec 21 $330 Calls here as this stock is sitting on it first support. ???	0	0	1
2021/12/14	17:13:18	$MSFT $AAPL $GOOGL It?€?s nice to see some pressure on the generals as markets can?€?t bottom till they feel some pain too.	1	12	3
2021/12/14	17:04:33	@StockMKTNewz My $MSFT call out a big hole ???? in my account today	0	0	1
2021/12/14	16:55:06	@unusual_whales I dumped all of my $MSFT calls on friday. Never before had I so much fun watching a ticker stumble down the slope...	0	1	1
2021/12/14	16:50:44	@swan1427 I know these are dailies, but $MSFT put was????if held to today. +300% at max (I jumped out at +100%????). Thanks!!!!	0	1	1
2021/12/14	16:44:54	$MSFT 340 eow.. ???	0	0	1
2021/12/14	16:42:33	@iamsiaca Oh my god.. I missed so much.. I barely had time to sit down right now.. just kept having my alerts on watch go off ???????? sounds like you had a good day!! I?€?m so salty I missed out on $MSFT falling down for a TNT trade!	0	0	1
2021/12/14	16:17:31	@gannonbreslin @Gambiste1 Got em all except granddaddy $MSFT. I might add it. It?€?s tech but quite defensive in any account IMO.	0	0	1
2021/12/14	16:07:39	@thatsassytrader red for a swing but averagd down at ma50, $msft	0	0	1
2021/12/14	16:06:41	$MSFT it looks like the selling is all done for tomorrow. ????	0	0	1
2021/12/14	16:05:35	Two nice scalps on $SPY and $MSFT on that run up. Good finish to the day. Not holding anything into tomorrow. Will only be scalping.	0	11	2
2021/12/14	16:01:29	Tf happened to $MSFT	0	0	1
2021/12/14	15:59:30	$MSFT big ITM 12/2e 315c hitting the tape at EOD. Close to $1M in premium	0	0	1
2021/12/14	15:50:34	Street market makers robbing people daily $spy $aapl $msft	0	0	3
2021/12/14	15:48:22	$MSFT added more ????	0	0	1
2021/12/14	15:46:51	$MSFT big picture still reasonably strong	0	0	1
2021/12/14	15:39:10	I luv the way I got chopped in $MSFT $ZS.. Market action humbled me a bit more than normal this AM.	0	3	2
2021/12/14	15:35:09	@melaniedsclass $MSFT	0	0	1
2021/12/14	15:34:06	Softy getting hard $MSFT	0	0	1
2021/12/14	15:27:44	$MSFT I like their flight simulator ???	0	0	1
2021/12/14	15:25:55	Added some $MSFT, $CRM, $ADBE here	1	0	3
2021/12/14	15:21:46	Premiums super expensive. First day the Big Tech stock downs, like $MSFT. If you tried shorting them for months you lost money	0	0	1
2021/12/14	15:15:42	Out of $MSFT	0	1	1
2021/12/14	15:15:04	@Powellinverted Did we also see termites set in on $AAPL &amp; $MSFT? @shortl2021	0	0	2
2021/12/14	15:12:32	$MSFT [2016 ]call sweep($327.5) call strike @ ($4.15 )Expiration {12/17/21} ????	0	0	1
2021/12/14	15:11:55	$MSFT Loaded $330 calls for Jan ????	0	0	1
2021/12/14	15:11:03	80% now on $msft c	0	0	1
2021/12/14	15:07:50	Option Alert $MSFT Dec 17 2021 330 Call - Price: 3.13 - Money: $121,757 - Volume: 389 - OI: 7861 Delta: 0.43 IV: 30.228 - ToS Symbol: MSFT211217C330 - #OptionAlert #OptionsFlow #OptionsTrading #DayTrading - [ 12-14 15:07:50 ]	0	0	1
2021/12/14	15:05:53	$MSFT This is a gift!!! By Jan 7th we will be back up and over $350! ????	0	0	1
2021/12/14	14:59:53	Microsoft Teams $MSFT said today end to end encryption is now available for all Teams users	3	19	1
2021/12/14	14:56:30	$MSFT sheeeesh ????	0	0	1
2021/12/14	14:52:58	$MSFT biggest drop since Oct 2020 $QQQ ????	0	0	2
2021/12/14	14:48:54	Microsoft says end-to-end encryption for Teams calls now available $MSFT	1	1	1
2021/12/14	14:47:00	@PikesPeakTrades Good points there. I couldn?€?t believe the run-up $MSFT had. I gave up all my shares with covered calls after it never took a breather. I was in shock haha	1	2	1
2021/12/14	14:46:54	Microsoft says end-to-end encryption for Teams calls now available $MSFT	1	0	1
2021/12/14	14:46:03	@OptionsProtege I would add that the only way to get $QQQ to fill its open gap (filled today) was to get $AAPL and $MSFT to pull back. That mission is accomplished. Now whether it's done, or there's more to come is the big question remaining.	1	1	3
2021/12/14	14:44:36	@OptionsProtege The big tech boys constantly rotate $$. $MSFT had pumped while some others dumped, and it was time to flip that around.	1	1	1
2021/12/14	14:43:29	Microsoft says end-to-end encryption for Teams calls now available $MSFT	0	0	1
2021/12/14	14:42:46	@PikesPeakTrades $msft down so much compared to all others, pretty interesting. I didn?€?t see any news on it so I?€?m curious why it would get hit so much harder than it?€?s peers	1	0	1
2021/12/14	14:39:59	Adding to $MSFT at 44% of allocation	0	0	1
2021/12/14	14:37:43	$MSFT buy the dip. The best company in the world. ???	0	0	1
2021/12/14	14:37:02	$MSFT it?€?s still oversold ???	0	0	1
2021/12/14	14:31:25	$MSFT Why? ????	0	0	1
2021/12/14	14:25:41	Either we crash and everyone dies or we bounce back like usual. Got $nvda and $msft Jan calls	0	0	2
2021/12/14	14:25:05	$ADBE WTF happened here? Some big tech SAAS getting hit today. $MSFT ????	0	0	2
2021/12/14	14:24:53	@petenajarian I was wondering if you like the ?€?strength?€? in $nvda today compared to the likes of $msft and $aapl? All things being relative that is With the weakness in the nasdaq.	0	0	3
2021/12/14	14:24:38	@StockMKTNewz $MSFT for the first time ever lol	0	0	1
2021/12/14	14:24:27	$MSFT can we close green? ????	0	0	1
2021/12/14	14:19:26	Inflation is good for stocks. The volatility is to shake out leveraged and short term traders. $MSFT $QQQ	0	0	2
2021/12/14	14:17:22	CNBC: " $MSFT having its worst day since March, 2020..." - but I thought it was underappreciated...	0	7	1
2021/12/14	14:15:27	@GwenOliverSays Two low ball orders for $TSLA and $MSFT kicked in for me today. Probably will be cheaper tomorrow (who knows? ????) but they are both gone into the LT part of my portfolio.	0	2	2
2021/12/14	14:15:04	Entered swing position on $MSFT. (Puts)	0	0	1
2021/12/14	14:08:37	$MSFT crumbling, is $AAPL next?	0	1	2
2021/12/14	14:07:05	@moneymotive888 $MSFT ?	0	0	1
2021/12/14	14:03:35	@zquestz I guess you could buy $MSFT	0	2	1
2021/12/14	14:01:23	@Stocktwits $msft	0	0	1
2021/12/14	14:00:20	Missed $MSFT while I was helping my boomer coworker cant figure out Excel	1	1	1
2021/12/14	13:59:28	$MSFT you want a company with great margins when they raise rates. If you sell Microsoft then idk you are a moron ????	0	0	1
2021/12/14	13:55:16	@garyblack00 you were clearly oblivious to $MSFT from 2000-2015	0	0	1
2021/12/14	13:54:49	#SillyStock Move of the Day. Sure, most of big tech is lower. But $MSFT down 4% on decent volume and no real news? Microsoft still more like a value stock (even pays dividend) than classic growth/momentum name.	3	4	1
2021/12/14	13:53:01	$MSFT Let?€?s goooooo ???	0	0	1
2021/12/14	13:51:29	$MSFT um how the hell is this down 4% ????	0	0	1
2021/12/14	13:46:42	When I posted that $MSFT chart, I didn't mean today. Stairs up/Elevator down.	0	0	1
2021/12/14	13:42:27	Recently upgraded to $MSFT 365 and the font in the PowerPoint file became 1.5-2.0x larger making everything look ridiculous. Is there an easy fix for this or do I have to manually change the font size?	0	1	1
2021/12/14	13:38:08	Just rolling the $msft wins over from last Friday to see if I can hit the jackpot ?????????€???€???	0	0	1
2021/12/14	13:36:43	$MSFT I hope that it goes down to 250 so that I can buy :) ???	0	0	1
2021/12/14	13:35:10	$MSFT it seems a good time for buy !! ????	0	0	1
2021/12/14	13:31:59	$MSFT just go to $300 already then back to bull szn ????	1	3	1
2021/12/14	13:31:03	$MSFT puts today printed!! Think I?€?m getting the hang of this flow thing lol	1	1	1
2021/12/14	13:29:56	$msft moving up, calls are working	0	3	1
2021/12/14	13:24:23	@stockmonitorapp I clipped the wings of a few $MSFT butterflies i had for this week to convert them into verticals targeting 340-350. Will be closing the short side if it bounces to ride 340c's into EoW	0	0	1
2021/12/14	13:22:02	@optionsgeneral @jimcramer What are your thoughts on $MSFT?	0	0	1
2021/12/14	13:21:51	$MSFT Strike: 335.00 Expiration: 2021-12-17 Call .MSFT211217C335 Price: 0.98 Size: 1250 Time: 2021-12-14 1:21:51PM Premium: $122,500.00	0	0	1
2021/12/14	13:17:39	$MSFT Strike: 340.00 Expiration: 2022-01-14 Call .MSFT220114C340 Price: 4.46 Size: 2100 Time: 2021-12-14 1:17:39PM Premium: $936,600.00	0	0	1
2021/12/14	13:17:39	$MSFT Strike: 350.00 Expiration: 2021-12-17 Call .MSFT211217C350 Price: 0.09 Size: 2100 Time: 2021-12-14 1:17:39PM Premium: $18,900.00	0	0	1
2021/12/14	13:15:19	$MSFT my favorite stock right nowwww lmfao	0	0	1
2021/12/14	13:12:06	More often than not $MSFT would be a good buy at the 50 ema.	0	1	1
2021/12/14	13:06:30	$MSFT Thank God some buyers have showed up. Still doesn't make sense it was hitting a new low every 5 minutes. Get to a decent close and maybe we can start to recover next week. ???	0	0	1
2021/12/14	13:05:46	$MSFT Let's pump to 335 ????	0	0	1
2021/12/14	13:03:39	????SHARES???? $MSFT @ 325.10	0	0	1
2021/12/14	13:02:46	@jimcramer If you don?€?t talk about $MSFT here I?€?m going to call into the show and order you a Peloton!	0	3	1
2021/12/14	13:01:15	$MSFT not to worry This will go up ????	0	0	1
2021/12/14	13:01:06	$MSFT $275.00 Jan 07 2022 PUT ?????????? Underlying: $324.18 % Difference: 17.88% Daily $ Volume: $61,950 Volume: 590 OI: 121 IV: 43.28% Bid/Ask: $1.02/$1.08	0	0	1
2021/12/14	13:01:06	$MSFT $AMC $SQ when does this clown powel talk ? ???	0	0	3
2021/12/14	12:59:27	$MSFT down 4.28% now	0	0	1
2021/12/14	12:56:57	@NorthmanTrader What happens to $goog $msft and $aapl when these trash tech companies stop buying advertising, cloud services, and $6000 laptops for their employees?	0	0	3
2021/12/14	12:56:42	$MSFT wow fuck break off in me would ya gosh dam it ???	0	0	1
2021/12/14	12:56:12	$MSFT down 4% in a single day was not in my crystal ball.	0	40	1
2021/12/14	12:55:18	$MSFT lol fukin bagholderz galore	0	0	1
2021/12/14	12:54:27	$MSFT they doing this so much dirtier than apple gah damn son ???? ????	0	0	1
2021/12/14	12:52:50	Good to see tech giants falling, too. All the bubbles need to deflate before new leadership can emerge. $msft $amzn $aapl etc	1	5	3
2021/12/14	12:49:31	$MSFT If this breaks thru 323.50, then it's likely heading to 315. ???	0	0	1
2021/12/14	12:45:36	$MSFT I will never sell this ???	0	0	1
2021/12/14	12:44:51	$MSFT at daily 50ema which also lines with 10/4 ??????VWAP 323.43	0	0	1
2021/12/14	12:43:19	$MSFT added 50 at dip been waiting for it to cool ???	0	0	1
2021/12/14	12:40:46	$SPY my $MSFT filled ???????????? ????	0	0	2
2021/12/14	12:36:57	$MSFT 330 close today mark this post! ???	0	0	1
2021/12/14	12:36:12	$msft picked up some calls	0	1	1
2021/12/14	12:34:53	@gannonbreslin $AAPL $MSFT Feel like you can?€?t go wrong with either	0	1	2
2021/12/14	12:34:34	Took $MSFT calls bounce coming soon I feel. Might be closer to close	0	1	1
2021/12/14	12:34:07	$MSFT Microsoft is a scam. Failing company! Sorry, couldn't resist. So many bears out there love chatting shit about a company if it sees red ???	0	0	1
2021/12/14	12:31:39	Where do we btm on these futures today. Bounces are being sold. We need a bigger bounce because the baskets are so heavy. 4611 from here and pay attention to $MSFT	0	0	1
2021/12/14	12:31:36	$MSFT unusual call sweep 174 Dec(23) 315 calls opened for $13.19. $229K premium. 101 OI	1	15	1
2021/12/14	12:30:31	Sold some $MSFT $300 puts	0	0	1
2021/12/14	12:29:50	$MSFT holding well during tech sell off. King as usual. ????	0	0	1
2021/12/14	12:29:34	$MSFT 335c 0.9 small bet (bounce off 50 EMA).	0	0	1
2021/12/14	12:29:27	@MaximRouiller @Microsoft You do realise you?€?ve made the markets jumpy and $MSFT has dropped 4% after your cavalier joke?€?	0	4	1
2021/12/14	12:28:58	Oh boy, the market is crashing badly this morning, even $msft is down 4%, ouch. Gotta hld, hld?€?	0	0	1
2021/12/14	12:28:28	@MontsReal Ok ok ???? $MSFT	0	0	1
2021/12/14	12:27:49	I mean, no one could have seen the $AAPL and $MSFT beating this week after managers were clearly FOMO panic buying into Friday's close... As I wrote in yesterday's morning note, if Goldman was correct re: buyback window; was it just a set-up for a massive rug pull?! ????	0	1	2
2021/12/14	12:27:37	$MSFT getting blasted	2	17	1
2021/12/14	12:26:54	$MSFT good fing lord ???	0	0	1
2021/12/14	12:21:37	Note to self: never check $MSFT first thing in the morning.	0	0	1
2021/12/14	12:21:29	@CNBC Let?€?s not mention $MSFT down 5% shall we?€?	0	8	1
2021/12/14	12:20:46	Ok, seriously ... how temping is it to yolo your account into $MSFT on this tickle of it's 50 day MA?	0	0	1
2021/12/14	12:20:24	Just did some more reallocation. Trimmed two lower convictions and added to: $PLTR - Near 52 week low ???? $MSFT - Cloud growth ???? $NVDA - Incredible leadership, #Metaverse upside????	1	0	3
2021/12/14	12:16:59	$AAPL $MSFT LOD that is not good sign for $SPY !!!	0	2	3
2021/12/14	12:14:06	$MSFT it?€?s fucking Microsoft. Just buy ???	0	0	1
2021/12/14	12:14:02	$MSFT Christmas present at this price. Jump in ???	0	0	1
2021/12/14	12:12:57	$MSFT down 4% So much for FANGMAN as a safety trade. They?€?re coming for the blue chips now.	0	20	1
2021/12/14	12:09:36	$MSFT get ready for the Xbox orders that haven?€?t been able to get all year. ????	0	0	1
2021/12/14	12:08:06	$MSFT I can see this filling the gap at 300$ soon ????	0	0	1
2021/12/14	12:05:25	Paul Torres-Cohen $MSFT	0	0	1
2021/12/14	11:59:28	$MSFT Any other longs adding yet? ???	0	0	1
2021/12/14	11:58:19	$MSFT ooo noo its only up 52% instead of 60% ytd. The agony loll ????	0	1	1
2021/12/14	11:55:59	$MSFT holy shit come onnnn ????	0	0	1
2021/12/14	11:55:05	$MSFT 323 hold on daily basis , else weakness. Below 328 weekly is weakness. Again previous demands 312/306 hold or no this time. $QQQ	1	1	2
2021/12/14	11:54:39	$MSFT starting a position here ???	0	1	1
2021/12/14	11:54:15	$MSFT never seen this stock fall more then 2% a day ????	0	3	1
2021/12/14	11:52:46	@DBStonks ODD what I consider the strongest recession-proof stock $MSFT is down 4%. Yet $AAPL and $AMZN which are really sensitive to economics are only down 1.5%.	0	1	3
2021/12/14	11:48:30	Looks like the sell off might be over $SPY $QQQ Grabbing some $MSFT $335 calls exp 12/31/21 @ 3.80	0	3	3
2021/12/14	11:48:30	$MSFT wow bears out today????. You cannot hold this mammoth down. We all know it ????	0	0	1
2021/12/14	11:47:23	$msft rinse is a buying pop	0	0	1
2021/12/14	11:46:57	$MSFT trending? ????	0	0	1
2021/12/14	11:41:11	$MSFT $220 ???	0	0	1
2021/12/14	11:39:58	$MSFT ????????????	0	0	1
2021/12/14	11:39:21	$MSFT Feels pretty real to me. ????	0	0	1
2021/12/14	11:39:17	$MSFT what the fuck?	1	5	1
2021/12/14	11:39:17	$MSFT everytime i got into fb, google, msft it tank.. I remember i got into google at 1500 and it flat for many months.. same with FB at 300 tank to 260 &amp; Msft it keep tanking between 181-200 in last year lol ???€	0	0	1
2021/12/14	11:38:03	#Bloomberg US composite 52 wk high less new lows has been negative since mid Nov. Meaning a lot of stocks have gone down A LOT. $AAPL $MSFT Etc?€? Holding the market up (for now ????) #Bitcoin #Crypto #Investing	0	0	2
2021/12/14	11:37:20	Yikes I?€?m getting killed in $MSFT today .. in 2 days everything got erased ????	0	0	1
2021/12/14	11:37:17	$MSFT kinda liking this here ????	0	0	1
2021/12/14	11:36:13	Not sure what $msft private market value was yesterday vs today but pretty sure it didn?€?t change by 100 billion or 5 $viac in 18 hours?€?	0	0	2
2021/12/14	11:33:54	$MSFT bought puts. Nasdaq not done getting slaughtered from two weeks back pull back to 315 before years end ???	0	0	1
2021/12/14	11:32:40	$MSFT not a bill gates fan ????	0	0	1
2021/12/14	11:29:57	@AprilW84190618 $MSFT (and $AAPL) were the two big tech names that needed to come down to let $QQQ fill its gap. That's happened this morning, so it's possible big tech can recover here.	0	0	3
2021/12/14	11:29:54	@unusual_whales Shoutout @NotGuruGruden and @Kane_Capital for a banger trade idea + levels and a 400% return on $MSFT puts ??????	1	6	1
2021/12/14	11:29:11	@futureman1977 its unusual for $msft to be down, got to be one of the safest places to be, rich in cash, growth ahead, must be the machines selling	0	0	1
2021/12/14	11:28:46	$MSFT gap filled switching to calls now ???	0	1	1
2021/12/14	11:26:59	$MSFT a wonderful co and has been a ridiculously good stock but Morg Stanley saying anything about it is underappreciated at this moment in time is pretty ridiculous- strikes me as late year trade generation BS research- just calling a spade a spade...	0	9	1
2021/12/14	11:24:34	Got smoked on not getting out of $MSFt yesterday?€?.	0	1	1
2021/12/14	11:20:59	Glad I sold my $MSFT yesterday... this is the worst day in a long time.	0	0	1
2021/12/14	11:20:49	$MSFT down 4%?€? are my eyes deceiving me? Even the top quality names can selloff!?	0	5	1
2021/12/14	11:19:07	$MSFT How has there been no bounce at all ???	0	0	1
2021/12/14	11:17:34	You gotta buy this dip at 325 $MSFT	0	1	1
2021/12/14	11:14:04	@CryptoInfWar $MSFT -4% so not really	0	0	1
2021/12/14	11:13:51	$MSFT Robust selling here	0	0	1
2021/12/14	11:13:41	Grabbing weekly $MSFT call. Gap filled. Imo it bounces some now after being down just about $14 today. Just remember fed chatting tomorrow though..	0	0	1
2021/12/14	11:13:21	$sidu another money laundering crim ipo bet on it $msft	0	0	2
2021/12/14	11:11:17	@traderstewie $AAPL at ATH , $MSFT is 2% from ATH ???	0	5	2
[truncated: 32,796 more rows]
