# Supplementary material for: Stock trend prediction using sentiment analysis
Source: PeerJ Comput Sci. 2023 Mar 20;9:e1293. doi: 10.7717/peerj-cs.1293 (PMC10403218; doi:10.7717/peerj-cs.1293)
Supplement: Supplemental Information 1 [file peerj-cs-09-1293-s001.zip › Twitter/NFLX.csv]

date	time	tweet	retweets_count	likes_count	LEN
2021/12/30	18:57:34	@optionsgeneral Great list with exception of $uber, I hate that company. Personally can't decide between $nflx or $lulu calls.	0	1	3
2021/12/30	18:31:32	2019-2021: me paying my monthly Netflix subscription. #2022NewYear : me cancelling Netflix subscription &amp; buying $NFLX instead!	0	2	1
2021/12/30	17:02:36	Not sure when it?????ll set up, but I feel like $NFLX could be my next big play ?????? #stocks #trading #fintwit	0	2	1
2021/12/30	16:47:36	@notmrmanziel @Hugh_Henne @AdamSliverTrade @DBookTrading I hope a especially a $NIO, $LCID and $NFLX bounce Friday lol	0	1	3
2021/12/30	16:28:33	$GNUS " The top eight U.S. media groups including Netflix $NFLX plan to spend at least 100 billion on new movies and television shows, the Financial Times reported." ???	0	0	2
2021/12/30	16:27:08	$NFLX sees 18 bullish options orders worth $2,663,206. On the flipside, NFLX sees 7 bearish options orders worth $2,552,957. NFLX's overall statistics show 23,847 calls worth $85,885,055. On the other side, we have 7,008 puts worth $20,444,615. 4:26 PM ET	0	1	1
2021/12/30	16:26:52	$NFLX Statistics as of 4:26 PM ET Order Count: - Puts: 7,008 - Calls: 23,847 Volume: - Puts: 23,253 - Calls: 58,360 Premium: - Puts: $20,444,615 - Calls: $85,885,055 Put/Call: - Order Ratio: 29.39% - Volume Ratio: 39.84% - Premium Ratio: 23.80%	0	0	1
2021/12/30	16:21:22	$NFLX Below Avg Volume Daily appearances since 2010: 146 Close 5 days later ??: Avg: 0.43 SD: 20.37 Worst: -63.51 Best: 63.00 10 days later: Avg: 1.54 SD: 30.34 Worst: -79.89 Best: 68.31 30 days later: Avg: 20.15 SD: 45.97 Worst: -97.23 Best: 104.45	0	0	1
2021/12/30	15:51:52	@carlquintanilla "Don't look out" -Next hit by $NFLX	0	0	1
2021/12/30	15:43:15	$NFLX with Mega Man set to hit soon, it?????s call city. Lots of buying pressure here ????	0	0	1
2021/12/30	15:06:26	Trade Ideas $NFLX (delayed) JAN7 640C #lotto - still actionable ????	0	0	1
2021/12/30	14:54:58	Trade Ideas $NFLX (delayed) JAN7 640C #lotto - still actionable	0	2	1
2021/12/30	14:53:52	$NFLX $FUBO $ROKU hedged with OTM puts. I think it will get dumpy like thanksgiving ????	0	0	3
2021/12/30	14:21:23	@28delayslater $NFLX	0	0	1
2021/12/30	13:58:20	@CryptoMonaNFT @jeffroth77 @nitesh9dm @AlderLaneeggs @BittGlobal Kudos! The 60 - 100 has been a solid play in last 12 months! I've missed out on life changing gains bc of short term trades. $NFLX and $TSLA comes to mind for me. I'm long $OSTK and we'll see! Undervalued today. Undervalued at $110. Undervalued at ATH. Time will tell! ????????	1	5	3
2021/12/30	13:52:28	Lived frugally, got lucky a few times in poker and stocks, and saved up. Still live frugally. Fully paid for my daughter to go to whichever Virginia public university she wants to go to (I invested in $NFLX very early on). We have so many good public schools here.	0	3	1
2021/12/30	13:43:03	The inverse Head and Shoulder on $NFLX is just beautiful. If I were looking to take a trade on it, I would be looking at the $620 for this week and $630 for next, knowing it could get to $638	0	0	1
2021/12/30	13:42:57	added some $NFLX Mar 540/630/680 CS RR's	0	1	1
2021/12/30	13:32:44	$NFLX inverse h&amp;s on daily in 625c 1.15	0	0	1
2021/12/30	13:31:22	I want to see $nflx break 620	0	0	1
2021/12/30	13:30:39	$NFLX about to catch ????	0	1	1
2021/12/30	13:27:21	$GNUS Who leaked?? $NFLX	0	0	2
2021/12/30	13:13:26	@msr1955 $NFLX 270b $viac $20b I think $viac is at least a triple.	0	1	3
2021/12/30	12:27:22	Got a feeling $NFLX bounces off support. Gonna maybe overnight my 12/31 calls	0	0	1
2021/12/30	12:22:39	$NFLX is a great watch rn. Hovering around support at about $615, if it goes below $614 I?????ll sell out of my calls. If it candles up I?????m holding	0	1	1
2021/12/30	12:00:22	Netflix, Inc. traded -4% below it's 50 DMA and 9% above it's 200 DMA $NFLX	0	0	1
2021/12/30	11:53:12	wish we lived in a era where $roku and $nflx both went up n not inverse ???????????????????	1	1	2
2021/12/30	11:48:32	$NFLX paying fast today	0	1	1
2021/12/30	11:36:01	$NFLX netflix and chill session ruined by a smelly fart ????	0	0	1
2021/12/30	11:29:48	$AMZN $NFLX watching these tomorrow	0	0	2
2021/12/30	10:32:06	#ALERT BTO $NFLX 22/01/07 C 630 at 5.95	1	0	1
2021/12/30	10:29:43	$DISCA #HBOMax WB Games unit is undervalued &amp; barely ever mentioned. #Netflix $NFLX would kill for those studios &amp; IP. Warner Media is a sleeping giant.	1	0	2
2021/12/30	10:29:05	$NFLX getting close to breakout level mentioned other day $NFLX reversal will be nice when happens	4	81	2
2021/12/30	10:19:33	@aztecs99 Nice call on $NFLX I am in the room for a month, I spun your holiday sale. thank you.	0	1	1
2021/12/30	10:18:47	@Striff17 @trijoey @Ed_Hale @johnscharts @pawan1234o @VijayBhallaMCC Sorry about that Michael on $NFLX. $MSFT spiked up last 5 mins. Long	0	2	2
2021/12/30	10:15:29	$NFLX Is about to rip	0	1	1
2021/12/30	10:14:26	$NFLX Over $619 can gap for $650 ???????? $SPY $QQQ	0	0	3
2021/12/30	10:12:02	Accidentally sold my $nflx call instead of my $tsla puts. I?????m having one hell of a morning!	0	0	2
2021/12/30	10:07:49	$NFLX run finally going ????	0	0	1
2021/12/30	10:07:43	Option Alert $NFLX Dec 31 2021 620 Call - Price: 4.28 - Money: $232,404 - Volume: 543 - OI: 2992 Delta: 0.48 IV: 27.638 - ToS Symbol: NFLX211231C620 - #OptionAlert #OptionsFlow #OptionsTrading #DayTrading - [ 12-30 10:07:44 ]	0	0	1
2021/12/30	10:06:44	@ripster47 $NFLX crosses $618, you have talked about this level w $620 !	0	0	1
2021/12/30	10:04:30	$NFLX sees 6 bullish options orders worth $351,621. On the flipside, NFLX sees 0 bearish options orders worth $0. NFLX's overall statistics show 7,144 calls worth $19,772,298. On the other side, we have 1,256 puts worth $2,368,866. 10:04 AM ET	0	1	1
2021/12/30	10:04:17	$NFLX Statistics as of 10:04 AM ET Order Count: - Puts: 1,248 - Calls: 7,103 Volume: - Puts: 3,852 - Calls: 16,950 Premium: - Puts: $2,367,901 - Calls: $19,709,532 Put/Call: - Order Ratio: 17.57% - Volume Ratio: 22.73% - Premium Ratio: 12.01%	0	0	1
2021/12/30	9:58:49	$NFLX crossed EMA8 and EMA21. But first day. So Nibbled into Jun14 NFLX calls. risky. add more with 2nd day confirmation	0	0	1
2021/12/30	9:58:06	Possible that $nflx hits 620 today	0	0	1
2021/12/30	9:56:39	$NFLX on watch 619.50 for calls	0	0	1
2021/12/30	9:56:21	@johnscharts At 616-617, $NFLX is seeing a lot of resistance.	0	0	1
2021/12/30	9:53:08	$NFLX from chat 620 up 31%	0	10	1
2021/12/30	9:53:00	$TSLA dipped at open let?????s see if it can start to move back up here $NFLX in a lot of resistance here at 616-617 $SPX testing 4800 again this morning failed once already	1	1	3
2021/12/30	9:49:38	Didn't have the best entry for $nflx but currently green ????	0	0	1
2021/12/30	9:41:12	$NFLX....	0	0	1
2021/12/30	9:40:27	Option Alert $NFLX Dec 31 2021 620 Call - Price: 3.88 - Money: $308,460 - Volume: 795 - OI: 2992 Delta: 0.43 IV: 30.028 - ToS Symbol: NFLX211231C620 - #OptionAlert #OptionsFlow #OptionsTrading #DayTrading - [ 12-30 09:40:28 ]	0	0	1
2021/12/30	9:40:13	$NFLX sees 2 bullish options orders worth $145,019. On the flipside, NFLX sees 0 bearish options orders worth $0. NFLX's overall statistics show 1,933 calls worth $6,622,478. On the other side, we have 454 puts worth $880,620. 9:40 AM ET	0	0	1
2021/12/30	9:40:07	Looks like $nflx is going to break out	0	0	1
2021/12/30	9:40:02	$NFLX 620C #alert	2	53	1
2021/12/30	9:40:01	$NFLX Statistics as of 9:39 AM ET Order Count: - Puts: 444 - Calls: 1,816 Volume: - Puts: 1,687 - Calls: 4,409 Premium: - Puts: $874,992 - Calls: $6,459,422 Put/Call: - Order Ratio: 24.45% - Volume Ratio: 38.26% - Premium Ratio: 13.55%	0	0	1
2021/12/30	9:36:21	$NFLX ??????????????	0	0	1
2021/12/30	9:32:31	$nflx I?????m n a break out point	0	0	1
2021/12/30	9:27:00	What did people say when $NFLX started streaming? "But people enjoy browsing through Blockbuster."	1	3	1
2021/12/30	9:22:11	good luck all, hopefully we will have a fun day!! $NFLX	0	0	1
2021/12/30	9:15:09	Thinking through most powerful apps / business from the context of ?????would I get an Android?????? and the ones that stuck out to me were $TWTR and $NFLX. If I couldn?????t access these apps, I think I?????d switch.	0	5	2
2021/12/30	9:11:29	$spy $nflx Dont look up is a must see on nflx the most realistic portrayal of U.S. politics ive seen LOL!	0	0	2
2021/12/30	2:20:36	@labna31 @TomGardnerFool I think this is a bit harsh, nobody can predict the exact timing of any correction. More importantly, they shared the fundamentals of why this company will do well long term. Remember $NFLX and $AMZN going under before soaring?????	0	0	2
2021/12/30	0:39:10	@narmacnetworth It?????s confusing, $NVDA/ $NFLX chart feels bullish but their PA hasn?????t been. So I have no idea what?????s going on. I?????m biased for a massive move up but I dunno might not happen this wk	0	0	2
2021/12/29	22:09:47	$NFLX earning is less than a month out. Expecting this to pop in near future.Holding 1/21 620c	1	4	1
2021/12/29	21:58:04	The Streaming Landscape (Netflix &amp; Disney+) Streaming is a very dynamic vertical and the business outlook for Netflix ( $NFLX ) and Disney ( $DIS ) is super interesting: Here is a ???? thread on how they are scaling their business globally #streaming #Netflix #Disney #Business	1	1	2
2021/12/29	21:31:53	@DontFeedBear would you mind showing the raindrop chart for $nflx too?	0	0	1
2021/12/29	20:59:44	@YourBoyMilt $NFLX	0	1	1
2021/12/29	20:41:51	@optionsgeneral explain why you love $nflx so much? most people are still subscribed but no one is engaged because 99% of the content is absolute trash. growth is gonna slow down then possibly start to churn faster. give me a reason why $nflx isn't the best short for 2022 out the large caps	0	0	2
2021/12/29	19:58:36	@NlCKStocks $nflx	0	1	1
2021/12/29	19:54:42	@NlCKStocks $nflx	0	1	1
2021/12/29	19:00:23	@unusual_whales This really does feel like the film don?????t look up on $NFLX	0	0	1
2021/12/29	17:44:45	$NFLX	0	0	1
2021/12/29	16:21:13	$NFLX Lower Prices Lower Volume Daily appearances since 2010: 62 Close 5 days later ??: Avg: -0.75 SD: 10.07 Worst: -45.68 Best: 27.31 10 days later: Avg: 0.43 SD: 12.34 Worst: -38.78 Best: 37.43 30 days later: Avg: 6.86 SD: 21.41 Worst: -50.34 Best: 87.34	0	0	1
2021/12/29	16:13:27	Oh hey everybody, it's Dan Niles pumping his depleted book, err stock picks. Same guy that shorted $NFLX before it rocketed 40% and who also told everybody to buy China stocks in 2021. $BABA	0	2	2
2021/12/29	15:58:40	@CblastBT Can't afford any lol got wrecked in $TSLA, $NFLX, $AMZN calls.	1	1	3
2021/12/29	15:45:23	Tomorrow should be interesting for $nflx.	0	0	1
2021/12/29	15:35:50	$ORCL 85 $EA 138 $NFLX 600-580	1	0	3
2021/12/29	15:10:44	$NFLX sees 4 bullish options orders worth $1,239,851. On the flipside, NFLX sees 4 bearish options orders worth $1,069,370. NFLX's overall statistics show 8,110 calls worth $13,785,305. On the other side, we have 6,019 puts worth $11,050,025. 3:10 PM ET	0	0	1
2021/12/29	15:10:36	$NFLX Statistics as of 3:10 PM ET Order Count: - Puts: 6,019 - Calls: 8,110 Volume: - Puts: 14,466 - Calls: 22,093 Premium: - Puts: $11,050,025 - Calls: $13,785,305 Put/Call: - Order Ratio: 74.22% - Volume Ratio: 65.48% - Premium Ratio: 80.16%	0	0	1
2021/12/29	14:51:22	$NFLX interesting daily candle today, 15 sessions to eps. On watch tomorrow	0	21	1
2021/12/29	14:19:35	@MarketRebels I bought the dip on $NFLX and then it kept falling ????????????	0	1	1
2021/12/29	14:10:44	$nflx just got that look ????	0	3	1
2021/12/29	13:35:16	@JosephB33068149 Don?????t Look Up?????s trailer is the only part worth watching. $NFLX	0	1	1
2021/12/29	12:05:19	Netflix, Inc. traded -5% below it's 50 DMA and 8% above it's 200 DMA $NFLX	0	0	1
2021/12/29	11:40:10	$NFLX Squid games Creator Hwang Dong-hyuk says he's "in talks" with Netflix now for a third season - The Wrap	0	2	1
2021/12/29	11:18:41	$NFLX	0	0	1
2021/12/29	10:22:46	@teslafsdbeta Gross profit. $NFLX has averaged 25x market cap to gross profit over 10-year period including today when mature with lower growth and $SPOT even higher. If you apply 20x to $PTON it implies $17.5bn of market cap 1.5x today. That?????s giving $0 credit to a $4bn rev hardware business	0	4	3
2021/12/29	10:04:00	$NFLX 600p looking good ???	1	1	1
2021/12/29	10:03:35	$NFLX sees 1 bullish options orders worth $172,483. On the flipside, NFLX sees 0 bearish options orders worth $0. NFLX's overall statistics show 2,830 calls worth $3,600,628. On the other side, we have 2,112 puts worth $1,894,727. 10:03 AM ET	0	0	1
2021/12/29	10:03:33	$NFLX 660c 1/21 added for swing	0	0	1
2021/12/29	10:03:25	$NFLX Statistics as of 10:03 AM ET Order Count: - Puts: 2,057 - Calls: 2,821 Volume: - Puts: 4,354 - Calls: 6,593 Premium: - Puts: $1,868,910 - Calls: $3,599,062 Put/Call: - Order Ratio: 72.92% - Volume Ratio: 66.04% - Premium Ratio: 51.93%	0	0	1
2021/12/29	10:03:20	Out $nflx 340	0	1	1
2021/12/29	9:38:35	$NFLX sees 1 bullish options orders worth $172,483. On the flipside, NFLX sees 0 bearish options orders worth $0. NFLX's overall statistics show 923 calls worth $978,041. On the other side, we have 237 puts worth $577,563. 9:38 AM ET	3	2	1
2021/12/29	9:38:27	$NFLX Statistics as of 9:38 AM ET Order Count: - Puts: 237 - Calls: 888 Volume: - Puts: 789 - Calls: 2,106 Premium: - Puts: $577,563 - Calls: $963,382 Put/Call: - Order Ratio: 26.69% - Volume Ratio: 37.46% - Premium Ratio: 59.95%	1	0	1
2021/12/29	9:10:09	The top 8 US media companies including Disney $DIS and Netflix $NFLX plan to spend at least $115B on series and movies in 2022 according to the Financial Times	3	23	2
2021/12/29	8:41:48	At peloton $pton peak price, I heard it?????s 20 times more expensive than $nflx. Peloton came down to about 1/5 of its peak, still 4 times more expensive than $nflx. Another reason the latter works better: because many (most) people would rather watch Netflix instead of workout :-)	0	0	3
2021/12/29	7:47:04	$DIS $NFLX The top eight U.S. media groups expect to spend at least??$115 billion??on new movies and TV shows in 2022 to attract new customers for the video streaming business,??Financial Times reports.	0	0	2
2021/12/29	2:21:29	In between NOW and 2022-12-28 ,highest CLOSE price peak for $NFLX will be 1909.77363 which is 212.71% PROFIT #nflx #StockMarket	0	0	1
2021/12/29	2:21:29	$NFLX 2021-12-28 , CLOSE PRICE = 610.710022 #nflx #news	0	0	1
2021/12/29	1:59:21	@BlockbusterDAO $nflx is gonna scoop that blockbuster brand for nothing just to keep it off the mkt. We needed a sneak attack.	0	0	1
2021/12/29	1:34:36	$AFRM- Calls over $102.4 | Puts under $101.4 $NFLX-Calls over $616.12 | Puts under 609.5 $DIS-Calls over $155.8 | Puts under $153.5	0	1	3
2021/12/29	1:16:34	@drippy2hard 625c for $nflx	0	0	1
2021/12/29	1:10:40	$NFLX i want to add something to this nAme since i took a lost on this today. Can it still hit 620. Everything is possible. Liquidity is at 612.7-614ish. Trade accordingly. Support or resistance	0	0	1
2021/12/28	22:36:23	@skaushi Enjoyed it? SAY you LOVED it or you WORSHIP such a masterpiece. $NFLX I love you.	0	1	1
2021/12/28	22:00:45	@Honeydew0101 @unusual_whales Some crazy $NFLX OTM flow came in today with Jan expiry. Someone knows something.	0	1	1
2021/12/28	21:47:10	Today I made a quick $100 with $NFLX in 10 minutes. 10 minutes later, $ROKU took away the same $100	0	19	2
2021/12/28	20:42:34	Even after $NFLX's performance in 2021, analysts see long-term gain potential	0	1	1
2021/12/28	20:29:09	@ProfitsTaken @Unusualwhales Great alerts today, thank you. I want to reconfirm with you. On $NFLX 620C &gt; $612.1 I suppose to enter when triggers $612.1 right?	0	1	1
2021/12/28	18:51:10	Netflix, Inc. traded at 610.71 with volume -51% below average $NFLX	0	0	1
2021/12/28	18:14:36	@JPATrades $SHOP &amp; $NFLX	0	1	2
2021/12/28	17:29:26	@ThePupOfWallSt $NFLX too ??????	0	1	1
2021/12/28	17:26:21	@StockMarketNerd Agreed. Majority of stocks in a PF won?????t last that long b/c most of gwth stocks won?????t be like $AMZN, $MSFT, or even $NFLX. Goals vs reality, that?????s why we need to continuously monitor the biz of each stock, &amp; we need to have a basket of stocks that may be adjusted at times.	1	2	3
2021/12/28	17:25:11	#DontLookUp ???? $NFLX	0	0	1
2021/12/28	17:01:40	@Tradytics I saw $NFLX earlier and got in. Down a little bit on the calls but huge upside potential ????	0	1	1
2021/12/28	16:51:24	@AlanSoclof Mainly technical analysis and the high volume shelf in the mid $40s but we already know the fundamentals case for 2022 ????. Current stock price implies 19B marketcap, $48 is only about 33B. $DIS and $NFLX saw the big multiples increase when they started expanding internationally	0	1	2
2021/12/28	16:23:54	@Tradytics $NFLX was being a punk today. I saw the divergence (1min) and opened a position and it just never got there. Holding small overnight but got stopped out on initial position	0	3	1
2021/12/28	16:21:09	$NFLX Three Black Crows Daily appearances since 2010: 38 Close 5 days later ??: Avg: -0.49 SD: 12.86 Worst: -44.70 Best: 21.78 10 days later: Avg: 2.89 SD: 16.33 Worst: -39.45 Best: 43.58 30 days later: Avg: 2.54 SD: 32.93 Worst: -70.67 Best: 80.86	0	0	1
2021/12/28	16:18:30	$nflx ????	0	1	1
2021/12/28	16:05:22	$NFLX consolidating before its earnings run ????	0	2	1
2021/12/28	15:40:53	@chikatrades $NFLX and $LCID sitting out $TSLA hit stone wall	1	0	3
2021/12/28	15:36:30	@BillBrewsterTBB Trying to keep it out of the home office, I?????d say 99,9% through $AAPL tvOS on the Philips rather than the native Android TV 9. If content demands HO, then rather casting the $NFLX app from iPhone than its native $SSNLF Tizen OS, but that?????s a closer call.	0	0	3
2021/12/28	15:09:26	$NFLX sees 13 bullish options orders worth $4,198,656. On the flipside, NFLX sees 5 bearish options orders worth $2,042,643. NFLX's overall statistics show 22,560 calls worth $66,416,939. On the other side, we have 5,265 puts worth $22,153,839. 3:09 PM ET	0	1	1
2021/12/28	15:09:17	$NFLX Statistics as of 3:09 PM ET Order Count: - Puts: 5,262 - Calls: 22,555 Volume: - Puts: 16,868 - Calls: 50,599 Premium: - Puts: $22,150,272 - Calls: $66,412,734 Put/Call: - Order Ratio: 23.33% - Volume Ratio: 33.34% - Premium Ratio: 33.35%	0	0	1
2021/12/28	15:07:12	@Teslaconomics He?????s also selling his $AMZN $NVDA and $NFLX. He?????s the master	0	1	3
2021/12/28	15:00:43	@YourBoyMilt $NFLX some bull out there knows something	0	1	1
2021/12/28	14:51:01	$NFLX 625+ tomorrow ????	0	0	1
2021/12/28	14:31:56	@skaushi @buccocapital Disney+ in current form has limited upside. What they should do is keep the kids/family content in core Disney+ &amp; spin the adult content as a separate channel. The adult content is no match to $NFLX Same subscription $$$ but two channels (kids/family &amp; adult) is way to go.	0	1	1
2021/12/28	14:03:33	$NFLX	0	0	1
2021/12/28	14:02:25	@BlueMoonTrades This where I struggle with price action. Let $NFLX go g to r	0	1	1
2021/12/28	14:00:01	@BlueMoonTrades Pump that damn $NFLX, $LCID and $TSLA of ya could lol	0	1	3
2021/12/28	13:56:19	Netflix, Inc. traded -5% below it's 50 DMA and 9% above it's 200 DMA $NFLX	0	0	1
2021/12/28	13:40:20	$SEAC For the Boomers Who were just Happyyy TickleTrading... Remember $NFLX when twa's Trading like this.... Now Gen Z will Got the Chance to make an Enormous Profit$ in years ahead!!! Trilla will be Killa ????	0	3	2
2021/12/28	13:38:05	@CblastBT Hell I can't even get 100 bux on large account. Let $NFLX go green to red $LCID was/Is a turd and $TSLA needs some octane boost	1	0	3
2021/12/28	13:35:46	@RagingVentures @BazCap Please. $nflx is leader in streaming.	0	1	1
2021/12/28	13:04:36	Considering the amount of consolidation that?????s happening in $NFLX between $609 and $615, there should be a massive breakout sometime. otherwise, it?????s going to be a massive shame	0	4	1
2021/12/28	12:57:35	@ayeshatariq I?????m a big $NFLX bull and $DIS bear. I want to seek out others opinions and learn the Disney thesis better. What am I missing?	0	1	2
2021/12/28	12:54:43	New post in Flow Room (These are not alerts): $NFLX 01/21 $620 calls bought ABOVE ASK $21.76 351x	1	0	1
2021/12/28	12:38:27	@buccocapital Disney+, Parks/Resorts, and Merch are the core businesses. Everything else needs to be sold or spun out, imho. Supremely dumb to produce content to be released on 5 seperate platforms (Disney+, HULU, ESPN, linear, theatres). While $NFLX concentrates $17 billion on 1 platform.	0	3	1
2021/12/28	12:27:27	@trunks235 @optionsmafia1 @ChartingOptions @ThetaWarrior Hopefully Great viewing Numbers of dont look up to be released today amc $nflx	0	1	1
2021/12/28	12:12:22	via GerberKawasaki: You've got to check out "Don't Look Up" on Netflix. @LeoDiCaprio and Jennifer Lawrence do a great job making this dark comedy very real. It's unfortunate how accurate it really is... I liked this movie. #ClimateCrisis #tesla $TSLA $NFLX $tsla	1	1	3
2021/12/28	12:12:04	You've got to check out "Don't Look Up" on Netflix. @LeoDiCaprio and Jennifer Lawrence do a great job making this dark comedy very real. It's unfortunate how accurate it really is... I liked this movie. #ClimateCrisis #tesla $TSLA $NFLX	31	639	2
2021/12/28	12:12:02	@OptionsBrian Let?????s go $NFLX	0	0	1
2021/12/28	12:11:40	$NFLX Chart is very enticing. Missed it the other day. Actually have taken position for Jan 7 in 635s for 4.20. Think this baby could really motor	0	6	1
2021/12/28	12:11:21	$NFLX letttts rip it	0	0	1
2021/12/28	12:09:33	SWEEP 359 $NFLX 01/21/22 $620 calls for $21.76 Spot: $613.83 Volume: 1,726 OI: 1,335 IV: 38.24% Premium: $781.3k Sector: Communication Services	0	0	1
2021/12/28	12:04:11	$NFLX 700 plus???? ??? #AMC	0	0	1
2021/12/28	12:03:37	$NFLX hard to ignore the chart. curling back up. can do scalps on this one, or swing 625s	3	33	1
2021/12/28	12:02:52	#ALERT BTO $NFLX C 620 at 4.10	0	2	1
2021/12/28	11:47:47	Everything that rips today gets faded pretty quickly. Hard to swing in this environment. I?????ve switched my playbook to mostly opening drive and/or 15% profit targets. Keeping things tight. $TSLA $AMZN $NFLX	0	1	3
2021/12/28	11:34:11	@Master_Chief117 I?????m bullish in the sector. Blame $NFLX not me. Take responsibility ???? #AMC	0	0	1
2021/12/28	11:33:33	@TSOH_Investing @BazCap For sure, what matters is current CEO and current expectations and at $150 it's asking very little. I'd pick $DIS over $NFLX on a 24 month basis probably!	0	7	2
2021/12/28	11:19:38	Many g/r, name a few $AFRM $NFLX $MRNA	0	1	3
2021/12/28	11:18:36	@rsinghnj @Tradytics If the market let's it, yes the flow is bullish and $NFLX could reclaim high of day. It's important to watch the indexes $SPY and $QQQ. As long we they are pulling back, the chances of this divergence working are lower.	0	0	3
2021/12/28	11:02:09	@MoneyPigTrading $NFLX tripping	0	2	1
2021/12/28	10:58:56	The 20+ trade win streak comes to an end. -22% on $NFLX this morning. Learn from your losses - Onto the next! ????	0	7	1
2021/12/28	10:51:59	@SuperLuckeee The $NFLX action today is a prime example of my struggles	0	0	1
2021/12/28	10:51:24	$nflx back over 615 can start run ???????????????	0	2	1
2021/12/28	10:48:32	When Wedbush comes out and totally pom poms $TSLA with a new $1400 PT I get nervous. One of the worse analyst houses on the street. Don?????t forget Pacter hated $NFLX forever. Had a $60 PT when it was $300. Now over 4200 split adjusted. Where you hear these PT raises and lowers	1	8	2
2021/12/28	10:25:34	Looks like it could be a chop fest out there today - took $NFLX through 615 for a quick win, exited with the market lower. Will revist over 619 if we get some strength. Good day to sit and observe for now.	0	0	1
2021/12/28	10:20:54	$NFLX looking interesting. 618 critical pivot. I got some 625C, stop 614.	0	46	1
2021/12/28	10:18:08	@SunriseTrader Giving $NFLX a chance to make a move in this direction	0	0	1
2021/12/28	10:15:38	$NFLX price back over the 10ema 21ma and 100ma still holding here	1	2	1
2021/12/28	10:12:49	$NVDA doesn?????t want to play today... Giving $NFLX a shot to move here..... if not walking away for the day. Ugly sell across the board a minute ago	0	1	2
2021/12/28	10:10:13	$NFLX taking off	0	0	1
2021/12/28	10:09:54	200 $NFLX JAN2022 $620 Cs trade 23.1	0	0	1
2021/12/28	10:08:22	$NFLX joining the list now, $627, $632 upside next	0	4	1
2021/12/28	10:07:22	$NFLX waking up on daily	0	0	1
2021/12/28	10:06:18	SWEEP 200 $NFLX 01/21/22 $620 calls for $23.10 Spot: $616.01 Volume: 221 OI: 1,335 IV: 38.86% Premium: $462.0k Sector: Communication Services	0	0	1
2021/12/28	10:05:36	$NFLX 630 C 2.65 we'll se...	0	1	1
2021/12/28	10:04:24	$NFLX sees 0 bullish options orders worth $0. On the flipside, NFLX sees 0 bearish options orders worth $0. NFLX's overall statistics show 5,422 calls worth $5,847,211. On the other side, we have 983 puts worth $1,901,746. 10:04 AM ET	0	0	1
2021/12/28	10:04:16	$NFLX Statistics as of 10:04 AM ET Order Count: - Puts: 981 - Calls: 5,401 Volume: - Puts: 2,631 - Calls: 11,195 Premium: - Puts: $1,901,597 - Calls: $5,831,493 Put/Call: - Order Ratio: 18.16% - Volume Ratio: 23.50% - Premium Ratio: 32.61%	0	0	1
2021/12/28	10:04:01	$NFLX bounced in golden pocket ???? ???? #AMC	0	0	1
2021/12/28	10:03:20	keep eye on $NFLX	0	0	1
2021/12/28	10:01:27	$MBOT $NFLX it's from the mayo clinic remember it	0	0	2
2021/12/28	10:01:00	$NFLX - In 2011 Wedbush analyst Michael Pachter said that Netflix's "growth at all cost" mentality will hurt them in the future and they're 'broken' with no fix in sight. $NFLX is up 6,600% since then... What's your takeaway?	0	8	2
2021/12/28	9:59:41	$NFLX	0	0	1
2021/12/28	9:58:16	$NFLX getting close to 317 resistance $NVDA all about 311 break here	5	51	2
2021/12/28	9:55:17	$NFLX test 616 hard level if it gets through can break out too 625-630	0	1	1
2021/12/28	9:42:56	@NYDOUGH_PRO $NFLX?	0	1	1
2021/12/28	9:41:44	$NFLX BULLISH	0	0	1
2021/12/28	9:39:01	$NFLX sees 0 bullish options orders worth $0. On the flipside, NFLX sees 0 bearish options orders worth $0. NFLX's overall statistics show 1,349 calls worth $1,319,984. On the other side, we have 331 puts worth $541,772. 9:38 AM ET	0	0	1
2021/12/28	9:38:52	$NFLX Statistics as of 9:38 AM ET Order Count: - Puts: 312 - Calls: 1,335 Volume: - Puts: 612 - Calls: 2,816 Premium: - Puts: $522,600 - Calls: $1,312,489 Put/Call: - Order Ratio: 23.37% - Volume Ratio: 21.73% - Premium Ratio: 39.82%	0	0	1
2021/12/28	9:32:11	$NFLX on the daily if it could from a daily bottom that would be sweeeet	0	1	1
2021/12/28	9:30:23	If the FAANGM falters and underperforms in in 2022 few today are positioned to capitalize. FB AAPL AMZN GOOFL MSFT all &lt;1% short interest. Even $NFLX which in 2016 had 55 mil shares short now only has 8.5 mil shares short --- 1.9%	0	3	1
2021/12/28	9:08:50	Just a PSA for anyone not working this week and binging $NFLX and living in pajamas?????..It?????s Tuesday.	0	2	1
2021/12/28	9:01:30	Was hoping for a inclusion of $NFLX &amp; $AMZN in this FAANG run we are having. As of rn NFLX looks better this am but neither look amazing. I?????ll still look to these names for hints to see if they can join ???? or lead weakness in these names.	0	47	2
2021/12/28	9:01:02	We also need $NFLX to get through 617 for a move up to 615 which can be an aggressive trade if there is volume backing the move.	0	1	1
2021/12/28	7:22:17	If you are following a furu and paying and they aren't talking about $NFLX Send me the money I will use it for a pedicure	0	3	1
2021/12/28	6:16:32	$NFLX ???? ???????????????? ?????? #AMC	0	0	1
2021/12/28	4:00:36	@alexanderYf Are you longing $nflx, any chart?! Thanks	0	0	1
2021/12/28	3:04:44	$NFLX Is setting up for a move, calls above $615 ??????	0	1	1
2021/12/28	1:11:07	@umarashraf28 Also looking $NFLX for $615 breakout	0	0	1
2021/12/28	1:02:30	@DEADLINE Netflix killing it as usual. @netflix @NetflixFilm @NetflixIsAJoke #NFLX $NFLX #Netflix	0	0	1
2021/12/28	1:01:41	@real_kkhvan missed your response earlier. was holding $NFLX $615wc but sold at open.	0	0	1
2021/12/28	0:32:22	When you're debating about selling because of a drop just remember: A. $AAPL dipped 80%, twice B. $NFLX lost 25% of its value 4x in a single day Investing in growth #stocks is not easy, but having #patience is a necessity to achieve success. Don't be a dummy, #invest wisely	0	1	2
2021/12/28	0:05:53	$SPY I highly recommend $NFLX Don?????t Look Up. ????	0	0	2
2021/12/27	23:22:11	@aboutheoptions $AMZN and $NFLX gonna rip	0	0	2
2021/12/27	22:23:01	@ProblemSniper Would like to see $NFLX pull in the morning 609-608 then consolidate and climb rest of the day.	0	1	1
2021/12/27	22:06:07	SweepCast alerted: $NFLX with Unusual Options Activity Alerted on $600 PUT Expiring: 01-21-2022 worth 44K???? |???? Big name making big moves! ????	0	0	1
2021/12/27	21:59:16	$NFLX inside day with basing under a huge level. Can see 620+ very fast.	2	29	1
2021/12/27	21:34:08	12/28 Watchlist ???? $AFRM 110C &gt; 107.70 | 100P &lt; 100.80 $NFLX 625C &gt; 616.25 | 600P &lt; 609.75 $BABA 120C &gt; 118.00 | 114P &lt; 115.40	0	1	3
2021/12/27	21:20:05	?????Apple TV, list goes on Gotta rethink $NFLX place in FAANG huh? Maybe So much competition. Forgot HBO. Wheel of Time ????? reminds me of GoT, good production value NFLX made good move signing Squid Games. I?????ll give them that	0	0	1
2021/12/27	20:32:11	@MarketRebels @jonnajarian $AFRM $NFLX $DASH	1	7	3
2021/12/27	19:21:34	@darkpoolcharts $NFLX still strong?	0	0	1
2021/12/27	18:58:22	$NFLX check out SNIPF, strong financials. Low valuation ???? #RecvProfit	0	0	1
2021/12/27	18:52:51	$NFLX new pattern detected ???? #RecvProfit	0	0	1
2021/12/27	18:51:36	$NFLX new pattern detected	0	2	1
2021/12/27	18:46:08	$NFLX will likely be $DIS 2.0 - Streaming instead of Linear - Metaverse instead of Parks - Digital and Physical Goods/Services End Result: Watch -&gt; Immerse -&gt; Interact -&gt; Repeat	0	3	2
2021/12/27	18:43:55	Inside day on $NFLX Calls over 615 Puts under 609 Hope it helps.	0	1	1
2021/12/27	17:03:13	????Dark Pool Print???? Symbol: $NFLX Size: 191.3K shares Price: 613.12 Total: $117.3M	0	3	1
2021/12/27	16:59:35	@blknoiz06 long $nflx i guess	0	0	1
2021/12/27	16:43:51	$DIS $NFLX Omicron isn't going to accelerate streaming next year ???? #RecvProfit	0	0	2
2021/12/27	16:41:01	$DIS $NFLX Omicron isn't going to accelerate streaming next year	0	0	2
2021/12/27	16:36:14	Good First Day Easy 40% on $NFLX! We're just getting started ???? Drop Some Tickers You Want DD on #TuchTrades	0	3	1
2021/12/27	16:21:09	$NFLX Hanging Man Daily appearances since 2010: 36 Close 5 days later ??: Avg: 2.05 SD: 8.41 Worst: -13.62 Best: 29.05 10 days later: Avg: 5.07 SD: 12.75 Worst: -11.66 Best: 44.69 30 days later: Avg: 9.30 SD: 21.28 Worst: -32.68 Best: 80.29	0	0	1
2021/12/27	16:19:11	Don?????t Look Up on $NFLX a good movie!	0	0	1
2021/12/27	16:08:45	Hope y?????all had a very nice Christmas! I only traded $NFLX for a 10% profit so it wasn?????t a big play. However, I?????m swinging $QQQ and $QCOM and I?????ll be specific in a later tweet for price targets.	0	0	3
2021/12/27	15:09:18	$NFLX sees 6 bullish options orders worth $357,744. On the flipside, NFLX sees 7 bearish options orders worth $1,045,637. NFLX's overall statistics show 8,048 calls worth $19,653,671. On the other side, we have 5,418 puts worth $13,977,906. 3:09 PM ET	0	2	1
2021/12/27	15:09:08	$NFLX Statistics as of 3:09 PM ET Order Count: - Puts: 5,413 - Calls: 8,048 Volume: - Puts: 17,163 - Calls: 19,108 Premium: - Puts: $13,972,678 - Calls: $19,653,671 Put/Call: - Order Ratio: 67.26% - Volume Ratio: 89.82% - Premium Ratio: 71.09%	0	0	1
2021/12/27	14:57:15	$NFLX 650 calls .38 target $1 ???? #RecvProfit	0	1	1
2021/12/27	14:38:43	"Don't Look Up" on Netflix is great! Mark Rylance kills it as the creepy, holier-than-thou tech CEO, which perfectly mirrors today's cultish tech personality We need to constantly sense check these real life equivalents like Elon/Jack! Most of them are full of $hit $NFLX	0	6	2
2021/12/27	14:30:01	#inside60 $FB $NFLX $SQ	0	1	3
2021/12/27	13:37:59	$AMC $NFLX $MBOT ----------&gt;&lt;&gt;	0	0	3
2021/12/27	13:32:01	@thomas_kaede I guess I should of said I?????m comparing to when $NFLX started not really now	0	0	1
2021/12/27	13:24:02	Here comes $NFLX Breaks HOD, we could end up 620 plus. Strong watch for this week, she?????s been quite for quite sometime.	0	3	1
2021/12/27	13:15:34	$NFLX 1/28/22 $710 calls @ 2.70 pre er run up play. Slightly risky.	0	0	1
2021/12/27	13:03:02	$NFLX I broke my leg	0	0	1
2021/12/27	12:57:01	$NFLX C up 12%	0	3	1
2021/12/27	12:52:12	@FocusedCompound I think $NFLX is a great example of this. The retention rate of &gt;97% and the price is nearly three times as high as their closest competitor $DIS. They should have the ability to raise prices in the future.	0	2	2
2021/12/27	12:13:54	$SPOT has a lot more optionality with audio over $NFLX with video Video has higher ?????standards????? , audio giving $SPOT big opportunity to underpromise and overdeliver	0	1	3
2021/12/27	12:12:35	@BHonorgaurd $NFLX has such an amazing future run by legends. Been lucky enough to own this for well over a decade now! Agree.	0	2	1
2021/12/27	11:37:40	$NFLX bear trap, IMO. ???? #RecvProfit	0	0	1
2021/12/27	11:22:09	5/ Herding Continued ?????There are talented people who are able to induce herding. In business you are trying to get people to herd. As an investor you are trying to find people who can create herding????? Examples: $TSLA &amp; Elon $AAPL &amp; Steve Jobs $NFLX &amp; Reed Hastings Who else?	0	3	3
2021/12/27	11:07:29	@rsosa8 I believe $viac will prove out similarly to my prediction for last nites game #Cowboysnation The thesis are similar both have improved since the $viac merger and the last game of 2019 vs weaker competitors (or like a way higher $nflx anyway)	1	1	3
2021/12/27	10:41:07	#TheGirlFromOslo on $NFLX #goodone	0	0	1
2021/12/27	10:04:33	$NFLX sees 1 bullish options orders worth $35,650. On the flipside, NFLX sees 1 bearish options orders worth $26,239. NFLX's overall statistics show 1,346 calls worth $2,816,738. On the other side, we have 1,097 puts worth $1,656,295. 10:04 AM ET	0	0	1
2021/12/27	10:04:24	$NFLX Statistics as of 10:04 AM ET Order Count: - Puts: 1,092 - Calls: 1,344 Volume: - Puts: 2,724 - Calls: 3,690 Premium: - Puts: $1,652,788 - Calls: $2,816,008 Put/Call: - Order Ratio: 81.25% - Volume Ratio: 73.82% - Premium Ratio: 58.69%	0	0	1
2021/12/27	9:43:54	@ripster47 what do you think about $NFLX around the 610 support level?	0	0	1
2021/12/27	9:39:18	$NFLX sees 1 bullish options orders worth $35,650. On the flipside, NFLX sees 0 bearish options orders worth $0. NFLX's overall statistics show 383 calls worth $633,547. On the other side, we have 288 puts worth $630,080. 9:39 AM ET	0	0	1
2021/12/27	9:39:10	$NFLX Statistics as of 9:39 AM ET Order Count: - Puts: 288 - Calls: 381 Volume: - Puts: 657 - Calls: 1,241 Premium: - Puts: $630,080 - Calls: $617,367 Put/Call: - Order Ratio: 75.59% - Volume Ratio: 52.94% - Premium Ratio: 102.06%	0	0	1
2021/12/27	9:33:45	$nflx 600 p 2.6	0	2	1
2021/12/27	9:04:37	@PandaOptions $NFLX ????	0	2	1
2021/12/27	8:10:36	@real_kkhvan what are your $NFLX short term price targets and over what time frame are you looking for break of 615.50?	0	0	1
2021/12/27	5:14:27	Just look up! (From don't look up on $NFLX)	0	7	1
2021/12/27	1:34:56	@SamuelB747 $NFLX don?????t look up came out. Solidifying them as the bar in movie production ???? #AMC	0	0	1
2021/12/27	1:14:10	$NFLX watch ?????don?????t look up????? with Leo and tell me Netflix is the current production mogul ???? #AMC	1	0	1
2021/12/27	1:11:29	$NFLX watch ?????don?????t look up????? with Leo and tell me Netflix is the current production mogul ??? #AMC	1	0	1
2021/12/27	0:29:39	Just watched #DontLookUp on $NFLX - great screenplay.	0	5	1
2021/12/27	0:00:16	I also like $nflx My targets are ?????? $625???? , $632???? ,$642	0	2	1
2021/12/26	22:25:07	@urbnstocks I mean $BNGO will buy me a $TSLA that I can autopilot and watch $NFLX in, so they are related lol	0	3	3
2021/12/26	21:14:21	@channingtradeum @unusual_whales Personally looking at the short-term 625C if $NFLX can break over the 20MA, looking at a move up to the 50MA at just over 640.	0	1	1
2021/12/26	21:04:07	@Benzinga $NFLX	0	2	1
2021/12/26	19:51:33	Binge watched the first season of The 100 on $NFLX today . Highly recommend it!	1	64	1
2021/12/26	19:18:04	$NFLX Simple day trade plan for 12/27 (not financial advice lol): Over 617 it can see 626-630 Will allow premarket &amp; open to update bias/game plan. #daytradeideas #stockmarket Post any questions you have &amp; consider following :)	0	0	1
2021/12/26	18:26:29	After much serious consideration, we?????re putting our stock market portfolio funds into 1 stock tomorrow: this encompasses liquidating our $AAPL (Apple) stake that began in 2010 &amp; $AMZN (Amazon) &amp; $NFLX (Netflix) shares that have been accumulated since 2014. More details tomorrow..	0	10	3
2021/12/26	17:44:00	Attempted to watch ?????Don?????t look up????? on $NFLX Apparently they paid DiCaprio and Lawrence a combined $55m and for the life of me I can?????t understand why??????????????? Can?????t remember the last time I was so bored watching a movie	1	19	1
2021/12/26	17:08:24	@sellsidepleb @SMB_Attorney Don?????t take it personal, blockbuster laughed at $NFLX during their first meeting. You?????re Netflix rn, the banks are ngmi. You are! #HODL	0	2	1
2021/12/26	15:37:26	Not a #Christmas film but watching #DontLookUp last night upon renewal of my $NFLX account. Good film. Cut me to my core of cores. It is clear the comet ?????? is a metaphor for #ClimateCrisis. @LeoDiCaprio	0	3	1
2021/12/26	12:40:01	12/27 Top 3 $PLTR $20C &gt; $19.15 | $18P &lt; $18.75 $UAL $46C &gt; $45.20 | $40P &lt; $44.45 $NFLX $650C &gt; $617.65 | $560P &lt; $611 Flow: @unusual_whales Breakdowns below	10	120	3
2021/12/26	12:30:17	The narcissism of #DontLookUp on $NFLX is ... breathtaking. Wow.	0	1	1
2021/12/26	11:15:25	how to web3ify a web2? Offer fractional shares! E.g. when you subscribe to Netflix you also have an option to pay 2x and get a fractional share of $NFLX. Then let's a/b this and end the debate. We also need to set up something like @tulipshare for collective action.	1	1	1
2021/12/26	10:58:48	@rachels_44 $NFLX	0	0	1
2021/12/26	10:04:49	?????Late????? to it but really enjoyed season1 of #DriveToSurvive?????3eps into 2nd and I?????m like ?????ok guys, I get the formula????? (no pun intended). Should I keep going? $NFLX	0	0	1
2021/12/26	9:17:36	In case you haven't seen @dontlookupfilm or the classic futurist film #Idiocracy this is what reality is in our political and social environment, on both sides. Entertaining and frightening. @netflix $nflx	1	1	1
2021/12/26	7:08:44	Call options: a great wealth transfer, institutions to individuals. $TSLA retail saw way before Wall Street. Just like with $NFLX, the customers saw it first. When you buy a call, someone has to put up much &gt; ???? to sell them to you. Hi $TSLAQ.	1	15	3
2021/12/26	3:50:08	@A_Reason2be @jessicaingridd It does not matter. Kid-Friendly &amp; the Witcher shouldn't even exist in the same sentence. It's like Sesame Street having a TV-MA spinoff with Big Bird being a serial killer. #Netflix( $NFLX ) gamble will likely alienate both parents &amp; witcher fans.	0	0	1
2021/12/25	17:54:28	@Biohazard3737 Will stick if there's enough good 3D movies to watch. Maybe $FB needs to collaborate with $NFLX for more 3D content?	1	0	2
2021/12/25	15:48:20	@AP Or, and hear me out, or it's going to look into the #comet from @dontlookupfilm @netflix $nflx	0	1	1
2021/12/25	15:10:02	Actually as I wrote this someone used the term ?????flirty dirty????? and I?????d like to switch the suit from hudgens personally to all of $nflx for producing this abomination. (Honestly It?????s strangely watchable and worth it if you?????re in a food stupor)	0	3	1
2021/12/25	14:59:43	@NlCKStocks That $nflx play was something else bro????	0	2	1
2021/12/25	13:47:57	$NFLX can see some more downside towards $524- $499 area lower where buyers should be waiting to appear again #elliottwave #trading #netflix	1	2	1
2021/12/25	3:31:28	#DontLookUp @netflix $NFLX So good movie about money, power and smartphones	0	0	1
2021/12/25	2:36:54	Based on estimates for the next 5 years, $NFLX will show an quite strong growth in Revenue. ???	1	0	1
2021/12/24	21:56:52	$NFLX you guys made 2020 election and pandemic into ?????Don?????t look up????? lol amazing.	0	0	1
2021/12/24	19:04:01	Netflix Inc - $NFLX ???? QUOTE $NFLX was DOWN ??? on Thu Dec 23 Closed at 614.09 USD for a -0.02% loss from previous close ???? ???? ???? ???? ANALYSIS Netflix Inc should be nationalized ??? ??? ???	0	0	2
2021/12/24	17:48:55	$NFLX y?????all interested in amc? ????	0	0	1
2021/12/24	17:38:37	@mistman78 @LuoshengPeng To summarize it. Interactive sports tv ala $NFLX	0	0	1
2021/12/24	17:37:08	$NFLX $AMC Same color logo lol?????.	1	0	2
2021/12/24	14:28:29	Please buy #Netflix ( $NFLX ) shares or calls on a dip Monday for the next ride to 628-630 (from 614.50). Free money next week. #StocksToWatch	2	6	1
2021/12/24	14:19:06	$NFLX can see some more downside towards $524- $499 area lower where buyers should be waiting to appear again #elliottwave #trading #netflix ???	0	0	1
2021/12/24	14:17:35	$NFLX can see some more downside towards $524- $499 area lower where buyers should be waiting to appear again #elliottwave #trading #netflix	0	1	1
2021/12/24	12:10:59	@Growth_Bull It is still in early stages like 2000 for $amzn and 2007 for $nflx	0	1	2
2021/12/24	11:22:14	Halfway through Don?????t Look Up on Netflix $nflx and it?????s fucking awesome ???? #dontlookup #netflix #movies #christmas #stocks #space	0	1	1
2021/12/24	9:27:30	$DIS $NFLX $AMZN Still looking for good movies to watch over Christmas ... any recommendations? ???	0	0	3
2021/12/24	4:35:45	$SPY $NFLX OMGOODNESS, UNFORGIVEN IS AMAZING. SANDRA BULLOCK DESERVES OSCAR. ???	0	0	2
2021/12/23	22:52:37	Opens $nflx and see 3 tabs .. tv , movies and Categories. Get confused if $nflx now is a mathematician	1	1	2
2021/12/23	20:17:11	@rint1ntin @KlendathuCap @patrick_oshag @TikTokInvestors @StephenPunwasi @netflix That $DIS is closer to $T than $NFLX	0	2	3
2021/12/23	19:28:04	@JPATrades $nflx	0	1	1
2021/12/23	18:50:17	$NFLX 616 soon	0	0	1
2021/12/23	18:00:03	$NFLX exp jan	0	0	1
2021/12/23	17:59:38	$NFLX how do you end down on itm 610 calls sep jan 21?	0	0	1
2021/12/23	17:45:15	$NFLX is a short based on its selection of Christmas movies alone. Trash	0	0	1
2021/12/23	17:37:55	@BillBrewsterTBB @BrentHumason @WealthOrDie Don?????t know anything about him but NewCo will have the HUGE back catalog of Warner with no license fees that $NFLX has to oay for its content and $APPL sorely lacks to be relevant. And there is that studio portion ????? aka the free Matrix for subs etc	1	3	2
2021/12/23	17:13:47	Looks like puts on $NFLX are a good idea as per the chart. ??????	0	1	1
2021/12/23	16:23:58	$nflx or yahoo got hacked. ???? ???? ????	0	0	1
2021/12/23	16:21:13	$NFLX Hanging Man Daily appearances since 2010: 36 Close 5 days later ??: Avg: 2.05 SD: 8.41 Worst: -13.62 Best: 29.05 10 days later: Avg: 5.07 SD: 12.75 Worst: -11.66 Best: 44.69 30 days later: Avg: 9.30 SD: 21.28 Worst: -32.68 Best: 80.29	0	0	1
2021/12/23	16:02:51	Swinging $LULU &amp; $NFLX over the weekend. Have a great Christmas everyone!	0	6	2
2021/12/23	15:48:04	$NFLX looks good for calls in my own opinion.	0	0	1
2021/12/23	15:23:22	$NFLX next week and month till earnings, volume will pick up. potential news releases from media and upgrades will spike netflix up so get in before that. ????	0	0	1
2021/12/23	15:09:14	$NFLX sees 7 bullish options orders worth $845,965. On the flipside, NFLX sees 3 bearish options orders worth $1,462,493. NFLX's overall statistics show 11,880 calls worth $24,488,696. On the other side, we have 6,941 puts worth $15,796,015. 3:09 PM ET	0	0	1
2021/12/23	15:09:06	$NFLX Statistics as of 3:09 PM ET Order Count: - Puts: 6,941 - Calls: 11,878 Volume: - Puts: 19,905 - Calls: 37,367 Premium: - Puts: $15,796,015 - Calls: $24,476,834 Put/Call: - Order Ratio: 58.44% - Volume Ratio: 53.27% - Premium Ratio: 64.53%	0	0	1
2021/12/23	14:41:43	Bought 17 shares of $AAPL and 5 shares of $NFLX	0	0	2
2021/12/23	13:41:39	$NFLX can see some more downside towards $524- $499 area lower where buyers should be waiting to appear again #elliottwave #trading #netflix	0	0	1
2021/12/23	13:35:00	If $TSLA holds &gt;$1060 this will solidify my 10th ten bagger+ in 3 years (and in 20 years). 10-65x rolling leaps + buying on fear. I only figured out growth investing after missing $NFLX leaps I didn?????t have enough conviction on). 6 of the bags are $TSLA. 4 from others. ???? ???????? .	2	53	3
2021/12/23	13:33:01	$NFLX currently above a major support zone (593.99 - 601.64). It could pullback to the zone before the next leg higher. It has the 55ema above at 624 and then the next fib level at 636.	0	0	1
2021/12/23	12:58:01	$NFLX start the short burn reactor enter GTC SELL ORDERS AT $633 GOOD TILL CANCELLED to trigger the shorts buy to cover order execution ???	0	0	1
2021/12/23	12:53:42	$nflx seriously move up	0	0	1
2021/12/23	12:42:40	@KessInvesting 616 and moving $nflx	0	1	1
2021/12/23	12:29:11	The plate swinging for the bleachers. They just have a gift, great timing and a sweet swing. I?????ve never heard of someone blowing up their accounts holding $AAPL or $NFLX or $NKE Protect your money and portfolio no matter what the size! ????	0	13	3
2021/12/23	12:25:06	$NFLX chart looking good rn #stockstowatch	0	1	1
2021/12/23	12:18:37	@RobSechan @CNBC @HalftimeReport @ScottWapnerCNBC @gunsnroses @steelers I stumbled upon Formula 1: Drive to Survive on $NFLX last night. Check it out as I see you?????re into racing. I?????m one episode in?????	0	0	1
2021/12/23	12:05:05	@George_Devore look loser curious George made a few hundred working in the warehouse and appeared today after vanishing and losing big at $NFLX ???? ????	0	0	1
2021/12/23	11:36:56	$nflx wtf is wrong with you today	0	1	1
2021/12/23	11:34:09	$NFLX everytang breaking out remember last year January go boom ????	0	0	1
2021/12/23	11:31:28	@StudMuffinSays $nflx better rally to 615 today	0	0	1
2021/12/23	11:23:05	Need a 615+ $nflx	0	1	1
2021/12/23	11:14:04	Maybe it's just me. But won't pay extra for HBO Max (or Crave in Cda) for their specials. Same with Disney+. Fine with Apple TV &amp; Netflix &amp; sometimes Prime for shipping. But others? Nah. I feel people will just resort to pirating those one off. I can't be bothered. $nflx $aapl	0	0	2
2021/12/23	11:08:56	Erroneously put up the cost of a 620 $NFLX put instead of a 620 call in a tweet a bit ago. Let?????s try again: ???? Buy 620 calls for today?????s expiry for 0.22 right now	0	3	1
2021/12/23	11:05:39	$nflx better rally	0	0	1
2021/12/23	11:05:33	I'm canceling my $NFLX membership	1	16	1
2021/12/23	11:05:14	$NFLX if the q's flip red this will be under 600 quick	0	0	1
2021/12/23	10:56:51	$nflx wtf	0	2	1
2021/12/23	10:47:43	$NFLX good day to short this puppy. Exhibiting poor relative strength ????	0	0	1
2021/12/23	10:47:31	$NFLX wants to dump today ????	0	0	1
2021/12/23	10:42:12	$NFLX wants to dump today	0	0	1
2021/12/23	10:36:26	$NFLX gonna move ???	0	1	1
2021/12/23	10:35:51	Buy Netflix here ( $NFLX ) at 613.32	1	6	1
2021/12/23	10:03:59	$NFLX sees 2 bullish options orders worth $73,270. On the flipside, NFLX sees 1 bearish options orders worth $80,000. NFLX's overall statistics show 2,919 calls worth $4,668,993. On the other side, we have 1,372 puts worth $1,782,673. 10:03 AM ET	0	1	1
2021/12/23	10:03:51	$NFLX Statistics as of 10:03 AM ET Order Count: - Puts: 1,371 - Calls: 2,911 Volume: - Puts: 3,698 - Calls: 8,643 Premium: - Puts: $1,782,672 - Calls: $4,668,505 Put/Call: - Order Ratio: 47.10% - Volume Ratio: 42.79% - Premium Ratio: 38.19%	0	0	1
2021/12/23	9:58:53	@Jake__Wujastyk @karmaoptions On an iPad I can watch $NFLX, look at my accounts, pay bills, check $TWTR, text, create documents, and a lot more. And my iPad doesn?????t have a monthly subscription fee. $PTON is a bike with something way worse than an iPad.	0	1	3
2021/12/23	9:40:05	$SPY rippy but not bringing $NFLX with? :(	1	4	2
2021/12/23	9:39:29	$NFLX sees 0 bullish options orders worth $0. On the flipside, NFLX sees 0 bearish options orders worth $0. NFLX's overall statistics show 698 calls worth $1,264,984. On the other side, we have 262 puts worth $299,747. 9:39 AM ET	1	0	1
2021/12/23	9:39:18	$NFLX Statistics as of 9:39 AM ET Order Count: - Puts: 261 - Calls: 689 Volume: - Puts: 623 - Calls: 1,802 Premium: - Puts: $299,741 - Calls: $1,264,273 Put/Call: - Order Ratio: 37.88% - Volume Ratio: 34.57% - Premium Ratio: 23.71%	1	0	1
2021/12/23	9:35:07	BTO: $NFLX 23 Dec 2021 6 Entry: 2x 0.70 Stop: 50% or LOTTO	2	6	1
2021/12/23	6:10:20	@MaxJacobsEdison The point was subscribers. $DIS.Q has joined the disposable content game with $NFLX.	0	1	2
2021/12/23	4:41:18	Netflix $NFLX volatility index movement decreasing vs. 30D HV	0	0	1
2021/12/23	2:06:27	$VIAC shares are acting so poorly, clearly it is being hit by tax loss selling. At just around $29 per share you get nearly $4 per share in earnings. It is just too cheap and likely that it will get a buyout offer from a co seeking a major content library. $AMZN, $NFLX, ??	2	6	3
2021/12/23	1:53:02	@WillThrower3 @daniel_toloko $NFLX is a good comparison, both wildly overvalued. $AMZN outside of the Tech Bubble traded at reasonable levels on a cashflow basis. PE was high due to high R&amp;D spending but $AMZN always had positive CFO, FCF and traded at reasonable multiples off that considering its growth.	0	0	3
2021/12/23	0:06:49	$NFLX 630 killer tomorrow. Bears, sorry ?????bout your damn luck. ????	0	0	1
2021/12/22	23:07:22	@CaptainRoyen @daniel_toloko This is where a comparison to $AMZN or $NFLX would be more appropriate, both once "ridiculously expensive" but now look reasonably priced near ATHs. All gave most of the value they created to their customers first through low prices and focused on improving the product...	0	0	2
2021/12/22	23:00:26	@BillBrewsterTBB Gun to your head. $ROKU or $NFLX for next 5 years?	0	1	2
2021/12/22	22:52:56	A 2.27% move upward is never something you should just assume, take for granted, or look lightly upon, but w/ the momentum it?????s been showing since Monday midday @ 588, I like #Netflix here ( $NFLX ) for tomorrow - for a chance to run the table from 616 back up to 630. #Stocks	0	2	1
2021/12/22	20:44:17	$NFLX 162k buy at close for 614.24 . 99mil ????	0	0	1
2021/12/22	20:30:19	$NFLX Simple day trade plans (not financial advice lol): Over 616 it can see 625-630 fast Below 608 it can see 594-599 fast currently looking like bullish/long bias #daytradeideas Post any questions you have :)	0	0	1
2021/12/22	19:17:27	Coming to the realization that $DIS acquisition of Star India is probably being valued incorrectly and might be just the edge they need to beat $NFLX	0	1	2
2021/12/22	18:50:33	$NFLX Time tells lector buy puts. ????	0	0	1
2021/12/22	18:02:58	@AmitChokshi9 @daniel_toloko Nifty 50 comparison is flawed, imho. Internet giants like $GOOGL $NFLX can grow much faster bc less physical capex is needed to supply the demand. New subs for $NFLX, for example, are essentially incremental. No need to build more factories ($KO) or stores ($MCD).	0	0	3
2021/12/22	17:30:35	Held that $NFLX call from yesterday for a nice 50% gain. Thanks again for the levels and commentary @PandaOptions	3	7	1
2021/12/22	17:12:36	@the10thmanbb Fair, but you could use similar criticism arguing against $NFLX today. Saturated it?????s (larger) market potential with limited or modest growth left compared to $PTON who has barely scratched surface of its growth potential, even if smaller TAM. And $NFLX still trades at 25x today	0	3	3
2021/12/22	16:21:05	$NFLX Rising Price, Declining Volume Daily appearances since 2010: 82 Close 5 days later ??: Avg: 2.53 SD: 12.19 Worst: -44.01 Best: 59.26 10 days later: Avg: 2.29 SD: 17.10 Worst: -38.09 Best: 76.86 30 days later: Avg: 8.97 SD: 33.53 Worst: -59.29 Best: 103.89	0	0	1
2021/12/22	16:05:14	$NFLX nice move following mondays bullish flow	0	1	1
2021/12/22	15:59:55	$NFLX	0	0	1
2021/12/22	15:47:10	Swinging $ULTA +150% &amp; $NFLX +20% lottos overnight ????????	0	5	2
2021/12/22	15:22:04	$NFLX don?????t let down below 612 ????	0	0	1
2021/12/22	15:15:24	$NFLX 614 ???? ????	0	0	1
2021/12/22	15:12:48	$NFLX sees 9 bullish options orders worth $444,889. On the flipside, NFLX sees 1 bearish options orders worth $10,000. NFLX's overall statistics show 13,352 calls worth $20,751,875. On the other side, we have 6,749 puts worth $20,696,533. 3:12 PM ET	0	0	1
2021/12/22	15:12:30	$NFLX Statistics as of 3:12 PM ET Order Count: - Puts: 6,747 - Calls: 13,341 Volume: - Puts: 19,881 - Calls: 31,059 Premium: - Puts: $20,695,905 - Calls: $20,737,272 Put/Call: - Order Ratio: 50.57% - Volume Ratio: 64.01% - Premium Ratio: 99.80%	0	0	1
2021/12/22	14:45:09	@BillBrewsterTBB There are reasons why TV OEMs &amp; content owners (who dont open supply to 3rd parties) will struggle to be the OS/super aggregator When analyzing Roku, I dont think the question is Roku vs $NFLX or other content owners, but getting comfortable w/ $ROKU vs $AMZN fire vs Android OS	0	3	3
2021/12/22	14:43:48	@NlCKStocks $NFLX 600 Put 0.72	0	0	1
2021/12/22	13:12:15	$NFLX $TSLA $CMCSA making my swing trades look good	0	0	3
2021/12/22	12:45:37	Update: 11/30 Short&lt; 665 --&gt; 12/17 Reached 582. Full disclosure: $NFLX didn't quite make it to our PT of 575 but we're ok with capturing a $83 drop ????	0	0	1
2021/12/22	12:27:41	Why I love and own $NFLX 1. Inflation = price increases 2. Pandemic = engagement 3. 5G = TAM increase 4. Content Spend = library 5. Copyrights = Monopolies Netflix reminds me of a consumer staple in the 70?????s. Used daily by many and still growing fast, both top and bottom line	0	2	1
2021/12/22	12:24:18	$NFLX red soon.	0	0	1
2021/12/22	12:11:23	$ULTA LET?????S GOOOO. 125% And still swinging. Thanks @ChatterQuant for the data and flow, you?????re making trading wayyyyy too easy. If you want access to everything I do, use the link in my bio for 30% off any subscription. I?????m telling y?????all, this is TOO EASY. $NFLX paying me too????	4	10	2
2021/12/22	12:10:19	$NFLX 612 thinking big jump from here ????	0	0	1
2021/12/22	11:56:35	$NFLX puts.	0	0	1
2021/12/22	11:48:27	$NFLX near 615 lvl best for it to close above	0	0	1
2021/12/22	11:47:17	$NFLX	0	0	1
2021/12/22	11:46:30	@InvestmentTalkk It?????s a feature. They can?????t afford to flex like $NFLX does with a ?????Cancel Bar.?????	0	7	1
2021/12/22	11:36:58	$NFLX Has a 1-2D-2U reversal that went into force today on the Weekly #RevStrat #ChangeYourFamilyTree	0	0	1
2021/12/22	11:36:35	Trying it again BUY $NFLX 100 (Weeklys) 23 DEC 21 610 PUT @2.49 LMT	0	0	1
2021/12/22	11:34:59	$NFLX took a small loss	0	0	1
2021/12/22	11:33:10	$NFLX DAMN -___- 615 almost ITM..	0	0	1
2021/12/22	11:31:22	@PandaOptions Nice call on $TSLA! ???? $NFLX is picking up nicely too!	2	9	2
2021/12/22	11:30:26	Trade spotted: Short $NFLX at ~$613.84 Cover Target: $602.91 (1.81%) Time stop: EOD Conviction: 1/3 #algotrading #daytrading #fintech	0	0	1
2021/12/22	11:29:40	@ICoptionstrade Check out $NFLX definitely has more momo! ??????????????????	0	1	1
2021/12/22	11:29:10	$NFLX can see some more downside towards $524- $499 area lower where buyers should be waiting to appear again #Elliottwave #Trading #Netflix	0	1	1
2021/12/22	11:21:47	$NFLX	0	0	1
2021/12/22	11:20:47	$NFLX : sold just a few of 595 calls @ 18.05 for plus 11.45	0	2	1
2021/12/22	10:56:12	@blueshirt_omaha So many funds sounded so smart in '15, '16, '17, when they criticized the Fed. Wealth creation through profitable innovation outlasted all of these guys. Remember Einhorn shorting his bubble basket in '13? He had $AMZN and $NFLX in there. Probably $TSLA, too. Great buy list	3	4	3
2021/12/22	10:32:45	$NFLX weekly high but it should be @ it?????s 3 month high, for should be above $700 let?????s argue	0	0	1
2021/12/22	10:09:01	$NFLX sees 3 bullish options orders worth $119,501. On the flipside, NFLX sees 1 bearish options orders worth $10,000. NFLX's overall statistics show 3,319 calls worth $4,045,207. On the other side, we have 1,144 puts worth $2,979,411. 10:08 AM ET	0	1	1
2021/12/22	10:08:53	$NFLX Statistics as of 10:08 AM ET Order Count: - Puts: 1,143 - Calls: 3,316 Volume: - Puts: 3,270 - Calls: 7,733 Premium: - Puts: $2,979,223 - Calls: $4,043,539 Put/Call: - Order Ratio: 34.47% - Volume Ratio: 42.29% - Premium Ratio: 73.68%	0	0	1
2021/12/22	10:03:05	Took a shot at $NFLX 615c @ 2.7 lol kinda strength	0	1	1
2021/12/22	10:01:15	$NFLX	0	0	1
2021/12/22	9:51:49	$NFLX looking for 614	0	0	1
2021/12/22	9:50:41	$NFLX 625C for this week. Premium amount is 0.62. Lotto trade. Please play with small quantity	0	2	1
2021/12/22	9:43:15	$NFLX getting ready to ???????????????????????? #stocks #trading #StocksToTrade	0	0	1
2021/12/22	9:41:35	$NFLX sees 0 bullish options orders worth $0. On the flipside, NFLX sees 0 bearish options orders worth $0. NFLX's overall statistics show 747 calls worth $774,264. On the other side, we have 287 puts worth $1,227,546. 9:41 AM ET	0	0	1
2021/12/22	9:41:26	$NFLX Statistics as of 9:41 AM ET Order Count: - Puts: 281 - Calls: 739 Volume: - Puts: 1,028 - Calls: 1,979 Premium: - Puts: $1,213,851 - Calls: $769,029 Put/Call: - Order Ratio: 38.02% - Volume Ratio: 51.95% - Premium Ratio: 157.84%	0	0	1
2021/12/22	8:37:17	@InvestrTrades $NFLX	0	0	1
2021/12/22	8:26:35	Def making a $nflx play today Jan expiration ??????	0	0	1
2021/12/22	6:52:04	$NFLX	0	0	1
2021/12/22	6:30:36	Market neutral returns of around 20% on synthetic $NFLX. Why would I buy actual stocks anymore????? #defi	0	3	1
2021/12/22	3:13:50	@DEADLINE Wow. #Netflix #NFLX $NFLX #Streaming #Service #Shows #Movies #TV #Film	0	0	1
2021/12/22	0:51:35	$Nflx over 607 area main watch with strong QQQ tomorrow - chart shared previously, use today?????s high as long pivot	0	1	1
2021/12/22	0:22:55	$NFLX close over 600 was major ??????Let?????s see what tomorrow has in store	0	3	1
2021/12/21	21:58:28	@MarketRebels $Nflx swoops in last minute	0	0	1
2021/12/21	21:33:16	@JackRobbins13 @BillBrewsterTBB Lots can derail the story, even if temporarily. Big originals ramp forcing Street to whack EBITDA est. Very big ?????Strategic????? content acquisition. $NFLX AVOD announcement immediately devaluing all other AVOD inventory.	0	0	1
2021/12/21	21:18:08	$NFLX when are we going to see 650-700 again ???? ????	0	0	1
2021/12/21	21:17:59	3 stocks I wished I bought and just ignored people that said the opposite. $TSLA $FB $NFLX	0	7	3
2021/12/21	21:07:10	@the10thmanbb Curious how your valuing their Business to say at 7.0m subs you back into today?????s price. $NFLX over 10-yr period has traded at 25x mkt. cap / gross profit. If you assumed hardware worth $0 LT, 7mm subs x $39 x 12 x 75% gp margin = $2.457bn gross profit?????	0	0	1
2021/12/21	21:06:56	@Jpena2727 Watching Jim Gaffigan on $NFLX. Pretty funny. ????	0	0	1
2021/12/21	20:40:29	$NFLX 800 one year from now ????	0	0	1
2021/12/21	19:01:47	$NFLX reported nearly $300m in revenue from their legacy DVD-by-mail business in 2019 - which equated to just over 1% of their ARR at the time. As their digital business flipped their analog business, smart $ understood that these streams deserved different multiples.	0	1	1
2021/12/21	18:25:08	$NFLX Just a friendly reminder that season 2 of ?????Emily in Paris????? comes out tomorrow. (This is bullish). ????	0	0	1
2021/12/21	17:58:37	@TSDR_Trading Like $Nflx but different	0	1	1
2021/12/21	17:47:57	Drive to Survive: "ESPN?????s viewing figures in the US hovered at about 500k per race in 2018. That?????s now doubled&amp; is only expected to rise on the back of the dramatic conclusion to the 2021 season...No wonder the PGA Tour has teamed up with $NFLX to produce golf?????s own documentary"	0	4	1
2021/12/21	17:39:34	@PandaOptions Cmon $nflx ????	0	0	1
2021/12/21	17:27:09	$NFLX still 20$ low ???	0	0	1
2021/12/21	16:54:28	$NFLX 435 ????	0	0	1
2021/12/21	16:20:54	$NFLX Below Avg Volume Daily appearances since 2010: 148 Close 5 days later ??: Avg: 0.55 SD: 20.72 Worst: -63.51 Best: 63.00 10 days later: Avg: 1.53 SD: 31.05 Worst: -79.89 Best: 68.31 30 days later: Avg: 21.79 SD: 44.07 Worst: -97.23 Best: 104.45	0	0	1
2021/12/21	15:32:43	The Witcher Season 2 is awesome! A must watch show! $NFLX #witcherseason2	1	2	1
2021/12/21	15:25:17	just mark it 0 already. $nflx	0	0	1
2021/12/21	15:21:43	$nflx continues to be ????	0	1	1
2021/12/21	15:12:34	$NFLX sees 14 bullish options orders worth $821,037. On the flipside, NFLX sees 16 bearish options orders worth $3,455,987. NFLX's overall statistics show 15,641 calls worth $46,696,634. On the other side, we have 7,750 puts worth $23,229,082. 3:12 PM ET	0	0	1
2021/12/21	15:12:11	$NFLX Statistics as of 3:12 PM ET Order Count: - Puts: 7,749 - Calls: 15,640 Volume: - Puts: 24,230 - Calls: 38,597 Premium: - Puts: $23,228,794 - Calls: $46,696,594 Put/Call: - Order Ratio: 49.55% - Volume Ratio: 62.78% - Premium Ratio: 49.74%	0	0	1
2021/12/21	15:08:25	felt good being long $SPY and $NFLX overnight and not really having to do anything today... just a slow grind up and nice profits	0	18	2
2021/12/21	15:00:54	I?????ve mentioned my $AAPL and $NFLX holdings numerous but I?????m proud of them all! Next on my list. $MSFT now over 6100 shares. Over 15 years of buying. Taking profits and adding to your core makes all the difference. Have a plan and stick to it!	0	9	3
2021/12/21	14:50:57	$nflx $amc	0	0	2
2021/12/21	14:31:16	$NFLX can see some more downside towards $524- $499 area lower where buyers should be waiting to appear again #elliottwave #trading #netflix	0	1	1
2021/12/21	14:06:04	@SocratesTrader Yes I'm stuck on $NFLX waiting on a hard flush	0	1	1
2021/12/21	13:53:02	Waiting and watching $NFLX and $MRNA Scanner said sellers are COMING	0	1	2
2021/12/21	13:42:09	@thinkgood444 $NFLX	0	0	1
2021/12/21	13:37:00	$NFLX hey Blue now over 606. WTG on your trade. Still own it here. @BlueFielder	1	3	1
2021/12/21	13:30:01	#inside60 $NFLX	0	1	1
2021/12/21	13:29:26	@7StarMike $NFLX orb today worked as well .. thank you sir for always passing along knowledge	0	1	1
2021/12/21	13:23:13	$TSLA and $NFLX two setups I am liking .. falling wedge into old highs supported for now. no position as of this moment	1	0	2
2021/12/21	13:21:14	$NFLX trying again	0	0	1
2021/12/21	12:34:12	@TidefallCapital Movie theatres will be the next blockbuster that Netflix $NFLX destroys	0	1	1
2021/12/21	12:19:56	$NFLX ????????????	0	0	1
2021/12/21	12:08:26	$NFLX good money	0	0	1
2021/12/21	12:00:24	$NFLX 602.5 to 620 ???	0	1	1
2021/12/21	11:54:15	Opening a swing on $NFLX	0	1	1
2021/12/21	11:18:09	$NFLX back over $600 cc: @BlueFielder	1	5	1
2021/12/21	11:16:11	$NFLX please break!!! ????	0	0	1
2021/12/21	10:16:52	$nflx $tsla $sofi lets moon already cmon im bored.	2	0	3
2021/12/21	10:12:48	$nflx can we quit playing and just rip to 620s already. ur so annoying.	0	0	1
2021/12/21	10:09:50	$NFLX trying to show it is not a ?????covid stock????? ???? ???	0	0	1
2021/12/21	10:05:07	$NFLX sees 3 bullish options orders worth $83,149. On the flipside, NFLX sees 2 bearish options orders worth $124,750. NFLX's overall statistics show 2,644 calls worth $4,352,875. On the other side, we have 847 puts worth $1,556,020. 10:04 AM ET	0	0	1
2021/12/21	10:04:57	$NFLX Statistics as of 10:04 AM ET Order Count: - Puts: 844 - Calls: 2,636 Volume: - Puts: 2,370 - Calls: 6,911 Premium: - Puts: $1,552,677 - Calls: $4,350,829 Put/Call: - Order Ratio: 32.02% - Volume Ratio: 34.29% - Premium Ratio: 35.69%	0	0	1
2021/12/21	9:53:47	$NFLX decent hold here with the market pulling off the open. Through yesterday's high can go	3	11	1
2021/12/21	9:41:40	$nflx still just top tier dogshit.	0	0	1
2021/12/21	9:40:45	$NFLX sees 3 bullish options orders worth $83,149. On the flipside, NFLX sees 0 bearish options orders worth $0. NFLX's overall statistics show 1,280 calls worth $2,769,213. On the other side, we have 334 puts worth $671,559. 9:40 AM ET	0	0	1
2021/12/21	9:40:36	$NFLX Statistics as of 9:40 AM ET Order Count: - Puts: 333 - Calls: 1,264 Volume: - Puts: 931 - Calls: 3,707 Premium: - Puts: $671,069 - Calls: $2,761,387 Put/Call: - Order Ratio: 26.34% - Volume Ratio: 25.11% - Premium Ratio: 24.30%	0	0	1
2021/12/21	9:30:13	And $NFLX?????. 45% of the time it?????s just silly &amp; stupid. 50% of the time downright gross vulgar violent &amp; offensive. Every now &amp; then it?????ll have something interesting, but certainly at the top of the heap re ?????unbelievably bad b-movie low quality content.????? They?????re #1 there.	0	0	1
2021/12/21	9:28:04	$NFLX can see some more downside towards $524- $499 area lower where buyers should be waiting to appear again #Elliottwave #Trading #Netflix ????	0	0	1
2021/12/21	9:18:02	$NFLX can see some more downside towards $524- $499 area lower where buyers should be waiting to appear again #Elliottwave #Trading #Netflix	0	0	1
2021/12/21	9:11:33	Ignore CNBC (Covid Not Business Channel) Buy the Dip game was midday yesterday - wait for next one or dig in. Eye on S&amp;P 4545 (bounced nicely off of). FAANG &amp; Friends intra-sector rotation= all green as $MU leads (earnings beat) $NFLX lags (stay at home play off for now). Game on	0	1	2
2021/12/21	8:57:19	$NFLX no spoilers	0	0	1
2021/12/21	8:13:25	@buccocapital @stratechery Yesssir. All the $ROKU fanboys need to take notice. $DIS and $NFLX run the game. It?????s a ?????f you, pay me????? relationship with middlemen. End of story.	0	2	3
2021/12/21	7:42:15	$NFLX can see some more downside towards $524- $499 area lower where buyers should be waiting to appear again #elliottwave #trading #netflix #stocks	0	0	1
2021/12/21	3:40:39	Emily in Paris season 2 is out in 1 day. Are you excited? #EmilyinParis $NFLX	0	0	1
2021/12/21	2:36:21	$NFLX can see some more downside towards $524- $499 area lower where buyers should be waiting to appear again #Elliottwave #Trading #Netflix	1	0	1
2021/12/21	2:14:56	Top Gainers:?? $CHWY??56.55(+3.27%)??,???? $NFLX??593.74(+1.19%)??,???? $JAZZ??126.5(+0.97%)??,???? $CRWD??206.29(+0.58%)??,???? $HD??389.53 (+0.4%) Top Losers:?? $SPWR??19.86 (-7.37%)??,???? $FSLY??38.18 (-6.15%)??,???? $NIO??28.16(-6.13%)??,???? $BLNK??26.56(-5.85%)??,???? $BABA??115.03 (-5.79%)	0	0	1
2021/12/20	20:33:41	Premarket watchlist for Dec.21st: $MRNA $FDS $NFLX	1	4	3
2021/12/20	20:03:57	@Hydra_XT $nflx ppls	0	0	1
2021/12/20	19:59:34	@FoolAllTheTime Yup and his very last statement is so true. Just look around how much did the western media cover after his team?????s accomplishment. Glad $NFLX made the documentary. So much to learn from Nims. Guy is full of positive energy.	0	1	1
2021/12/20	19:39:55	$nflx looks ripe at 593	0	1	1
2021/12/20	19:20:07	$HD $ZM $NFLX stay-home plays	0	0	3
2021/12/20	19:15:43	@notmrmanziel $MU calls $NVDA and $NFLX were feeding	0	2	3
2021/12/20	18:50:18	One of the harder days to trade today. Made some small gains on $CRWD and $DASH. Didn?????t execute properly on $NFLX. Tomorrow is another day of opportunity.	0	6	3
2021/12/20	18:28:12	$NFLX closed $593.74 Bearish target $585.48 ????	0	0	1
2021/12/20	18:28:11	$NFLX NEW HIGH IS $602.88	0	0	1
2021/12/20	18:24:44	$NFLX NEW LOW IS $584.26 ????????	0	0	1
2021/12/20	17:43:08	@JerryCap Agreed, but I think $NFLX will take the lion share of the 80%.	0	0	1
2021/12/20	17:40:49	@epictrades1 $nflx missed at home, damn	0	0	1
2021/12/20	16:24:23	Wow, You want to see our results. 3 times AMZN from 20% to 30% $MSFT 30% $SPX 100% closed at 300% $NFLX 120% and 30% only loss today was DOCU. All other closed in profit. You don?????t believe this. Let people comment and share.	8	14	3
2021/12/20	16:20:59	$NFLX Engulfing Daily appearances since 2010: 134 Close 5 days later ??: Avg: -0.28 SD: 10.98 Worst: -47.35 Best: 36.85 10 days later: Avg: 0.41 SD: 15.12 Worst: -69.63 Best: 57.18 30 days later: Avg: 3.62 SD: 24.25 Worst: -97.23 Best: 74.62	0	0	1
2021/12/20	15:51:10	With #TheWitcher proving to be one of $NFLX's prizes and threats of #lockdowns, will #Netflix see another boost in the weeks to come?	0	0	1
2021/12/20	15:18:08	$NFLX Daily screaming Buy me......	0	0	1
2021/12/20	15:17:21	$NFLX liking this over $590. ???	0	0	1
2021/12/20	15:12:06	$fb getting interesting, $nflx nice bounce, semis running up a bit too	0	3	2
2021/12/20	15:08:40	$NFLX sees 33 bullish options orders worth $4,789,089. On the flipside, NFLX sees 12 bearish options orders worth $2,018,315. NFLX's overall statistics show 21,017 calls worth $47,124,032. On the other side, we have 9,048 puts worth $30,345,656. 3:08 PM ET	0	1	1
2021/12/20	15:08:23	$NFLX Statistics as of 3:08 PM ET Order Count: - Puts: 9,040 - Calls: 21,007 Volume: - Puts: 27,708 - Calls: 57,838 Premium: - Puts: $30,342,165 - Calls: $47,115,898 Put/Call: - Order Ratio: 43.03% - Volume Ratio: 47.91% - Premium Ratio: 64.40%	0	0	1
2021/12/20	14:57:33	$NFLX $610 tomorrow? ????	0	0	1
2021/12/20	14:52:16	$NFLX does 590 P for 1/21 look Ok? ???	0	0	1
2021/12/20	14:40:47	@KeepIt1KForLife How about $nflx	0	0	1
2021/12/20	14:38:37	$NFLX $740.00 Jun 17 2022 CALL ?????????? Underlying: $592.71 % Difference: 19.90% Daily $ Volume: $1,372,158 Volume: 881 OI: 196 IV: 34.16% Bid/Ask: $15.40/$15.75	0	0	1
2021/12/20	14:14:46	$NFLX hold on guys, do not be the weak hands mm shake out ????	0	0	1
2021/12/20	13:59:18	$NFLX	0	0	1
2021/12/20	13:57:50	$NFLX $620.00 Dec 23 2021 CALL ?????????? Underlying: $591.47 % Difference: 4.60% Daily $ Volume: $372,139 Volume: 3,613 OI: 619 IV: 36.59% Bid/Ask: $0.98/$1.08	0	1	1
2021/12/20	13:46:04	$NFLX I?????m a dip buyer	0	5	1
2021/12/20	13:14:02	@unusual_whales Hey #netflix $nflx is green ????	0	0	1
2021/12/20	12:53:07	@kgreifeld I dunno. $AAL, $NFLX and $ZM all up on an otherwise down day sends kinda schizo message about travel vs stay at home this winter.	0	0	3
2021/12/20	12:44:20	The mood of the country via stocks--all that is up today is $ZM and $NFLX #COVID19	0	0	2
2021/12/20	12:28:33	@RicoElite Check how $NFLX did when $SPY and $QQQ were dropping early morning. Seriously the amount of "genius fools" on this website is insane ????	0	0	3
2021/12/20	12:20:00	@losingyourmoney the time it would take to sit through all the unwatchable content on $NFLX?	1	2	1
2021/12/20	12:18:58	@RicoElite $NFLX showed a lot of relative strength. So when market holds up, relative strength stock move higher. Learn kid. ???	1	0	1
2021/12/20	12:10:30	Now $SPY is holding up and they selling $NFLX for no reason. This market is nuts and it will eat your brain without chewing. ???	0	0	2
2021/12/20	12:10:25	$NFLX is currently $591.21 Bearish target $584.26 y'all ????????	0	0	1
2021/12/20	12:10:25	$NFLX NEW HIGH IS $592.88 ????????	0	0	1
2021/12/20	12:06:50	$nflx ????	0	0	1
2021/12/20	11:45:42	$NFLX nice bull trap lol ???	0	0	1
2021/12/20	11:45:31	Bought some $NFLX 600 calls for this Thursday on this pullback. If the Covid narrative continues with Biden due to make a public appearance tomorrow, this stock may continue to benefit.	0	0	1
2021/12/20	11:36:08	@mikeharrisNY Booster and Chill? $PFE and $NFLX green	0	1	2
2021/12/20	11:26:47	Nothing has really bounced to green this morning other than the stay at home names. Are you a buyer of those names like $NFLX, $ZM and $DOCU?	0	0	3
2021/12/20	11:25:13	????Daily Challenge Recap: $SPY $452P 1.60 to $1.20 -25%.???? $NFLX $605C $8.30 to $5.60 -33%.???? $SPY $452P $1.70 to $1.55 -7%.???? Can?????t win them all. It?????s about how you come back from trades and days like these is what makes you a better/successful trader.	0	10	3
2021/12/20	11:24:10	People finding refuge in the ol' lockdown plays is just too funny $NFLX $CHWY	1	23	2
2021/12/20	11:21:38	$NFLX can see some more downside towards $524- $499 area lower where buyers should be waiting to appear again #elliottwave #trading #netflix	0	0	1
2021/12/20	10:58:53	Generally, I think the pull-forward impact of the pandemic, something $NFLX warned us about in Q3 2020, has fundamentally changed the definition of growth in media. In short, it's not longer coming from streaming video (or audio $SPOT) , only.	0	0	2
2021/12/20	10:43:56	$NFLX green Mama Netflix green	0	0	1
2021/12/20	10:42:13	$NFLX insofar rejecting 9 ema and holding below 100 SMA. On watch for a close up over 9 ema.	0	0	1
2021/12/20	10:41:36	What are you guys trading? $ZM didn?????t perform as expected, indexes are choppy, buying the dip is not safe and $NFLX could be setting up for another leg up !	0	12	2
2021/12/20	10:40:18	$NFLX	0	0	1
2021/12/20	10:31:03	@ripster47 $nflx green	0	0	1
2021/12/20	10:29:03	$NFLX strong open	0	0	1
2021/12/20	10:28:31	@ripster47 Check out $NFLX	0	0	1
2021/12/20	10:27:16	$nflx lol	0	0	1
2021/12/20	10:24:55	$NFLX +2.5% covid play	0	0	1
2021/12/20	10:19:19	All price targets on $NFLX have been reached and gave an amazing profit for today!	0	0	1
2021/12/20	10:18:40	$NFLX is having a strong day off Omicron, while $TSLA is playing with a possible reversal at 910. $AMZN is interesting here as well if it can get above its 200EMA around 3350	1	1	3
2021/12/20	10:17:28	Another way to play it is to watch for $NFLX to reject 600 and play puts. Risky but just another option	0	0	1
2021/12/20	10:17:23	@TwinsightPro Watch $nflx... Potential stay at home run	0	0	1
2021/12/20	10:17:13	$NFLX long above 607.25 #NFLX	0	1	1
2021/12/20	10:13:39	$NFLX holding 599, calls could work above 605	0	0	1
2021/12/20	10:10:55	$nflx next 611.84	0	0	1
2021/12/20	10:08:42	$SPX tesed 4545 and held so far, needs a 10 point move to the upside, otherwise can form a lower high and retest 4545 $NFLX strong, testing 600. Noticed it flat premarket while market was gapping down, but did not have the chart pulled up. got above 590 and up 10+	0	0	2
2021/12/20	10:08:08	$NFLX, $CHWY off to a good start	0	0	2
2021/12/20	10:07:32	$NFLX : 600 A solid 15$ run in 30 minutes is a good sign that this will continue North	0	4	1
2021/12/20	10:07:27	$NFLX Green... in this market condition? :KEK:	0	4	1
2021/12/20	10:07:19	$NFLX sees 8 bullish options orders worth $464,418. On the flipside, NFLX sees 4 bearish options orders worth $329,431. NFLX's overall statistics show 6,185 calls worth $9,371,013. On the other side, we have 1,328 puts worth $5,383,272. 10:07 AM ET	0	0	1
2021/12/20	10:07:12	$NFLX Statistics as of 10:07 AM ET Order Count: - Puts: 1,320 - Calls: 6,121 Volume: - Puts: 4,172 - Calls: 14,671 Premium: - Puts: $5,365,195 - Calls: $9,251,650 Put/Call: - Order Ratio: 21.57% - Volume Ratio: 28.44% - Premium Ratio: 57.99%	0	0	1
2021/12/20	10:06:53	$nflx 600	0	0	1
2021/12/20	10:05:49	$NFLX ??????????, book and go ?????????????????????????????	0	0	1
2021/12/20	10:00:56	Stay at home stocks look like the play with omicron picking up and the spike in COVID cases. $NFLX, $ZM, $DOCU are all green while most of the rest of the market isn't	0	2	3
2021/12/20	10:00:46	$nflx moving	0	0	1
2021/12/20	10:00:22	$DOCU ???????? $NFLX ????????	0	1	2
2021/12/20	9:59:41	200 $NFLX 31DEC2021 $600 Cs trade 11.35-11.37	0	1	1
2021/12/20	9:58:44	$NFLX : Ticket to ride to 600	0	0	1
2021/12/20	9:57:05	$NFLX 597.68 runs... snagged some 600c small.	0	3	1
2021/12/20	9:54:09	$NFLX Strong move	0	0	1
2021/12/20	9:53:17	@matthortopan $NFLX looks nice	0	1	1
2021/12/20	9:52:39	@Maximus_Holla Hit that on Friday! Wanted a WFH trade that hadn?????t moved, so went with $NFLX. Also eyeing $DOCU	0	1	2
2021/12/20	9:52:10	$NFLX Dec 23 $595-$610 Calls seeing some light activity	0	3	1
2021/12/20	9:51:05	$nflx possible runner,	0	4	1
2021/12/20	9:49:58	$NFLX : It's working (Correction to option calls . I bought this week's calls. Not next week's)	0	2	1
2021/12/20	9:49:25	$NFLX green in a sea of red	0	1	1
2021/12/20	9:48:44	Watch $NFLX over 600	0	0	1
2021/12/20	9:44:36	$NFLX: Bot next week's 595 calls @ assorted $. Cost basis = 6.46	0	1	1
2021/12/20	9:42:16	$NFLX sees 2 bullish options orders worth $34,764. On the flipside, NFLX sees 2 bearish options orders worth $117,448. NFLX's overall statistics show 1,209 calls worth $1,454,574. On the other side, we have 372 puts worth $1,569,585. 9:42 AM ET	0	0	1
2021/12/20	9:42:08	$NFLX Statistics as of 9:42 AM ET Order Count: - Puts: 371 - Calls: 1,198 Volume: - Puts: 1,391 - Calls: 3,335 Premium: - Puts: $1,569,315 - Calls: $1,448,397 Put/Call: - Order Ratio: 30.97% - Volume Ratio: 41.71% - Premium Ratio: 108.35%	0	0	1
2021/12/20	9:37:38	$NFLX : Probably not the best day to give this any thought ..... But I see this rebounding soon.	0	1	1
2021/12/20	9:30:49	$NFLX $CANF let's go (clap) also do you party?	1	2	2
2021/12/20	9:30:06	$CANF $NFLX when we travel to galaxies far away, hopefully I will have something better than a palm pilot on my wrist	0	0	2
2021/12/20	9:26:14	$NFLX I am surprised this is not higher- this is a pandemic stock. With winter coming and the new omicron as well as public office closures ????	0	0	1
2021/12/20	8:58:57	If we are buying covid stocks I find it interesting $NFLX gets zero love	1	5	1
2021/12/20	8:56:09	$NFLX If above 592.77, my price targets are 597.42 and 602.29 to consider 605c exp. Dec 23. If below 585.67, my price targets are 581.74 and 576.93 to consider 570p exp. Dec 23.	0	1	1
2021/12/20	8:14:02	$NFLX 520 End of this week! count on that ????	0	0	1
2021/12/20	8:10:22	Will look for $NFLX and $PTON adds this week if the rally down continues.	0	1	2
2021/12/20	7:43:21	"Panem et circenses" Juvenal, 100 AD If Juvenal was born today, with a Capital Market, I bet he would have bought shares of $MCD, $NFLX, $PFE and #bitcoin as a hedge against the decline of the empire.	0	0	3
2021/12/20	7:08:33	@OneOver2Pi @TraderCT @HedgeyeComm @Roku So long as the terms are agreeable, yes. But LT, ppl will find a way to view $DIS and $NFLX. Fire stick is sub $20. World class Content is King. Middlemen must bend the knee.	0	1	2
2021/12/20	5:48:55	$NFLX is $584.41 in the premarket Bullish target $591.61	0	0	1
2021/12/19	21:46:51	@BullandBaird You know what more people do than go to all theaters combined? Watch $NFLX ????	0	1	1
2021/12/19	20:17:25	@ProblemSniper $NFLX	0	0	1
2021/12/19	20:16:37	@OptionsCharting I'd like to see $NFLX bounce off the 200d EMA at $576 Good support back in July and August	0	1	1
2021/12/19	20:10:35	@JoeAllman @NlCKStocks Content provider will be winner like $nflx	0	0	1
2021/12/19	16:38:31	@JoshuaS61801332 They most certainly are, $ROKU is down sooo much bro. I didn't buy any but I did buy $NFLX roku is another was watching also. Recently got a new deal with google for youtube. chart shows we have landed at the reset of the previous major move.	0	1	2
2021/12/19	15:37:59	I see why people have an issue with some crypto use cases being circular "playing with your food" but, it's entertaining right? Is it that different from $NFLX or @NBA ? 1-way 2D Entertainment -&gt; $250bil mkt cap Immersive, interactive video game played w/ millions globally -&gt; ?	0	0	1
2021/12/19	14:28:51	$NFLX betting The Witcher season 2 release spurs this upwards. ????	0	0	1
2021/12/19	12:13:21	@TihoBrkan @experimentals @xglygod At some point I take a pragmatic risk w/ China. Look at a company like $NFLX who's running around with $260B valuation and a company like $IQ modeling like NFLX, but only gets $3.7B? Carson Block says it's a fraud, but it's producing original TV since 2011. Dalio increased by 70%	1	0	2
2021/12/19	7:15:03	$NFLX can see some more downside towards $524- $499 area lower where buyers should be waiting to appear again #Elliottwave #Trading #Netflix ???	1	0	1
2021/12/19	7:14:59	$NFLX can see some more downside towards $524- $499 area lower where buyers should be waiting to appear again #Elliottwave #Trading #Netflix	0	0	1
2021/12/18	22:44:57	@plantmath1 @netflix just buy @FOXSports and sell off everything else. $NFLX plus sports = game set match	0	0	1
2021/12/18	21:18:58	@laurenmechling So sell airlines and buy $NFLX $DIS etc?	0	1	2
2021/12/18	18:13:53	$NFLX Calls on Monday!!!! ????	0	0	1
2021/12/18	17:08:57	@beetlechocolate The Alpinist in $NFLX Highly recommend that.	0	0	1
2021/12/18	16:45:33	@KlendathuCap kind of has thr $DIS curse w lot of great stuff but unlike music u don?????t rewatch all the time, $nflx churns out new stuff even if junk constantly so u kind of sift through it for stuff to watch.	0	0	2
2021/12/18	16:25:27	One thing we are seeing are games/tv/film crossing platforms. Just an example: #HaloTheSeries coming to #ParamountPlus in ?????22 while #HaloInfinite just dropped. $NFLX is getting into gaming, why can?????t Microsoft getting into video? 4/10	0	1	1
2021/12/18	15:38:45	Be prepared for new #covid restrictions on Monday due to Omicron $ZM $NFLX $PTON	24	309	3
2021/12/18	15:23:43	$FUBO &gt; $NFLX It?????s worth the upgrade! Treat yourself/ family ????	0	1	2
2021/12/18	14:34:37	@TicTocTick What about Apple TV. They need more original programming but starting to have series that compete in awards category (Ted Lasso, etc). That said, they haven?????t done much with it so far and platform is kinda jumbled. Need a big ramp to compete w $NFLX, $DIS, $AMZN	0	1	3
2021/12/18	13:45:50	@DalhiMackle @Gambiste1 If heavy capex yields content that DELIGHTS subs, it?????s worth it. That = a great library overtime + LT pricing power. The great new content juices engagement, and is why $NFLX consumes more time than YouTube among teens, according to Piper Sandler. $NFLX $DIS are breaking norms	0	1	3
2021/12/18	13:21:33	@DalhiMackle @Gambiste1 By the way, Netflix is getting into gaming. And don?????t you think $DIS and $NFLX will be prominent in the Metaverse. Because at the end of the day, copyright law will apply in the Metaverse. Meaning soon their won?????t be ???? squid games and marvel stuff on $RBLX. Monopoly power.	0	0	3
2021/12/18	13:14:03	@DalhiMackle @Gambiste1 If you were right about that, you?????d be right about your investment thesis. But you?????re wrong to assume customers won?????t shift from stealing to paying. Napster, Linewire, and Kazaa made it easy to steal music. Apple made is easier to buy. $NFLX can figure it out, when it?????s time.	0	0	1
2021/12/18	13:07:34	@DalhiMackle @Gambiste1 $NFLX and $DIS are the exceptions. Their content is beloved, as seen by both engagement data via streaming ($NFLX) and parks ($DIS). The others will probably be rolled up or fail, so I agree there Look at Dis. World tix and tell me there?????s no pricing power. Same with $NFLX subs	0	0	3
2021/12/18	12:56:21	Does anyone that understands copyright law believe middlemen like $ROKU are superior businesses to the ?????creme de la creme????? content companies $NFLX $DIS? Lots of ???? talkers seem to think so. But my gut feeling is they don?????t understand copyrights and, hence, WHY content is king.	0	1	3
2021/12/18	12:50:01	@DalhiMackle @Gambiste1 Movie and TV content are micro-monopolies. Bruce Springsteen sold his copyrights for 500 mil. recently. What is Marvel worth? Star Wars? Pixar? Stranger Things? What about Comcast Cable? AMC? Radio station? $NFLX and $DIS run the streaming game. Not middlemen.	0	1	2
2021/12/18	12:45:00	@MasaSonCap @KlendathuCap @WealthOrDie @BazCap Wouldn?????t be a $NFLX discussion with @MasaSonCap. I think it?????s a fair point you?????re making but I think they are getting much closer to getting pretty good with that shows, documentaries, mini series, and starting to get better with movies. It can?????t happen overnight or even in a yr	1	1	1
2021/12/18	12:36:04	@MungerValue @KlendathuCap @WealthOrDie @BazCap Respectfully I 100% disagree - stuff like Red Notice IMO is them putting out content to attract new or on/off subs and keep existing subs. It?????s not to generate subs in 12 months+ Has there been $NFLX ?????rewatchable gems????? yet? Are people watching Bird Box or Triple Frontier today?	0	0	1
2021/12/18	11:24:18	@KlendathuCap $NFLX needs to buy Viacom and get their massive library.	0	0	1
2021/12/18	10:47:20	@theswissfrank Youtube &amp; $NFLX are kings here. Shoutout to $FB for lulz.	0	1	2
2021/12/18	10:00:01	@KlendathuCap @WealthOrDie @BazCap That?????s a great question. $NFLX actually addressed it in their last earnings call. ?????Well, remember, we're a few years behind in the film business, the way we -- from our TV business when we started making meaningful budget original film about 3 years ago.?????	0	2	1
2021/12/18	9:33:14	@JerryCap I don't know what you like. HBOmax just has such a deep bench of quality films which $NFLX will never be able to compete with. The overall quality of film and tv has fallen immeasurably in the age of streaming services.	1	25	1
2021/12/18	9:24:57	Random non $pton tweet. The Alpinist might be the best documentary I?????ve ever seen. The story of Marc-Andr?? Leclerc was one of the most interesting stories almost never told. Check it out on $nflx.	0	8	2
2021/12/18	1:31:04	@RevShark $UPST is like $NFLX	0	0	2
2021/12/18	0:17:05	Taken back by Kirsten Dunst and Sandra Bullock?????s recent performances. $NFLX	0	0	1
2021/12/17	23:59:57	@FrankYanWang @LuoshengPeng $NFLX is the example imo [sigh]	0	0	1
2021/12/17	23:28:07	@149MH @LibertyRPF $nflx	0	1	1
2021/12/17	22:48:44	@saxena_puru What did you do during the 2000s? There was a lot of money to be made in stocks. How does the $AAPL chart look that decade. Would it have been a good time to buy $NFLX? You don?????t buy the market, you buy stocks.	0	0	2
2021/12/17	21:33:34	$NFLX 200% too ????	0	4	1
2021/12/17	20:29:21	Crazy that $MSFT basically pushed $NFLX away from DVDs to streaming by putting them on the 360	0	1	2
2021/12/17	19:49:04	$NFLX due to inflation Netflix will be increasing rates ???	0	1	1
2021/12/17	19:42:03	@TradesTrey Love you too boo lets go $NFLX and shill.	0	0	1
2021/12/17	19:14:06	$OCGN sweep around the goalkeeper $NFLX exciting	0	0	2
2021/12/17	16:50:28	I have to get to the bottom of the situation with $DISCA $DISCK. Content library to die for, but valuation way inferior to $NFLX.	0	3	3
2021/12/17	16:08:48	@HulkCapital though $nflx would love another true crime doc, this one won't last long. Too much technology these days for anyone to avoid detection.	0	0	1
2021/12/17	15:35:51	$EVFM merry christmas ok now you go back to your niche $NFLX	0	0	2
2021/12/17	15:12:27	$NFLX sees 11 bullish options orders worth $3,962,296. On the flipside, NFLX sees 13 bearish options orders worth $8,218,594. NFLX's overall statistics show 9,302 calls worth $23,690,700. On the other side, we have 9,257 puts worth $39,860,112. 3:12 PM ET	0	2	1
2021/12/17	15:12:12	$NFLX Statistics as of 3:12 PM ET Order Count: - Puts: 9,257 - Calls: 9,301 Volume: - Puts: 29,981 - Calls: 31,214 Premium: - Puts: $39,860,112 - Calls: $23,690,545 Put/Call: - Order Ratio: 99.53% - Volume Ratio: 96.05% - Premium Ratio: 168.25%	0	2	1
2021/12/17	14:47:21	@tradertvshawn what if $NFLX starts streaming all the Matrix movies over the next week	0	0	1
2021/12/17	14:37:42	When looking at streaming the most important thing to look at is CONTENT. There's a reason companies like $NFLX and $AMZN are creating their own shows and original content. If you have something people want to watch, and you're the only one offering it, they have to subscribe.	0	0	2
2021/12/17	14:17:34	$NFLX wants to pop	0	0	1
2021/12/17	13:55:54	$NFLX if this drops another $20 im going balls deep in calls ???	0	0	1
2021/12/17	13:11:37	$NFLX	0	0	1
2021/12/17	12:32:04	@jmccart10 @themotleyfool I haven't seen a definitive list, but their historical returns are VERY skewed by having both $TSLA and $NFLX at &lt;$10...which is very impressive, but also advertising a total return that no one wouldve held to realize.	0	3	2
2021/12/17	12:20:08	TICKER: $NFLX SIZE: 170,000 PRICE: $586.55 TIME: 12:02:33 AMOUNT: $99,713,500	0	1	1
2021/12/17	11:40:55	$NFLX most market volitility only last 3-7 days at most, look back at the march 2020 bottom it lasted 4 weeks at most ???	0	0	1
2021/12/17	11:33:28	$NFLX we got a harpoon	0	0	1
2021/12/17	11:30:02	#inside60 $DIA $GS $NFLX	0	1	3
2021/12/17	11:27:03	$EVFM $NFLX	0	0	2
2021/12/17	10:59:26	@Rich_HeRich Algo also kill em with $NFLX too @Rich_HeRich sheesh	1	2	1
2021/12/17	10:51:42	$NFLX	0	0	1
2021/12/17	10:51:41	I hate $NFLX but makes no sense why stk is under performing $ZM today.	0	0	2
2021/12/17	10:47:44	$NFLX out for small loss on last contract overall trade gain	0	0	1
2021/12/17	10:43:33	Was worried about getting stopped out on $NFLX Hammer forming now, is Santa still alive	0	0	1
2021/12/17	10:17:12	$NFLX GAIN PT hit	0	0	1
2021/12/17	10:16:27	$NFLX NEW LOW IS $581.74 ????????	0	0	1
2021/12/17	10:16:00	$NFLX $560 puts, give it 3-5 trading days probably ???????????????????	0	0	1
2021/12/17	10:12:44	$NFLX GAIN trimming	0	0	1
2021/12/17	10:11:44	Time to buy buy buy the lows. $Fb $NFLX $SNAP	0	0	3
2021/12/17	10:09:34	$NFLX Dec 17 585p	0	1	1
2021/12/17	10:07:38	Same with $NFLX ????	0	0	1
2021/12/17	10:07:29	$NFLX sees 5 bullish options orders worth $260,876. On the flipside, NFLX sees 3 bearish options orders worth $435,849. NFLX's overall statistics show 2,329 calls worth $3,365,219. On the other side, we have 2,919 puts worth $6,432,458. 10:07 AM ET	0	0	1
2021/12/17	10:07:12	$NFLX Statistics as of 10:07 AM ET Order Count: - Puts: 2,911 - Calls: 2,322 Volume: - Puts: 7,678 - Calls: 7,149 Premium: - Puts: $6,411,895 - Calls: $3,348,600 Put/Call: - Order Ratio: 125.37% - Volume Ratio: 107.40% - Premium Ratio: 191.48%	0	0	1
2021/12/17	10:03:39	I?????m sure $NFLX biz is terrible right now with all these amazing hits. True story with Kevin hart was absolutely amazing	0	2	1
2021/12/17	9:45:24	$NFLX - upward momentum Put Trigger: $588 Price Target: $586.75, $585.25 Call Trigger: $592.90 Price Target: $595.11 #TheResourceInvesting #FreePicks #LottoFriday	0	0	1
2021/12/17	9:45:20	Took a swing trade shorting $NFLX	1	1	1
2021/12/17	9:43:50	$NFLX 2-1-2 trigger on the downside daily 40% gains already	0	0	1
2021/12/17	9:42:20	$NFLX sees 3 bullish options orders worth $174,881. On the flipside, NFLX sees 0 bearish options orders worth $0. NFLX's overall statistics show 1,097 calls worth $1,560,920. On the other side, we have 1,152 puts worth $2,169,564. 9:42 AM ET	0	0	1
2021/12/17	9:42:11	$NFLX Statistics as of 9:42 AM ET Order Count: - Puts: 1,123 - Calls: 1,089 Volume: - Puts: 2,580 - Calls: 3,381 Premium: - Puts: $2,106,607 - Calls: $1,546,463 Put/Call: - Order Ratio: 103.12% - Volume Ratio: 76.31% - Premium Ratio: 136.22%	0	0	1
2021/12/17	9:37:56	My calculation shows that the annual payment of $NFLX's CEO is 43 million, 140% higher than the theoretical level it should be. An overpay problems?	0	0	1
2021/12/17	9:35:12	$NFLX Daily Chart Breaking down below yesterday's inside day low	0	0	1
2021/12/17	8:55:28	hold for life changing money don?????t sell for chump change that?????ll keep you at work! $NFLX	0	0	1
2021/12/17	8:52:48	Spike Lee Sets New Creative Partnership With $NFLX Netflix	0	1	1
2021/12/17	8:38:54	$NFLX Weak Chart Inside Day / Very Weak Puts below 588 1st PT 584.60 / 2nd PT 579.45	0	1	1
2021/12/17	7:39:26	$NFLX (-0.4% pre) Spike Lee Sets New Creative Partnership With Netflix - Deadline	0	0	1
2021/12/17	6:52:47	Watchlist for today $NIO $NFLX	0	0	2
2021/12/17	5:46:10	Adobe is growing about as fast as Netflix, with better margins, decreasing share count, monopolistic product suite, ????? at a lower valuation. I'm thinking about dumping my $NFLX and putting it into $ADBE. What would the counterargument be?	0	1	2
2021/12/16	22:18:24	@teslatrove @garyblack00 @elonmusk Why can?????t he just do what other sane CEOs doing, like borrow a page from $NFLX CEO Reed Hastings Reed Hastings has exercised buy options, then sold in equal amounts, for about 5,000 Netflix shares weekly.	0	5	1
2021/12/16	21:37:56	@profgalloway @LynAldenContact @PivotPod It is not costing them more to produce an Emmy simply b/c the numerator (total content spend) is much larger than denominator (Emmy?????s won). HBO has always targeted quality&gt;quantity, $NFLX, Hulu/ $DIS, and $AMZN are playing a diff game, for now.	0	5	3
2021/12/16	19:46:59	@VetTechTrader What?????s the $nflx deal?	0	0	1
2021/12/16	19:33:32	$NFLX Below Avg Volume Daily appearances since 2010: 146 Close 5 days later ??: Avg: 0.97 SD: 20.88 Worst: -63.51 Best: 63.00 10 days later: Avg: 2.04 SD: 31.15 Worst: -79.89 Best: 68.31 30 days later: Avg: 22.69 SD: 43.84 Worst: -97.23 Best: 104.45	0	0	1
2021/12/16	18:30:31	2/ For streaming and entertainment consumption, $NFLX was cited almost 3x more than any other choices and @HBO was #2 slightly with $AMZN @PrimeVideo close second. Least cited was, drum roll, regular cable-without sports that model is so F?????d	0	2	2
2021/12/16	18:19:08	There is ANOTHER Tiger King mini-series that was just released on $NFLX Who knew life could get this good ????	1	8	1
2021/12/16	18:10:27	@ecommerceshares $NFLX doesn't seem to even be doing the choose-your-own-adventure media anymore, at least for adult audiences. I'm not a particularly intense gamer but I don't think I've ever seen a more thorough (or more successful) PR campaign than what $AMZN did with New World.	0	0	2
2021/12/16	18:07:06	@ecommerceshares From the sidelines, $AMZN seems much more likely than $NFLX. They actually want to do gaming and have demonstrated that their core competency in that area is PR, not making games.	0	0	2
2021/12/16	18:03:11	$NFLX *NETFLIX, SPIKE LEE FORM PARTNERSHIP UNDER MULTI-YEAR DEA this is bigly	0	1	1
2021/12/16	17:39:22	@FiSavvyDad $NFLX	0	0	1
2021/12/16	17:24:39	@EBUYUKARSLAN $viac is next $nflx	0	0	2
2021/12/16	17:24:23	@jcobbz7 And his $NFLX sale...	0	1	1
2021/12/16	17:22:36	@NlCKStocks $NFLX 570p .44	0	0	1
2021/12/16	17:17:59	$NFLX [Dec-17 635.00 Puts] Option volume Up +4333.33% | Volume: 133 vs 3|	0	0	1
2021/12/16	16:29:24	$NFLX market makers will have nexflix above $600-$605 tomorrow or more, im guessing so price popping up news is coming. now around $591 ????	0	0	1
2021/12/16	16:06:24	@milanista316 $NFLX in the toilet ???? Damn should have taken the 15% loss yesterday and been happy with the crazy bounce....thought we would get more early follow through this morning and I could get out even...nope???? Lesson learned, take good things when given, the next day is a new day????	0	3	1
2021/12/16	15:11:16	$NFLX sees 5 bullish options orders worth $300,367. On the flipside, NFLX sees 41 bearish options orders worth $8,496,234. NFLX's overall statistics show 10,697 calls worth $30,337,352. On the other side, we have 7,249 puts worth $38,258,194. 3:11 PM ET	0	0	1
2021/12/16	15:11:07	$NFLX Statistics as of 3:11 PM ET Order Count: - Puts: 7,247 - Calls: 10,697 Volume: - Puts: 31,992 - Calls: 29,814 Premium: - Puts: $38,256,289 - Calls: $30,337,352 Put/Call: - Order Ratio: 67.75% - Volume Ratio: 107.31% - Premium Ratio: 126.10%	0	0	1
2021/12/16	15:03:17	$NFLX 300 fair value ???	0	0	1
2021/12/16	13:33:49	$NFLX big volume last 5mins to upside, this could be rebuy time again ????	0	0	1
2021/12/16	13:15:40	And yes, the $BARK mktg people are busy- have mentioned some things to them (&amp; they may have already been pursuing) but def busy in convos w/ tiktok stars and evaluating certain things in the metaverse (economics matter); $NFLX deal in Q1 gives them lots of content to use...	0	5	2
2021/12/16	13:13:38	$NFLX ?????? above 598.60 &amp; ?????? below 590.30	0	0	1
2021/12/16	12:57:15	@bryanbrooks ...currently Christmas music on $SPOT in the background...but not even close comparison with F1 Drive to Survive on $NFLX!... btw Lewis was robbed of another WC title...jus say'n ???????	0	0	2
2021/12/16	12:18:30	$NFLX failure to hold 600 ! Target is 566$ ???????????????????? ????	0	0	1
2021/12/16	12:14:47	@Dividend_Dollar $DIS and $NFLX at these prices too	0	4	2
2021/12/16	11:50:02	Just out of curiosity, if you could only subscribe to one of $SPOT or $NFLX, which would it be? Trying to pick a stock here.	0	2	2
2021/12/16	11:48:44	Went green $NFLX	0	1	1
2021/12/16	11:43:12	$NFLX	0	0	1
2021/12/16	11:29:21	$NFLX bleeding stopped? Tight stop.	0	0	1
2021/12/16	11:21:28	$NFLX has had problems with user growth. For Netflix, users=fixed amount of money. $ROKU has shown that each customer is NOT a fixed amount of money. Roku has more optionality in terms of revenue streams IMO. Would love to hear thoughts below ??????	0	4	2
2021/12/16	11:19:31	Discovery $DISCA looks very undervalued here to me. Even on Discovery's own earnings, the stock looks reasonable, but shareholders will soon get 29% of WarnerMedia (HBO Max). Valuation makes no sense, especially compared to $NFLX.	0	2	2
2021/12/16	10:46:44	@EntStrategyGuy This is a great chart for $NFLX. It shows how long of a runway they still have to grow. If they had 50+% market share I would be concerned.	0	2	1
2021/12/16	10:46:16	$NFLX 610-612 closing ????	0	0	1
2021/12/16	10:41:39	@BillBrewsterTBB sprinkle in some big 606 accounting gains in 2020 and 2021 juicing up any potential overearning. What happens to those uber premium $ROKU CPMs when/if $NFLX announces an AVOD service? Do they have to give up a lot more economics to grow International?	0	0	2
2021/12/16	10:07:16	$NFLX sees 0 bullish options orders worth $0. On the flipside, NFLX sees 10 bearish options orders worth $1,563,593. NFLX's overall statistics show 2,565 calls worth $5,148,224. On the other side, we have 1,574 puts worth $6,078,802. 10:07 AM ET	0	0	1
2021/12/16	10:07:07	$NFLX Statistics as of 10:07 AM ET Order Count: - Puts: 1,570 - Calls: 2,553 Volume: - Puts: 6,251 - Calls: 7,094 Premium: - Puts: $6,078,118 - Calls: $5,140,045 Put/Call: - Order Ratio: 61.50% - Volume Ratio: 88.12% - Premium Ratio: 118.25%	0	0	1
2021/12/16	9:51:51	$NFLX why it going down today? any reason? ????	0	0	1
2021/12/16	9:42:27	$NFLX sees 0 bullish options orders worth $0. On the flipside, NFLX sees 4 bearish options orders worth $193,338. NFLX's overall statistics show 1,049 calls worth $1,849,292. On the other side, we have 588 puts worth $1,690,320. 9:42 AM ET	0	0	1
2021/12/16	9:42:17	$NFLX Statistics as of 9:42 AM ET Order Count: - Puts: 585 - Calls: 1,033 Volume: - Puts: 2,282 - Calls: 3,193 Premium: - Puts: $1,689,795 - Calls: $1,842,059 Put/Call: - Order Ratio: 56.63% - Volume Ratio: 71.47% - Premium Ratio: 91.73%	0	0	1
2021/12/16	9:27:35	Mid-cycle low in $NFLX due. Also a momentum divergence on the 4-hr. See if it can give a bounce back to 620 - 630.	0	3	1
2021/12/16	9:23:52	Playing $SPY $FB and $NFLX at open, waiting for the pullback to find the bottoms	0	0	3
2021/12/16	9:19:50	Part 1: Okay $CLOV guys I am making it my mission to help guide you through this stock and try and repair some of the damages to your accounts. I had a guy tell me yesterday he had to sell his $NFLX subscription because $CLOV buried him so deep.	0	1	3
2021/12/16	9:06:41	holding long.. I suggest you do the same $NFLX	0	0	1
2021/12/16	8:57:19	$NFLX red	0	0	1
2021/12/16	7:18:50	@ShibInform $NFLX now only 500,000 $SHIB per month + $45 gas fees.	0	4	2
2021/12/16	7:05:40	$NFLX right down to the Gold target area and bounced....reversal time ??? Lower time frames diverging. :)	0	0	1
2021/12/16	2:53:42	@MeeSooHornyy Hellyeah, $MCONTENT burn concept from a content and app revenue is just a mean machine. $NFLX We are coming, it's time for a content revolution. ????	0	0	1
2021/12/16	2:47:32	$NFLX SPIDERMAN IS SUPPOSED TO BE REALLY GOOD i AM TAKINGF MY WIFE AND KIDS THIS WEEKEND SPIDERMAN, WHO DOESNT LIKE IT ????	0	0	1
2021/12/16	2:25:06	$NFLX netflixcneeds to gointo movie theaters spidermanis going boom right now and netflix needs to in on that marvel is such a good buy movie theatrers are booming with spiderman spiderman i love it ????	0	0	1
2021/12/16	1:56:20	$NKLA Anyone watching pre-market like a new season is dropping on Netflix? $NFLX ????	0	0	2
2021/12/15	23:22:13	@HedgehogPlus @DisneyPlusHS @WaltDisneyCo Well, the Indian market is quite price-sensitive and competitive. Streaming is gaining traction. A lot of platforms have come up, offering local language content. APV was less than USD 7 annually, a few years back ????? moved up from $13 to $20 only this month. $AMZN $DIS $NFLX	1	0	3
2021/12/15	23:12:46	I made about 150% maybe more today. I am still trying to get a solid method, I only used @unusual_whales as an indicator for a ticker. Understanding charts was the money maker for me. $NFLX had a lot of mixed signals, but charts helped me win.	1	3	1
2021/12/15	22:48:27	@InvestmentTalkk I often wonder how much YouTube as a stand-alone business would be worth. More or less than $NFLX. Users create the content, seems to me to be a better business model.	0	3	1
2021/12/15	22:47:07	Been short $NFLX from 665...capturing 12% downside...told our clients to just keep rolling those puts! -Tiff	0	0	1
2021/12/15	22:39:23	@Bqskc4 The biggest one you already own which was $tsla, up 126x. Other big ones were $shop (56x) and $nflx (55x). There are others but those are some of the most notable ones.	0	1	3
2021/12/15	22:13:26	disclosure, ive been defending some $NFLX and $TSLA Iron butterflies for months, not making a big deal about it.. but needed buying power to roll those out to Jan. both stocks have fallen so far that i can roll for ccs's for loss, but cps's for gain, net a few cents profit...	0	0	2
2021/12/15	20:38:05	@swan1427 Got I on the $NFLX Calls, thanks! Love that you?????re telling people NOT to expect max gains. Better to be real than pump up your stats.	0	5	1
2021/12/15	20:25:48	$NFLX hammerhead on daily yup this the move tomorrow ???	0	0	1
2021/12/15	20:25:13	$NFLX 611-621 on deck ????	0	0	1
2021/12/15	20:08:54	New season of The Witcher debuting on quad witching... did $NFLX do this on purpose? #thewitcherseason2 #witcher #witcherseason2	0	11	1
2021/12/15	19:37:19	@PeloSwing $nflx	0	0	1
2021/12/15	18:10:15	12/15 Possible Results Off Levels $DKNG 27P 0.49 -&gt; 1.00 | 104% 30C 0.19 -&gt; 0.46 | 142% (Off PUT trigger) $SOFI 15C 0.15 -&gt; 0.54 | 260% (PUT trigger break up) $NFLX 570P 1.51 -&gt; 3.10 | 105% 630C 0.36 -&gt; 0.76 | 111% (PUT trigger break up) Breakdowns below	1	18	3
2021/12/15	16:58:47	$NFLX closed $605.04 Bearish target $584.86 ????	0	0	1
2021/12/15	16:21:00	$NFLX Below Avg Volume Daily appearances since 2010: 146 Close 5 days later ??: Avg: 1.20 SD: 20.84 Worst: -63.51 Best: 63.00 10 days later: Avg: 2.33 SD: 31.23 Worst: -79.89 Best: 68.31 30 days later: Avg: 23.68 SD: 42.52 Worst: -82.81 Best: 104.45	0	0	1
2021/12/15	15:36:22	$NFLX having a good move, looking to close my $630 17Dec calls even at $.95. Could get a move to $607 or so and that should do it! Happy to get out even on the move today????????	0	1	1
2021/12/15	15:27:07	$NFLX Daily Chart Breaking out above yesterday's hammer high	0	1	1
2021/12/15	15:21:32	$NFLX moving!! ???????????? Want $617!!	0	3	1
2021/12/15	15:20:08	$NFLX calls ??? #Stocks #StockMarket	0	0	1
2021/12/15	15:16:06	Option Alert $NFLX Dec 17 2021 600 Call - Price: 6.43 - Money: $225,693 - Volume: 351 - OI: 1498 Delta: 0.50 IV: 32.331 - ToS Symbol: NFLX211217C600 - #OptionAlert #OptionsFlow #OptionsTrading #DayTrading - [ 12-15 15:16:07 ]	0	0	1
2021/12/15	15:12:24	$NFLX sees 18 bullish options orders worth $6,541,847. On the flipside, NFLX sees 3 bearish options orders worth $1,176,500. NFLX's overall statistics show 6,763 calls worth $57,178,019. On the other side, we have 6,913 puts worth $41,471,254. 3:12 PM ET	0	0	1
2021/12/15	15:12:17	$NFLX Statistics as of 3:12 PM ET Order Count: - Puts: 6,912 - Calls: 6,758 Volume: - Puts: 20,543 - Calls: 21,936 Premium: - Puts: $41,470,479 - Calls: $57,176,300 Put/Call: - Order Ratio: 102.28% - Volume Ratio: 93.65% - Premium Ratio: 72.53%	0	0	1
2021/12/15	15:11:04	$NFLX closing green LFG	0	0	1
2021/12/15	14:45:20	@InvestmentTalkk @AndersReiche Same as $NFLX price increases, or $GOOG search promoted links. As long as you dominate the users, you just keep pushing it and pushing it. As long as on aggregate they see less churn than "price increase" they will keep doing it. TV was 1/3 ad load...long ways to go	0	1	2
2021/12/15	14:37:18	@FinanceGhost My reason for having Dstv is access to the variety of live sports.Other parts of the world run pay per view sports separate from movies/series so Dstv has a unique offering.I?????m sure they pay top????to showcase all sports. It?????ll be interesting if $NFLX looks at sports in general	0	0	1
2021/12/15	14:29:49	The Witcher Season 2 coming to $NFLX next Friday #lesgo	0	2	1
2021/12/15	13:49:12	Watching banking sector for long position if rates rise sooner than ex. $GS Looking for tech puts here too $TSLA has some room to big fib. support $NFLX will go down with it Watch	0	0	3
2021/12/15	13:47:00	@morecynical @SleepwellCap How is 89 million &amp; growing total subscribers within 1 year of starting with ad revenue increasing ARPU subscale especially when content spend doesn?????t need to be as much as it is for $NFLX to reach similar subscriber numbers (due to sunk content spend from the past)?	0	0	1
2021/12/15	13:25:33	@morecynical @SleepwellCap Also, $NFLX is also pretty highly leveraged but they?????ll be fine, the difference in the story has become organic growth &amp; the combination drives that allowing $DISCA $DISCK to take on more leverage without much risk &amp; still have ample room for high ROI reinvestment.	0	1	3
2021/12/15	13:07:46	@SleepwellCap I don?????t have a hard time believing that once these subs are bundled into all 3 DTC products they can grow at a much faster rate at this point in their growth runway than $NFLX did simply by reinvesting excess cash from legacy, ad revenues, &amp; box office revs into DTC growth.	0	1	1
2021/12/15	13:04:19	@SleepwellCap Plus, on the LTV/CAC side $DISCA $DISCK has the added benefit of having an ad-based product to make subs worth more as they increase more subs &amp; have a great relationship with advertisers for maximizing ad ROIs even in the cable network, that?????s something $NFLX refuses to do.	0	1	3
2021/12/15	13:00:40	@tesla4k Like the $BYND product. U see #CowSpiracy on $NFLX? So good mentions there.	0	0	2
2021/12/15	12:53:47	$NFLX 590c now ITM I am all out but if you held, congrats!	0	0	1
2021/12/15	12:50:06	$NFLX at ~33x ?????23 earnings does not look expensive. [queue the bears]	0	68	1
2021/12/15	12:38:45	$NFLX 580-571 ??? #RecvProfit #Stocks	0	0	1
2021/12/15	12:38:08	$NFLX out massive gains super quick trade.	0	1	1
2021/12/15	12:33:45	$NFLX GAINS beauty all out except 1 contract now to let it ride	0	0	1
2021/12/15	12:31:31	$NFLX GAIN trimming	0	0	1
2021/12/15	12:30:14	$NFLX Dec 17 590c	0	0	1
2021/12/15	12:27:00	@GarethSoloway @KHamSocial @tenuredtrader Does $nflx have the cash to buy them out ? $viac has so much content it has to get bought out	0	1	2
2021/12/15	12:20:17	$DISCK -lots of exposure to legacy bundle but at this price I think value is nearly covered by interim CFs + OTT streaming (HBO Max /Discovery+ which is a reasonable competitor to $NFLX $DIS) and the Warner Brothers studio assets	0	3	3
2021/12/15	12:16:29	$NFLX got alot more than 607 ???? #StockMarket #Stock	0	0	1
2021/12/15	11:57:37	$NFLX high volume happening last 5 mins ???? #Cryptos #Stocks	0	0	1
2021/12/15	11:36:44	$nflx rsi 31 $pg rsi 77. Act accordingly	0	0	2
2021/12/15	11:29:27	I was able to scratch $NFLX BPS' - took a position that was at max loss and legged out successfully	0	1	1
2021/12/15	10:59:10	Nice morning on $AMD, $AAPL, $NFLX. FOMC at 2pm, if youre still trading be careful.	0	5	3
2021/12/15	10:45:45	eventually $DISCA $DISCK surpasses $NFLX in revenues a few years after the merger as a result of these competitive advantages &amp; the larger value that is created out of each subscriber that only grows with time without even using pricing power. People really underappreciate this.	0	2	3
2021/12/15	10:41:21	at least by the end of this year (keep in mind that $DISCA $DISCK is growing subscribers &amp; revenues at a much higher rate annually from this point than $NFLX was &amp; has a much stronger network effect impact on revenues from its ad business). I wouldn?????t be surprised if?????	0	1	3
2021/12/15	10:34:08	This seems like the most optimal method for running such a DTC media company &amp; it perplexes me as to why $NFLX has been so late to shift faster into this strategy, I think it?????s maybe because they don?????t have the relationships with theaters for licensing that others have.	0	1	1
2021/12/15	10:20:03	$NFLX down but not out! Let?????s go ??? #StockMarket #RecvProfit	0	0	1
2021/12/15	10:07:17	$NFLX sees 1 bullish options orders worth $37,600. On the flipside, NFLX sees 0 bearish options orders worth $0. NFLX's overall statistics show 1,080 calls worth $2,611,218. On the other side, we have 1,357 puts worth $3,415,110. 10:07 AM ET	0	0	1
2021/12/15	10:07:09	$NFLX Statistics as of 10:07 AM ET Order Count: - Puts: 1,354 - Calls: 1,076 Volume: - Puts: 3,429 - Calls: 3,255 Premium: - Puts: $3,413,798 - Calls: $2,581,953 Put/Call: - Order Ratio: 125.84% - Volume Ratio: 105.35% - Premium Ratio: 132.22%	0	0	1
2021/12/15	10:06:54	@CEOAdam Yeah - its the other theater operators that are the real threat to $AMC... not $NFLX or the dozen other stream at home operators... or the insane valuation... or the apes starting to turn on themselves..... Why did you sell Adam?	0	0	2
2021/12/15	9:43:36	$NFLX sees 0 bullish options orders worth $0. On the flipside, NFLX sees 0 bearish options orders worth $0. NFLX's overall statistics show 533 calls worth $877,749. On the other side, we have 420 puts worth $1,021,894. 9:43 AM ET	0	0	1
2021/12/15	9:43:28	$NFLX Statistics as of 9:43 AM ET Order Count: - Puts: 418 - Calls: 531 Volume: - Puts: 1,013 - Calls: 1,345 Premium: - Puts: $1,015,549 - Calls: $876,971 Put/Call: - Order Ratio: 78.72% - Volume Ratio: 75.32% - Premium Ratio: 115.80%	0	0	1
2021/12/15	9:40:57	WEEKLY UPDATE Added $VIAC Sold some portfolio assets to free up funding. Following the lead of insider buys by top execs a major theme at current market valuations. A 15B market cap vs $NFLX $DIS 260B. Turnaround story	0	4	3
2021/12/15	9:40:27	$NFLX The Benchmark Company lowers their NFLX tgt to $470 from $485. Analyst Matthew Harrigan noted, "We maintain our Sell rating on Netflix and are slightly lowering our price target to $470 from $485.	0	0	1
2021/12/15	9:28:16	May or may not trade. Watching $NVDA $NFLX $AMD #stockstowatch	0	0	3
2021/12/15	9:10:26	$SPY $IWM $NFLX	0	0	3
2021/12/15	9:01:38	Scanner #stocks @ 12/15/2021 6:01 AM PST TF: 1 hr ???? Buy: 1/108 $NFLX @ 600 ???? Sell: 1/108 $TGT @ 234.04 #Money #Trading #Economy	0	0	2
2021/12/15	6:51:47	@CharlieMunger00 I agree. Valuing companies based on DCF is a waste of time. It?????s an attempt to reduce the art of predicting the future to a science. Ex: I?????m confident LT that $NFLX will hit 1 billion+ subs and leverage its pricing power. There?????s no need to reduce that to numbers.	0	4	1
2021/12/15	3:53:18	$NFLX looking good above 594. ??? #Stocks #RecvProfit	0	0	1
2021/12/15	1:39:46	???? load em up $nflx	0	1	1
2021/12/15	1:31:51	@HedgehogPlus @DisneyPlusHS @WaltDisneyCo APV and Disney-Hotstar are priced at INR 1,500 (USD 20) annually in India, for 4K resolution. Even after the rate cut, Netflix is still pricier at USD 103 annually for 4K. Wonder how they can justify such fancy pricing in India, at 5x the competition. $AMZN $DIS $NFLX	0	1	3
2021/12/15	1:15:54	$NFLX can we see 630$, when open !!! ???	0	0	1
2021/12/14	21:55:49	@skaushi $NFLX has reduced its plan prices in India. Let's see if AMZN can continue with higher plan prices	0	1	1
2021/12/14	20:35:23	$NFLX day trade plan: break above 603 with test for support at/above 603 (entry) it can see 589-593 fast (exit) break below 588 with test for resistance at/below 588 (entry) it can see 574-578 fast (exit) #daytradeidea	0	0	1
2021/12/14	20:32:40	@PratikP92473331 @Algosetups Got paid today on $tsla and $nflx. Not home runs, but solid 20-30% gains. Algos levels held up really nicely????????????	0	1	2
2021/12/14	20:04:00	$SPY I highly recommend Fight Club. It?????s on $NFLX and it?????s awesome. First time I saw it and it?????s so very very entertaining. ???	0	1	2
2021/12/14	19:50:46	Every major AAA video game released the last 2 years or so has been a buggy, broken mess. Multi-billion dollar companies can't seem to release a polished product. They're more focused on monetization than making a good game. This is why Netflix can win in games. $NFLX	0	0	1
2021/12/14	19:19:51	Death to $NFLX for the stupid Sean Payton movie.	0	2	1
2021/12/14	19:04:56	Covered some $nflx and bought $asml	0	0	2
2021/12/14	17:41:54	12/15 Top 3 $DKNG $30C &gt; $28.35 | $27P &lt; $27.50 $SOFI $15C &gt; $14.70 | $14P &lt; $14.25 $NFLX $630C &gt; $602.10 | $570P &lt; $593.70 Flow: @unusual_whales Breakdowns below	3	18	3
2021/12/14	17:25:46	doing work on $ROKU makes me want to buy $NFLX	0	0	2
2021/12/14	16:21:03	$NFLX Below Avg Volume Daily appearances since 2010: 146 Close 5 days later ??: Avg: 1.28 SD: 20.77 Worst: -63.51 Best: 63.00 10 days later: Avg: 2.25 SD: 31.14 Worst: -79.89 Best: 68.31 30 days later: Avg: 23.63 SD: 42.35 Worst: -82.81 Best: 104.45	0	0	1
2021/12/14	16:03:41	I bought some $NFLX puts and also $khc calls today, plus some $pfe spreads.	0	0	3
2021/12/14	15:11:42	$NFLX sees 26 bullish options orders worth $2,234,146. On the flipside, NFLX sees 13 bearish options orders worth $2,205,845. NFLX's overall statistics show 7,628 calls worth $23,233,619. On the other side, we have 11,618 puts worth $43,956,089. 3:11 PM ET	0	0	1
2021/12/14	15:11:32	$NFLX Statistics as of 3:11 PM ET Order Count: - Puts: 11,615 - Calls: 7,628 Volume: - Puts: 32,999 - Calls: 28,418 Premium: - Puts: $43,944,873 - Calls: $23,233,619 Put/Call: - Order Ratio: 152.27% - Volume Ratio: 116.12% - Premium Ratio: 189.14%	0	0	1
2021/12/14	15:07:26	$MS calls $NFLX puts	0	0	2
2021/12/14	14:26:12	So we can officially stop with the survivorship bias of historical $AAPL / $AMZN / $NFLX drawdowns right? Fact is majority of ?????investors????? seem like they just want to be momentum traders, which there is nothing wrong with.	0	14	3
2021/12/14	14:20:07	$NFLX $725 price target from Keybanc ???	0	0	1
2021/12/14	13:18:50	$nflx not bad risk reward on longs here for 600+	0	2	1
2021/12/14	13:02:59	$NFLX break down below the 100 MA. Puts this morning. Let?????s see if it find bottom.	0	3	1
2021/12/14	12:49:45	@InvResDynamics Oh man it was baggy gold. My fav line (and really one of my all-time favs) was ?????We?????re growing the business with the popcorn????? Someone else said this, but I?????ll repeat it. Why pay for $nflx when you can just listen to $amc spaces?	0	6	2
2021/12/14	12:41:33	Why am I legging out of $NFLX? 1) there is only 3 days left in the BPS, if I don't leg out now, I am either taking the loss or hoping it rebounds, 2) Market is in a bearish trend day, 3) NFLX fell below it's SMA 100 and continues to be bearish on the D1 and on the day -	0	3	1
2021/12/14	12:23:53	@alphaturkos @MrZackMorris Lmfao market soooo choppy its not even worth calling stuff out, all chop. I just chilled on live voice called $NFLX and $AAPL, super chop tho	0	2	2
2021/12/14	12:23:45	A bit confused about $NFLX price slash for Indian markets. Is this any indication of lower subscribers adds coming this quarter or a greater market penetration strategy. Welcome any opinion on this...	0	0	1
2021/12/14	12:16:43	$NFLX the pullback from the peak reached the short term extreme area at $621- $587 area from where reaction higher took place last week #Elliottwave #Trading #Netflix ???	0	0	1
2021/12/14	12:15:25	Short $nflx, here. Classic head and shoulders on 1D looking for 575, to take profit. Plus a large put order came in, I'm currently in with puts.	0	0	1
2021/12/14	12:11:20	$NFLX feeling the pressure from other streaming companies. PT:570. ??????	0	13	1
2021/12/14	12:11:07	$NFLX knows 575 well but would prefer to take a look later at 540	0	0	1
2021/12/14	12:08:12	$NFLX the pullback from the peak reached the short term extreme area at $621- $587 area from where reaction higher took place last week #Elliottwave #Trading #Netflix	0	1	1
2021/12/14	12:00:35	$NFLX put flow 585/590. Risk increased with Nasdaq holding 100 MA. Lets see how it responds	0	1	1
2021/12/14	11:55:42	$NFLX what is this ???? where is my 620! We need to 700 cheerleaders ????	0	0	1
2021/12/14	11:53:10	Entered $NFLX short here with sl under 1%	0	1	1
2021/12/14	11:39:47	$NFLX 13% minus in a month. Worst big tech performer.???? ???	0	0	1
2021/12/14	11:28:24	$baba wrong read, nailed $nflx, lost all pricing support. $baba is a great buy around $119-$120 level for the next bounce to $125s	0	1	3
2021/12/14	11:26:19	Surprised to see $NFLX gave up $600 without fighting. Need a few more days like this to be sure ????	0	0	1
2021/12/14	11:12:11	$NFLX under 600	0	0	1
2021/12/14	11:08:16	@boni_suma ???? $MSFT $NFLX $GOOGL all down good too LFG	1	1	3
2021/12/14	11:03:54	$NFLX 588-610 ???	0	0	1
2021/12/14	11:02:12	$NFLX back at breakout point...very disappointing ????	0	0	1
2021/12/14	10:56:40	$NFLX NLOD UNDER 590 WE DUMPPP	0	0	1
2021/12/14	10:56:37	$NFLX must need subs- slashing India prices by 20+%- doubtful they make much/if anything as it is over there...	0	1	1
2021/12/14	10:56:31	@Gotteeth23 what do you think of $nflx?	0	0	1
2021/12/14	10:54:04	$NFLX back under $600. First time in about 10 weeks.	0	4	1
2021/12/14	10:44:19	$NFLX yes it?????s now in the buy zone	0	1	1
2021/12/14	10:43:27	added more $NFLX with $SPY dumping	0	0	2
2021/12/14	10:22:43	$NFLX LFGGG	0	0	1
2021/12/14	10:22:39	Got out of my $NFLX spread for +$300	0	1	1
2021/12/14	10:21:55	@STXRBOY999 wb $nflx	0	0	1
2021/12/14	10:20:18	$NFLX NLOD watch 593 to hold under	0	0	1
2021/12/14	10:19:00	added $NFLX 580p higher risk here but great reward	0	0	1
2021/12/14	10:08:26	$NFLX sees 4 bullish options orders worth $124,144. On the flipside, NFLX sees 0 bearish options orders worth $0. NFLX's overall statistics show 1,300 calls worth $2,632,202. On the other side, we have 2,474 puts worth $6,352,337. 10:08 AM ET	0	0	1
2021/12/14	10:08:16	$NFLX Statistics as of 10:08 AM ET Order Count: - Puts: 2,467 - Calls: 1,299 Volume: - Puts: 6,372 - Calls: 4,520 Premium: - Puts: $6,345,265 - Calls: $2,632,150 Put/Call: - Order Ratio: 189.92% - Volume Ratio: 140.97% - Premium Ratio: 241.07%	0	0	1
2021/12/14	10:03:52	With all the talk of #inflation, what #stocks do you think are inflation proof? $AAPL? $TSLA? $NFLX? #investing #investment #investor #stocks #StockMarket #StocksToBuy	0	0	3
2021/12/14	9:42:32	$NFLX sees 1 bullish options orders worth $17,622. On the flipside, NFLX sees 0 bearish options orders worth $0. NFLX's overall statistics show 475 calls worth $739,381. On the other side, we have 902 puts worth $2,696,147. 9:42 AM ET	0	0	1
2021/12/14	9:42:23	$NFLX Statistics as of 9:42 AM ET Order Count: - Puts: 888 - Calls: 473 Volume: - Puts: 2,390 - Calls: 1,683 Premium: - Puts: $2,669,071 - Calls: $733,559 Put/Call: - Order Ratio: 187.74% - Volume Ratio: 142.01% - Premium Ratio: 363.85%	0	0	1
2021/12/14	9:37:04	96M visited the luxury cinemas (53M at PVR and 43M at Inox). For 4 members on average, in a typical Indian urban family, $NFLX 's lowest pricing Rs.149/month is lower than the average ticket price/mo/user compared with the cheapest, the lowest grade cinemas in the country.	0	17	1
2021/12/14	9:37:03	Streaming usage is still in its very nascent stages. Most people are starting with AVOD, Prime, Hotstar, etc. and just beginning to get the taste of streaming at home. Price cuts accelerate the adoption of $NFLX 's service as it's considered more "expensive &amp; aspirational".	0	12	1
2021/12/14	9:37:00	$NFLX with its price cuts in India - a country with growing population and income but still &lt;$2,000 GDP per capita - is trying to go for a massive scale that will help it influence the pop culture and embed into people's lives as a consumer staple.	0	12	1
2021/12/14	9:36:59	Quick Sparse Thoughts on $NFLX Price Cuts Thread	3	34	1
2021/12/14	9:11:43	Netflix $NFLX is reportedly lowering the price of its monthly subscription in India by up to 60% according to MoneyControl	3	25	1
2021/12/14	9:02:57	$NFLX Netflix Cuts India Prices in Struggle for Biggest Foreign Market	0	1	1
2021/12/14	8:57:12	@MasaSonCap Wait for $viac to outshine $nflx the issue is that $viac stock price is so heavily manipulated	0	0	3
2021/12/14	8:54:03	Tuesday's Trade Plan?????? $NFLX back into 600. If NFLX fails to hold 600 then it can pull back into 593 and 582. Over 607 can test 610, 613. $TSLA if it fails to reclaim 950 and breaks under 945 it can set up for a move into 934, 915 then its 900. Needs back through 975 for 1k.	1	12	2
2021/12/14	8:40:43	I?????ll be adding every dip till take off! Have the powder ready ?????????????????????? $NFLX	0	0	1
2021/12/14	8:35:24	@ICoptionstrade Please look at $NFLX - fee cut for subscription in India? is it gonna flush	0	0	1
2021/12/14	8:34:20	@robinivski $NFLX may drop significantly in the short term but them betting on games and investing heavily reminds me when they want to move from shipping DVDs to streaming online and on phones. At the time, the valuation is rich and the stock tumbled 70% due to uncertainty. Hope it happens	0	0	1
2021/12/14	8:09:49	$NFLX once wrote in its shareholder letter: "High yield has rarely seen an equity cushion so thick". Which makes me wonder what an equity cushion is really worth when the value of the equity cushion is in the equity cushion itself.	0	0	1
2021/12/14	8:03:59	I'm the first to agree that Netflix is a great company but I expected deeper insights from the big shots discussing their bullish take. Like, isn't the business model about the equity cushion, allowing $NFLX to use cheap tech investment money to fund the expensive film industry	0	1	1
2021/12/14	7:59:23	By the way, if I'm not mistaken the $NFLX buyback program already got scaled back from nearly 500M in Q2 to around 80M in Q3. Another point that bulls tend to ignore is that Netflix Originals does not mean that Netflix owns the content.	0	1	1
2021/12/14	7:59:15	It's a difficult one. There are plenty of #neversell guys that it works out for just fine? The early $NFLX, $TSLA, $AMZN whatever owners who could hold through?	0	1	3
2021/12/14	7:54:20	I'd love to hear them explain what value there is for investors in buying back your own stock at a $250B+ valuation when last quarter's operational cash flow was just $83M. Without numbers the $NFLX bull case isn't any better than "Everybody loves popcorn. Let's buy AMC"	0	1	1
2021/12/14	7:43:14	Don't want to defend the $AMC boys but while listening to some podcasts discussing $NFLX last weekend for some DDs on my boldest bearish position, it struck me that although they talk more sophisticated, many of the respected names on fintwit rely as much on their gut as the apes	0	7	2
2021/12/14	6:47:12	Netflix cuts India subscription prices to win subscribers, Variety says $NFLX $AMZN	0	0	2
2021/12/14	6:46:00	Netflix cuts India subscription prices to win subscribers, Variety says $NFLX $AMZN	0	0	2
2021/12/14	6:44:28	Netflix cuts India subscription prices to win subscribers, Variety says $NFLX $AMZN	0	1	2
2021/12/14	5:48:44	$NFLX Netflix slashed on Tuesday the prices of its streaming services in India, for the first time since launching five years ago in the South Asian nation, as it moves to better compete with fierce rivals Disney and Amazon The streaming giant cut prices by 60%. ^	0	0	1
2021/12/14	3:38:11	Netflix slashed on Tuesday the prices of its streaming services in India, for the first time since launching five years ago in the South Asian nation, as it moves to better compete with fierce rivals Disney and Amazon The streaming giant cut prices by 60%. $NFLX $DIS $AMZN	0	0	3
2021/12/14	3:37:29	Netflix slashed on Tuesday the prices of its streaming services in India, for the first time since launching five years ago in the South Asian nation, as it moves to better compete with fierce rivals Disney and Amazon The streaming giant cut prices by 60%. $NFLX $DIS $AMZN	23	97	3
2021/12/14	0:40:00	@ecommerceshares $nflx should buy Valve, but its not for sale	0	0	1
2021/12/13	22:29:28	$NFLX day trade plan: break below 599 with test for resistance at/below that 599 level (entry) it can see 585-589 fast (exit) #daytradeidea ????	0	0	1
2021/12/13	22:28:17	$NFLX day trade plan: break below 599 with test for resistance at/below that 599 level (entry) it can see 585-589 fast (exit) #daytradeidea	0	0	1
2021/12/13	22:28:13	@MasaSonCap wasn't the $NFLX bull thesis that they could always raise rates?	0	1	1
2021/12/13	22:11:04	@plantmath1 I think that $NFLX has the dominant streaming position and $DIS and Hulu are not significant threats. Netflix will return to adding 30 million subscribers per year after the covid ?????pull forward?????. Netflix?????s churn rate of 2.4% is low, showing that Netflix has pricing power as well.	0	0	2
2021/12/13	22:07:30	@Arushyam13 @netflix Retaining customer is top priority &amp; $NFLX want to get customers from $DIS &amp; $AMZN The same strategy they can apply in developed markets to get their subscriber growth higher	0	1	3
2021/12/13	21:52:55	@jmgtrades $NFLX $599.50 key support, $605.78 $610.39 $616.84 $619.61, this can move, ATR is $17+ ????????????	0	1	1
2021/12/13	20:43:02	@thejoefo Why $DDOG? Just a hedge? Just curious with no liquidity in that spread. Nice play on $NFLX	0	2	2
2021/12/13	18:56:54	@MasaSonCap @AlanSoclof @GreenMonsterah But yea... linear exposure is a big problem. I don't think consensus estimates appropriately reflect the step-up in sports rights cost 2023+... $VIAC wants to become $NFLX that is great, but they are also going to have the FCF profile of $NFLX too.	1	4	3
2021/12/13	17:15:31	@BoaTrading $NFLX	0	2	1
2021/12/13	16:25:23	#Netflix $NFLX is currently making a live action adaptation of "Mega Man" according to IGN	0	0	1
2021/12/13	16:21:22	$NFLX Below Avg Volume Daily appearances since 2010: 146 Close 5 days later ??: Avg: 1.55 SD: 20.64 Worst: -63.51 Best: 63.00 10 days later: Avg: 2.16 SD: 31.05 Worst: -79.89 Best: 68.31 30 days later: Avg: 24.13 SD: 41.45 Worst: -66.78 Best: 104.45	0	0	1
2021/12/13	16:03:38	Netflix $NFLX is currently making a live action adaptation of "Mega Man" according to IGN	2	26	1
2021/12/13	16:01:47	'Mega Man' film in development at Netflix, IGN says $CCOEY $NFLX	0	0	2
2021/12/13	16:01:32	'Mega Man' film in development at Netflix, IGN says $CCOEY $NFLX	0	0	2
2021/12/13	15:58:45	@ecommerceshares Btw I?????m not arguing $ATVI won?????t get acquired by someone. Totally possible. Just think $NFLX doing their biggest ever deal in a category they barely know + then executing biz model transition across numerous franchises (+ dealing w possible culture issues) is too much to ask	0	1	2
2021/12/13	15:58:28	'Mega Man' film in development at Netflix, IGN says $CCOEY $NFLX	0	0	2
2021/12/13	15:52:14	@ecommerceshares This would be 10x the size of Bethesda though, smaller buyer w no expertise in gaming. $NFLX sub penetration is high, so if it?????s included there?????s lot of revenue cannibalization. Not saying it?????s impossible, just lot of execution risk + potential major distraction	0	1	1
2021/12/13	15:32:27	@ecommerceshares Agree re opportunity for gaming M&amp;A broadly. But not clear how $ATVI model could be merged into $NFLX. They would have to wipe most of $ATVI?????s monetization + fold into subscription? Maybe ok for small deal, but not 25% of market cap	0	1	2
2021/12/13	15:30:13	$NFLX I mean not bad if you are long. Held up decent today! Even if we saw $560 and everything crashes this will be $700+ by 2023. Play the long game and you will be a winner ????	0	1	1
2021/12/13	15:14:24	$NFLX sees 6 bullish options orders worth $3,475,895. On the flipside, NFLX sees 12 bearish options orders worth $2,168,843. NFLX's overall statistics show 6,482 calls worth $19,817,222. On the other side, we have 6,761 puts worth $24,094,289. 3:14 PM ET	0	0	1
2021/12/13	15:14:16	$NFLX Statistics as of 3:14 PM ET Order Count: - Puts: 6,760 - Calls: 6,480 Volume: - Puts: 19,947 - Calls: 18,722 Premium: - Puts: $24,093,849 - Calls: $19,816,376 Put/Call: - Order Ratio: 104.32% - Volume Ratio: 106.54% - Premium Ratio: 121.59%	0	0	1
2021/12/13	15:04:35	Watching $NFLX at the 600 level here.	0	0	1
2021/12/13	15:03:27	$NFLX 17Dec $630 calls $1.50 ????????	0	1	1
2021/12/13	14:52:51	@trijoey @johnscharts @Striff17 @Ed_Hale @pawan1234o @VijayBhallaMCC @Btrader_x Congrats Joey on $BBY $NFLX Puts!	0	1	2
2021/12/13	14:09:36	$FWONK &amp; $NFLX are fools if they?????re not working on a 20 x 1 hour series summarising the last 20 championship battles with quality clips, analysis, interviews - the new fans need context for teams, drivers, tracks, rules etc - would be cheap to make ????content @F1 @netflix ????????	0	0	2
2021/12/13	13:21:38	Continue to add $IONQ. Absolute gift. Still own my $NFLX @ $7 and $AMZN @ $100. Same opportunity.	0	3	3
2021/12/13	13:06:00	$NFLX GAIN all out ITM	0	0	1
2021/12/13	13:04:45	And $nflx off 600?????	0	0	1
2021/12/13	13:03:49	$NFLX GAIN trimming	0	0	1
2021/12/13	12:30:01	#inside60 $DIA $NFLX	0	1	2
2021/12/13	12:10:32	$NFLX Dec 17 605c	0	0	1
2021/12/13	11:58:49	@makeitjain_ @WiijiiInvest Not just search(which can be considered the best business of all time), but also all the side ventures. Just look at youtube, which will eclipse $NFLX in revenue this year(all without spending a cent of content).	0	2	1
2021/12/13	11:54:28	$NFLX NEW LOW IS $599.52 ????????	0	0	1
2021/12/13	11:54:00	Today is December 13 Monday $NFLX NEW LOW IS $599.52 ???????? BOOOOOOOOMMMM!!! SHAKA LAKA!!! Look how Long that took!	0	0	1
2021/12/13	11:47:40	@michaelpatron0 Kinda wild how $NFLX doesn?????t do something similar?????eg. You see a character wearing a show specific hoodie, get an option to purchase it in the 15 seconds between episodes- they already have your CC+ address. Could be seamless.	0	2	1
2021/12/13	10:34:32	The success of ?????Squid Game????? illustrates the potential of foreign language movies in U.S. markets, an area that #Netflix is ahead of the other streaming services in. My bet is, the next global hit will most likely come from $NFLX	0	3	1
2021/12/13	10:24:51	$NFLX literally flooring hahahaha CMON	0	1	1
2021/12/13	10:23:27	$nflx target to the downside is 597	0	0	1
2021/12/13	10:09:10	$NFLX $583 Gold target on tap looks like IMO.....we'll see	0	0	1
2021/12/13	10:08:18	$NFLX sees 0 bullish options orders worth $0. On the flipside, NFLX sees 5 bearish options orders worth $219,246. NFLX's overall statistics show 1,383 calls worth $3,069,835. On the other side, we have 1,671 puts worth $4,075,572. 10:08 AM ET	0	0	1
2021/12/13	10:08:08	$NFLX Statistics as of 10:08 AM ET Order Count: - Puts: 1,638 - Calls: 1,379 Volume: - Puts: 5,054 - Calls: 3,515 Premium: - Puts: $4,056,834 - Calls: $3,067,454 Put/Call: - Order Ratio: 118.78% - Volume Ratio: 143.78% - Premium Ratio: 132.25%	0	0	1
2021/12/13	9:43:22	$NFLX sees 0 bullish options orders worth $0. On the flipside, NFLX sees 3 bearish options orders worth $119,600. NFLX's overall statistics show 509 calls worth $1,051,070. On the other side, we have 436 puts worth $1,909,676. 9:43 AM ET	0	0	1
2021/12/13	9:43:14	$NFLX Statistics as of 9:43 AM ET Order Count: - Puts: 430 - Calls: 488 Volume: - Puts: 2,108 - Calls: 1,492 Premium: - Puts: $1,885,755 - Calls: $866,654 Put/Call: - Order Ratio: 88.11% - Volume Ratio: 141.29% - Premium Ratio: 217.59%	0	0	1
2021/12/13	9:42:12	Entered in slightly for 620/615 $NFLX put spread 12/17	0	0	1
2021/12/13	9:30:21	$NFLX the pullback from the peak reached the short term extreme area at $621- $587 area from where reaction higher took place last week #Elliottwave #Trading #Netflix	0	0	1
2021/12/13	9:11:28	Play I?????m thinking about right now is short $NFLX . Would love to pair it with a long the other way. For long I?????m thinking $DDOG or $WMT	0	0	3
2021/12/13	9:03:38	$SNOW if market supports can go to $400 and $ABNB $200-$205 both this week. For downside, watch $NFLX as it can see sub $580 potentially	0	0	3
2021/12/13	8:57:21	The $NFLX stock price is #Trending strongly #bearish. It is down -10.4% over 1 month. YTD it is up +13.12% so the returns are much lower than the #SP500 Rating: Bad	0	0	1
2021/12/13	8:08:49	@CompoundTheGains I am telling the same but I am alone for me... $cidm looks like $NFLX junior ???	0	3	2
2021/12/13	8:04:19	Scanner #stocks @ 12/13/2021 5:04 AM PST TF: 1 hr ???? Buy: 1/108 $NFLX @ 615.91 ???? Sell: 0/108 #Money #Trading #Economy	0	0	1
2021/12/13	7:15:30	of the most risky stocks on market these days. If you want to invest in ?????streaming?????, you need independence. You need content ownership BY the platform itself. So you could prefer $NFLX for example. Ownership of content will scale. But lending, or paying high fees to major	0	0	1
2021/12/13	5:23:11	$NFLX I would love this above 645 again before the new year.. ???? #cryptocurrecy #RecvProfit	0	0	1
2021/12/13	5:17:36	$NFLX Buying NFLX at the weekly 21ema	0	0	1
2021/12/13	4:27:40	Agree or disagree with what went down at #AbuDhabiGP, there's one indisputable fact. #F1 is now back on the radar, and $NFLX is very well positioned to reap the benefits.	0	3	1
2021/12/13	1:17:51	Very excited for @1883Official and season 2 of @witchernetflix coming this week. Best of luck to $VIAC and $NFLX on these highly anticipated premiers.	0	6	2
2021/12/12	23:11:14	In between NOW and 2022-12-09 ,highest CLOSE price peak for $NFLX will be 1882.03128 which is 207.69% PROFIT #nflx #passion	0	0	1
2021/12/12	23:11:13	$NFLX 2021-12-10 , CLOSE PRICE = 611.659973 #nflx #pips	0	0	1
2021/12/12	22:17:08	@petershk @Post_Market Remote fitness is no less a fad than remote video streaming. And the moat is not connected devices but content. Like $NFLX, $PTON can produce content cheaper per user than the competition.	0	1	2
2021/12/12	21:31:43	The friction between sitting on couch &amp; watching $NFLX is very low &amp; less energy consuming then one sitting &amp; exercising using their $PTON bike. Extrapolating using excel is very easy to make a bull thesis about $PTON What the excel doesn?????t capture is the human side - behavior!	0	3	3
2021/12/12	20:32:37	@hms1759 @lukemulks regulations proceeds adoption the big players arent even here yet this is pre 2000 $aapl $amzn prevailed $nflx spawned after 2002 we are so early this speculation wont last forever crypto = dot com bubble no one knows whats really going to be here in 10 years	0	1	3
2021/12/12	17:25:52	@TAbbate2 @thaddeus_hatter This loosing $ is the same played out argument I?????ve heard about $NFLX for the last decade. It takes time for MRR to reach profitability. $PTON CAC is front loaded into into the hardware sale. How much on average do SaaS companies spend on CAC? And how long is the payback?	0	0	2
2021/12/12	15:58:56	@stlinvestor @BahamaBen9 Yeah and their gross profit margin % is half of Peloton given content creation is much more expensive for $NFLX????? so disagree	0	1	1
2021/12/12	15:37:30	???? SHORT level on $NFLX at 628.07 - stop at $633.32 #trading #daytrading #swingtrading #stocktrading #tradingsignals #nflx #investing	0	0	1
2021/12/12	15:11:23	@F1 @Max33Verstappen Also buying calls for $NFLX, those bastards are ??????????with the next #DriveToSurvive season.	0	0	1
2021/12/12	14:25:43	@F1 Long $NFLX...????????????????????	0	0	1
2021/12/12	12:53:24	@JoePompliano Long $NFLX. I bet stock is up 4% on Monday.	0	0	1
2021/12/12	12:51:08	@YushTrades $NFLX ??????	0	0	1
2021/12/12	12:32:38	Sunday morning thoughts - how will $SPOT, $NFLX and $DIS impact the metaverse? Content is king and these platforms hold mega brands.	0	1	3
2021/12/12	11:46:28	@rachels_44 $NFLX	0	1	1
2021/12/12	11:44:00	@unusual_whales $nflx please	0	0	1
2021/12/12	10:43:23	@FrankYanWang I don?????t know, Frank. Taking profits along the way is how a $1,000 investment in $NFLX or $AMZN never reaches its max potential. I think it?????s important to learn the rules of GROWTH investing if you want to be a growth investor vs. value vs. trader. Here are rules c/o @DavidGFool	0	9	2
2021/12/12	10:30:34	@TicTocTick Bought at $85 and will add on dips, it will trade $500 once they figure out how to take out $NFLX	0	0	1
2021/12/12	10:04:35	@JonErlichman $NFLX has taken over Hollywood and has proved that a 100+ years industry doesn't have to be the winner.	0	0	1
2021/12/12	9:42:42	$NFLX Netflix, Inc.: 1 Year Prediction 649.84, Potential -4.0%, #NFLX	0	0	1
2021/12/12	3:35:53	$NFLX the pullback from the peak reached the short term extreme area at $621- $587 area from where reaction higher took place #Elliottwave #Trading #Netflix	0	0	1
2021/12/12	3:29:02	@youngbloodcap @BradoCapital @boringtreecap @AnalystEgg I agree 100%. Just wanted clarity. It?????s all about buying future FCF cheaper/fairly today. Trajectory is more important. I?????ve been investing in such companies in India. Including sustainability of the growth and FCF, this has been my thesis for $NFLX and $DIS ?????peaked????? thesis too.	1	1	2
2021/12/11	18:38:57	@rsandler21969 @liensofnewyork Smells so much like $NFLX post qwikster debacle. If tread + intl get any reasonable traction this has big potential. Unfort no Reed at the helm though.	0	5	1
2021/12/11	18:27:41	@Cokedupoptions @hardmoneymag Wise, $nflx will never catch on...all the cool kids are into shadow boxes that you make with a flashlight and your hands.	0	3	1
2021/12/11	18:25:09	In between NOW and 2022-12-09 ,highest CLOSE price peak for $NFLX will be 1882.03128 which is 207.69% PROFIT #nflx #stockstowatch	1	1	1
2021/12/11	18:25:08	$NFLX 2021-12-10 , CLOSE PRICE = 611.659973 #nflx #Stocks	0	0	1
2021/12/11	15:00:09	The first stock I ever bought was $NFLX at $.65.. I think I sold it at a loss.. smh	0	0	1
2021/12/11	13:06:46	@vijay9933 It's only because @MasaSonCap a few years ago trolled me when I was down a little on $NFLX.	1	3	1
2021/12/11	12:21:49	@JerryCap What do $nflx movies gross opening weekend oh wait is it $0?	0	7	1
2021/12/11	10:55:17	@JeffNL214 Analysts think the divy will be 4% - 5%, which is still pretty nice, still a profitable company, plus the ?????free????? shares of WarnerDiscovery, which wants to take on $NFLX as a streaming king?????.	0	2	1
2021/12/11	9:59:03	@LongHillRoadCap $PL $DIS $NFLX	0	0	3
2021/12/11	5:12:46	#THEALPINIST A documentary Is an absolute Must watch. $NFLX	0	1	1
2021/12/11	4:46:22	$NFLX #Unforgivable Watch anything else unless you thought Bird Box Was good, which it was not. What's the last original "Film" Netflix Had that was memorable.	1	0	1
2021/12/11	1:39:01	If log4j has taught us anything, it?????s that $NFLX, $GOOG, $AAPL went up 0.37%, 0.38% and 2.80% respectively.	1	0	3
2021/12/11	1:33:27	Just finished Licorice Pizza????? have to say, I think $NFLX wins it this year with Power of the Dog. PTA at his best, but less edge????? at this point a requirement. Belfast still on the viewing list. Will flesh out this take a bit more in the coming weeks.	0	7	1
2021/12/10	22:36:17	@Honeydew0101 Hellbound on $NFLX	0	1	1
2021/12/10	22:23:21	@VCBrags A big institution short operative. Spreads false information about $AAPL $MSFT $NFLX	0	3	3
2021/12/10	19:40:05	TICKER: $NFLX SIZE: 316,525 PRICE: $611.66 TIME: 16:00:00 AMOUNT: $193,605,682	0	0	1
2021/12/10	19:14:37	Scanner #stocks @ 12/10/2021 4:14 PM PST TF: 1 hr ???? Buy: 0/108 ???? Sell: 1/108 $NFLX @ 610.63 #Money #StockTrading #Wallstreet	0	0	1
2021/12/10	18:47:21	I?????m still uncomfortable and very offended by the fact that @JerrySeinfeld ?????s Comedians in Cars Is getting * blipped * on $NFLX	0	0	1
2021/12/10	18:17:36	Scanner #stocks @ 12/10/2021 3:17 PM PST TF: 1 hr ???? Buy: 1/108 $NFLX @ 610.63 ???? Sell: 0/108 #Money #StockTrading #Wallstreet	0	0	1
2021/12/10	16:21:09	$NFLX Below Avg Volume Daily appearances since 2010: 146 Close 5 days later ??: Avg: 1.54 SD: 20.65 Worst: -63.51 Best: 63.00 10 days later: Avg: 2.72 SD: 30.66 Worst: -79.89 Best: 68.31 30 days later: Avg: 23.79 SD: 41.47 Worst: -66.78 Best: 104.45	0	0	1
2021/12/10	15:12:39	$NFLX looks to be poised for a reversal sitting around weekly support and trend line. $AAPL (I was dead wrong yesterday) looking like $180 is inevitable with this volume.	1	1	2
2021/12/10	15:11:34	$NFLX sees 102 bullish options orders worth $7,016,717. On the flipside, NFLX sees 166 bearish options orders worth $11,378,780. NFLX's overall statistics show 6,305 calls worth $19,422,233. On the other side, we have 6,105 puts worth $24,729,042. 3:11 PM ET	2	1	1
2021/12/10	15:11:26	$NFLX Statistics as of 3:11 PM ET Order Count: - Puts: 6,104 - Calls: 6,303 Volume: - Puts: 22,137 - Calls: 22,022 Premium: - Puts: $24,728,357 - Calls: $19,418,799 Put/Call: - Order Ratio: 96.84% - Volume Ratio: 100.52% - Premium Ratio: 127.34%	1	0	1
2021/12/10	13:43:27	$pton How can that big screen not interact with the tread. Increase the speed, move the incline. They r afraid to get sued? "The speed increased and I wasn't ready" Tv is all it is. $nflx could squash them easily launching fitness. Half the price and we can watch movies at night	0	0	2
2021/12/10	12:27:37	$nflx off the .618 and green ??????	0	0	1
2021/12/10	12:07:43	#Netflix $NFLX said it will not be making a second season of its "Cowboy Bebop" live-action adapation	0	0	1
2021/12/10	11:25:47	He pillado 9 de Netflix $NFLX a $606,98. Buy &amp; Pray ????	3	43	1
2021/12/10	11:24:00	$NFLX: Let's try this one more time. Bot 415 calls @ .32	0	0	1
2021/12/10	11:17:13	$DIS will beat $NFLX in streaming next year. Just a matter of time.	0	1	2
2021/12/10	11:11:31	I truly believe the tank job in $UPST is similar to the massive $NFLX tank from $350 to $50 almost a decade ago. Then Icahn jumped in cheap and it became one of his most successful plays. If $UPST gets back down to $50 in the next few weeks (or much lower) - that's the entry.	0	2	3
2021/12/10	10:58:55	BLOCK 176 $NFLX 06/17/22 $550 puts for $34.00 Spot: $609.20 Volume: 175 OI: 1,402 IV: 36.11% Premium: $598.4k Sector: Communication Services	0	1	1
2021/12/10	10:53:13	$NFLX : Geez .... I walked away from my screen to make coffee. Reminder to self: Buy instant coffee	1	6	1
2021/12/10	10:53:07	$NFLX 12/10 $610P $1.50 - $3.00 (100%) ???? *scalp*	1	0	1
2021/12/10	10:46:47	$NFLX weak?????	0	0	1
2021/12/10	10:42:08	$NFLX $MSFT paid ???????????????????? have a great Friday everyone	0	1	2
2021/12/10	10:40:29	$NFLX : Bot 615 calls @ 1.16 TIGHT LEASH	0	2	1
2021/12/10	10:24:48	I love going to the movie yet I think cinemas are a thing of the past (regardless of COVID). Most people don't have the attention span for a 2 hour movie anymore. Then there is $NFLX, the metaverse and cheap big TVs. $AMC has no working business model anymore. Unfortunatley.	0	1	2
2021/12/10	10:17:16	$NFLX sees 66 bullish options orders worth $4,074,700. On the flipside, NFLX sees 91 bearish options orders worth $2,870,232. NFLX's overall statistics show 1,616 calls worth $5,063,311. On the other side, we have 1,756 puts worth $4,271,883. 10:17 AM ET	0	0	1
2021/12/10	10:17:10	$NFLX Statistics as of 10:17 AM ET Order Count: - Puts: 1,748 - Calls: 1,592 Volume: - Puts: 6,173 - Calls: 6,584 Premium: - Puts: $4,263,985 - Calls: $5,053,806 Put/Call: - Order Ratio: 109.80% - Volume Ratio: 93.76% - Premium Ratio: 84.37%	0	0	1
2021/12/10	8:59:10	@CNBC and here, how's @DanielTNiles doing on the $NFLX short?	0	0	1
2021/12/10	8:52:02	If you want to buy $NFLX shares, but can't afford $616 to buy one share. You can invest $100 instead and buy just a little bit of that one share. With fractional shares, you still own a portion of the company.	1	9	1
2021/12/10	7:13:35	$T $NFLX	0	0	2
2021/12/10	6:26:56	@FromValue Counter-positioning can be a great moat from day 1. Business model innovation can be just as disruptive as technological innovation Just ask $NFLX	1	41	1
2021/12/10	5:32:26	$IINN code blue cause they need O2 $NFLX	0	0	2
2021/12/9	22:57:10	@LKROneEight @elonmusk Sooooo buy $NFLX? ????????	0	0	1
2021/12/9	22:31:24	@Jay333N @HonestInvesting Yes. But there?????s opportunity cost in investing. When it comes to streaming, why own middlemen? $NFLX $DIS are IP monopolies, which I believe are on their way to 1 billion+ subs and have massive pricing power. $ROKU might be a good business. But a large moat? Absolutely not.	0	0	3
2021/12/9	22:16:33	@Jay333N @HonestInvesting Competing against beloved monopolies with enormous resources and tech prowess is risky, imho. I like companies that dominate markets so they can reap enormous future cash flow. That includes IP monopolies $DIS $NFLX. Why own middlemen when you can own the IP monopolies?	0	1	2
2021/12/9	22:03:38	@unusual_whales @elonmusk All I?????m hearing is unusual call volume in $NFLX!	0	0	1
2021/12/9	21:52:08	@HonestInvesting No, I don?????t think so. I think streaming will replace linear TV entirely. I also think $NFLX and $DIS are on their way to 1 billion+ LT subs. So, imho, I?????d rather own IP monopolies in 1/2 inning of sub growth and massive pricing power. It?????s a contraction view, which is good imho.	0	2	2
2021/12/9	21:07:30	@joshelman The weekly drop is the superior way to release content. The binge only leaves your customer wanting more and your costs being 6x as expensive. Not advice on $nflx	0	1	1
2021/12/9	20:28:11	@MrsT106 @YouTube $nflx bullish	0	0	1
2021/12/9	20:26:07	$NFLX day trade plan: break above 630.5 with test for support at/above that 630.5 (entry) it can see 638-641.5 fast (exit) break below 610 with test for resistance at/below that 610 (entry) it can see 599-602.5 fast (exit) #daytradeidea	0	0	1
2021/12/9	19:39:12	$NFLX	0	0	1
2021/12/9	19:18:15	Trade Journal: OVERTRADING. why you enter a call when you could?????ve just sat on your hands? And then you enter again to revenge trade. Just stop! $NFLX gone wrong #tradejournal #learning	0	0	1
2021/12/9	17:12:36	All the big cap, FAANG, names acted very well in today's session and fell less than 1% except $NFLX. But $TSLA fell by 6%. What was that about? Somebody knows something.	0	0	2
2021/12/9	17:06:36	@GavinSBaker Where is $FB and $NFLX?	0	1	2
2021/12/9	17:06:28	Possible results for 12/9 if you waited for confirmation on the trigger and got the whole move $NFLX 605P | 0.65 -&gt; 2.42 | 272% $SQ 180P | 0.20-&gt; 0.90 | 350% $SNAP 55C | 0.30 -&gt; 0.89 | 196% CALLS off the PUT trigger	0	7	3
2021/12/9	17:01:38	@FiSavvyDad $NFLX	0	0	1
2021/12/9	16:55:21	@WOLF_Financial @UnhedgedApp Any thoughts on $DLO? Recent IPO Now past lockup expiration Triple digit revenue growth 150-170% NRR 38% EBITDA margins 35% net income margins continuing to add new regions/currencies landing customers like $MSFT and $NFLX to help with payments in emerging markets	0	10	3
2021/12/9	16:21:01	$NFLX Below Avg Volume Daily appearances since 2010: 147 Close 5 days later ??: Avg: 1.64 SD: 20.61 Worst: -63.51 Best: 63.00 10 days later: Avg: 3.21 SD: 30.32 Worst: -79.89 Best: 68.31 30 days later: Avg: 24.29 SD: 40.81 Worst: -66.78 Best: 104.45	0	0	1
2021/12/9	16:06:11	$NFLX Transcend the normal into another dimension	0	0	1
2021/12/9	15:20:05	$NFLX 8 min max	0	0	1
2021/12/9	15:19:31	$NFLX sees 6 bullish options orders worth $330,178. On the flipside, NFLX sees 16 bearish options orders worth $2,389,379. NFLX's overall statistics show 6,613 calls worth $14,705,083. On the other side, we have 6,368 puts worth $15,027,277. 3:19 PM ET	0	0	1
2021/12/9	15:19:23	$NFLX Statistics as of 3:19 PM ET Order Count: - Puts: 6,365 - Calls: 6,613 Volume: - Puts: 19,320 - Calls: 17,756 Premium: - Puts: $15,026,070 - Calls: $14,705,083 Put/Call: - Order Ratio: 96.25% - Volume Ratio: 108.81% - Premium Ratio: 102.18%	0	0	1
2021/12/9	14:25:39	@howardlindzon $NFLX	0	0	1
2021/12/9	14:01:14	Me: Voraciously defends $NFLX long term moat and why their content strategy is unbeatable Also Me: Complains A LOT about the lack of Christmas movies	0	4	1
2021/12/9	13:46:30	$V strong all day. Headlines of an $AMZN do over. $NFLX weak all day: viewership in its original content plummeting. @KellyCNBC	0	1	3
2021/12/9	13:39:01	$NFLX has launched 'Tudum,' the official companion site to the streaming giant. #tudum	0	0	1
2021/12/9	12:10:16	$NFLX hey man come up visit the fam	0	0	1
2021/12/9	12:03:55	$NFLX has launched 'Tudum,' the official companion site to the streaming giant	1	20	1
2021/12/9	11:47:15	$ENSC $NFLX do you know where I am	0	0	2
2021/12/9	11:45:36	$NFLX $ENSC hey do you know where the $EFOI points are?	0	0	3
2021/12/9	11:23:56	$NFLX Netflix?????s original movies have been drawing even less viewership than original series, though MoffettNathanson said the company?????s films could help provide incremental new subscribers in mature markets.	0	0	1
2021/12/9	11:22:31	$NFLX Netflix originals suffer sharp viewership drop after initial surge	0	0	1
2021/12/9	11:04:07	BLOCK 800 $NFLX 02/18/22 $525 puts for $9.50 Spot: $617.53 Volume: 801 OI: 29 IV: 39.91% Premium: $760.0k Sector: Communication Services	0	1	1
2021/12/9	11:02:52	as the $NFLX	0	0	1
2021/12/9	10:56:09	$NFLX $SQ	0	0	2
2021/12/9	10:45:07	$NFLX Jan 2024 Puts are expensive but I like them, It could go under $200 by then. $VIAC Jan 2024 Calls are so cheap and we could see it run back up to $100 again in 2022. 1883 is going to be huge!!	0	0	2
2021/12/9	10:26:30	$NFLX 615 puts lotto	0	0	1
2021/12/9	10:25:50	$nflx dumpset dive. interesting	0	0	1
2021/12/9	10:12:11	$nflx cover remainder of short (300) @ 619.78!	0	1	1
2021/12/9	10:09:12	$NFLX sees 2 bullish options orders worth $29,600. On the flipside, NFLX sees 0 bearish options orders worth $0. NFLX's overall statistics show 2,073 calls worth $5,633,423. On the other side, we have 1,569 puts worth $2,317,989. 10:08 AM ET	0	0	1
2021/12/9	10:09:05	$NFLX Statistics as of 10:08 AM ET Order Count: - Puts: 1,557 - Calls: 2,050 Volume: - Puts: 3,962 - Calls: 5,270 Premium: - Puts: $2,302,941 - Calls: $5,569,558 Put/Call: - Order Ratio: 75.95% - Volume Ratio: 75.18% - Premium Ratio: 41.35%	0	0	1
2021/12/9	9:57:30	$nflx cover 1/2 of short (300) @ 621.90; 300 shares remaining!	0	1	1
2021/12/9	9:55:02	$NFLX $ENSC 456 $345	0	0	2
2021/12/9	9:53:21	$NFLX He's here	0	0	1
2021/12/9	9:42:20	$NFLX sees 1 bullish options orders worth $19,300. On the flipside, NFLX sees 0 bearish options orders worth $0. NFLX's overall statistics show 420 calls worth $330,331. On the other side, we have 190 puts worth $815,915. 9:42 AM ET	0	1	1
2021/12/9	9:42:09	$NFLX Statistics as of 9:42 AM ET Order Count: - Puts: 190 - Calls: 411 Volume: - Puts: 613 - Calls: 1,019 Premium: - Puts: $815,915 - Calls: $325,607 Put/Call: - Order Ratio: 46.23% - Volume Ratio: 60.16% - Premium Ratio: 250.58%	0	0	1
2021/12/9	9:33:39	This week #Amazon #Data services taught a painful lesson to companies using it. Complexity and market dominance makes it difficult for companies using the service to back up their data with other providers. The outage that occurred Tuesday affected $NFLX, $DIS, among others.	0	0	2
2021/12/9	8:34:28	$CIDM Is going to reach $100. Mark my words. A similar trend as $NFLX and $AMAZN.	0	1	3
2021/12/9	7:55:40	$NFLX CLOSE OUT, CLOSE OUT	0	0	1
2021/12/9	7:14:30	$ROKU CEO, worked @netflix designing the never released ?????Netflix player????? a physical box streaming device while he was working on his own Co. @Roku When $NFLX CEO decided not to go through with Netflix player????? @Roku CEO spun off his work @ Netflix into the $ROKU we know today	0	0	3
2021/12/9	6:43:53	@JessieChimni @brandonee916 I?????ve benefited from fractional shares, wouldn?????t have been able get in otherwise. $TSLA $APPL $NFLX	1	1	3
2021/12/8	20:32:48	Imho, If $DIS began releasing all new movies DTC: (1) Subs would explode and likely match/surpass $NFLX in short order (2) Price could be raised to ~ $17.99 (or more) in developed counties, easily This is the simple formula to surpass $NFLX. Content is King.	0	2	3
2021/12/8	19:50:31	@0xArch THIS THE SAME AS $AAPL BEING A THREAT TO $NFLX. THIS IS CALLED COMPETITION WHICH DRIVES INNOVATION. IT IS ACTUALLY HEALTHY FOR MARKETS. #Boomer	0	1	2
2021/12/8	19:24:44	12/9 Top 3 $NFLX 640C &gt; $632 | $605P &lt; $623.25 $SQ $200C &gt; $196.85 | $180P &lt; $192.00 $SNAP $55C &gt; $54.15 | $51P &lt; $52.90 Flow: @unusual_whales Breakdowns below	0	20	3
2021/12/8	18:46:30	@LukeWolgram Ideas: -$VMEO / Discord / Reddit jumping in? -Anti trust finally happens, YouTube is spun off -Allowing users to post opens a huge can of moderation worms that $NFLX might not want. $AMZN has some of this w/ its reviews &amp; Twitch	0	1	2
2021/12/8	17:08:24	I would happily pay someone like $NFLX even more for UGC if they nailed the user experience.	0	0	1
2021/12/8	17:08:24	Who has the means to do it? They'll need shareholder support, billions of dollars, great management, and an existing userbase. $NFLX comes to mind. $AMZN could as well if they got more serious about the user experience but trend is similar to Google right now.	0	1	2
2021/12/8	17:05:48	$NFLX lagging, $AMZN lagging on major breakout recoveries. All moving up to top of my list when they awaken from their slumber	0	9	2
2021/12/8	16:21:55	$NFLX Rising Price, Declining Volume Daily appearances since 2010: 81 Close 5 days later ??: Avg: 2.84 SD: 11.92 Worst: -44.01 Best: 59.26 10 days later: Avg: 2.49 SD: 17.11 Worst: -38.09 Best: 76.86 30 days later: Avg: 8.97 SD: 33.53 Worst: -59.29 Best: 103.89	0	0	1
2021/12/8	16:13:32	@OphirGottlieb as big as $nflx is, not many viable options among top 10 os players though.	0	0	1
2021/12/8	15:56:49	$CFVI you also get your smooth brain stereotype $NFLX	0	0	2
2021/12/8	15:13:17	$NFLX sees 3 bullish options orders worth $77,314. On the flipside, NFLX sees 3 bearish options orders worth $619,176. NFLX's overall statistics show 7,940 calls worth $18,594,069. On the other side, we have 3,153 puts worth $8,632,972. 3:13 PM ET	0	0	1
2021/12/8	15:13:09	$NFLX Statistics as of 3:13 PM ET Order Count: - Puts: 3,149 - Calls: 7,938 Volume: - Puts: 9,969 - Calls: 18,875 Premium: - Puts: $8,616,072 - Calls: $18,593,224 Put/Call: - Order Ratio: 39.67% - Volume Ratio: 52.82% - Premium Ratio: 46.34%	0	0	1
2021/12/8	15:09:49	$ROKU will announce in 2022 they will make their own films even tho the ceo said he would not follow $NFLX playbook 4 year ago. Time changes. ???	0	0	2
2021/12/8	15:00:53	Things I'm watching into close for tomorrow: $NFLX (thx @KessInvesting), $MRNA, $TGT (thx @JPATrades)	2	14	3
2021/12/8	14:56:23	$NFLX Strike: 630.00 Expiration: 2022-06-17 Put .NFLX220617P630 Price: 61.49 Size: 1000 Time: 2021-12-08 2:56:23PM Premium: $6,149,000.00	0	0	1
2021/12/8	14:56:23	$NFLX Strike: 575.00 Expiration: 2021-12-17 Put .NFLX211217P575 Price: 1.43 Size: 1000 Time: 2021-12-08 2:56:23PM Premium: $143,000.00	0	0	1
2021/12/8	14:56:23	$NFLX Strike: 630.00 Expiration: 2022-06-17 Call .NFLX220617C630 Price: 64.01 Size: 1000 Time: 2021-12-08 2:56:23PM Premium: $6,401,000.00	0	0	1
2021/12/8	14:56:23	$NFLX Strike: 575.00 Expiration: 2021-12-17 Call .NFLX211217C575 Price: 56.89 Size: 1000 Time: 2021-12-08 2:56:23PM Premium: $5,689,000.00	0	0	1
2021/12/8	14:13:19	$TSM has the craziest base in the entire market. Almost has a $NFLX feel before it went from $520-700.	0	3	2
2021/12/8	14:09:19	@mystockvault @MaxTheComrade @DCMN @rokuone @TheRokuChannel Fair enough. Also, never mind, $NFLX owns it.	0	1	1
2021/12/8	13:55:42	@Allison_Trades @simplertrading very nice read on aapl before it broke out. my target is around 178. then we should see a roll over like $NFLX recently	0	1	1
2021/12/8	13:45:26	$NFLX Let me strap on my lone ranger backpack	0	0	1
2021/12/8	13:43:36	$NFLX i think i soiled my pants	0	0	1
2021/12/8	13:05:06	$NFLX Dec 31st 21 $700 call strike, these could be a good swing, Lagging $ROKU Move today ????	0	0	2
2021/12/8	12:34:53	Torn on these $NFLX calls. I?????m up decent money and may trim. Was hoping for a bit more out of these contracts but don?????t want to get greedy. $SPY	0	0	2
2021/12/8	12:30:00	#inside60 $AMZN $BA $NFLX	0	3	3
2021/12/8	12:28:09	$NFLX it's all optics	0	0	1
2021/12/8	11:27:29	Add $NFLX ???? $700 Call 12/30 SWING ???	0	0	1
2021/12/8	11:10:12	$NFLX option flow multiple strikes. Risk increased in current market	0	1	1
2021/12/8	10:39:32	$nflx pushing first	0	0	1
2021/12/8	10:17:36	I know you have all followed $NFLX and would love to hear your opinion on this article. @SleepwellCap @HedgeyeComm @JerryCap @EntStrategyGuy	0	0	1
2021/12/8	10:08:22	$NFLX sees 1 bullish options orders worth $21,717. On the flipside, NFLX sees 0 bearish options orders worth $0. NFLX's overall statistics show 2,779 calls worth $5,586,943. On the other side, we have 948 puts worth $1,745,919. 10:08 AM ET	0	0	1
2021/12/8	10:08:14	$NFLX Statistics as of 10:08 AM ET Order Count: - Puts: 938 - Calls: 2,769 Volume: - Puts: 2,300 - Calls: 6,161 Premium: - Puts: $1,736,191 - Calls: $5,579,458 Put/Call: - Order Ratio: 33.88% - Volume Ratio: 37.33% - Premium Ratio: 31.12%	0	0	1
2021/12/8	9:56:14	@nbn707 @Qullamaggie The $NFLX chart he shared with the boxes for times it was off of its ATHs in the last 15 years was eye-opening/ really reinforcing for me around this idea.	0	3	1
2021/12/8	9:49:19	$NFLX BOUNCE !!	0	0	1
2021/12/8	9:49:11	What I love about large financial institutions getting involved in crypto services is that they want to stay relevant and be involved for the future. Polar opposite of a Blockbuster / $NFLX situation. Adapt and succeed instead of getting left in the dust!	0	0	1
2021/12/8	9:42:34	$NFLX sees 1 bullish options orders worth $21,717. On the flipside, NFLX sees 0 bearish options orders worth $0. NFLX's overall statistics show 1,243 calls worth $3,372,838. On the other side, we have 289 puts worth $720,114. 9:42 AM ET	0	0	1
2021/12/8	9:42:20	$NFLX Statistics as of 9:42 AM ET Order Count: - Puts: 280 - Calls: 1,229 Volume: - Puts: 670 - Calls: 2,797 Premium: - Puts: $710,534 - Calls: $3,358,075 Put/Call: - Order Ratio: 22.78% - Volume Ratio: 23.95% - Premium Ratio: 21.16%	0	0	1
2021/12/8	9:40:39	$NFLX 640c 12/10 $MSFT 337.5c 12/10 $DIS 152.5c 12/10 I m in these lottos. Stop as per ur risk	0	0	3
2021/12/8	9:25:22	Good morning!???????? Focused List $NFLX $MSFT $PFE Note to Self ????????Be patient ????????Practice cutting as needed, is ok to cut! #trading	0	6	3
2021/12/8	9:04:00	@SamAndCoTrading Entertainment $NFLX And Gadgets $APPL $MSFT	1	1	3
2021/12/8	7:58:29	$NFLX $DIS 2021 - 2025 CAGR 18.74% growth. #streaming	0	0	2
2021/12/8	7:23:54	$NFLX was up $4 earlier, Pfizer reports complete nonsense, about a variant that?????s not even an issue, and now it?????s down $2. Smh. Manipulation is unreal	0	0	1
2021/12/8	5:55:49	$NFLX	0	0	1
2021/12/8	4:38:31	@BornInvestor thinking of cancelling $NFLX	0	1	1
2021/12/8	4:31:50	$NFLX!! 87% and still going.	0	0	1
2021/12/7	23:32:33	@vin_dogg @jablamsky @CasualtyWar Agreed but they both have big drawdowns over the years. But for every $NFLX or $AMZN there?????s probably 100+ stocks that never get back to their all time highs	0	6	2
2021/12/7	23:30:25	@JonahLupton @jablamsky @CasualtyWar But if you catch a $AMZN or $NFLX and hold the draw down it?????s game over ????? but you had to have gone into a coma for that kind of conviction	0	2	2
2021/12/7	22:24:25	It amazes me how we don?????t have an Investing 101 class in a college. It?????s always good to start investing at an early age. The biggest key in investing is ?????Time?????. Investing at early age and in futuristic companies is two key fundamentals. I miss my investment in $TSLA $NFLX $APPL	1	3	3
2021/12/7	22:08:49	@MarketRebels $QQQ $NFLX	0	0	2
2021/12/7	21:05:39	?????Video streaming service @Netflix experienced a 26% drop in traffic after the AWS problems were reported????? $AMZN $NFLX	1	0	2
2021/12/7	19:42:58	@TSDR_Trading $NFLX $APPA	0	0	2
2021/12/7	19:16:20	11/8 watch $SPY calls &gt; 470.4 | puts &lt; 464 $MSFT calls &gt; 336 | puts &lt; 330.12 $NFLX calls &gt; 626.50 | puts &lt; 612.40 going to look for more plays later but It?????s tequila tuesday so I?????m going out for now!	0	9	3
2021/12/7	19:06:09	@permabearXBT @jameslavish I guess it depends on the stock. I?????m pretty happy with $nflx and Priceline from 2013. Never looked at them until I retired.	0	1	1
2021/12/7	18:41:15	@BrianFeroldi I ran a covered call strategy on $NFLX for several months in 2016 that was wildly unprofitable	0	0	1
2021/12/7	18:33:53	If I used stop-loss orders in 2012, I would have sold $NFLX for $9	27	698	1
2021/12/7	16:35:19	Another solid day sticking to my plan. Wasn?????t able to watch the screens all day and these plays would have been much better as day trades rather than scalps but had to secure profits quick. Stick to the strategy. $SPY $NFLX $WMT #optionstrade	0	0	3
2021/12/7	16:32:24	$SFIX How Long Will It Take People to Realize that Stitch Fix is Not an AI Company? They Rely Heavily on Their Stylists (Who Aren't Cheap) and Their Business Model is Basically $NFLX from the early 2000's...	0	2	2
2021/12/7	16:20:59	$NFLX Below Avg Volume Daily appearances since 2010: 148 Close 5 days later ??: Avg: 1.69 SD: 20.55 Worst: -63.51 Best: 63.00 10 days later: Avg: 3.78 SD: 30.02 Worst: -79.89 Best: 68.31 30 days later: Avg: 24.75 SD: 40.66 Worst: -66.78 Best: 104.45	0	0	1
2021/12/7	16:17:51	@Nasimul1978 $NFLX tomorrow $640+... why? Cause FT's follower said so..????????	0	2	1
2021/12/7	16:16:07	@thaddeus_hatter A mega-brand and a mega-platform? That's rare. $AAPL and $TSLA and maybe $NFLX. But is the product really all that good/differentiated? People seem to like it but it's hard for me to see it.	0	0	3
2021/12/7	16:01:31	Swung $NFLX 630 Call Friday expo	0	0	1
2021/12/7	15:41:34	The one subscription I probably will never cancel is $SPOT (no position). Maybe $NFLX, but any savvy internet user can find Netflix?????s entire catalog online easily. I could say the same for Spotify songs being available on Youtube, but who wants to listen to ads every 2 songs?	0	8	2
2021/12/7	15:04:31	$NFLX Netflix, Inc.: 3 Year Prediction 821.91, Potential 20.0%, #NFLX	1	0	1
2021/12/7	15:02:40	Ok guys were swinging this over night $nflx Dec 10th $640 call Current fill price: 2.43	1	1	1
2021/12/7	15:01:04	@ianlopuch That?????s interesting, I own 53 different companies and all besides $NFLX and $BRK pays #Dividends ????	1	1	2
2021/12/7	14:52:46	$NFLX above $638 is the Promise Land	0	0	1
2021/12/7	14:35:45	$NFLX stuck at 627.12.	0	0	1
2021/12/7	14:19:18	@KentsBrokerage Forgot $NFLX	0	0	1
2021/12/7	14:12:45	$NFLX $630?	0	0	1
2021/12/7	14:10:49	@HedgehogPlus I don?????t think $nflx is the buyer but sure why not at the right terms	0	1	1
2021/12/7	14:00:10	$NFLX $700 Call Strike Dec 31st 2021 looks like a a good buy! OI: 204 Current price: $628.52	0	0	1
2021/12/7	13:58:29	@HedgehogPlus $viac is 120% undervalued . $nflx Should buy it	0	1	2
2021/12/7	13:51:08	Spec?????g on a $VIAC buyout again + valuation March 35s $NFLX - still doubt they have balls to engage in real M&amp;A plus Shari?????s crew will never work for these media lightweight wannabes - but they can pay $50B in stock and create $250B overnight $VIAC 50B to 70B overnight	2	6	3
2021/12/7	13:49:46	Wait????? how come nobody is mentioning $NFLX like they haven?????t been going crazy everyday	0	0	1
2021/12/7	13:47:33	$NFLX 635 12/17	0	8	1
2021/12/7	13:43:30	$NFLX : I get a cookie	0	6	1
2021/12/7	13:43:24	$nflx gb 450 eow	0	0	1
2021/12/7	13:39:45	$nflx inside day up	0	0	1
2021/12/7	13:30:47	$NFLX wants more....	0	0	1
2021/12/7	13:26:45	$nflx add 150 to short (600) @ 624.70; max position!	0	3	1
2021/12/7	13:26:42	i wont give the $NFLX from which i learned that in order not to spill the beans	0	0	1
2021/12/7	13:25:51	AWS outage demonstrates the potential resiliency of an intelligently architected cloud network. $NFLX operates in the impacted AWS US East 1 region, but is up and running. NFLX can move from one AWS region to another in a few min - often w/o impacting video streams due to its CDN	22	144	1
2021/12/7	13:04:55	$nflx vol is caca	0	0	1
2021/12/7	13:04:04	@erikhagar I've been trying to wrap my head around that for two years now. I just don't understand! Why didn't they buy $NFLX at $300?	0	2	1
2021/12/7	12:54:30	$NFLX - On watch for further recovery - ??????????	0	1	1
2021/12/7	12:42:35	$NFLX : In ..... 5 .... 4 .... 3 ...	0	2	1
2021/12/7	12:37:54	$nflx add 150 to short (450) @ 622.15!	0	2	1
2021/12/7	12:21:56	@3PeaksTrading $AAPL has the most profitable business in the world. Why would they dilute it with some of these still overvalued silly names? They made a mistake not buying $TSLA and $NFLX in the 2010s, but $3T in market cap proves they're way more right than wrong.	0	0	3
2021/12/7	12:21:04	@xainnn $NFLX Yeah good r/r down here, i like 12/17 650-660c for a swing	0	1	1
2021/12/7	12:06:36	@SquawkStreet @CNBC its funny they show $DIS $NFLX as competition while their business model is not similar. Also, the valuation from analyst consider $VIAC as legacy network provider. The Pluto TV alone should be worth the price of stock.	2	2	3
2021/12/7	11:56:29	$nflx short 300 @ 620.46!	0	3	1
2021/12/7	11:48:34	So the individual pattern in $NFLX has potential here vs. the 617ish area or so, but I personally am not involved atm just given the new higher-high coinciding with it in the $QQQ (possibly prone to minor intraday breakout failure if market begins to back and fill)	0	0	2
2021/12/7	11:44:58	$NFLX: Break &amp; Run point (FWIW : I added a couple more calls on the dip. Brought my cost down to 4.38 ) - But raised the risk, of course) I won't let this get lower then 4.00 #day_trade	0	2	1
2021/12/7	11:44:40	Don?????t tempt me with a good time $NFLX	0	0	1
2021/12/7	11:28:32	$NFLX levels for those of you in the trade resistance 626 and 635 I?????ll be watching the 626 levels and may take profit and reenter the trade later	0	0	1
2021/12/7	11:23:16	Kinda similar to what I mentioned about $ZM through HoD a bit ago, $NFLX also has already had a little breakout failure along the highs, but back through again could bring R2 into play overhead near 625-627	0	0	2
2021/12/7	11:02:14	$NFLX bot 'a few' 625 calls @ assorted $. Cost basis = 4.85	0	0	1
2021/12/7	11:00:12	$GS ???? $NFLX ???? Sorry no charts to show. Gotta love when market is ripppng! ??????	0	0	2
2021/12/7	10:56:32	@BornInvestor $NFLX is way better &gt;&gt;&gt; DIS+ or Amazon Prime Video.	0	2	1
2021/12/7	10:44:58	$NFLX bouncing ?????	0	0	1
2021/12/7	10:43:17	bought some $NFLX equitiy. Going with mega-cap only	0	3	1
2021/12/7	10:42:12	$NFLX closed back above our call trigger level	0	0	1
2021/12/7	10:38:17	$NFLX weeklies active lol stonks	0	0	1
2021/12/7	10:13:18	@SJosephBurns $NFLX $MTTR	0	0	2
2021/12/7	10:07:31	$NFLX sees 1 bullish options orders worth $19,980. On the flipside, NFLX sees 0 bearish options orders worth $0. NFLX's overall statistics show 3,133 calls worth $4,882,394. On the other side, we have 1,066 puts worth $2,597,733. 10:07 AM ET	0	0	1
2021/12/7	10:07:22	$NFLX Statistics as of 10:07 AM ET Order Count: - Puts: 1,056 - Calls: 3,112 Volume: - Puts: 2,290 - Calls: 6,643 Premium: - Puts: $2,591,557 - Calls: $4,873,170 Put/Call: - Order Ratio: 33.93% - Volume Ratio: 34.47% - Premium Ratio: 53.18%	0	0	1
2021/12/7	10:06:20	$NFLX charts?	0	0	1
2021/12/7	10:01:08	@jameelajamil "Happy" Jennifer Lawrence - works with Bradley Cooper, Christian Bale, Josh Hutcherson, Elizabeth Banks, Woody Harrelson, James McAvoy, Michael Fassbender. When she feels everyone hates her - works with Pratt, Aronofsky, Turner, and has literal torture scenes. Plus $NFLX.	0	2	1
2021/12/7	9:50:03	@jameelajamil Disagree. It was an inside job. She worked with extremely toxic people after 2014-2015 and then to add insult to injury, topped it off with a $NFLX movie. Everyone out here still loves Jennifer Lawrence.	0	1	1
2021/12/7	9:42:23	$NFLX sees 0 bullish options orders worth $0. On the flipside, NFLX sees 0 bearish options orders worth $0. NFLX's overall statistics show 457 calls worth $1,395,916. On the other side, we have 202 puts worth $593,862. 9:42 AM ET	0	0	1
2021/12/7	9:42:13	$NFLX Statistics as of 9:42 AM ET Order Count: - Puts: 202 - Calls: 447 Volume: - Puts: 618 - Calls: 1,049 Premium: - Puts: $593,862 - Calls: $1,386,908 Put/Call: - Order Ratio: 45.19% - Volume Ratio: 58.91% - Premium Ratio: 42.82%	0	0	1
2021/12/7	9:37:00	$NFLX $ TSLA took profit, rolled up on later	0	0	1
2021/12/7	9:36:26	Buy the Dip game came this time yesterday - wait for next one (sooner or later). Eye on S&amp;P 4644 (open print). Dow +1% &amp; Nasdaq +2% early on. FAANG &amp; Friends intra-sector rotation= all green as $INTC leads (self driving car headline) &amp; $NFLX lags (stay at home play off for now).	0	0	2
2021/12/7	9:26:35	@karmaoptions $NFLX is still breaking out of a bull flag	2	3	1
2021/12/7	8:42:37	A lot of ?????LT Investors????? on here trying to time the market. (Ex: ?????I think market goes down from here?????) A high quality company either trades at a reasonable/cheap valuation, or it doesn?????t. Timing requires many decisions. LT investing requires few. I own $NFLX $DIS $RBLX	0	2	3
2021/12/7	8:39:40	I am thinking short spread on $NFLX and long spread on another FANG. Netflix looks weak compared to the others rn	0	0	1
2021/12/7	7:55:07	Pounding $nflx - risk back on. Found support at 100dma, bounced perfectLy. Inside day yesterday. Off 80 points from high, I expect big recovery back to 650-660s	0	0	1
2021/12/7	4:08:54	In between NOW and 2022-12-06 ,highest CLOSE price peak for $NFLX will be 623.89922 which is 1.83% PROFIT #nflx #passion	0	0	1
2021/12/7	4:08:53	$NFLX 2021-12-06 , CLOSE PRICE = 612.690002 #nflx #stockstotrade	0	0	1
2021/12/6	23:53:29	Streaming services $SPOT and $NFLX with inside days. $SPOT looks clearer on the levels.	1	12	3
2021/12/6	22:30:00	You don't need the newest iphone _Invest in $AAPL instead You don't need more web series _Invest in $NFLX instead You don't need another gift _ Invest in $AMZN instead Invest instead of spending And watch your life change	0	5	3
2021/12/6	21:53:27	@RampCapitalLLC I had no idea $nflx and $de were going to space?	0	0	2
2021/12/6	21:41:11	lots of inside days today in key stocks like $MSFT $NFLX that could pop higher tomorrow driving markets. Need the big cap tech names to participate in bounce this week.	1	5	2
2021/12/6	21:36:42	@CardasisTweets And $10millio $NFLX deal	0	1	1
2021/12/6	21:35:29	@thetradingchick $NFLX would have been your best buy of the year!	0	2	1
2021/12/6	21:30:14	@optionsmafia1 Maybe a subscription service. Monthly shot now included with your $NFLX sub ????	0	5	1
2021/12/6	19:29:50	#thestrat Day 12/07 Inside Days: $msft calls &gt; 327.45 | puts &lt; 319.23 $nflx calls &gt; 617.29 | puts &lt; 601	0	0	2
2021/12/6	18:43:59	Watchlist Tomorrow: $NFLX Calls &gt; $617.29 Puts &lt; $601 $MSFT Calls &gt; $327.45 Puts &lt; $319.23 $NKE Calls &gt; $171.21 Puts &lt; $168.06	0	1	3
2021/12/6	18:35:15	$NFLX $ISIG	0	0	2
2021/12/6	18:12:51	Traded $DIS and $NFLX. DIS in at $2.62 and out at $3.82 for over 40%. Unfollow anyone that says you have to play weekly exp to make money! These were the 12/17 exp. Also stay away from OTM strikes. ????	0	10	2
2021/12/6	18:01:02	$CFVI $NFLX I lost my monocle	1	0	2
2021/12/6	17:20:38	@EntStrategyGuy @HedgeyeComm As a $NFLX bull, I fully admit Netflix is not great at the movie side of the business. I believe this could be a big opportunity for them to improve on in the future. They have shown some recent strides and this could increase subscribers willingness to pay.	0	1	1
2021/12/6	16:21:02	$NFLX Below Avg Volume Daily appearances since 2010: 149 Close 5 days later ??: Avg: 1.65 SD: 20.48 Worst: -63.51 Best: 63.00 10 days later: Avg: 4.23 SD: 29.95 Worst: -79.89 Best: 68.31 30 days later: Avg: 24.91 SD: 40.55 Worst: -66.78 Best: 104.45	0	0	1
2021/12/6	16:17:54	$CFVI this is a youtube competitor just like $GNUS was a $NFLX competitor ??? #MondayMotivation #RecvProfit	0	0	3
2021/12/6	15:40:09	@BullishRippers $AAPL over 3.5 mil then $NFLX then.. LT investor has been nice	0	2	2
2021/12/6	15:13:26	$NFLX sees 18 bullish options orders worth $4,846,924. On the flipside, NFLX sees 20 bearish options orders worth $11,678,389. NFLX's overall statistics show 10,075 calls worth $29,854,257. On the other side, we have 5,598 puts worth $38,720,254. 3:13 PM ET	0	0	1
2021/12/6	15:13:14	$NFLX Statistics as of 3:13 PM ET Order Count: - Puts: 5,598 - Calls: 10,074 Volume: - Puts: 20,644 - Calls: 29,630 Premium: - Puts: $38,720,254 - Calls: $29,852,357 Put/Call: - Order Ratio: 55.57% - Volume Ratio: 69.67% - Premium Ratio: 129.71%	0	0	1
2021/12/6	14:46:30	Netflix Shares Quiet Following NY Post Article 'Netflix announces stand-up comedy festival, including Dave Chappelle' $NFLX	1	5	1
2021/12/6	14:34:09	@drippy2hard Could you check $NFLX	0	0	1
2021/12/6	14:23:57	Netflix Launches Three New Mobile Games, Available on iOS and Google Play $NFLX - streamable	0	0	1
2021/12/6	14:18:20	Without checking, do you know how much you pay per month for $NFLX to the closest dollar?	0	0	1
2021/12/6	13:54:42	$CFVI $NFLX you look like my brosis	0	0	2
2021/12/6	13:46:48	@MikeRendini $NFLX would be interesting	0	1	1
2021/12/6	13:23:39	@JamiePastore9 Only their low end ones, higher end models big difference. I have one from nearly 10 years ago in my bedroom and the picture still holds up well and somehow streams wireless etc. Good for $NFLX in bed.	0	0	1
2021/12/6	13:03:21	@SleepwellCap @HedgeyeComm @BeaglierCap @ConsigliereShS Totally agree. I?????m hopeful $NFLX can replicate that model in various ways like CP and gaming. Gaming in particular is a huge opportunity for $NFLX long-term to deepen brand engagement, add utility for subs and move beyond TV	0	2	2
2021/12/6	12:39:30	@ThinkingChanged @Mikeyanlam @jasongorevic $TSLA has the best technology. First to Market and its about data and data collection. $NFLX is the same. See, this is what makes a market. Peace :). Go $MS!	0	0	3
2021/12/6	12:04:49	"To fuel this further, $SPOT is taking a $NFLX like approach and adapting local content for English-speaking audiences. Following the success of a sci-fi podcast in Chile called Caso 63, Spotify is now reproducing the show for U.S. and other English-speaking territories."	0	1	2
2021/12/6	12:00:11	$NFLX you guys see Hellbound yet? $CFVI	0	0	2
2021/12/6	11:41:26	$VIAC market cap down to 20B ???????????????. What a disgrace - the fact that Reed doesn?????t have a suitcase of $35B in $NFLX paper sitting on Shari?????s desk speaks to the complete lack of vision and balls at the company Big tech can?????t handle real world M&amp;A	0	6	2
2021/12/6	11:38:35	$NFLX and the instruction manual	0	0	1
2021/12/6	11:33:11	Ticker $NFLX Unusual Volume Detected: 48.07% over average	0	0	1
2021/12/6	11:30:09	$NFLX i have never seen a vibrating bed in a hotel	0	0	1
2021/12/6	11:19:50	$NFLX um he's with me	0	0	1
2021/12/6	10:41:25	$nflx cover entire short (450) @ 609.95-.96!	0	1	1
2021/12/6	10:16:30	$nflx add 150 to short (450) @ 617.22!	0	2	1
2021/12/6	10:11:06	$nflx $baba ???? opportunity	0	0	2
2021/12/6	10:09:11	$nflx short 300 @ 613.60!	0	1	1
2021/12/6	10:07:50	$NFLX sees 6 bullish options orders worth $782,400. On the flipside, NFLX sees 6 bearish options orders worth $2,673,333. NFLX's overall statistics show 2,928 calls worth $7,944,932. On the other side, we have 1,459 puts worth $11,260,296. 10:07 AM ET	0	0	1
2021/12/6	10:07:40	$NFLX Statistics as of 10:07 AM ET Order Count: - Puts: 1,448 - Calls: 2,915 Volume: - Puts: 5,305 - Calls: 8,218 Premium: - Puts: $11,250,982 - Calls: $7,931,846 Put/Call: - Order Ratio: 49.67% - Volume Ratio: 64.55% - Premium Ratio: 141.85%	0	0	1
2021/12/6	9:51:33	200 $NFLX 31DEC2021 $620 Cs trade 20.46	0	0	1
2021/12/6	9:48:52	$NFLX nhod	0	0	1
2021/12/6	9:48:12	SWEEP 200 $NFLX 12/31/21 $620 calls for $20.46 Spot: $611.87 Volume: 203 OI: 76 IV: 37.85% Premium: $409.3k Sector: Communication Services	0	0	1
2021/12/6	9:44:50	$NFLX $CFVI the list	0	0	2
2021/12/6	8:55:06	@MarketRebels $NFLX possibly go up in xmas?	0	0	1
2021/12/6	8:53:16	$NFLX $CFVI Who let the dogs out?	1	0	2
2021/12/6	8:50:49	@MarketRebels $NFLX few lines of confluence in the 568-570 area if 593 doesn't hold	1	1	1
2021/12/6	8:50:00	$NFLX reiterated with Overweight rating at JPMorgan Chase, price target: $750	16	88	1
2021/12/6	8:46:22	JPMORGAN: ".. we expect meaningful pick-up to year-end as 4Q is historically very back-end weighted &amp; the content slate strengthens in December. We model 4Q net adds of 8.8M &amp; 2022 net adds of 22.5M .." Reit $NFLX Overweight, $750 tgt	6	19	1
2021/12/6	7:35:18	JPMorgan 'incrementally positive' on Netflix shares after selloff $NFLX	1	0	1
2021/12/6	7:31:21	JPMorgan 'incrementally positive' on Netflix shares after selloff $NFLX	2	0	1
2021/12/6	6:29:01	@PriapusIQ Must've watched 'The Power of the Dog' on $NFLX this weekend!	0	0	1
2021/12/6	5:53:20	@SleepwellCap consumers not sure for providers. i can see these content players being swing subs, $nflx seems ahead of curve when they got european shows prob on cheap but have historically seen assets bid up by others once someone gets a deal. $LGF did a lot of film festival movies back in	0	0	2
2021/12/6	1:48:17	@JonahLupton It it had 4x 50%+, 2x 65%+ and 1x 75%+ drawdowns!! Perspective. In fact, $NFLX is also similar - I guess the only way to hold through the entire course was holding 30+ stocks in their portfolio. Won?????t work for a concentrated portfolio approach.	0	0	1
2021/12/5	23:44:22	Watch out $NFLX &amp; $DIS $VIAC is coming for that market-cap.	0	4	3
2021/12/5	22:52:57	@alex_avoigt $MSFT 1986-87-88-89-90 after Macintosh showcase MS Word, MS Excel and icons to click&amp;drag. Made computers easy and fun $AAPL in 2003 after iPod and iTunes along with 2006 iPhone????? Made cellphones powerful, easy and fun to use $NFLX in ____ made watching movies easy and fun	1	0	3
2021/12/5	22:32:51	@SleepwellCap @BeaglierCap @ConsigliereShS Who do you think has the higher return on content investment - $DIS or $NFLX? And is there a data point or trend to support "eating the competiton"? You mean linear? Obv they are dominant, but are you sugg they are taking share of engagement away from other streamers? Thx!	0	0	2
2021/12/5	21:02:57	Investors who became millionaires on stocks of AMZN, NFLX and AAPL had to go through high volatilty periods If we can?????t hold through the volatility,we won?????t get those gains $AMZN: -90% (dotcom) $NFLX: -75% (Quikster debacle, 2011) $AAPL: -52% in 1 day (2000, earnings miss)	0	1	3
2021/12/5	20:53:04	$NFLX [Dec-10 640.00 Calls] Option volume Up +122.90% | Volume: 584 vs 262|	0	0	1
2021/12/5	19:24:41	@SleepwellCap @BeaglierCap @ConsigliereShS It?????s not even quality as a point of discernment. It?????s sheer quantity. They are leagues ahead of the competition in sheer depth. I could have zero job but watching $NFLX content and it would take me months to even put in a dent.	0	0	1
2021/12/5	19:14:37	@SleepwellCap Their original content received ?????the most Emmys ever for any single network or service in a season of television, with 44 (tying CBS????? tally in 1974 when there were only three national networks)????? according to their letter of shareholders. $NFLX	0	2	1
2021/12/5	18:59:56	My favorite $NFLX bear argument is ?????their content sucks!????? Because that?????s actually part of the bull thesis. Investing is figuring out what really matters.	3	93	1
2021/12/5	17:48:31	@CasinoCapital Why does one bad year represent a company? $NFLX has had more red years than green? You don?????t know much about markets for you?	0	0	1
2021/12/5	17:38:59	@umamivalue @Best_Thx_Krgds Also focus on future talent. Hard to convince the best devs to work at a place with this reputation. This seems like an Inshallah $NFLX merger play	0	0	1
2021/12/5	16:15:25	@dissectmarkets $FUBO reminds me of $NFLX in the early 2010s when they just started out with streaming shows and movies.	0	2	2
2021/12/5	14:15:36	@TicTocTick Tic watches them $NFLX Tic drinks them $SBUX Tic loves samples $COST	1	0	3
2021/12/5	13:35:38	@charliebilello 39.99 a month! Double $nflx monthly. Netflix watch all day and night. Pton 30 minutes a day. Pton needed to be 4.99 a month imo.	0	0	1
2021/12/5	12:02:30	@MrA_Diverman @Sarah_Katilyn They are light years behind $NFLX and $DIS	0	1	2
2021/12/5	11:04:51	Why do people still use $NFLX as the "N" in FAAANM or FAAGNM when $NVDA has nearly 3X the market cap of Netflix? Nvidia is the real N.	0	0	2
2021/12/5	0:24:43	Started watching season 4 of Selling Sunset!! I can?????t tell, if I like #MDLLA better or Selling Sunset better. Can I like both? $NFLX #RealEstate #Lifestyle	0	0	1
2021/12/4	21:00:01	Netflix really needs to capitalize more on interactive movies like "Black Mirror: Bandersnatch" We need more interactive &amp; engaging content that will draw users from other streaming services. Maybe that's their video game move ????. Adding $NFLX to the watchlist. Come down to $580	1	4	1
2021/12/4	18:33:38	@Jampol2Polo I choose $NFLX but unfortunately it hasnt had the attractive pullback like $ROKU.	0	2	2
2021/12/4	18:18:40	@katbaker2017 Katrina- $NFLX vs $ROKU - which is better to own right now? Thank you for all your hard work ???? ????	0	1	2
2021/12/4	18:03:19	@TwinsightPro $NFLX please	0	1	1
2021/12/4	17:57:26	May sound stupid but feels to me like betting against $NFLX now might be the 2021 equivalent of betting against the AA tranches of the CDOs in 2007.	1	6	1
2021/12/4	17:49:59	My portfolio was up 0.08% last week and I'm still confused as to whether to call that an amazing accomplishment or proof of a terrible lack of trading acumen. My job for the weekend is to come up with a bold bearish trade to add and I'm getting very passionate about $NFLX.	0	6	1
2021/12/4	10:37:08	@EtXtrades I?????m ready, missed u. Haven?????t really gotten a good trade ever since the 800% $NFLX banger u dropped	0	1	1
2021/12/4	9:48:57	Netflix increases price on Standard and Premium plans The increase in prices reportedly coincides with an increase in production and investment in Netflix Originals that were held up due to the COVID-19 pandemic. $NFLX	0	0	1
2021/12/4	9:43:08	Money Heist picked the most appropriate day in $NFLX ???? But instead of gold, its coins. #Bitcoin	0	5	1
2021/12/4	7:17:47	@LockerRoomLOL $NFLX won't bring back Narcos, but there is soo much here to work with..	0	0	1
2021/12/4	3:09:58	@Triggs1Martin In the short term these can play a massive role in stock prices. In the long-term, less important to me. IMO, there's no universe where $AMZN or $NFLX end up being companies that don't change the world based on the Fed? I invest in companies, not stocks	0	3	2
2021/12/4	2:03:22	Do not get the appeal of the squid. It?????s just not that great, I may buy $nflx on the dip though.	0	2	1
2021/12/4	1:01:23	@katbaker2017 $NFLX hit my stop and sold out with a nice profit. I will monitoring for consolidation and rebound to re-enter at a lower price point.	0	1	1
2021/12/4	0:42:38	@SeanMombo VR and AR will be interesting game changers in our world eventually. $NFLX needs attention to succeed and with technology being more immersed into our lives; our attention will be more difficult to grasp without being interactive	1	1	1
2021/12/3	23:57:48	money heist 12/3 new episodes are top notch $nflx	0	2	1
2021/12/3	23:22:35	3/ $nflx retested previous high to the penny, didn?????t buy today but want to add, the weekly review today suggest it has a lot of room to run, and retests of breakouts by nflx have typically been quite bullish. I love the fEPS estimate trend.	0	1	1
2021/12/3	20:25:26	This #MoneyHeist on #NFLX is better than any series I have watched on $NFLX. Very entertaining. Better a lot than #SquidGame @OptionsPastor. $SPY. #MoneyHeistFinale	0	1	2
2021/12/3	20:20:33	By 2022-12-02 $NFLX , CLOSE PRICE = 616.2541 which is 2.35% PROFIT #nflx . What are your predictions?	0	0	1
2021/12/3	20:20:32	$NFLX 2021-12-03 , CLOSE PRICE = 602.130005 #nflx	0	0	1
2021/12/3	19:37:13	@MarketRebels $nflx and $lcid	0	0	2
2021/12/3	19:34:57	I believe $NFLX has the most to gain from acquiring their film division. Similar to how $AMZN purchased MGM to bolster their content library. However wouldn't be surprised if another film distributor such as $SONY purchases it.	0	0	3
2021/12/3	17:30:37	@Terroboy1 I don?????t sell my LT holdings like $NFLX. My gains are to big and I?????m not looking to add to my Realized gains for the year. So I use CC and puts at times.	0	2	1
2021/12/3	16:21:04	$NFLX Minor Breakdown Daily appearances since 2010: 115 Close 5 days later ??: Avg: 5.57 SD: 14.90 Worst: -45.68 Best: 92.09 10 days later: Avg: 6.27 SD: 16.91 Worst: -24.06 Best: 86.08 30 days later: Avg: 9.28 SD: 29.30 Worst: -63.76 Best: 110.83	0	0	1
2021/12/3	16:10:20	$NFLX pamp	0	0	1
2021/12/3	15:54:28	@business @BW Incredible for Netlfix $NFLX. I wonder if they'll be able to develop some good games	0	0	1
2021/12/3	15:53:40	@JerryCap @larryhick33 He should read my research report on $NFLX. Will be coming out on Tuesday. Hint: the streaming wars are over Netflix won!	0	3	1
2021/12/3	15:47:35	$NFLX 311 to 306 ,small change	0	0	1
2021/12/3	15:45:40	@WOLF_Financial $lcid and $nflx	0	0	2
2021/12/3	15:32:37	@larryhick33 He was long $DIS short $NFLX with too much leverage. Zero'd.	0	5	2
2021/12/3	15:29:00	$NFLX $560.00 Dec 10 2021 PUT ?????????? Underlying: $597.3 % Difference: 6.66% Daily $ Volume: $290,500 Volume: 700 OI: 173 IV: 49.30% Bid/Ask: $4.05/$4.25	0	0	1
2021/12/3	15:29:00	$NFLX $540.00 Dec 10 2021 PUT ?????????? Underlying: $597.3 % Difference: 10.61% Daily $ Volume: $165,504 Volume: 768 OI: 155 IV: 54.49% Bid/Ask: $1.92/$2.39	0	1	1
2021/12/3	15:22:30	@MarketRebels $NFLX	0	0	1
2021/12/3	15:12:28	$NFLX sees 39 bullish options orders worth $23,091,538. On the flipside, NFLX sees 33 bearish options orders worth $12,008,357. NFLX's overall statistics show 12,077 calls worth $55,382,862. On the other side, we have 17,703 puts worth $79,278,836. 3:12 PM ET	1	0	1
2021/12/3	15:12:08	$NFLX Statistics as of 3:12 PM ET Order Count: - Puts: 17,691 - Calls: 12,074 Volume: - Puts: 52,041 - Calls: 47,854 Premium: - Puts: $79,260,795 - Calls: $55,376,884 Put/Call: - Order Ratio: 146.52% - Volume Ratio: 108.75% - Premium Ratio: 143.13%	0	0	1
2021/12/3	14:29:35	@johnscharts Very nice John! Just saw your posts on $NFLX Puts.	0	0	1
2021/12/3	14:15:12	@MrBeast recreated Squid Game for his YouTube channel and garnered over 120M views in 5 days. That?????s more views than the actual Squid Game got on $NFLX in a month. ?????Netflix?????s most popular show ever. The creator economy is in the early stages &amp; Web3 will only revolutionize it.	0	9	1
2021/12/3	14:04:53	@JonahLupton @skaushi 60 eps next year now no debt growth 30% plus $crm 54 $ttd 90 $nflx 41	0	0	3
2021/12/3	13:52:13	Loading up on $nflx Feb calls. New variant a head wind and they are into gaming. Down $80 in a week.	0	1	1
2021/12/3	13:23:03	$NFLX Has done me sideways, Damn!	0	0	1
2021/12/3	13:09:17	$NFLX looking like a BUY here	0	0	1
2021/12/3	12:33:28	$NFLX	0	0	1
2021/12/3	12:25:35	@1TrendingMarket I sold full position of $NFLX common and $MTTR calls for a nice profit. I also sold Dec3 $PANW covered calls.	0	0	3
2021/12/3	12:14:42	So these are back at levels before they crushed earnings $amzn $googl $nflx	0	0	3
2021/12/3	11:58:31	@thatsassytrader Straight bangers today $spy and $nflx for me	0	0	2
2021/12/3	11:49:41	Want to feel strong facing challenges. Watch the amazing story of ?????14 peaks????? on Netflix. Nims is my inspiration! Anything is possible. ?????Not today Nims. Not today.????? (on fearing dying) - we so limit our possibilities in our minds. Watch it this weekend. You?????ll thank me. $NFLX	6	82	1
2021/12/3	11:43:48	$NFLX NEW LOW IS $599.57 ????????	0	0	1
2021/12/3	11:34:35	$NFLX is currently $603.42 Bullish target $624.87	0	1	1
2021/12/3	11:33:09	$NFLX NEW LOW IS $601.74 ????????	0	0	1
2021/12/3	10:47:00	@AndrewRangeley @HedgeyeComm $WMT to offer hub for $NFLX collectibles from Squid Games, Stranger Things, etc. Seems like $VIAC has a lot of optionality and ability to leverage its broad entertainment fanbase/IP CBS sports NFT?????s - Star Trek, Spongebob, etc. Concerts &amp; music - MTV, VH1 Urban niches - BET	0	0	3
2021/12/3	10:46:49	Never trading $NFLX AGAIN LMAOOO FUCK THAT STOCK	0	0	1
2021/12/3	10:46:09	@AndrewRangeley @HedgeyeComm Sure $NFLX got eyeballs of 142M households to watch Squid Game. It would be nice to scale on viewer interest through ads, some kind of fanspot/forum, gaming, or some type of network/multiplication effect (i.e. multiple income streams). $VIAC can pivot; can $NFLX?	0	0	3
2021/12/3	10:24:22	$NFLX COLLAPSING...604.	0	0	1
2021/12/3	10:19:10	$nflx short (600); will be assigned here (640 puts); look to re-short &gt;630; FV 65!	0	1	1
2021/12/3	10:07:46	$NFLX sees 6 bullish options orders worth $1,593,192. On the flipside, NFLX sees 5 bearish options orders worth $1,699,382. NFLX's overall statistics show 2,984 calls worth $5,546,990. On the other side, we have 3,641 puts worth $10,767,244. 10:07 AM ET	0	0	1
2021/12/3	10:07:38	$NFLX Statistics as of 10:07 AM ET Order Count: - Puts: 3,625 - Calls: 2,975 Volume: - Puts: 9,373 - Calls: 9,428 Premium: - Puts: $10,752,617 - Calls: $5,540,696 Put/Call: - Order Ratio: 121.85% - Volume Ratio: 99.42% - Premium Ratio: 194.07%	0	0	1
2021/12/3	10:04:02	$NFLX 610 Puts moved 100% in 16 mins	1	7	1
2021/12/3	9:42:25	$NFLX sees 0 bullish options orders worth $0. On the flipside, NFLX sees 0 bearish options orders worth $0. NFLX's overall statistics show 1,239 calls worth $1,398,125. On the other side, we have 648 puts worth $1,359,732. 9:42 AM ET	0	0	1
2021/12/3	9:42:16	$NFLX Statistics as of 9:42 AM ET Order Count: - Puts: 646 - Calls: 1,230 Volume: - Puts: 1,731 - Calls: 3,198 Premium: - Puts: $1,355,986 - Calls: $1,395,135 Put/Call: - Order Ratio: 52.52% - Volume Ratio: 54.13% - Premium Ratio: 97.19%	0	0	1
2021/12/3	9:38:34	$NFLX BTO 620 calls 2.25	0	0	1
2021/12/3	9:26:05	@BluthCapital I think it makes sense to be long $T and short $NFLX	1	1	2
2021/12/3	8:53:26	$NFLX - Netflix Inc??(NASDAQ:NFLX) lost its appeal to a court decision that the company stops poaching fixed-term staff from??Fox Corp??(NASDAQ:FOX) (NASDAQ:FOXA),??Bloomberg reports, citing a California appellate court.	1	0	1
2021/12/3	8:53:21	$NFLX - Netflix Inc??(NASDAQ:NFLX) lost its appeal to a court decision that the company stops poaching fixed-term staff from??Fox Corp??(NASDAQ:FOX) (NASDAQ:FOXA),??Bloomberg reports, citing a California appellate court.	0	0	1
2021/12/3	8:51:45	12/03/21 Watchlist: $NFLX C &gt; 620.89 $AMD C &gt; 152.29 Will only focus on calls today.	1	0	2
2021/12/3	8:10:56	$NFLX 625 calls at open for me. Looking for a quick profit to call it a day.	0	0	1
2021/12/3	7:26:20	Friday night wind down. What do you prefer to see? Food pics or Charts? $NFLX is not an option in SCFam???..????	0	5	1
2021/12/3	7:03:15	$DKNG analysts never took into account the millions of players ready to go once sports betting was legalized. They used the $NFLX model. They made $ in Customer acquisition bc it was just fantasy. Add in those free million+ players, and their costs go down dramatically!! Load up	0	4	2
2021/12/3	6:23:16	Netflix loses challenge in suit on poaching Fox execs, Bloomberg says $NFLX $FOXA $FOX	0	0	3
2021/12/3	6:18:18	Netflix loses challenge in suit on poaching Fox execs, Bloomberg says $NFLX $FOXA $FOX	0	0	3
2021/12/2	23:02:42	@MidwestHedgie Ahhh sold $NFLX at $50, bought at $25 ????	0	0	1
2021/12/2	20:33:54	I wouldn't be surprised if $VIAC becomes the premier streaming service in LATAM. Oh, $NFLX brought in $915M in revenue from the LATAM region in Q3 '21.	0	2	2
2021/12/2	20:33:52	Shari Redstone: "We're one of the largest producers of Spanish language content in the world." From $NFLX Q3: LATAM: 39m subs $7.86 ARPU ($14.68 domestic) $VIAC potential?	0	2	2
2021/12/2	20:26:56	@EricMarkowitz To me it?????s $SPOT or $NFLX. Both have brilliant mgmt and innovation cultures. So does $SNAP but social media is awfully fickle over the span of a decade. I tend to agree with Ek that audio as a category is undervalued, and SPOT is in prime position to benefit.	0	2	3
2021/12/2	20:26:05	@EricMarkowitz Any particular insight in $SNAP that puts it on the same echelon as $SPOT and $NFLX?	0	0	3
2021/12/2	20:13:47	Why rising rate is bad for tech stocks, besides the relative attractiveness from rising bond yields, for companies such as #Netflix $NFLX they have meaningful amount of debt, and their interest payments (cost) will rise too.	0	1	1
2021/12/2	19:31:06	Holding $nvda and $nflx put over night. My bet is market gaps down yet again. Looking for a morning flush is all. Will sell fast	0	0	2
2021/12/2	19:23:13	$NFLX gets back: $CRWD (growth) $ICE (value)	1	0	3
2021/12/2	18:27:27	$NFLX $VIAC Should Netflix consider acquiring ViacomCbs? ????	0	1	2
2021/12/2	18:22:23	Will be looking at $ROKU and $NFLX reversals tomorrow????? MACD bullish signals all over the place	0	1	2
2021/12/2	18:02:32	Scanner #stocks @ 12/02/2021 3:02 PM PST TF: 1 hr ???? Buy: 1/105 $NFLX @ 618.475 ???? Sell: 1/105 $ESRT @ 9.08 #Stocktrading #Daytrading #money	0	0	2
2021/12/2	17:59:46	$NFLX analyzed trade bought at 9:48 for the continuation and SPY breakout from 3 Day drop. Exited at 9:51, and buying at right moment at 9:54 of the 616 support. Transition from #4 into #5. Will focus on one trade, realized mistake. @mono_trader @timothysykes	0	0	1
2021/12/2	17:55:27	$VIAC fucking say IT CNBC ! IT HAS SAME EARNINGS AS $NFLX ! The market cap is way too low, undervalued, cheap even at $100 compare to $200B Netflix the market cap is barely 19B WAKE THE FUCK UP STULID MARKET ASSHOLES ???	0	0	2
2021/12/2	16:59:34	@AntonioPonte1 @Invesquotes There will be operational volatility quarter to quarter. $AMZN and $NFLX both had it. I'm sure they missed estimates from time to time, but successful investors needed to look past that.	0	1	2
2021/12/2	16:32:46	@BrejchaJosef I've always said that $DOCU and $NFLX are the two companies a love but never owned. $ADBE is an incredible compounding stock to hold. That said, I don't have a spot for them in my portfolio. But both NFLX and DOCU are top 10 in another portfolio I manage.	0	1	3
2021/12/2	16:20:54	$NFLX Minor Breakdown Daily appearances since 2010: 115 Close 5 days later ??: Avg: 5.57 SD: 14.90 Worst: -45.68 Best: 92.09 10 days later: Avg: 6.27 SD: 16.91 Worst: -24.06 Best: 86.08 30 days later: Avg: 9.28 SD: 29.30 Worst: -63.76 Best: 110.83	0	0	1
2021/12/2	15:13:00	$NFLX sees 13 bullish options orders worth $977,552. On the flipside, NFLX sees 22 bearish options orders worth $2,130,736. NFLX's overall statistics show 10,375 calls worth $24,784,514. On the other side, we have 10,698 puts worth $40,927,557. 3:12 PM ET	0	0	1
2021/12/2	15:12:50	$NFLX Statistics as of 3:12 PM ET Order Count: - Puts: 10,695 - Calls: 10,374 Volume: - Puts: 38,987 - Calls: 33,098 Premium: - Puts: $40,918,627 - Calls: $24,781,389 Put/Call: - Order Ratio: 103.09% - Volume Ratio: 117.79% - Premium Ratio: 165.12%	0	0	1
2021/12/2	14:11:05	@EricMarkowitz @StevenBertoni @eldsjal 2. record label take rate becoming significant less % due to alternate forms of audio being listened to. or both? Also 1) is not only record label but basically SPOT starts to produce content like $NFLX this is the only way I envision $SPOT 10xing	0	1	2
2021/12/2	14:06:13	@warren_tt @agnostoxxx FAANGM (apart from $AMZN ans $NFLX, who were never cheap) was definitely deep value a few years back. Literally below 10x PE.	1	2	2
2021/12/2	14:04:09	Invest in $NFLX before you watch another episode on $NFLX	6	23	2
2021/12/2	12:32:18	Crazy how $VIAC gets no love for streaming growth, great brands, strong presence in verticals like radio &amp; sports, fanbases across many genres (sci-fi, music, BET/urban), and high margin ad's While $NFLX tries to grab hold of new/untested business lines like gaming &amp; merchandise	0	3	2
2021/12/2	12:03:14	$SPY does anyone here know who?????s in charge of today?????s $NFLX price action? I just need a name ????	0	0	2
2021/12/2	11:52:08	$AMZN under 3434 can test 3400 and 3380 $TSLA back over 1079 now. Let's see if it can get back into 1100. If the market pulls back this can break down into 1050 and 1000 $NFLX has been relatively weak all day. Watch 616 and 610. Possible to see 600 if it closes near the lows	0	12	3
2021/12/2	11:13:42	@jablamsky $NFLX	0	1	1
2021/12/2	10:17:44	$NFLX 599 here I come! ???	0	0	1
2021/12/2	10:16:00	@WOLF_Financial @netflix @Disney $DIS right now, $NFLX will need to add features in addition to content, commentary, channels, something more than content if monthly subs are going to be $15 a month.	0	1	2
2021/12/2	10:11:26	$NFLX even aapl is going up why tf is this dropping??? Wtf???? ???	0	0	1
2021/12/2	10:07:18	$NFLX sees 3 bullish options orders worth $219,068. On the flipside, NFLX sees 0 bearish options orders worth $0. NFLX's overall statistics show 2,894 calls worth $4,865,462. On the other side, we have 2,118 puts worth $5,595,216. 10:07 AM ET	0	1	1
2021/12/2	10:07:09	$NFLX Statistics as of 10:07 AM ET Order Count: - Puts: 2,118 - Calls: 2,890 Volume: - Puts: 6,272 - Calls: 7,598 Premium: - Puts: $5,595,216 - Calls: $4,864,050 Put/Call: - Order Ratio: 73.29% - Volume Ratio: 82.55% - Premium Ratio: 115.03%	0	0	1
2021/12/2	9:55:05	I was stopped on my let it ride position in $NFLX made just shy of $94 a share profit. This name goes back on go to list	3	7	1
2021/12/2	9:42:27	$NFLX sees 0 bullish options orders worth $0. On the flipside, NFLX sees 0 bearish options orders worth $0. NFLX's overall statistics show 995 calls worth $1,282,974. On the other side, we have 756 puts worth $1,996,874. 9:42 AM ET	0	0	1
2021/12/2	9:42:18	$NFLX Statistics as of 9:42 AM ET Order Count: - Puts: 747 - Calls: 990 Volume: - Puts: 2,035 - Calls: 2,535 Premium: - Puts: $1,851,461 - Calls: $1,280,951 Put/Call: - Order Ratio: 75.45% - Volume Ratio: 80.28% - Premium Ratio: 144.54%	0	0	1
2021/12/2	8:54:10	Let's take a step back and think for a second... So when covid fears spiked previously we saw tech remain the strongest sectors with names like $NFLX $ZM $TDOC really picking up. Seems to me like Omicron has been a scapegoat for a "Taper Tantrum" these past few days. ????	2	19	3
2021/12/2	7:58:56	$ROKU This extreme drop from 500 to 200 does not make any sense.... becoming a competitor to $NFLX Last week, the Wall Street Journal reported that Roku plans to develop over 50 original shows over the next two years. The company has already won over 150 million users. ...	1	1	2
2021/12/2	6:02:34	@payalsmith Cute story about all the fun of the fair. :) I'm flat $DIS, a name I've never managed more than pedestrian gains in. Am a long-term long $NFLX investor/trader with better success. I mention as many seem to be in one camp or the other, although I don't necessarily feel that way.	0	1	2
2021/12/2	1:03:56	@Mr_AnaIyst Don?????t forget $TSLA and $NFLX ?????	0	0	2
2021/12/1	23:32:17	If it's a highly-rated movie and not on Netflix, it has pricing power, meaning it's a primary work of art. Add it to your personal lists. Derivative crap sits on Netflix's books. $NFLX	0	0	1
2021/12/1	21:20:31	I?????m sure people are watching less $NFLX and churn is rising ???? Ah no	0	1	1
2021/12/1	20:36:50	@realMeetKevin $NFLX	0	0	1
2021/12/1	20:22:40	@rsosa8 Still prefer $NFLX.	0	1	1
2021/12/1	20:18:01	@TradingWarz $NFLX was awesome today. It was following fibs perfectly	0	1	1
2021/12/1	19:48:06	@3rd_Generation_ @SPACmilf Picked up a ton today. $roku, $dis and more $nflx	0	2	3
2021/12/1	19:35:36	$NFLX vs $DIS: Any sane being knows DIS is worth 10x Netflix. Netflix is - beyond debate - a "IP + distrib" company. After D+ the distrib advantage was negated (D's is better); D's IP is 50-100x as valuable, Parks is a Golden Goose, merchandise is gravy. Yet NFLX valued higher.	0	4	2
2021/12/1	19:16:00	@CapitalMilitia @The_Corp_Raider @WealthOrDie I don't think many people are actively subscribing to watch cable bundle content. The hits are high concept shows that $NFLX and others are paying good money to develop, not reality shows and other filler. That said, maybe a free ad-driven model can work too. We'll see.	0	0	1
2021/12/1	18:47:18	$NFLX $VBIV monitor you overnight, number 1-7	0	1	2
2021/12/1	18:27:33	Very naive to say that the #SP500 sell-off is due to COVID-19. If this were true ?????Stay at home????? stocks wouldn?????t be falling $ZM $PTON #ROO $NFLX The fact is, the market wanted a reason to sell off and it found one.	1	3	3
2021/12/1	17:29:19	@WealthOrDie The answer is simple $nflx	0	2	1
2021/12/1	17:25:04	@PandaOptions Your $NFLX call out helped me be less red tho. Appreciate you for that.	0	0	1
2021/12/1	17:21:23	@InnocenceCapit1 @irbezek @coninthecloset How do you separate the $AMZN's and $NFLX's from shitcos before it's clear?	0	0	2
2021/12/1	17:14:30	@vanckzhu Yeah I remembered it was $GOOG who started this insanity. Alphabet! What?????s $MSFT and $NFLX going to change to, I wonder.	1	3	3
2021/12/1	16:22:12	@MarketRebels $DWAC will turn into a $NFLX show soon, under SCAM category.	1	4	2
2021/12/1	16:21:15	$NFLX Minor Breakdown Daily appearances since 2010: 115 Close 5 days later ??: Avg: 5.57 SD: 14.90 Worst: -45.68 Best: 92.09 10 days later: Avg: 6.27 SD: 16.91 Worst: -24.06 Best: 86.08 30 days later: Avg: 9.28 SD: 29.30 Worst: -63.76 Best: 110.83	0	0	1
2021/12/1	16:08:59	@CreateCapital Gotta be Something else when $nflx $pton $am are free falling too	0	0	3
2021/12/1	16:06:48	@jablamsky I did the right thing short term with $NFLX and $NVAX.	0	1	2
2021/12/1	16:04:30	Thanks to whomever, forgive me, cannot remember, we are loving Queen of the South on $NFLX. And my frustration and thought about going short the stock 3 weeks ago? Lol Consumer instinct.	0	5	1
2021/12/1	15:44:13	$NFLX said it wanted to get into gaming. Never been a better time to just buyout $ATVI than right now. cc: @reedhastings	3	66	2
2021/12/1	15:32:39	$NFLX is currently $619.49 Bullish target $649.48	0	1	1
2021/12/1	15:32:39	$NFLX NEW LOW IS $619.35 ????????	0	0	1
2021/12/1	15:30:06	Why is $DISCK trading like a high-growth 100x P/S stock? Maybe the market is anticipating that this is the next $NFLX.	0	19	2
2021/12/1	15:22:00	$NFLX 640.0 Put - profit update: Alert price: 14.5 Current price: 19.0 Current profit: 31.0%	0	0	1
2021/12/1	15:12:53	@BahamaBen9 And everyone wants to throw out examples like $AMZN or $NFLX always trading at a premium but I can't remember them every trading 30x+ sales. I could be wrong tho so someone correct me if I am.	0	3	2
2021/12/1	15:12:18	$NFLX sees 24 bullish options orders worth $2,350,046. On the flipside, NFLX sees 30 bearish options orders worth $4,919,869. NFLX's overall statistics show 15,716 calls worth $30,604,784. On the other side, we have 14,818 puts worth $40,150,518. 3:12 PM ET	0	0	1
2021/12/1	15:12:08	$NFLX Statistics as of 3:12 PM ET Order Count: - Puts: 14,811 - Calls: 15,711 Volume: - Puts: 44,946 - Calls: 46,738 Premium: - Puts: $40,089,053 - Calls: $30,604,422 Put/Call: - Order Ratio: 94.27% - Volume Ratio: 96.17% - Premium Ratio: 130.99%	0	0	1
2021/12/1	15:11:15	I don't sell call options for a loss very often, but this afternoon, I sold Jan22 $NFLX calls. I will look for a more favorable re-entry rather than let the remaining value evaporate through expiration.	0	0	1
2021/12/1	15:08:53	@HedgehogPlus I dont even look at $DIS, I think of it as a savings account and throw in profits from other trades. For me it's been a horrible trading/investment vehicle since 2018. Basically dead money vs. $QQQ or $NFLX but I have increased my share count a ton and not too worried for 2035 ????	1	1	3
2021/12/1	15:02:59	round 2, why did $nflx nuked 7% this week? make it make sense cause bro every netflix original are fire in my personal opinion	0	0	1
2021/12/1	14:51:43	@eyemightbewrong I'm telling you, you are a Sex and the City character. Heck, you're the main lead and need your own $NFLX show.	0	1	1
2021/12/1	14:49:27	$NFLX $ZM $FB Nice manipulation. first omnicron case was reported in Cali, and they dropped the stay at home tech stocks. Make no mistake - tutes are playing. I think they will be up big in AH and then tomorrow. ????	0	0	3
2021/12/1	14:34:05	$VIAC - Best of several worlds 1) Stay-at-home and streaming 2) Ads (election season is right around the corner plus you have crypto, sports betting, insurance &amp; other inelastic demand for advertising) 3) Dividend that stabilizes the stock unlike $NFLX 4) News cycle heating up	0	4	2
2021/12/1	14:17:46	(2021-12-01) STO Bull Put Spread $NFLX 211210 -P590/+P585, $0.60	0	0	1
2021/12/1	14:17:13	One of my favorite businesses to invest in are businesses that accept monthly payments. Stock like $NFLX, $AAPL, $SHOP. Companies like this are collecting money every single month while building brand loyalty over time.	0	2	3
2021/12/1	14:15:52	?????Don?????t Look Up????? starring Leo DiCaprio and Jennifer Lawrence is looking like it will be a SMASH hit for $NFLX, per early reviews. Imho, there?????s a significant chance $NFLX becomes a destination for high quality movies as much as TV shows. LT Pricing power would be enormous.	0	4	2
2021/12/1	13:57:35	@imodernman Even worse: not investing in $NFLX when you have a subscription to them	0	2	1
2021/12/1	13:57:13	$NFLX and $ZM puts 80%rs today, now let's try the other way.. in calls.	0	0	2
2021/12/1	13:55:52	$NFLX should be bought here	0	0	1
2021/12/1	13:53:49	@jimcramer Buy $NFLX	0	0	1
2021/12/1	13:44:49	#5 Similar to cable is the perception of quality. HBO on cable had much better profit margins because it was perceived as higher quality compared to other networks. Currently $NFLX is able to charge more than competitors because of a similar paradox	0	0	1
2021/12/1	13:43:22	$NFLX : Sold the CALLs. Lost 18 %	0	0	1
2021/12/1	13:17:13	$NFLX Bot 640 calls @ 4.77 (small)	0	1	1
2021/12/1	13:09:21	$SQ $NFLX $AMZN blood across the board this is HEAVEN ????????????????	0	0	3
2021/12/1	13:03:25	Sold all $NFLX puts	0	0	1
2021/12/1	12:51:09	Added $NFLX $710 12/17 Call for around $1.45 per contract	0	0	1
2021/12/1	12:28:25	@pawan1234o @trijoey @Ed_Hale @johnscharts @Striff17 @VijayBhallaMCC $NFLX 7250s???	0	1	1
2021/12/1	12:23:04	I went short indices earlier. Yes. I would have had a net loss day if not for my $TSLA and $NFLX SHORTS. Hahahhahahahahahhaha	1	1	2
2021/12/1	12:19:57	$NFLX sheeshhhhhh	0	0	1
2021/12/1	12:19:49	$nflx breaking down big	0	2	1
2021/12/1	12:17:37	$NFLX has broken through the 100-day MA and significant selling volume.	0	0	1
2021/12/1	12:13:47	$NFLX is fucked.	0	0	1
2021/12/1	12:08:44	$NFLX just broke support	0	0	1
2021/12/1	11:54:00	Going to hold on buying $NFLX calls I believe Qs will dive either today or tomorrow	0	0	1
2021/12/1	11:32:54	Of course, I think there are disadvantages that $NFLX has that will make their fully scaled streamer less margin at maturity than competitors that have more library, IP and a better hit rate, but we won?????t know industry streaming margin for awhile - whereas peak bundle was great!	0	1	1
2021/12/1	11:13:57	I ended up in a different place than I started. I started with thinking about Q3 thematically, and which companies had pivoted towards new business models. I got hung up on $SPOT and $NFLX - SPOT doubling down on creator economy models w/ Anchor &amp; NFLX rolling out gaming	0	1	2
2021/12/1	11:03:22	@devilbebop Streaming with commercials? Most people would pay double for $NFLX just to avoid all the garbage ads that waste out time	0	0	1
2021/12/1	10:56:22	$NFLX hey guys, please report this hating clown. Thanks ???	0	0	1
2021/12/1	10:54:23	@devilbebop Easier theory: the management and board are all old and tethered to a dying business model and the only way to fix it is for $NFLX to buy it and throw the bums out ????	0	0	1
2021/12/1	10:14:20	@BernieSanders Why aren't the working class buying shares in companies? They only have themself to blame. Everyone buys a #Netflix subscription but no one buys $NFLX stock. Who's fault is this? #Bitcoin #stocks	0	2	1
2021/12/1	10:08:18	$NFLX sees 5 bullish options orders worth $411,744. On the flipside, NFLX sees 1 bearish options orders worth $222,940. NFLX's overall statistics show 4,100 calls worth $5,510,491. On the other side, we have 1,651 puts worth $3,547,308. 10:08 AM ET	0	1	1
2021/12/1	10:08:09	$NFLX Statistics as of 10:08 AM ET Order Count: - Puts: 1,649 - Calls: 4,099 Volume: - Puts: 4,968 - Calls: 9,930 Premium: - Puts: $3,538,812 - Calls: $5,510,059 Put/Call: - Order Ratio: 40.23% - Volume Ratio: 50.03% - Premium Ratio: 64.22%	0	1	1
2021/12/1	9:58:10	Choppy session so far, nothing worth taking risk at the moment $SQ $NFLX $TSLA	0	0	3
2021/12/1	9:51:02	@GerberKawasaki Good series. Agree, worth the watch. Great supporting cast around Hart and Snipes! $nflx #TrueStoryNetflix	0	0	1
2021/12/1	9:42:26	$NFLX sees 3 bullish options orders worth $316,837. On the flipside, NFLX sees 1 bearish options orders worth $222,940. NFLX's overall statistics show 2,294 calls worth $3,162,749. On the other side, we have 576 puts worth $1,438,625. 9:42 AM ET	0	1	1
2021/12/1	9:42:09	$NFLX Statistics as of 9:42 AM ET Order Count: - Puts: 566 - Calls: 2,260 Volume: - Puts: 1,879 - Calls: 5,454 Premium: - Puts: $1,367,929 - Calls: $3,150,700 Put/Call: - Order Ratio: 25.04% - Volume Ratio: 34.45% - Premium Ratio: 43.42%	0	0	1
2021/12/1	9:35:48	Still absorbing the Kevin Hart as a killer show on Netflix. Kind of liked it. Have you seen this show yet? #TrueStoryNetflix $nflx	1	39	1
2021/12/1	9:32:47	Option Alert $NFLX Dec 3 2021 650 Call - Price: 7.55 - Money: $260,475 - Volume: 345 - OI: 734 Delta: 0.46 IV: 39.409 - ToS Symbol: NFLX211203C650 - #OptionAlert #OptionsFlow #OptionsTrading #DayTrading - [ 12-01 09:32:47 ]	0	0	1
2021/12/1	8:58:38	????Options Watchlist (12/1)???? $BA Calls &gt; 199.5 | Puts &lt; 193.85 $NFLX Puts &lt; 642.11 $TSLA Calls &gt; 1180.5 Good Luck! ??? Don't be afraid to pull the trigger! ??????	1	21	3
2021/12/1	8:30:28	Stock tip of the day: If a stock is Dropping, Popping, or Locking(Halted) and you're not sure why, A quick search of the Stock symbol in Twitter( $NFLX - example) can help you determine in a lot of cases of why it's happening. Or check @DeItaone for a latest news.	0	2	1
2021/12/1	7:39:00	$NFLX is starting to make some really good movies...	0	14	1
2021/12/1	6:59:51	If at anytime in the near future $NFLX breaks yesterday's low it looks like it could pay a visit to its old friend ~$616 area. Close to the money puts on a breakdown with volume will pay HANDSOMELY	0	0	1
2021/11/30	21:38:22	@dude74043299 @sage_sd_CAPITAL @Maksim_P_M Yeah, I feel you. I hope $NFLX buys $VIAC, keeps the IP, and axes the TV stations. It would be a 1 + 1 = 3 kinda deal. That content would be viewed and enjoyed a ton more on $NFLX than any other place. Would open up opportunity to reboot legacy IP as well.	0	0	3
2021/11/30	21:32:23	@Maksim_P_M @sage_sd_CAPITAL CBS is a catch 22. High margin ads are a hell of a drug. But the bottom line is linear TV is a dying business. They ought fold up that operation and just make shows exclusively for Paramount+. But they prob. wont for short term gains. They can?????t play the long game like $NFLX.	0	0	1
2021/11/30	21:22:10	The CEO remuneration of $NFLX is 43 million/year. Few companies in the industry pay such a level. Does the company pay its executives too much?	0	0	1
2021/11/30	20:33:46	I never thought watching a movie on $NFLX would change my life for the better: "The Game Changers"	0	0	1
2021/11/30	18:44:24	@Maksim_P_M @sage_sd_CAPITAL To your 2nd point, of course that?????s a big reason. $NFLX has the biggest platform w/ the most engagement. That fact attracts talent. Want your art on the biggest stage on earth? Go w/ $NFLX That?????s a bigger advantage than many give them credit for. Massive draw for creative talent	0	0	2
2021/11/30	18:39:37	@dude74043299 @sage_sd_CAPITAL @Maksim_P_M The Godfather is legendary. One of the best greatest storis of all time. But as a matter of business, it?????s not worth what Stranger Things is worth. Cash flow from Merch and Experiences is greater for FRESH franchises. In 2021, Paramount can?????t attract talent like $NFLX.	0	1	1
2021/11/30	18:11:58	$NFLX : Mr. Beast's 'Squid Game' Video Has More Views In A Week Than Netflix's Show Had In First Month	0	0	1
2021/11/30	18:04:23	@sage_sd_CAPITAL @Maksim_P_M And between 2013 and today, $NFLX has BY FAR produced the best TV shows. HBO has been a distant second. 9 of 10 most Googled shows in 2020 were $NFLX originals. My bet is $NFLX will start making hit movies at the same pace. We?????ll see whose right	0	1	3
2021/11/30	17:51:39	$NFLX demonstrates that reducing friction for something people inherently want to do (sit on their ass) is a much better business than reducing friction for something no one wants to do: AKA $PTON and exertion.	1	3	2
2021/11/30	16:43:55	wait, why did $nflx nuked?	0	0	1
2021/11/30	16:23:06	Fat returns on $NFLX today. 58%	1	2	1
2021/11/30	16:21:12	$NFLX Minor Breakdown Daily appearances since 2010: 115 Close 5 days later ??: Avg: 5.57 SD: 14.90 Worst: -45.68 Best: 92.09 10 days later: Avg: 6.27 SD: 16.91 Worst: -24.06 Best: 86.08 30 days later: Avg: 9.28 SD: 29.30 Worst: -63.76 Best: 110.83	0	0	1
2021/11/30	15:50:19	$NFLX NEW LOW IS $640.87 ????????	0	0	1
2021/11/30	15:49:34	@drippy2hard Talking about youtube, are you posting anything there b4 close? Don't want to miss like i did $NFLX.????	0	0	1
2021/11/30	15:41:12	$NFLX tech giant leader lower w $FB	0	2	2
2021/11/30	15:39:46	$nflx I think over reaction back to buy zone short term will watch 638 to support short term pop back	0	3	1
2021/11/30	15:28:40	$NFLX does a 2 goes 3 then takes out week down and is pressing W1 target at $642.11 dang #thestrat	0	1	1
2021/11/30	15:17:50	Damn what $NFLX do to yall.	0	0	1
2021/11/30	15:13:00	$NFLX sees 12 bullish options orders worth $6,324,839. On the flipside, NFLX sees 23 bearish options orders worth $6,770,495. NFLX's overall statistics show 16,533 calls worth $65,892,499. On the other side, we have 11,707 puts worth $39,271,768. 3:12 PM ET	0	0	1
2021/11/30	15:12:52	$NFLX Statistics as of 3:12 PM ET Order Count: - Puts: 11,680 - Calls: 16,505 Volume: - Puts: 40,635 - Calls: 43,304 Premium: - Puts: $39,225,660 - Calls: $65,803,841 Put/Call: - Order Ratio: 70.77% - Volume Ratio: 93.84% - Premium Ratio: 59.61%	0	0	1
2021/11/30	14:39:59	$NFLX took long enough for the fade	0	0	1
2021/11/30	14:20:55	$NFLX lo lo	0	0	1
2021/11/30	14:13:14	Picked up some $NFLX 260 calls long term. There dirt cheap right now.	0	0	1
2021/11/30	13:27:50	$NFLX just broke 650	1	1	1
2021/11/30	12:55:54	For the $NFLX 620/615 OTM BPS 12/17, I have Horizontal support and the SMA 50 at $645, there is additional support at $625 - $NFLX would need to break through 3 areas of support to challenge the short strike of that OTM BPS - good bet for a 25% return.	0	1	2
2021/11/30	12:52:28	$NFLX Bullish Put Spread 620/615, expires 12/17 for $1 credit	0	0	1
2021/11/30	12:47:15	@rsosa8 Almost just would rather buy $NFLX instead of the first three. No positions...	0	1	1
2021/11/30	12:30:18	TICKER: $NFLX SIZE: 120,000 PRICE: $659.52 TIME: 11:09:02 AMOUNT: $79,142,400	0	1	1
2021/11/30	12:26:29	Sosa Quality Co Watchlist: Don't own any outside of little bit of GNRC. $NFLX $GNRC I prob need to look at more quality companies.	0	1	2
2021/11/30	12:25:45	Think about it, $NFLX didn't move up when the market was moving yesterday It closed the gap yesterday and didn't continue up Let's even say the gap up today was due to the gap test yesterday, did it hold the gap today. If it closes -ve today it's 2 days in a row.	0	1	1
2021/11/30	12:22:59	Speaking of scale, just the market cap swing in the last few weeks between $AAPL (now $2.67T) and $MSFT (now $2.47T) has been larger than the entire market cap of $NFLX (~$300 billion).	0	6	3
2021/11/30	12:07:27	$NFLX NEW LOW IS $655.90 ????????	0	0	1
2021/11/30	12:07:03	$NFLX NEW LOW IS $656.90 ????????	0	0	1
2021/11/30	12:01:43	@drippy2hard $ATVI, $AMD, $NFLX all looking good for reversals right now????? Straight off the watchlist????? All about timing	0	1	3
2021/11/30	12:01:27	@investinguab $DIS also has an insane (and potentially unjustified) multiple... people wanted to value it as $NFLX when its not...	0	1	2
2021/11/30	11:47:57	@Maksim_P_M I see your point. But the differences are important, too. In 2013, $NFLX was on the verge of transitioning from nearly 100% licensed content to creating its own content. From then to now, their pace of high quality creation has been stunning. $VIAC has no such catalyst, imho.	0	0	2
2021/11/30	10:38:44	$NFLX 700c adding below 0.90 |dec03	0	0	1
2021/11/30	10:20:45	$AAPL flying, $TSLA on the move, $NFLX slowly doing something. I like.	0	2	3
2021/11/30	10:14:43	Long $NFLX 673.23. Put stop of half shares at 669.46. Check back at 12:45.	0	0	1
2021/11/30	10:09:58	$NFLX sees 3 bullish options orders worth $194,009. On the flipside, NFLX sees 0 bearish options orders worth $0. NFLX's overall statistics show 6,204 calls worth $12,037,503. On the other side, we have 1,736 puts worth $3,669,052. 10:09 AM ET	0	1	1
2021/11/30	10:09:51	$NFLX Statistics as of 10:09 AM ET Order Count: - Puts: 1,729 - Calls: 6,203 Volume: - Puts: 4,598 - Calls: 13,890 Premium: - Puts: $3,662,688 - Calls: $12,036,868 Put/Call: - Order Ratio: 27.87% - Volume Ratio: 33.10% - Premium Ratio: 30.43%	0	1	1
2021/11/30	10:08:13	@drippy2hard Another great trade! Thanks Drippy! $NFLX in at 3.40 (4 mins before yesterday?????s close) out at 6.30. In meetings for the rest of the day so all postions are closed. Great swing	0	0	1
2021/11/30	10:06:37	$NFLX next target 676.40	1	45	1
2021/11/30	10:06:01	$NFLX lets go 700	0	0	1
2021/11/30	10:04:37	$NFLX I think $750 is in the works	0	0	1
2021/11/30	9:58:53	$NFLX Q4 ?????13 run rate: $4.7B total rev $3.85B streaming rev 44M+ global subs $VIAC Q4 ?????21 run rate (proj.): $5B streaming rev $3.75B non-Pluto streaming rev (approx) ~52M+ global subs	0	1	2
2021/11/30	9:57:34	$NFLX closely watching . 720+ quick move possible .	0	1	1
2021/11/30	9:50:07	Note: $NFLX streaming revenue for the year was $3.46B (they had the DVD rental business). Note 2: $VIAC streaming revenue also includes @PlutoTV.	0	0	2
2021/11/30	9:42:32	$NFLX sees 2 bullish options orders worth $163,460. On the flipside, NFLX sees 0 bearish options orders worth $0. NFLX's overall statistics show 3,481 calls worth $6,624,463. On the other side, we have 649 puts worth $836,893. 9:42 AM ET	0	1	1
2021/11/30	9:42:23	$NFLX Statistics as of 9:42 AM ET Order Count: - Puts: 639 - Calls: 3,447 Volume: - Puts: 1,674 - Calls: 7,930 Premium: - Puts: $825,809 - Calls: $6,583,906 Put/Call: - Order Ratio: 18.54% - Volume Ratio: 21.11% - Premium Ratio: 12.54%	0	0	1
2021/11/30	9:38:51	You need to buy $NFLX. They have signed up over million new subscribers in Korea, even though they've raised the price 10%. Amazing!	0	0	1
2021/11/30	9:35:18	Buy the Dip game early chance if wanted (sooner or later). Eye on S&amp;P 4633 (open print). Dow -0.5% &amp; Nasdaq -0.3% early on. FAANG &amp; Friends intra-sector rotation= mixed bag as $NFLX leads (stay at home play back for now) &amp; $NVDA lags (Chip rotate game $MU turn on).	0	1	3
2021/11/30	9:35:11	$NFLX 685C &gt; 672 on a 5m closing basis #alert #driprookie how you like this swing from yesterday ?	2	78	1
2021/11/30	9:34:50	Option Alert $NFLX Dec 3 2021 680 Call - Price: 6.20 - Money: $207,080 - Volume: 334 - OI: 1571 Delta: 0.37 IV: 36.525 - ToS Symbol: NFLX211203C680 - #OptionAlert #OptionsFlow #OptionsTrading #DayTrading - [ 11-30 09:34:48 ]	0	0	1
2021/11/30	9:34:33	$NFLX strong push here	0	0	1
2021/11/30	9:23:53	@guitarchitect82 @ParikPatelCFA Ok. We got two humans and a bot interested. That is good enough for $NFLX to greenlight a series.. #netflix? @peterjackson?	0	0	1
2021/11/30	9:21:34	@SpecialSitsNews $NFLX or $AMZN feels like the CEOs would like to own this property	0	1	2
2021/11/30	9:11:08	4/ Disney has massive #networkeffects, and is able to leverage IP across theme parks, theatrical releases, home entertainment, toys, and consumer products; each building on each other to satisfy the legions of fans. Disney+ could almost be run as a loss leader to challenge $NFLX	0	0	1
2021/11/30	8:26:49	Burn baby burn! $NFLX	1	0	1
2021/11/30	8:13:54	Watchlist : $SHOP $NFLX	0	2	2
2021/11/30	7:04:05	$NFLX MAKE IT LOOK LIKE A CRIME SCENE	0	0	1
2021/11/30	6:13:20	copy from someone .. $NFLX in 2013: $4.4B in revenue 44+ million global subs $VIAC in 2021 (Q4 proj. &amp; included): $4.1B+ in revenue 51+ million global subs Netflix's market cap EOY in 2013: $21.8B ViacomCBS current TOTAL market cap: $21B	1	3	2
2021/11/30	6:04:26	SweepCast alerted: $NFLX with Unusual Options Activity Alerted on $670 PUT Expiring: 03-18-2022 worth 36K???? |???? See more in profile	0	0	1
2021/11/30	5:25:35	Highly recommend "The playbook" on $NFLX. Very good one.	0	0	1
2021/11/30	2:06:24	On a more constructive note, digital services like Netflix will have to offer at least 6 percent of their programming in the #Catalan, #Basque or #Galician languages $NFLX	0	0	1
2021/11/30	1:20:18	@TheWokeTrader Gonna be another winter lockdown, sold out Charmin, and ordering from Amazon while we watch $NFLX $DIS	0	0	2
2021/11/30	0:12:30	Will have some analysis for $NFLX &amp; $NVDA tomorrow morning before open as well as a $V update	0	5	3
2021/11/29	22:08:42	Kenapa cofounder/CEO $nflx hampir gak pernah disebut, dibanding pimpinan tech company lain ? I mean: we all have heard about Jeff Bezos, Larry Page, Zuckerberg, but can you name Netflix's CEO(s) without googling?	5	34	1
2021/11/29	20:38:02	For reference, $NFLX had about 68.4m domestic subs at the end of Q3 '21, with not much growth YOY. Revenue did grow about 10% though. Note, ViacomCBS offers @Showtime and @paramountplus as streaming subscription services. 2/2	0	1	1
2021/11/29	20:10:03	@CJGilchrist2 They didn't raise prices because $NFLX knows their programming Sucks and didn't want people to think about it. I just cancelled for like the 3rd time, will wait 3-4 months to see if anything new arrives.	0	0	1
2021/11/29	19:58:31	@TicTocTick Best advice you?????ve given yet.. I cut out $NFLX (with occasional binge) and productivity skyrocketed past year or two	1	2	1
2021/11/29	19:03:30	SweepCast alerted: $NFLX with Unusual Options Activity Alerted on $675 CALL Expiring: 12-03-2021 worth 79K???? |???? See more in profile	1	0	1
2021/11/29	18:59:11	??????????? STOCKS ON WATCH FOR POSSIBLE OPTIONS TRADING ENTRIES FOR TOMORROW: PART - 2 ???? $FB $NFLX $ZS ????	1	0	3
2021/11/29	18:57:58	@TVGrimReaper I believe we are already seeing some impact in the US from HBO Max primarily that's causing $NFLX subs to stall. I'm in the minority but I think negative US subs in 2022 is on the table for Netflix (especially if they hike prices soon) as originals for everyone else ramps up.	0	0	1
2021/11/29	18:15:53	And this fundamentally began a lifestyle of "get your money working for you" learning that @SparkInvestClub is now designed to share. There are more $NFLX opportunities brewing at this very minute. Your story is the one to make &amp; create now. Can't wait to dig in further!	0	0	1
2021/11/29	18:15:53	Our $NFLX story is worth a few long postings and has had a fundamental life impact on me both personally and professionally. The story start saw buying begin in 2005 and our biggest base is at $3.19/share for what is now a 20,600%+ gain. Not dumb luck. Full of lessons learned??????	0	0	1
2021/11/29	18:15:53	You asked, we answer: $NFLX is a an epic story for @SparkInvestClub. Full of love, hard learnings, tremendous belief &amp; tenacious discipline. We've been through it all. We've used it, studied it, visited it, promoted it, met with its leaders, we've celebrated, we cried. more??????	0	0	1
2021/11/29	17:50:55	Today is Nov 29 Monday $NFLX NEW LOW WAS $658.29 Closed $663.84	0	0	1
2021/11/29	16:24:55	Hulu is offering ad-supported subscription plans for $0.99 month for a year until EOD today $nflx $roku $dis	2	10	3
2021/11/29	16:21:05	$NFLX Below Avg Volume Daily appearances since 2010: 145 Close 5 days later ??: Avg: 3.24 SD: 18.85 Worst: -57.31 Best: 63.00 10 days later: Avg: 6.71 SD: 27.08 Worst: -65.54 Best: 68.31 30 days later: Avg: 25.07 SD: 40.43 Worst: -66.78 Best: 104.45	1	0	1
2021/11/29	15:30:00	#inside60 $NFLX	0	1	1
2021/11/29	15:17:08	$NFLX sees 5 bullish options orders worth $375,494. On the flipside, NFLX sees 0 bearish options orders worth $0. NFLX's overall statistics show 2,622 calls worth $7,882,921. On the other side, we have 1,703 puts worth $3,184,373. 3:17 PM ET	0	0	1
2021/11/29	15:16:52	$NFLX Statistics as of 3:16 PM ET Order Count: - Puts: 1,697 - Calls: 2,610 Volume: - Puts: 5,123 - Calls: 7,109 Premium: - Puts: $3,183,789 - Calls: $7,867,222 Put/Call: - Order Ratio: 65.02% - Volume Ratio: 72.06% - Premium Ratio: 40.47%	0	0	1
2021/11/29	15:15:54	@houndedliberty It?????s a liberal library of propaganda $NFLX no I will not pay for that shit ! ????????????	0	1	1
2021/11/29	14:55:24	At this point $nflx should turn there inflated stock into hard assets??????????.buy $viac	2	11	2
2021/11/29	13:11:31	My 3yo son has figured out how to completely operate the PS5. From $dis plus, to $nflx, crash nitro, to astros play world. He even bought the new GTA remastered trilogy, guardians of the galaxy, spider man, and abt 6 other games????? he?????s so good he taught me to create a password ????	0	8	2
2021/11/29	12:59:24	$NFLX is that my dress	1	0	1
2021/11/29	12:31:48	@museumistic It's not easy to build beloved brands, franchises, and media universes, and it takes a lot of time, investment, and audience engagement. Plus it helps with reducing churn, lowering content/development risks, and adding stability. Like $VIAC here compared to $NFLX.	0	3	2
2021/11/29	11:27:18	@ChrisDungeon @teslapower4 I sold half of my $NFLX in 2019 to buy $TSLA. It?????s a tough decision to make, especially when you own a stock that has done so well for you. I think we both made the right choice though.	1	3	2
2021/11/29	11:20:01	@Bonhoeffer_KDS @lhamtil IMO there?????s far too much focus on competition. As long as $NFLX subs + revenue keep growing, this funds more content and adds more value for subs. Global subscription entertainment is a massive market w plenty of growth vectors for $NFLX regardless what $DIS + others are doing	0	0	3
2021/11/29	11:19:42	If $DIS put all its eggs in one basket how much would you pay for it? If #Disney took all its content from TV, Box office, Hulu, ESPN, Every Movie, Every Show, all content Straight to DTC w/ @disneyplus (Ala $NFLX) what would you pay per month? #DisneyPlus #streaming #Hulu	1	2	2
2021/11/29	10:37:58	$NFLX Pattern still intact so far......we'll see	1	0	1
2021/11/29	10:33:26	$NFLX gap closed, if it cannot run from here you are looking at 620 in the coming week or two.	0	0	1
2021/11/29	10:33:12	$NFLX humans and their dreams	1	0	1
2021/11/29	10:32:40	$NFLX who you gonna call?	0	0	1
2021/11/29	10:32:07	$NFLX is that blood?	0	0	1
2021/11/29	10:07:21	$NFLX sees 0 bullish options orders worth $0. On the flipside, NFLX sees 0 bearish options orders worth $0. NFLX's overall statistics show 51 calls worth $426,565. On the other side, we have 38 puts worth $239,404. 10:07 AM ET	1	2	1
2021/11/29	10:07:09	$NFLX Statistics as of 10:07 AM ET Order Count: - Puts: 38 - Calls: 51 Volume: - Puts: 168 - Calls: 86 Premium: - Puts: $239,404 - Calls: $426,565 Put/Call: - Order Ratio: 74.51% - Volume Ratio: 195.35% - Premium Ratio: 56.12%	0	2	1
2021/11/29	9:51:40	$nflx sold 6; 12/3 645 puts @ 4.75 avg; against my position; short (600)!	0	0	1
2021/11/29	9:48:51	@HKesvani @dangillmor Squid Game shows the value of globalized content. A Korean show quickly found a huge global audience. Bullish for $NFLX and $AMZN. Bearish for $DIS	0	0	3
2021/11/29	9:48:40	$NFLX ================== [STRATEGY] - CALL [DATE] - 12/3 [STRIKE PRICE] - 700 [PPC ENTRY] - 1.49 [STOP LOSS] -15-20% [POSITION SIZE] - Light	0	0	1
2021/11/29	9:43:20	$NFLX sees 0 bullish options orders worth $0. On the flipside, NFLX sees 0 bearish options orders worth $0. NFLX's overall statistics show 51 calls worth $426,565. On the other side, we have 38 puts worth $239,404. 9:42 AM ET	0	0	1
2021/11/29	9:42:56	@morganhousel @MrBeast Not apples-to-apples. $NFLX is a paid platform, v. YouTube which is "free". I reckon 120mn people on $NFLX is like 5x 100mn on #YouTube. Btw, I read "The Psychology of Money" ????? and thoroughly enjoyed it.	0	0	2
2021/11/29	9:42:45	$NFLX Statistics as of 9:42 AM ET Order Count: - Puts: 38 - Calls: 51 Volume: - Puts: 168 - Calls: 86 Premium: - Puts: $239,404 - Calls: $426,565 Put/Call: - Order Ratio: 74.51% - Volume Ratio: 195.35% - Premium Ratio: 56.12%	0	0	1
2021/11/29	9:34:28	Buy Dip game Friday close (see if sticks or wait for next Dip). Eye on S&amp;P 4645 (open print). Dow +0.9% &amp; Nasdaq +1.4% early on. FAANG &amp; Friends intra-sector rotation= almost all green as $NFLX lags (stay at home play off for now) &amp; $TWTR leads (CEO change headline play on).	0	0	2
2021/11/29	9:19:37	Premarket watchlist for Nov.29th: $NFLX $MRNA $V	0	0	3
2021/11/29	9:07:11	Going into December, my focus will be the most bullish sectors and stocks as the tendency is that is what is high goes higher and what is low goes lower. $NFLX $GOOGL $TSLA	0	0	3
2021/11/29	9:02:32	Diego Morning notes US Futures up after Friday sell-off driven by COVID variant OMICRON. Deja vu in risky assets dumping with airlines and cruise operators taking the biggest hits and stay-home assets like $ZM and $NFLX leading the gainers.	0	0	2
2021/11/29	8:38:05	$NFLX is the stock to watch for today. if it crosses 673 has a good chance of touching 700 again	0	1	1
2021/11/29	6:52:04	$NFLX who got dat secret sauce	1	0	1
2021/11/29	4:27:12	@originalspin @choo_ek 2021 the year that Korean television exploded into the mainstream and all should be thanking $NFLX	0	0	1
2021/11/28	23:28:46	@stocktradez2 @dabass369 @MarjorieSchech2 @MarketRebels The chart doesn't represent full picture. $DIS had a 100+ yrs lead in content production. Yet, $NFLX is leading. Disney hasn't been aggressive in producing content like Netflix.	0	0	2
2021/11/28	20:40:41	Of course you'll also want to keep an eye on the favs including $TSLA, $NFLX, $AAPL...you know the rest.	0	0	3
2021/11/28	20:33:58	@NlCKStocks $nflx	0	0	1
2021/11/28	20:15:14	@NlCKStocks $RBLX, $NFLX, $MMM	0	1	3
2021/11/28	20:07:32	@AsymetricTrades Yes. Great trade. Icahn also loaded up on $CHK near the highs and lost big on a $NFLX trade.	0	1	2
2021/11/28	17:29:18	@lhamtil Sure $NFLX got eyeballs of 142M households to watch Squid Game. It would be nice to scale on viewer interest through ads, some kind of fanspot/forum, gaming, or some type of network/multiplication effect (i.e. multiple income streams). $VIAC can pivot; can $NFLX?	0	2	3
2021/11/28	17:28:53	@TomGardnerFool 100% agree. Not even long term. In under 10 yrs my investments in $NFLX and $SHOP alone have had a huge impact, an impact that keeps growing as I keep holding! Spiffy Popping my way to FI!	0	9	2
2021/11/28	15:31:37	@rod_rhino @Robert46989257 @lhamtil Imagine quoting P/E to value $NFLX ????.	0	1	1
2021/11/28	15:14:34	@lhamtil @MasaSonCap There is no viable alternative to Stranger Things, Bridgerton, Squid Games, Kobra Kai, The Crown, La Casa De Papel, Narcos, etc. $NFLX and $DIS are special. They own, and will continue to create, iconic franchises over which they have a monopoly. Hence, $200/day at Disney World.	0	2	2
2021/11/28	15:00:37	SweepCast alerted: $NFLX with Unusual Options Activity Alerted on $670 CALL Expiring: 12-10-2021 worth 29K???? |???? See more in profile	0	0	1
2021/11/28	14:03:28	3/ the combined entity will trade at only 7-10x EV/EBITDA and should be converting &gt;50% of EBITDA into FCF. If the growth case works out and the market re-rates this to look something more similar to $nflx then the new entity will have 2-5x upside. In short, High upside, low risk	0	1	1
2021/11/28	13:59:31	2/ why do I want to own the new $DISCK entity? You will own a company which will have a combined 90mm direct to consumer subs at closing and a portfolio of brands including news and sports which should allow it to reach 250mm global subs (ie compete directly with $NFLX).	0	0	2
2021/11/28	13:57:28	@investwithbtm didn't $NFLX decline by like 75% one day	0	0	1
2021/11/28	12:55:21	@lhamtil Switching costs are still high because there are no viable competitors. This is evidenced by $nflx 2.4% churn rate. $nflx is founder led which should allow them to continue to pivot their strategy more effectively. They also have significant optionality	0	0	2
2021/11/28	12:52:02	@lhamtil $nflx has an extremely long growth runway as they have just over 200 million subscribers while the cable industry has over a billion. Their recommendation engine has years of data more than their competitors allowing them to match shows more effectively.	0	0	1
2021/11/28	12:11:24	@lhamtil Netflix $NFLX is one of the biggest bubbles in the current markets. Switching Costs are Zero. They dont own meaningful content. They basically a Website where you download movies. Lol. Ever Xbox and Playstation can do this. They Toast. Unsustainable valuation	1	2	1
2021/11/28	12:10:58	@InvestorHyena @naval That?????s what most of the retail try to do, find next $AMZN or $NFLX.. it?????s like finding a needle in haystack. You got to be super lucky and super patient for so long. Go through more than 50% drawdowns multiple times.	0	0	2
2021/11/28	12:02:06	@ValueStockGeek @lhamtil Unless $DIS merges all of their offerings HBO Max will be the only scaled competitor IMO, but they will have to spend big to reacquire international rights, while $NFLX can either keep pressing their lead or ?????modulate????? (to borrow a term from Malone) their spending.	0	1	2
2021/11/28	11:58:47	@ValueStockGeek @lhamtil Has been an arms race, but $NFLX has been flooring the gas to take advantage of their lead to ensure they will be by far the most scaled player.	0	2	1
2021/11/28	11:51:21	@lhamtil @ShortSightedCap ROW hunger for US content is palpable. $NFLX has also shown they can turn localized content such as squid games into global sensations	0	1	1
2021/11/28	11:50:57	Just heard on @themotleyfool industry focus that $GOOGL @YouTube revenue last quarter was about the same as $NFLX revenue last quarter. YouTube is a monster.	0	3	2
2021/11/28	10:36:28	Disney to spend $33B next year on new shows outspending Netflix $DIS $NFLX	0	3	2
2021/11/28	9:57:17	It?????s been like 10 years but $NFLX still won?????t let you make a playlist of your fave holiday episodes of different shows and play them. Heck even if you could do it for one show it would be great.	0	0	1
2021/11/28	5:42:38	@OurielOhayon @erenbali $NFLX $DIS and $SPOT are good for the soul	0	4	3
2021/11/28	2:57:54	$nflx looks interesting flagging in between 645ish and 700ish. IF we get a bids over 675 we can 691 fast break and close over this can rip hard towards a possible new ath	0	2	1
2021/11/28	0:27:17	While you were all presumably watching football????? I finally stole the time to watch Tick, Tick, Boom. Just exquisite, emotional, and perfectly filmed. ?????????? The stories of friendship and struggling to find your way are universal. Don?????t need to be a theater person to enjoy on $NFLX	0	5	1
2021/11/27	15:02:24	Netflix Inc - $NFLX ???? QUOTE $NFLX was UP ??? on Fri Nov 26 Closed at 665.64 USD for a 1.12% gain from previous close ???? ???? ???? ???? ANALYSIS Netflix Inc should be nationalized ??? ??? ???	0	0	2
2021/11/27	14:44:44	@ChrisiFarah What do you think we are in for next week? If the variant was to spread causing talks of lockdowns, wouldn?????t that be bullish for crypto, $NFLX, $AMZN, and vaccine makers, just to name a few? Why did this variant news cause a bigger sell off than delta? Just curious ??????	0	0	2
2021/11/27	12:42:23	@The_RockTrading It?????s just wild that as things were originally opening back up they said $AMZN was a stay at home stock so it went down to start but with the thoughts that this new strain would cause shutdowns all of a sudden it did not run with stay at home stocks like $NFLX	0	1	2
2021/11/27	10:29:33	If you liked #squidgame then you'll love #hellbound. It's another hit Korean show on $NFLX.	0	4	1
2021/11/27	10:19:17	@ASvanevik short $nflx	0	0	1
2021/11/27	9:55:23	@erinconsulting $NFLX has gotten to the point on not "if" but "when" will it hit a new high. The new aggressive variant might threatened another lock down. $NFLX has proven to still be on top of its game when it comes to streaming.	1	2	2
2021/11/27	9:41:08	$MTCH at &lt;30x EBITDA is pretty interesting. In theory mgmt. can triple revenues at a flip of the switch (make subscriptions effectively a requirement to play). They need to demonstrate glimpses of this for a few quarters a la $NFLX price increase	0	6	2
2021/11/27	9:12:19	In 2011 $nflx stock went down 75% on fear of competition from Hulu and Amazon. It turned out to be the buying opportunity of the decade.	0	3	1
2021/11/27	8:41:45	After @MrBeast Squid Game triumph, how long before $NFLX gives him a deal? Did he pay them for their IP or were they happy for the free publicity?	1	0	1
2021/11/26	22:56:20	@LiviamCapital Although the $QQQ is strong, I?????ve been able to beat it by multiples by purchasing growth stocks strategically. $tsla, $nflx were a couple of big winners. I?????ve consistently carried a portfolio of well over 20 stocks without owning any etf.	2	4	3
2021/11/26	22:56:07	@Sdot_Trades @EnhancedMarket @reciknows @Algo_382 @rbc_trading @ZenTraderEW @DontFeedBear @Rebecca_trades @justinkunimoto @Albert_trades @jaloo_doggo @WaltWhiteStocks @tradingwithek @StrawHatStocks @modernpicasso_ @TheMicr07 @WarlusTrades @TriggerTrades @blank_trades War?????s last tweet many months ago I remember seeing he called $NFLX to $700, which happened recently. Maybe he made his millions…	0	5	1
2021/11/26	18:59:17	However, I am still bullish of the market. Today's decline was a cause of worry for many but I believe the market will hold. Overvalued stocks like $TSLA, $NFLX, $SQ did not crash and it looks telling of the market that it will round out shortly so long as the variant does.	0	0	3
2021/11/26	18:23:55	$NFLX pinata so we're about to get smashed in the head and hung from a bridge ?	0	0	1
2021/11/26	17:37:01	Well the SA variant news really made just about everything shit the bed today (aside from pandemic favorites likes $NFLX, $MRNA, $ZM, etc). I think the market overreacted, as it tends to do. Let's see how things settle next week.	0	52	3
2021/11/26	16:47:02	@JonahLupton @StockHead_ @dannyvena @drowsyinvestor @Investing_Lion @FromValue @TheEqualizerBB @BuyandHoldd @JoTrader4 @rusoyablo @blockbuster Yep, and $SE is the next $NFLX ????	0	5	2
2021/11/26	16:41:06	@MadThunderdome $NFLX ?	0	1	1
2021/11/26	16:29:50	@Zen_Options $NFLX	0	0	1
2021/11/26	16:21:01	$NFLX Below Avg Volume Daily appearances since 2010: 145 Close 5 days later ??: Avg: 3.32 SD: 18.80 Worst: -57.31 Best: 63.00 10 days later: Avg: 6.65 SD: 26.99 Worst: -65.54 Best: 68.31 30 days later: Avg: 24.88 SD: 40.34 Worst: -66.78 Best: 104.45	0	0	1
2021/11/26	16:10:35	@RihardJarc @BoredApeYC Would you include content owners like $nflx and $Dis?	1	0	2
2021/11/26	15:50:08	"On March 18, 2009, just seven days after the NASDAQ traded at its bear market low and only 10 days after the Dow Jones traded at its bear market low, $NFLX hit an all-time high."	1	63	1
2021/11/26	15:42:10	All of this depends on how you view the business and your timeframe. We?????ve already seen how this plays out with other sticky subscription services such as $NFLX, $SPOT, etc. 2/2	0	0	2
2021/11/26	15:15:43	I bought some $NFLX calls today so i am going to force my whole family to watch ????	0	1	1
2021/11/26	14:31:30	Stocks plummeted 2.3% today in a shortened trading session sending the S&amp;P 500 in the red for November. So-called ?????pandemic stocks????? $ZM, $PTON, $NFLX jumped higher on the news.	0	0	3
2021/11/26	13:58:30	@CCtradez Original content is king. However, Disney $DIS must combine #DisneyPlus #Hulu first in order to go toe-to-toe with Netflix $NFLX.	0	0	2
2021/11/26	13:42:37	@traderDanielle $NFLX is scary good. Hard to call an upside target. I went long $ZM after the miss. Sticking with it. Especially after today. ????????????	0	0	2
2021/11/26	13:22:27	@bitcoinballers_ Didn?????t move like one. Look at $Zm and $Nflx	0	0	2
2021/11/26	12:59:14	$NFLX	0	0	1
2021/11/26	12:35:27	Loving it! $NFLX is up $12. LOL. People must think there will be another round of lock downs and everyone will be at home on the couch again. I doubt that. I am enjoying closing prior positions taken just earlier this week in $NFLX and locking in my gains.	0	0	2
2021/11/26	12:31:21	Not a #LeagueOfLegends player but the related series #Arcane on $NFLX is beautifully done.	0	0	1
2021/11/26	12:24:55	$nflx catching some volume	0	0	1
2021/11/26	12:11:55	$nflx $BFRI here's some midaz	0	0	2
2021/11/26	11:57:37	@TLPrivate_ EOD today will be a good day to run Oliver?????s RS scan.. will be interesting. i see RS so far $nflx, $afrm and ofcourse a lot of covid tickers now circulating back in play Working on MC and family.. w.r.t options: VIX went up 50% today. No way I am doing anything with options.	0	1	2
2021/11/26	11:35:07	3.9 now SL 3.4 $NFLX monitor closely.	0	0	1
2021/11/26	11:29:52	Took $NFLX 700 c @ 3.66 12/3 x1	0	1	1
2021/11/26	11:26:01	@Zen_Options $SPOT $NFLX $CPNG	0	2	3
2021/11/26	11:25:32	$TMO and $NFLX keeping the portfolio alive today	0	0	2
2021/11/26	10:57:45	Bought Dec 3 calls at the open on: $QQQ 396 strike $SPY 462 strike $NFLX 700 strike Good luck!	0	0	3
2021/11/26	10:29:41	$NFLX green today, and the 21 DEMA is acting as support.	0	2	1
2021/11/26	10:20:18	$VIAC is a STAY-AT-HOME stock just like $NFLX &amp; $ROKU...	2	7	3
2021/11/26	10:07:20	$NFLX sees 8 bullish options orders worth $369,703. On the flipside, NFLX sees 1 bearish options orders worth $48,000. NFLX's overall statistics show 6,834 calls worth $12,807,101. On the other side, we have 2,717 puts worth $3,725,903. 10:07 AM ET	0	0	1
2021/11/26	10:07:08	$NFLX Statistics as of 10:07 AM ET Order Count: - Puts: 2,714 - Calls: 6,819 Volume: - Puts: 7,998 - Calls: 17,591 Premium: - Puts: $3,714,133 - Calls: $12,766,264 Put/Call: - Order Ratio: 39.80% - Volume Ratio: 45.47% - Premium Ratio: 29.09%	0	0	1
2021/11/26	10:02:09	$NFLX huge GAINS no need to trade a thing else unless golden setup	0	0	1
2021/11/26	9:57:57	$NFLX PT 672	0	0	1
2021/11/26	9:57:11	$NFLX taking half off here holding the rest	0	0	1
2021/11/26	9:55:15	Sold my $NFLX to buy more $IWM rn	0	10	2
2021/11/26	9:55:09	Things to know this am: - Wall Street is taking a hit today because of new variant worries - airlines are tumbling down again - vaccine makers are jumping on fresh COVID fears - a few stay cozy at home stocks $PTON $NFLX $DASH were heading up this morning	1	2	3
2021/11/26	9:52:19	$NFLX 670c lotto	0	0	1
2021/11/26	9:49:29	$NFLX best looking right now for potential reversal. See if it sets up. Currently 663.87	0	0	1
2021/11/26	9:43:37	Contacts worth 100 something.. down to basically nothing in 10 minutes ????????????.. gotta love $NFLX	0	0	1
2021/11/26	9:42:19	$NFLX sees 4 bullish options orders worth $230,532. On the flipside, NFLX sees 1 bearish options orders worth $48,000. NFLX's overall statistics show 3,125 calls worth $6,477,598. On the other side, we have 1,037 puts worth $879,493. 9:42 AM ET	0	0	1
2021/11/26	9:42:09	$NFLX Statistics as of 9:42 AM ET Order Count: - Puts: 1,023 - Calls: 3,100 Volume: - Puts: 2,700 - Calls: 8,426 Premium: - Puts: $872,997 - Calls: $6,403,454 Put/Call: - Order Ratio: 33.00% - Volume Ratio: 32.04% - Premium Ratio: 13.63%	0	0	1
2021/11/26	9:36:53	Stay at home stock $viac is plunging ..but $nflx is up	0	0	2
2021/11/26	9:32:54	The news of the variant, however, sparked a rally in last year's stay-at-home darlings such as fitness company Peloton $PTON, streaming giant Netflix $NFLX and Zoom Video Communications $ZM, sending them up between 6% and 9%.	0	0	3
2021/11/26	9:32:20	OUT of $NFLX CALL $5.00 -&gt; $7.00 ???? 40% on this one. Still holding $NVDA and $MSFT calls.	0	0	3
2021/11/26	9:30:38	$NFLX will hit new all-time high	0	2	1
2021/11/26	9:25:53	$AMZN $NFLX will be a good tell today, they are up pre open, see if they can push further as they are considered stay a home plays. $PFE trading above 54.00 ..hard to see people chasing that vs fading. good luck today.	0	4	3
2021/11/26	9:23:29	Those $NFLX calls will pop today off of that COVID news.	0	0	1
2021/11/26	9:22:27	Updated Triggers $MRNA 313.00 $NFLX 677.00 $ZM 233.00	0	1	3
2021/11/26	9:17:37	@MAK__trading As is $NFLX and $RBLX	0	2	2
2021/11/26	9:10:13	Stay at home stock ww $DASH $DOCU $NFLX	1	0	3
2021/11/26	9:07:10	@Zen_Options $NFLX as well.	0	2	1
2021/11/26	9:01:57	$NFLX up 12+, needs 676. Always a tough one to trade, better over 700 $TSLA down 28, needs back over 1100, under 1080 can test 1050, 1020, 1000	0	1	2
2021/11/26	8:59:08	COVID news circulating around has the market beat down, but we are liking a few names to trade today. $NFLX looks great through 676 and has measured potential upwards to 700! #stocks #trading #options	0	1	1
2021/11/26	8:44:04	??? The new #COVID19 variant is reviving interest in stay-at-home #stocks. $ZM, $NFLX and $PTON are all up 6% to 9% in premarket trade, according to Reuters. Reopening stocks including airline, hotel, cruise, and cinema #shares all set to open lower #StocksToTrade #trading	0	0	3
2021/11/26	8:39:53	$ZM $NFLX $SHOP Gain pre-market as Covid variant concerns rise.	0	2	3
2021/11/26	8:31:36	Covid cases been rising rapidly globally for 2-3 weeks, even US cases stopped going down and have been rising for 2 weeks. Are markets really worried about new variant or were growth ?????covid????? stocks bottoming as rates were into resistance? $zm $docu $nflx	0	3	3
2021/11/26	8:31:28	Pretty epic squeezeroos in $NFLX and $ZM	0	1	2
2021/11/26	8:29:11	Back to your pod, says the market.... $NFLX +3.2% $PTON +10.7% $ZM +11.3%	82	789	3
2021/11/26	8:26:48	@number1_angie Let's see where it is at 1pm. Not gonna dig in but seems reasonable if could be up on a down day with the characteristics we are seeing from cruisers and airlines and $NFLX and $ZM.	0	1	2
2021/11/26	8:23:30	@LSValue I think a better bet would be $NFLX or $DIS	0	1	2
2021/11/26	7:52:39	$NFLX up 14 bc everyone thinks the governments will shut the shit show down again. #COVID	0	0	1
2021/11/26	7:39:54	@BlueMoonTrades @TrendSpider $ROKU and $NFLX are doing very good in premarket as well.	0	1	2
2021/11/26	7:23:27	@DeItaone Y is a streaming company $viac down but $nflx $roku up ?	0	0	3
2021/11/26	6:55:04	Covid: $NFLX(658.29) up 14 $TDOC(106.00) up 4.40 $DASH(184.93) up 8	0	10	3
2021/11/26	6:53:28	$VIAC why are $ROKU and $NFLX in premarket plus 2.5% and Viac minus 2% ? doesn't Viac do the same streaming, sell content to Netflix ... ???? #RecvProfit	1	2	3
2021/11/26	6:22:50	$NFLX wut doing ????	0	0	1
2021/11/26	5:56:44	Ahead of the US return, stay-at-home names benefitting from the COVID updates: ZOOM VIDEO COMMUNICATIONS SHARES UP 9.2%, NETFLIX UP 2.3%, PELOTON INTERACTIVE UP 6.4% $ZOOM $NFLX $PTON	0	0	3
2021/11/26	5:55:15	$Nflx is up $15. $gush is down $15 - what an opportunity to buy longer dated call spreads on oil. We might have severe problems with the virus, but after it does what it?????s going to do then the lack of investment in oil and Biden still exists.	0	0	2
2021/11/26	5:51:59	$dis so does the fear of lock down bring back the Disney+ growth story? $nflx $fubo	0	1	3
2021/11/26	5:17:45	Futures are dumping. $NFLX is up on squid game news	0	0	1
2021/11/26	4:30:03	$NFLX Setting short position after pre-market pop. Should continue the run, if MM doesn?????t decide to tank it. ????	0	0	1
2021/11/26	4:12:37	$DASH and $NFLX are underrated lockdown plays imo.	0	15	2
2021/11/26	0:48:00	@AsennaWealth Bought 200 shares $nflx in Aug 2008 for 23 and sold six months later for 46- hey made 100% and I missed one gajillion %- fake level they teach you	0	0	1
2021/11/25	21:45:42	@ballmatthew Wheel of time is amazing on $AMZN. Cowboy one one $NFLX is a great weekday watch.	0	0	2
2021/11/25	21:06:38	$NFLX Calls above $661.50 Puts below $651.10	0	1	1
2021/11/25	19:11:55	@strongblacklead @netflix $NFLX becoming the next $DIS	0	0	2
2021/11/25	12:41:16	@qcapital2020 I?????ll give you $NFLX but it looks like $AAPL is an 11x.. Interesting, it looks like $NFLX took a 80% dive at the end of ?????11	0	1	3
2021/11/25	12:33:52	@paul_k_0907 $NFLX $AAPL	0	0	2
2021/11/25	9:37:56	$NFLX watching 11/26 $670 calls for Friday lotto. Could be a nice play if wants to register back up to $670-680 level	0	0	1
2021/11/25	9:26:08	@Eddypgil @Joehark54 @BahamaBen9 $tsla will perform better from 2010 to 2030 then $nflx will from 2009 to 2029	0	8	2
2021/11/25	2:10:58	@nataouii Look at $nflx	0	0	1
2021/11/24	21:58:07	@netflix with another hit. Just finished the first episode of "True Story" featuring @KevinHart4real and I'm hooked! Binge watch time! $NFLX LONG ALL DAY	0	1	1
2021/11/24	18:51:41	Love Death Robots on $NFLX &gt;	0	0	1
2021/11/24	18:10:07	TICKER: $NFLX SIZE: 156,157 PRICE: $658.29 TIME: 16:00:00 AMOUNT: $102,796,592	0	1	1
2021/11/24	17:45:01	@jonnajarian People need to learn how to sell options for extra income. But learning is hard and there's a show on Netflix $NFLX I want to watch	0	0	1
2021/11/24	16:21:05	$NFLX Below Avg Volume Daily appearances since 2010: 145 Close 5 days later ??: Avg: 3.42 SD: 18.73 Worst: -57.31 Best: 63.00 10 days later: Avg: 6.59 SD: 27.00 Worst: -65.54 Best: 68.31 30 days later: Avg: 24.74 SD: 40.35 Worst: -66.78 Best: 104.45	0	0	1
2021/11/24	16:00:11	TICKER: $NFLX SIZE: 100,000 PRICE: $658.33 TIME: 15:55:54 AMOUNT: $65,833,000	0	1	1
2021/11/24	15:45:48	@jadynviolet My avg is $5.00 for $NFLX Super high I got in way too early. Holding though. I have 4 contracts I averaged down	0	1	1
2021/11/24	15:12:18	$NFLX sees 11 bullish options orders worth $1,019,685. On the flipside, NFLX sees 15 bearish options orders worth $2,249,405. NFLX's overall statistics show 10,118 calls worth $26,595,159. On the other side, we have 5,914 puts worth $17,434,654. 3:12 PM ET	0	0	1
2021/11/24	15:12:08	$NFLX Statistics as of 3:12 PM ET Order Count: - Puts: 5,914 - Calls: 10,118 Volume: - Puts: 20,241 - Calls: 35,465 Premium: - Puts: $17,434,654 - Calls: $26,595,159 Put/Call: - Order Ratio: 58.45% - Volume Ratio: 57.07% - Premium Ratio: 65.56%	0	0	1
2021/11/24	14:39:12	$NFLX knows what i'm sayin	0	0	1
2021/11/24	14:37:27	$NFLX looking a bit heavy here. 655p ww	0	0	1
2021/11/24	14:02:38	$nflx breakout on the hourly 1-1-2 to the upside....	0	1	1
2021/11/24	13:24:42	double inside candles on the hourly chart for $NFLX	0	0	1
2021/11/24	13:24:10	@hardmoneymag $NFLX	0	7	1
2021/11/24	12:55:31	@MarkFerrara12 @karenfinerman 100% agree and I'd buy $pton if it got low enough. I disagree that I'm making your point. The bear argument here is that people don't like to exercise. By nature. $PTON also competes with FREE which $NFLX doesn't. History tell us fitness is fickle due to these factors.	0	0	3
2021/11/24	12:45:30	@brah_dank @karenfinerman You?????re just helping my argument here????? I?????m making a nuanced point that the bear argument oversimplifies things. I?????m saying you need 5% of what $NFLX has to still likely achieve 4.0x ROIC. Not saying $PTON will reach $NFLX levels. But all things become attractive at certain price	0	0	3
2021/11/24	12:16:35	@stockguy439 @karenfinerman Tell me... how does one watch Squid Game without a Netflix subscription? I'll do $PTON now. To exercise without Peloton, one need only go outside and jog or bike. They could also... not exercise! Which most American's don't. Comparing to $NFLX is such a joke. Terrible comp.	0	0	2
2021/11/24	12:14:19	@MarkFerrara12 @karenfinerman What's easier, watching a show, or exercising? Which has the larger TAM? Which one is cheaper sub? How many people have TV's compared to how many people exercise? You're comparing an exercise video company with $NFLX? $AMZN? $SPOT? Really?	1	1	3
2021/11/24	11:10:31	$NFLX over 661 and holds should let it run to 670, looking for a swing	0	0	1
2021/11/24	10:07:39	$NFLX sees 7 bullish options orders worth $360,114. On the flipside, NFLX sees 1 bearish options orders worth $36,090. NFLX's overall statistics show 3,182 calls worth $7,607,151. On the other side, we have 1,483 puts worth $2,840,177. 10:07 AM ET	0	1	1
2021/11/24	10:07:28	$NFLX Statistics as of 10:07 AM ET Order Count: - Puts: 1,471 - Calls: 3,172 Volume: - Puts: 3,728 - Calls: 11,963 Premium: - Puts: $2,757,826 - Calls: $7,569,832 Put/Call: - Order Ratio: 46.37% - Volume Ratio: 31.16% - Premium Ratio: 36.43%	0	0	1
2021/11/24	10:07:11	$NFLX on the comeback, crossing my fingers ????????	0	1	1
2021/11/24	10:03:09	$NFLX asks you Are you still watching? You should be investing instead.	1	1	1
2021/11/24	9:57:46	More green $SHOP $SQ $NFLX.	0	0	3
2021/11/24	9:48:54	@smartertrader It WILL happen. Fortnite, $RBLX, $NFLX gaming. Every movie at theatrical release...already available online today, FOR FREE. The shorts are right. Only a matter of time. But WSB just likes the stonks.	0	1	2
2021/11/24	9:45:51	$NFLX out $-233	0	0	1
2021/11/24	9:42:19	Pretty much Netflix and roblox the only two standouts this morning. $rblx $nflx	4	117	2
2021/11/24	9:42:19	$NFLX long call scalping	0	1	1
2021/11/24	9:42:18	$NFLX sees 3 bullish options orders worth $152,600. On the flipside, NFLX sees 0 bearish options orders worth $0. NFLX's overall statistics show 1,199 calls worth $3,494,243. On the other side, we have 520 puts worth $734,212. 9:42 AM ET	0	0	1
2021/11/24	9:42:09	$NFLX Statistics as of 9:42 AM ET Order Count: - Puts: 510 - Calls: 1,169 Volume: - Puts: 1,150 - Calls: 4,018 Premium: - Puts: $731,151 - Calls: $3,476,968 Put/Call: - Order Ratio: 43.63% - Volume Ratio: 28.62% - Premium Ratio: 21.03%	0	0	1
2021/11/24	9:40:24	$NFLX early RS	0	1	1
2021/11/24	9:33:11	@karenfinerman To me $PTON now cheap. 2.5mm subs x $39 mo. x 12 = $1.2bn revenue. x 66% gross margin = $775mm recurring cash flow. $NFLX has averaged 25-30x Market Cap / Gross Margin. This would imply $20-23bn market cap for $PTON, it?????s now $14bn. On growth point?????	3	4	3
2021/11/24	8:30:08	@jessefreeland I agree. If you haven?????t already, the Reed Hastings book ?????No Rules Rules?????. The book highlights why $NFLX continues to crush competition (Spartan like meritocracy + attract and retain only the best talent). Most bloated legacy companies like $VIAC don?????t stand a chance.	0	3	2
2021/11/24	7:40:03	$OCUP $NFLX	0	0	2
2021/11/24	7:16:16	@drippy2hard $roku $nflx in M patterns, bearish flow. Have you taken a look?	0	0	2
2021/11/23	22:57:25	@AyaevaA @MadsenSouth Then doubling down in the factor with the $NFLX crusade, and bubble short basket, and climax at the $TSLA.	0	1	2
2021/11/23	22:16:13	@WealthOrDie My dads been watching ?????sex life of college girls????? on $NFLX. No position.	0	2	1
2021/11/23	22:01:28	@AlanSoclof Happy Birthday, as you get older you'll see that investing in stocks like $NFLX is way more appealing than investing in transition companies like $VIAC. Happy birthday, ????	0	4	2
2021/11/23	20:52:12	@alifarhat79 $ENGA Is now BEBUZEE! It?????s $NFLX &amp; $AMZN in one for 40 cents a share.	1	1	3
2021/11/23	19:31:05	$NFLX news about spot partnership is being slept on imo. Opens doors to many things. Also no money exchanged, just free cross promotion.	0	0	1
2021/11/23	16:35:24	If $NFLX and $FB hit my comfortable support levels early next year, they will be the only 2 stocks We?????ll be trading in our 1-1 room along with $SPY throughout 2022 by God?????s grace @OptionsPastor @wallstreetstock	0	2	3
2021/11/23	16:34:28	@schun001 @freshjiva New product lines and markets TAM will massively expand and sub growth will come. Think they can get to 10mm global subs easily and to $80-$100bn market cap. 10mm subs is 4.5% of $NFLX, 5.8% of $SPOT, 6.7% of $AMZN prime.	0	2	3
2021/11/23	16:30:00	@schun001 @freshjiva Sell hardware close to breakeven to maximize subs, which they are now doing. Today, 2.5mm subs at $39mo is $1.2bn recurring rev, at 66% GM is $775mm recurring cash flow. Taking $NFLX mkt cap / GM 5-year avg of 25x $PTON should be $20bn market cap today. I believe as they enter?????	0	3	2
2021/11/23	16:27:19	@schun001 @freshjiva When the lightbulb went off for me on $PTON was they literally don?????t need the hardware business long-term. I?????ve owned the bike for 2 years and feels like it could work for another 8-10 years. It is a subscription business long-term just like $NFLX or $SPOT. Therefore they should	0	3	3
2021/11/23	16:21:01	$NFLX Below Avg Volume Daily appearances since 2010: 145 Close 5 days later ??: Avg: 3.78 SD: 18.51 Worst: -57.31 Best: 63.00 10 days later: Avg: 6.71 SD: 27.06 Worst: -65.54 Best: 68.31 30 days later: Avg: 24.54 SD: 40.39 Worst: -66.78 Best: 104.45	0	0	1
2021/11/23	16:01:25	$NFLX ????	0	0	1
2021/11/23	16:00:10	11/23 #alert #results con?????t $tsla 930P 2.83 to 4.05 Join a service that shows the actual ENTRIES and EXITS not the PEAK $nflx $tsla JOIN US AND TRADE OUR POWERFUL WATCHLIST	7	4	3
2021/11/23	15:34:16	$NFLX holding low end range/10wk line.	0	0	1
2021/11/23	15:12:35	$NFLX sees 8 bullish options orders worth $805,449. On the flipside, NFLX sees 12 bearish options orders worth $1,364,031. NFLX's overall statistics show 11,298 calls worth $41,547,896. On the other side, we have 12,071 puts worth $33,874,055. 3:12 PM ET	1	0	1
2021/11/23	15:12:19	$NFLX Statistics as of 3:12 PM ET Order Count: - Puts: 12,068 - Calls: 11,297 Volume: - Puts: 31,604 - Calls: 30,776 Premium: - Puts: $33,867,235 - Calls: $41,547,271 Put/Call: - Order Ratio: 106.82% - Volume Ratio: 102.69% - Premium Ratio: 81.51%	1	0	1
2021/11/23	15:00:24	Scanner #stocks @ 11/23/2021 12:00 PM PST TF: 1 hr ???? Buy: 3/105 $CRWD @ 228.265 $GOOG @ 2928.645 $NFLX @ 654.01 ???? Sell: 0/105 #Stocktrading #Daytrading #money	0	0	3
2021/11/23	13:42:13	I've got the Narcos theme song playing in my head watching this turkey wk $NFLX $SPY $QQQ	0	0	3
2021/11/23	13:39:26	I normally don?????t recommend holding overnight on a trade, but $NFLX is one I?????m pretty sure you can bank on. Plus $DIS just pulled out all the stops with the #Beatles #GetBack and the #Mandalorian comes back soon.	0	1	2
2021/11/23	13:34:31	$NFLX puts into Friday or next week, $$$$$	0	0	1
2021/11/23	13:32:11	$NFLX 630p added @1.10 |11/26 Expiry	0	0	1
2021/11/23	13:07:48	$NFLX and $ADBE both gave up $50 after hitting $700	0	0	2
2021/11/23	12:44:28	GOLDEN #SWEEP #OPTION ALERT: $NFLX $520 CALLS 01/21/22; Premium: $1.1M;????BEARISH; Vol/OI: 80/2,401	0	1	1
2021/11/23	12:37:11	@naval4you Is it going to be same for $NFLX?	0	0	1
2021/11/23	12:30:07	$NFLX long calls ITM weekly. Target 657/661/667. Use tight stops. Don?????t give back!	0	0	1
2021/11/23	11:48:26	$NFLX once it moves below $642,it would complete a double top.	0	2	1
2021/11/23	11:40:17	$NFLX Enterprise Value closing in on $DIS Enterprise Value	0	3	2
2021/11/23	11:36:24	$NFLX adds two more gaming titles - TC	0	0	1
2021/11/23	11:12:26	@vireyas Obama got Millions from $NFLX after he did the Net Neutrality deal. Of course they gave him the money after he left office!	0	1	1
2021/11/23	11:11:29	@Alex__Pitti @CCM_Brett I mean that?????s certainly a risk but that doesn?????t impact their pricing power at the moment. If you hold $NFLX you certainly need to be cognizant of the quality of content	0	0	1
2021/11/23	11:04:12	$NFLX in @ 0.65 out @ 1.09. Third red day, sector down took profits and exited. @mono_trader @timothysykes	0	0	1
2021/11/23	10:58:47	$NFLX $ROKU shitting mode	0	1	2
2021/11/23	10:48:35	dangg maybe I should have swung my $dash and $nflx put ????	0	1	2
2021/11/23	10:30:08	$NFLX went to law school look at us now ?????? watch it again	0	0	1
2021/11/23	10:30:01	Nov 17 Wednesday, $NFLX NEW HIGH WAS $700.99 Today is Nov 23 Tuesday, $NFLX NEW LOW IS $650.96 ????????	0	0	2
2021/11/23	10:20:06	$NFLX go find what i mean	0	0	1
2021/11/23	10:17:09	$NFLX still more room to the downside	0	0	1
2021/11/23	10:16:19	7??? Pricing Power Netflix's $NFLX ability to raise prices without any major signs of consumer churn indicate users like the platform, the content, and don't mind paying up more for the value it delivers. Companies with such power are in a very favourable position.	0	0	1
2021/11/23	10:16:11	$SPOT is launching a $NFLX Hub containing music from movies and shows	0	1	2
2021/11/23	10:15:56	$SPOT is launching a $NFLX Hub containing music from movies and shows	6	27	2
2021/11/23	10:07:24	$NFLX sees 0 bullish options orders worth $0. On the flipside, NFLX sees 0 bearish options orders worth $0. NFLX's overall statistics show 3,225 calls worth $7,571,234. On the other side, we have 2,594 puts worth $4,801,395. 10:07 AM ET	0	0	1
2021/11/23	10:07:11	$NFLX Statistics as of 10:07 AM ET Order Count: - Puts: 2,576 - Calls: 3,220 Volume: - Puts: 6,236 - Calls: 7,662 Premium: - Puts: $4,500,626 - Calls: $7,569,969 Put/Call: - Order Ratio: 80.00% - Volume Ratio: 81.39% - Premium Ratio: 59.45%	0	0	1
2021/11/23	10:06:51	$SPOT $NFLX partnership	0	1	2
2021/11/23	10:06:17	SPOTIFY SAYS THE TWO STREAMING COMPANIES ARE COMING TOGETHER TO LAUNCH AN ALL-NEW NETFLIX HUB ON SPOTIFY $SPOT $NFLX	0	1	2
2021/11/23	10:05:29	SPOTIFY SAYS THE TWO STREAMING COMPANIES ARE COMING TOGETHER TO LAUNCH AN ALL-NEW NETFLIX HUB ON SPOTIFY $SPOT $NFLX	0	1	2
2021/11/23	10:03:56	SPOTIFY SAYS THE TWO STREAMING COMPANIES ARE COMING TOGETHER TO LAUNCH AN ALL-NEW NETFLIX HUB ON SPOTIFY $SPOT $NFLX How long until NFLX cancels Bro Jogan?	1	4	2
2021/11/23	10:03:46	SPOTIFY: THE TWO STREAMING COMPANIES ARE COMING TOGETHER TO LAUNCH AN ALL-NEW NETFLIX HUB ON SPOTIFY. $SPOT | $NFLX	2	0	2
2021/11/23	10:03:41	$SPOT $NFLX partnership	0	0	2
2021/11/23	10:03:01	SPOTIFY SAYS THE TWO STREAMING COMPANIES ARE COMING TOGETHER TO LAUNCH AN ALL-NEW NETFLIX HUB ON SPOTIFY$SPOT $NFLX	5	16	1
2021/11/23	10:02:56	SPOTIFY SAYS THE TWO STREAMING COMPANIES ARE COMING TOGETHER TO LAUNCH AN ALL-NEW NETFLIX HUB ON SPOTIFY $SPOT $NFLX	55	434	2
2021/11/23	9:51:51	Looks like market is recovering ???? $NFLX $NVDA	0	0	2
2021/11/23	9:47:36	$NFLX red to green and trying to push above the 21 DEMA.	0	1	1
2021/11/23	9:45:50	$NFLX PMG up on the 5er looking for 665area	0	0	1
2021/11/23	9:45:34	Most likely going to have a red day today. Market is down. Only thing that?????s going to be pushing up today is probably $NFLX Opened down 10% now I?????m break even. Probably not going to open a trade today.	0	0	1
2021/11/23	9:43:02	$NFLX sees 0 bullish options orders worth $0. On the flipside, NFLX sees 0 bearish options orders worth $0. NFLX's overall statistics show 1,099 calls worth $4,075,007. On the other side, we have 1,172 puts worth $1,660,332. 9:42 AM ET	0	0	1
2021/11/23	9:42:40	$NFLX Statistics as of 9:42 AM ET Order Count: - Puts: 1,146 - Calls: 1,055 Volume: - Puts: 2,513 - Calls: 2,836 Premium: - Puts: $1,646,700 - Calls: $3,978,441 Put/Call: - Order Ratio: 108.63% - Volume Ratio: 88.61% - Premium Ratio: 41.39%	1	1	1
2021/11/23	8:16:13	14/ It?????s far easier to iterate and course correct than it is to consistently and accurately predict the future. Combining large user bases with a culture of experiment is fertile ground for developing compounding advantages. $BKNG $NFLX $SPOT	0	1	3
2021/11/23	8:16:10	9/ There are scale benefits in A/B testing. For example, winning images for popular shows require 2M subs, but niche titles require samples of 20M subs. Because only a small % of the sample watch niche titles, larger audiences are required for statistical significance. $NFLX	0	0	1
2021/11/23	8:16:05	2/ Thumbnails drive engagement and viewing hours. Because viewers only look at each image for 1.8 seconds, $NFLX needs to make sure it's finding and serving the best personalized images from its massive content library.	0	0	1
2021/11/23	8:02:21	#Netflix has acquired #ScanlineVFX, a German visual effects and animation company for an undisclosed amount. ???? The acquisition is part of $NFLX's plan to expand its range of ?????Original????? titles, creating a further edge on its rivals. Are you topping up your Netflix investment?	0	3	1
2021/11/23	6:09:50	Former Netflix employees withdraw NLRB complaint, LA Times reports $NFLX	0	0	1
2021/11/23	6:05:09	Former Netflix employees withdraw NLRB complaint, LA Times reports $NFLX	0	0	1
2021/11/23	5:53:14	$NFLX $QLGN brought you a sandwich	0	0	2
2021/11/23	5:15:00	Head of TMT Trading, @jkulina joins @CNBCWEX for a full review of some popular names such as $AMZN, $AAPL, $NFLX and more. #TuneIn at approx. 2:35am(PT)/5:35am(ET) for the very latest in the space.	1	0	3
2021/11/22	23:35:13	@freshjiva Not many made 300X their investment in $NFLX The few who did had to hold through 80% declines.	0	8	1
2021/11/22	22:56:47	Live Action Cowboy Bebop on Netflix. We usually buy the setup and move on when it?????s over, but this really makes me want to be a position trader just on #Netflix. $NFLX #CowboyBebop	0	0	1
2021/11/22	22:45:22	@Brian_Stoffel_ have you seen a table like this for $NFLX? They always seem to discuss churn in their earnings calls, yet doesn't seem as threatening as in this case.	0	0	1
2021/11/22	21:55:13	@ripster47 Rippy Bhaiya, Please can you comment on $NFLX ? looks like it was unable to break through resistance and heading toward support . Appreciate your input.	0	0	1
2021/11/22	21:09:36	@AznOptions $NFLX 670	0	2	1
2021/11/22	21:03:58	@lfg_cap @JerryCap $NFLX	0	5	1
2021/11/22	20:20:31	@ThetaWarriorPro remember $NFLX loss of DTL? It was a few weeks ago. Well it lost support today I doubled on the drop, but after support came thr DTL again. Looks to be really broken this time. Worth a watch for a bounce re-short. I know I'll be watching it	0	1	1
2021/11/22	18:47:43	$QLGN $NFLX #hellbound fastpack	0	0	2
2021/11/22	18:46:02	@jadynviolet Got in today, wish I waited but $NFLX is up $1 in AH, probably going to buy more tomorrow.	0	0	1
2021/11/22	16:21:14	$NFLX Lower Prices Higher Volume Daily appearances since 2010: 54 Close 5 days later ??: Avg: -0.57 SD: 12.79 Worst: -55.98 Best: 29.05 10 days later: Avg: -1.49 SD: 18.12 Worst: -40.45 Best: 73.88 30 days later: Avg: 4.31 SD: 27.60 Worst: -71.62 Best: 105.80	0	0	1
2021/11/22	15:13:32	$NFLX sees 29 bullish options orders worth $3,350,239. On the flipside, NFLX sees 7 bearish options orders worth $1,148,698. NFLX's overall statistics show 13,479 calls worth $49,041,717. On the other side, we have 9,964 puts worth $26,349,690. 3:13 PM ET	0	0	1
2021/11/22	15:13:09	$NFLX Statistics as of 3:13 PM ET Order Count: - Puts: 9,951 - Calls: 13,457 Volume: - Puts: 29,506 - Calls: 43,193 Premium: - Puts: $26,315,356 - Calls: $48,958,952 Put/Call: - Order Ratio: 73.95% - Volume Ratio: 68.31% - Premium Ratio: 53.75%	0	0	1
2021/11/22	14:56:49	$NFLX Selling my puts for a small loss. ROKU and other streaming services are turning green	0	0	1
2021/11/22	14:53:28	11/26 $NFLX 665 ???????????????? let?????s go!	0	0	1
2021/11/22	14:44:10	@APompliano @stlouisfed Inflation is -6% is you eat soy and bugs, live in your parents basement forever, never travel, and consume from the China markets known as $AMZN and $NFLX	0	0	2
2021/11/22	14:40:23	If I am reading mkt backdrop correctly, I think $NFLX should be down more	0	3	1
2021/11/22	14:30:11	@JerryCap A rather simplistic way to look at a complex story with lots of moving parts, if you ask me. Could have said the exact same thing about $AMZN or $NFLX a few years back and look how that worked out, not saying it?????s apples to apples but still instructive.	0	14	2
2021/11/22	13:36:13	@RevShark Oh my.. I recall that all too well????? that was an ugly ugly way to wrap the year ????.. still too fresh ???? But wow, we?????ve come a long way since then: In Dec 2018 $TSLA was at $60ish, $AAPL at $39ish, and $NFLX at $255 - I?????ll take more please! ???????????????????	0	0	3
2021/11/22	13:28:16	Watching $NFLX for entry	0	0	1
2021/11/22	13:25:08	Fun fact: In 2022 $NFLX will spend more money on new content than the market cap of $ROKU .	0	0	2
2021/11/22	13:22:25	@CapitalMilitia @Sparticuszorro Yup. For this reason I would rather be long than short $NFLX, though don?????t know if they will outperform the market or not.	0	0	1
2021/11/22	13:18:23	When was the last time $NFLX was down 30?	0	0	1
2021/11/22	13:15:30	Netflix $NFLX announced today it agreed to acquire Scanline VFX The deal is expected to close in early 2022, while terms of the deal weren?????t disclosed	2	11	1
2021/11/22	13:13:34	$NFLX acquires Scanline VFX	1	18	1
2021/11/22	13:06:21	Netflix announces plans to acquire Scanline VFX, terms not disclosed $NFLX	0	0	1
2021/11/22	13:06:08	Netflix announces plans to acquire Scanline VFX, terms not disclosed $NFLX	0	1	1
2021/11/22	13:01:19	NETFLIX IS TO ACQUIRE SCANLINE VFX. $NFLX	2	1	1
2021/11/22	13:01:04	*NETFLIX TO ACQUIRE SCANLINE VFX $NFLX	0	1	1
2021/11/22	12:53:11	@Spreads4Living Was hoping $NFLX would touch 701 so I could rotate it back into $fb and of course 52weekhigh was 700.99 ????????	0	0	2
2021/11/22	11:47:54	$NFLX 670P at 15.00 from 5.65 ???????? #chaos	0	1	1
2021/11/22	11:40:02	$FB $NFLX $GOOGL u - g - l - y GIVE ME MORE	0	1	3
2021/11/22	11:35:30	$NFLX lil heavy today	0	0	1
2021/11/22	11:31:27	Everything is tanking but this gal is not complaining! I?????ve been eyeing $nflx put for so long. What a delicious trade to nibble on today	0	1	1
2021/11/22	11:26:34	Buying 12/3 $NFLX 655P. All streaming stocks like VIAC, ROKU DIS have been rolling over. I believe $NFLX will fall victim next	0	0	2
2021/11/22	11:26:09	$NFLX heading down to 637.50 area	0	0	1
2021/11/22	10:48:45	$NFLX .NFLX211126C680 at 5.4 stop at 4.8 (small) - [Alert posted on Discord]	0	0	1
2021/11/22	10:44:56	$NFLX $620 puts this week expr	0	0	1
2021/11/22	10:20:02	Up 20% on $NFLX 670P	0	0	1
2021/11/22	10:07:26	$NFLX sees 14 bullish options orders worth $1,079,321. On the flipside, NFLX sees 0 bearish options orders worth $0. NFLX's overall statistics show 2,962 calls worth $7,082,102. On the other side, we have 1,788 puts worth $3,331,792. 10:07 AM ET	0	0	1
2021/11/22	10:07:09	$NFLX Statistics as of 10:07 AM ET Order Count: - Puts: 1,778 - Calls: 2,902 Volume: - Puts: 5,656 - Calls: 10,042 Premium: - Puts: $3,327,594 - Calls: $7,030,539 Put/Call: - Order Ratio: 61.27% - Volume Ratio: 56.32% - Premium Ratio: 47.33%	0	0	1
2021/11/22	9:55:17	Option Alert $NFLX Nov 26 2021 680 Call - Price: 8.82 - Money: $201,978 - Volume: 229 - OI: 1228 Delta: 0.49 IV: 30.89 - ToS Symbol: NFLX211126C680 - #OptionAlert #OptionsFlow #OptionsTrading #DayTrading - [ 11-22 09:55:17 ]	0	0	1
2021/11/22	9:47:30	Ya notice any similarities between $NFLX last week and $ADBE this morning? $700	0	0	2
2021/11/22	9:42:50	$NFLX mention	0	0	1
2021/11/22	9:42:40	$NFLX sees 3 bullish options orders worth $190,160. On the flipside, NFLX sees 0 bearish options orders worth $0. NFLX's overall statistics show 1,011 calls worth $2,632,039. On the other side, we have 764 puts worth $1,902,806. 9:42 AM ET	0	2	1
2021/11/22	9:42:23	$NFLX Statistics as of 9:42 AM ET Order Count: - Puts: 754 - Calls: 998 Volume: - Puts: 2,887 - Calls: 3,023 Premium: - Puts: $1,884,370 - Calls: $2,621,216 Put/Call: - Order Ratio: 75.55% - Volume Ratio: 95.50% - Premium Ratio: 71.89%	0	1	1
2021/11/22	7:37:50	Disney price target lowered to $196 from $203 at Wells Fargo $DIS $NFLX	0	0	2
2021/11/22	7:33:13	Disney price target lowered to $196 from $203 at Wells Fargo $DIS $NFLX	0	1	2
2021/11/22	7:01:31	$DIS releases #encanto on Cinema instead of #streaming. This reinforces my theory of not wanting to be $NFLX competitors. NFLX: quantity (many movies, non memorable) DIS: quality (few but memorable movies) The best strategy to compete with NFLX is.. just not competing	0	1	2
2021/11/22	6:50:34	Netflix shifting to release films appealing to a wide audience, NY Times reports $NFLX	0	0	1
2021/11/22	6:48:08	Netflix shifting to release films appealing to a wide audience, NY Times reports $NFLX	0	0	1
2021/11/22	6:13:47	#Netflix will report number of hours watched for each of its top shows and movies each week. As an investor, could this have an impact on $NFLX stock? @TheStreet	1	0	1
2021/11/22	3:14:20	@Sparticuszorro Another thing that can help $NFLX is that their foreign stuff is way better than the US stuff. So they are giving fresh acting and director talent a chance in emerging markets. The US studios are not there yet, and $NFLX is there and giving people a chance &amp; building an ecosystem	0	2	2
2021/11/22	3:04:09	@Sparticuszorro Critics and people who like quality will rate the $NFLX shows as shit, yet the audience ratings are high. So they have figured out what works for the median trash TV watcher. But I think gaming eats TV. So now they pivot to gaming. They have a chance at survival.	0	3	1
2021/11/22	3:02:28	@Sparticuszorro For $NFLX, one thing that supports the Bull case is that, let?????s get real, the average person likes to watch trash TV. People watch Trash movies and shows. You can see this by looking at the divergence between critic vs audience reviews on the Rotten Tomatoes	0	2	1
2021/11/21	23:43:17	@GerberKawasaki The Omniverse strategy is super smart. $NFLX themed haunted houses at Universal?????s Halloween Horror Nights the past 3 years, too. On the flip side, $NFLX may become the $DIS of the Metaverse by reimagining the way ppl interact with their fav. content in immersive virtual worlds.	0	0	3
2021/11/21	22:44:26	@Trader_Joe_LPP $rdbx $rdbxw (Redbox), call me crazy but I?????m not selling shit until it catches up with Netflix $nflx . LONG here. Or maybe it will happen sooner than I think ?????????????????	0	3	3
2021/11/21	22:38:30	Go through all the FANGMANT and you'll notice a lot of similar charts $AMZN is very similar to $NFLX before it broke out	0	2	2
2021/11/21	20:32:56	$NFLX Bottom might be in. Good support at 678, puts can work under 671. Calls can work as a day trade over 683.5 with a price target of 690. Not top priority on the watchlist.	0	1	1
2021/11/21	20:04:39	$NFLX can u just buy $FOXA and spin off the garbage news media division? Fox doesn?????t understand singular purpose top brands get higher multiples.	0	0	2
2021/11/21	19:44:06	Cowboy Bebop on $NFLX is actually not bad. Have not seen the Anime but this could be one of very few instances where live action cinema beats the anime. Any opinions from those who have seen both? #CowboyBebopNetflix #Netflix	0	3	1
2021/11/21	19:17:10	@TSOH_Investing Really takes a lot of patience and belief to stay with $NFLX during that period of time, especially after the Qwikster debacle in 2011.	0	1	1
2021/11/21	19:00:48	@buccocapital $NFLX. I know I should but I just can?????t.	0	2	1
2021/11/21	17:43:06	Korean shows are killing it on $nflx Now #Hellbound is trending big	0	11	1
2021/11/21	17:17:27	@johnm0 Well $pton you have to decide what?????s next. First mover part of story is over. What?????s sub base in 3 years. Cost structure and does this become a profitable saas subscriber type biz ala $nflx or does churn kill them. Content fixed costs should be leverage able one would think	0	2	2
2021/11/21	15:40:23	They did my homie Cowboy Bebop dirty????? I?????m short $NFLX starting tomorrow.	0	1	1
2021/11/21	14:16:23	@trengriffin @bkcpa5 @buccocapital Thanks, great post. That is why $NFLX invested a lot into content creation. Still remember 10 years ago when $NFLX announced the loss of licensing deal with Starz, (8% of domestic subs viewing), their share price dipped right away.	0	1	2
2021/11/21	13:29:08	@netflix is who I would trust to host my Metaverse activities. TBH Zuck has seen a lot of people?????s ???? already via @oculus. That?????s why he made the Metaverse. He can make a big NFT ???? in his new world ????. $FBQ $NFLX. @reedhastings wouldn?????t look at your hammer. So I?????m long $NFLX.	0	0	3
2021/11/21	13:18:47	@GerberKawasaki There?????s so much they can do. Ross ever consider lobbying for them to do a DIY education thing? Help the world with free education for the poor and own a trillion dollar market. $NFLX	0	0	1
2021/11/21	13:13:04	$NFLX - idea Bear - 671.5 642	0	0	1
2021/11/21	13:04:41	$NFLX Netflix says it has 17,000 servers spread across 158 countries, and the company tells me it plans to continue expanding its content delivery network. Netflix prioritizes where it places these servers based on where it has the most members and relationships with ISPs	0	0	1
2021/11/21	13:01:44	Netflix Inc - $NFLX ???? QUOTE $NFLX was DOWN ??? on Fri Nov 19 Closed at 678.80 USD for a -0.47% loss from previous close ???? ???? ???? ???? ANALYSIS Netflix Inc should be nationalized ??? ??? ???	0	0	2
2021/11/21	9:17:42	@GerberKawasaki This is a precursor to the metaverse. $NFLX will take on $DIS on virtual worlds.	0	2	2
2021/11/21	2:49:04	@BackpackerFI I think $pton can be the $nflx of fitness. A lot of cool vr opportunities in that space also.	0	2	2
2021/11/20	21:12:09	Until you challenge yourself, you won?????t know what you?????re capable of. The #WrightBrothers challenged themselves to invent #aircrafts, ignoring other Engineers and scientists who concluded that it?????s impossible for a piece of metal to fly in the air. @OptionsPastor $SPY $FB $NFLX.	0	2	3
2021/11/20	20:45:51	#basicattentiontoken #BAT Watching Season 1: Episode 1 of #Hellbound on $NFLX	0	0	1
2021/11/20	20:36:20	Rewatching The Witcher since the second season is coming out on Netflix in December. I?????m long $NFLX	0	5	1
2021/11/20	18:35:14	@SeanNyberg Funny how dis+ just took complete control of this companies stock price like it?????s their only offering. Keep seeing articles saying $nflx is eating $dis lunch like $dis is solely a streaming company	0	2	3
2021/11/20	15:33:24	Season 2 "Tiger King" ???? #TigerKing2 $NFLX running it	0	0	1
2021/11/20	11:17:53	$NFLX 2021-11-19 , CLOSE PRICE = 678.799988 #nflx	0	0	1
2021/11/20	10:23:46	@TrendSpider $Nflx can you do that	0	0	1
2021/11/20	9:10:07	@ninja_joshD $NFLX Netflix, Inc.: 5 Year Prediction 993.02, Potential 45.0%, #NFLX	0	0	1
2021/11/20	9:05:45	@Stock_Prophecy predict $nflx	0	0	1
2021/11/20	6:57:38	SweepCast alerted: $NFLX with Unusual Options Activity Alerted on $665 CALL Expiring: 11-19-2021 worth 70K???? |???? See more in profile	0	0	1
2021/11/20	3:28:37	Netflix's product is not their app or content, it is their version of the human brain. Netflix is not a media company, it is an AI tech company. This is not priced in. $NFLX	0	0	1
2021/11/20	3:24:30	Slack's applause bot is the equivalent of a very delayed pat on the back. It is just the beginning in terms of automatically acknowledging and gratifying employee contributions instantly in real time. Companies that figure this out will go far. $TSLA, $NFLX	0	0	2
2021/11/20	0:49:50	@AznWeng @WSJ $ROKU trying to compete with $NFLX will be interesting. I do think it might provide lower ROI than just sticking to what they normally do.	0	0	2
2021/11/19	23:19:51	@netflix Remember that time Netflix approached Blockbuster to buy $NFLX and Blockbuster said No ????????????	0	0	1
2021/11/19	23:08:44	@farmerdbrown I?????ve got some $NFLX not very neutral lol	0	1	1
2021/11/19	20:47:51	@ZLCap Could you ask Masa to unblock me. I?????m not as vocal of a $NFLX bull anymore - anon reply guy	0	0	1
2021/11/19	16:37:01	$NFLX Dir HOAG (indirect owner) Sells (pre-scheduled sale) 2,472 of NETFLIX INC (NFLX)	0	0	1
2021/11/19	16:23:16	NFLX (NETFLIX INC) ???? #Insider #stock alert! ???? #Sale on 2021-11-17 - $NFLX ????????: Hoag Jay C, total amount $1.730.873. Float 437.00M shares	0	0	1
2021/11/19	16:21:10	$NFLX Below Avg Volume Daily appearances since 2010: 145 Close 5 days later ??: Avg: 4.26 SD: 18.15 Worst: -57.31 Best: 63.00 10 days later: Avg: 6.77 SD: 27.06 Worst: -65.54 Best: 68.31 30 days later: Avg: 23.71 SD: 40.96 Worst: -66.78 Best: 104.45	0	0	1
2021/11/19	16:11:02	(2021-11-19) $NFLX STO Bull Put Spread 211203 -P650/+P645, $0.45	0	0	1
2021/11/19	15:27:04	@byKatherineRoss Tell SpongeBob to turn on $NFLX. Stock needs some life pumped into it.	0	0	1
2021/11/19	15:14:29	$NFLX sees 36 bullish options orders worth $6,608,024. On the flipside, NFLX sees 8 bearish options orders worth $6,868,184. NFLX's overall statistics show 24,650 calls worth $60,017,358. On the other side, we have 9,828 puts worth $30,536,235. 3:14 PM ET	0	1	1
2021/11/19	15:14:21	$NFLX Statistics as of 3:14 PM ET Order Count: - Puts: 9,819 - Calls: 24,636 Volume: - Puts: 32,036 - Calls: 79,588 Premium: - Puts: $30,527,098 - Calls: $60,000,395 Put/Call: - Order Ratio: 39.86% - Volume Ratio: 40.25% - Premium Ratio: 50.88%	0	0	1
2021/11/19	15:06:50	$2200 profit on $tsla to close the trading week out which helped ease my loss on $nflx. ????	1	0	2
2021/11/19	14:56:02	$NFLX and $GOOGL I need you to do the damn thing next week! Y?????all owe me money!	0	2	2
2021/11/19	14:53:35	BLOCK 400 $NFLX 12/17/21 $680 puts for $22.01 Spot: $680.46 Volume: 470 OI: 330 IV: 29.57% Premium: $880.4k Sector: Communication Services	0	1	1
2021/11/19	14:49:32	@ripster47 I hope $NFLX does the business next week	0	0	1
2021/11/19	14:22:44	@MaxTheComrade IMO, this strengthens the existing biz model. Good content attracts/retains users which equates to greater time on platform, thus more ads per user, &amp; thus higher margins on O&amp;O inventory. $ROKU is NOT competing w/ $NFLX bc they are making content. If so, they'd remove the app.	0	7	2
2021/11/19	14:14:42	@KreizJordy Thank you Jordy. Do you see this move by $ROKU as a fundamental change to the company?????s business model or just as additional revenue stream? Do you see $ROKU as a future competitor to $NFLX with this new content they create? Any potential negative impacts on margin?	0	5	3
2021/11/19	13:34:23	$NFLX we could see a continuation into Monday's lows	0	0	1
2021/11/19	13:31:10	@qcapital2020 He was right about $nflx ????	0	0	1
2021/11/19	13:24:59	?????I tried to buy $NFLX from Reed Hastings at $8 per share but he wouldn?????t sell it to me?????	1	11	1
2021/11/19	13:04:06	$NFLX fighting rVol support here?????	0	0	1
2021/11/19	12:42:52	This month, @EcoQuantInsight proposed a newsletter trade in $NFLX. With one adjustment, it returned 460%. I swear his data feeds catch market maker action in these high notional option names, because when they jive with the metrics I'm using, it verifies the edge. Thanks Eco!	1	10	1
2021/11/19	12:00:25	@MasaSonCap Just buy some ETH already and stop perma-bearing on web3 and crypto. Bearishness is a severe mental illness and you're showing some clear symptoms ie $NFLX &amp; $ETH.	0	1	2
2021/11/19	11:51:49	$NFLX 683.80 partial	0	0	1
2021/11/19	11:34:53	$NFLX cucks me yet again	0	0	1
2021/11/19	11:14:51	@MasaSonCap @AlanSoclof @JacobFeiler1 @tin_invests @RootedonMain @streamingwarsHQ @rsosa8 @pradeeepk They r outperforming $nflx and all streamers in terms of subs	0	1	1
2021/11/19	10:46:09	$NFLX is tangled in law-suits in Korea with ISP companies and Korean law makers are hounding their asses. But what did they do? Raise monthly subscription fees. Well done!	0	0	1
2021/11/19	10:27:54	@yellowfincap @plantmath1 @CorleoneCapital Reed should just welcome Wood into his arms again $NFLX + $ROKU	0	1	2
2021/11/19	10:19:57	Nice moves early, now mostly pinning plays #sidewaysaction ... $GOOGL $TSLA $NFLX and many more looking to pin some round numbers here.	0	1	3
2021/11/19	10:17:03	@jimcramer Don?????t replace $NFLX add an N for $NVDA and M for $MSFT.	0	0	3
2021/11/19	10:14:24	@TeslaAndBitcoin This turned into a $NFLX tweet!	0	2	1
2021/11/19	10:10:44	$NFLX finally on the way to $700 this shit done took weeks!	0	0	1
2021/11/19	10:07:50	@Wildreamz @GerberKawasaki Cool. Thanks. Do you like $rblx @Wildreamz ? I?????m having trouble figuring out if Unity is better than Unreal Engine. If people really love $RBLX, seems like they could be the next $NFLX / App Store? 1B OECD population. 25% share paying $10 a month at 10x rev = $450B mkt cap ????	0	0	3
2021/11/19	10:07:23	$NFLX sees 11 bullish options orders worth $571,948. On the flipside, NFLX sees 0 bearish options orders worth $0. NFLX's overall statistics show 6,623 calls worth $9,754,472. On the other side, we have 1,625 puts worth $2,000,903. 10:07 AM ET	0	0	1
2021/11/19	10:07:15	$NFLX Statistics as of 10:07 AM ET Order Count: - Puts: 1,617 - Calls: 6,608 Volume: - Puts: 4,509 - Calls: 17,835 Premium: - Puts: $1,994,381 - Calls: $9,743,669 Put/Call: - Order Ratio: 24.47% - Volume Ratio: 25.28% - Premium Ratio: 20.47%	0	0	1
2021/11/19	10:05:39	$NFLX 700c lotto	0	0	1
2021/11/19	10:05:25	$NFLX 700 push GO GO	0	0	1
2021/11/19	10:04:31	entry $NFLX 695c @ 2.05 LOTTO	0	2	1
2021/11/19	10:01:51	$NFLX above 694 could be a good scalp	0	0	1
2021/11/19	9:49:45	$NFLX done with lotto 50% took profit. looking strong still	0	1	1
2021/11/19	9:47:57	$NFLX clear 690 700 in reach	0	0	1
2021/11/19	9:42:17	$NFLX sees 3 bullish options orders worth $91,638. On the flipside, NFLX sees 0 bearish options orders worth $0. NFLX's overall statistics show 1,983 calls worth $2,858,895. On the other side, we have 653 puts worth $528,555. 9:42 AM ET	0	0	1
2021/11/19	9:42:07	$NFLX Statistics as of 9:42 AM ET Order Count: - Puts: 651 - Calls: 1,884 Volume: - Puts: 1,562 - Calls: 5,230 Premium: - Puts: $528,434 - Calls: $2,766,560 Put/Call: - Order Ratio: 34.55% - Volume Ratio: 29.87% - Premium Ratio: 19.10%	0	0	1
2021/11/19	9:41:56	$NFLX can this get 700 today please	0	1	1
2021/11/19	9:19:05	$ES - I like this floor we found at 4685 during ONT. I would look at longs above, Wait for shorts below that, or potential reversal points of 4718. 4706 is also something to watch on the way up. $SPY $NFLX	0	0	3
2021/11/19	9:09:57	Movies ???? and Shots ???? baby???? $nflx $MRNa	0	1	2
2021/11/19	9:05:25	So much good stuff on Netflix - it amazes me. Even Chrissy Tegan is Squid Gaming her not as rich friends. Is that a buy signal ? $NFLX	0	29	1
2021/11/19	8:34:51	@viacomsucksD Legit makes same revenue as $nflx and stock is being punished	0	0	1
2021/11/19	8:14:47	$nflx and $mRNA my focus today	0	0	2
2021/11/19	8:10:20	@rogercullman Them too. Same with $NFLX	0	3	1
2021/11/19	8:10:01	$nflx	0	0	1
2021/11/19	6:32:51	$NFLX	0	0	1
2021/11/19	0:09:29	@FrankYanWang Market looks forward &amp; is anticipatory so while $amzn like $nflx previous q missed &amp; had horrible report falling it?????s now rising cuz things seen to be improving, now if that?????s wrong then it?????ll plunge on its next print after which prolly gets bought again given q1 is peak compares	0	1	2
2021/11/18	23:27:19	@FrankYanWang Ppl taking chance that guide for Q4 of 137B in rev &amp; no OI is the trough &amp; improves going fwd. Q1 is peak compares after which things get easy for $amzn. Also stock done nothing for 1.5 years while every other large cap has run hard. Similar to ppl buying $nflx before last q	0	3	2
2021/11/18	23:16:42	@AviNMash $NFLX $NVDA $NET my favorite names i play on the daily	0	1	3
2021/11/18	22:42:34	@TLPrivate_ @RossHaber_ Thanks for the review. It helps in understanding the top 10 better. I guess $ABNB, $FB, $NFLX were not actionable since volume criteria was not met. I am I getting it right ? Can you also mention what kinds of breakout it is on the chart ?	0	1	3
2021/11/18	22:36:38	@veroniquepoir12 $NFLX ??????????????????	0	1	1
2021/11/18	22:06:47	New episode of narcos!!!!! Bullish on $nflx	0	1	1
2021/11/18	21:59:34	Those algorithmic movie making fucks at $NFLX created another doozy of a product placement shit storm in Red Notice So glad I sold my shares!	0	0	1
2021/11/18	21:19:03	Results for Thursday if you played the trigger and got the whole move $PYPL 202.50P | 1.09 -&gt; 3.85 | 253% $NFLX 670P | 0.80 -&gt; 1.50 | 87% $F Although I said $19P, the $20P should of been the play | 0.50 -&gt; 0.69 | 38%	0	4	3
2021/11/18	20:20:48	@BobbyKotick @jimcramer @ATVI_AB @CODE4Vets Bobby only way out of this is an immediate sale to $MSFT $NFLX or????? you leaving. Have a productive weekend with your Counsel.	0	6	2
2021/11/18	20:01:22	@jcobbz7 For example, I?????d be more concerned about the lasting impact of fiber overbuilds on cable than sub-scale streaming platforms attempting to compete w $NFLX. Re food delivery, it may be painful short-term, but most markets will likely rationalize eventually w profitable winner(s)	0	0	1
2021/11/18	18:49:58	@unseenvalue I agree. $NFLX has done that several times. Rentals ?????&gt; Streaming ?????&gt; Original TV Show Content (Co. owned). Each iteration meant substantially more cash flow, if successful. I?????m hoping their international strategy and Original Movie Content will also be triggers. We?????ll see.	0	0	1
2021/11/18	18:49:15	NFLX (NETFLIX INC) ???? #Insider #stock alert! ???? #Sale on 2021-11-17 - $NFLX ????????: Peters Gregory K (COO and Chief Product Officer), total amount $4.940.600. Float is 437.00M shares	0	0	1
2021/11/18	18:33:07	@garyblack00 Two words. Siri. Maps. If $AAPL has the AI ?????advantage?????, why can?????t they compete in those categories? They were early with Siri. Why is it still so bad? They will never be able to compete against $TSLA when it comes to EVs. In the same way AppleTV can?????t compete wIth $NFLX	0	3	3
2021/11/18	18:17:15	I got very, very lucky investing in $NFLX and $RBLX this year. Portfolio has almost doubled since January. I?????m at the number I said I?????d sell at to re-allocate into rental properties. RE is still my LT goal (cash flow). But for now, I?????m torn between selling and holding ?????	0	0	2
2021/11/18	18:15:15	If $NFLX gets even closer to $700 I will be buying puts.	0	0	1
2021/11/18	18:12:26	Im buying puts on $NFLX tomorrow not sure which strike price but everything it creates a 52W high it drops about 30-50$ after that ???? I want that move	1	26	1
2021/11/18	17:22:22	@AlertAlgo Hey, what are your thoughts on $NFLX after today? Still think it retests and breaks 693 in the near future? Btw, really appreciate your work keep at it!	1	1	1
2021/11/18	16:43:24	@AlanSoclof @Mircrostar Most likely tax loss harvesting for end of year, there?????s no other reason for trading at 6x PE. Expect a big 2022 with international rollout as that?????s what sent $NFLX and $DIS stock flying	0	3	2
2021/11/18	16:21:04	$NFLX Below Avg Volume Daily appearances since 2010: 146 Close 5 days later ??: Avg: 4.14 SD: 18.15 Worst: -57.31 Best: 63.00 10 days later: Avg: 6.65 SD: 27.00 Worst: -65.54 Best: 68.31 30 days later: Avg: 23.50 SD: 40.92 Worst: -66.78 Best: 104.45	0	0	1
2021/11/18	16:01:38	@CCM_Brett @viggy_krishnan Fair, good point. I?????m thinking about what happens if they try to raise ARPU a lot - people quickly compare alternatives. And pricing power let?????s them keep most subs. I say audiophiles stay, others go. Likely higher retention for $NFLX? Comp to cable bundle and Disney+	0	0	1
2021/11/18	15:53:36	@viggy_krishnan Good points. If both had ARPU of $5, I'd take $NFLX. But at $5 vs. $11, I think $SPOT is much more comfortable raising prices over the next five years	0	0	2
2021/11/18	15:53:09	@Quarry_Rock Thank you! Thoughts on $NFLX?	0	0	1
2021/11/18	15:12:27	????BREAKING: $NFLX to air a series called ?????THE BIGGEST SCAM OF THE MANKIND: #Bitcoin????? starring @elonmusk in 2025 ????????	0	0	1
2021/11/18	15:12:19	$NFLX sees 33 bullish options orders worth $2,669,782. On the flipside, NFLX sees 8 bearish options orders worth $616,782. NFLX's overall statistics show 16,742 calls worth $48,852,680. On the other side, we have 8,255 puts worth $17,161,802. 3:12 PM ET	0	0	1
2021/11/18	15:12:10	$NFLX Statistics as of 3:12 PM ET Order Count: - Puts: 8,255 - Calls: 16,741 Volume: - Puts: 25,759 - Calls: 49,390 Premium: - Puts: $17,161,802 - Calls: $48,852,165 Put/Call: - Order Ratio: 49.31% - Volume Ratio: 52.15% - Premium Ratio: 35.13%	0	0	1
2021/11/18	15:10:24	@NlCKStocks $NFLX 770C 0.62	0	0	1
2021/11/18	15:10:07	@BahamaBen9 For example $NFLX $NVDA lost 50% of valuation in 2018 and both went from euphoric ATH to -50% in few months. Holding the winners through these big drawdowns is key for big gains. JMO.	0	5	2
2021/11/18	15:08:28	@NlCKStocks nick did u check this one, i think @Tr3ndyJon won last week tho $nflx $675c .75	0	1	1
2021/11/18	15:06:48	@NlCKStocks $NFLX 700C @0.63	0	0	1
2021/11/18	15:04:34	$NFLX let those spread squeeze together and ask side juice. $AMZN sympathy with $SHOP. Any good news will drive this as well. Wrapping up for today	0	1	3
2021/11/18	14:39:19	@ticktickboom Disappointed it?????s on $NFLX. Otherwise, it would be fantastic to see it earn nothing, officially.	0	0	1
2021/11/18	14:31:17	$NFLX could be headed towards Tuesdays lows	0	0	1
2021/11/18	14:19:59	$NFLX DEC 3rd 750c 1.80. treat as lotto. only bought 3	0	1	1
2021/11/18	14:08:20	$NFLX Shorts all day baby	0	0	1
2021/11/18	13:55:50	$nflx possible gap down tomorrow	0	2	1
2021/11/18	13:35:41	700 strikes for Nov 19 .89 filled $NFLX	0	0	1
2021/11/18	13:18:25	@AlanSoclof The hedgies? Obviously, the stock is moving arbitrary to any news. It's insanse what's going on. PP+ expansion and asset sales are impressive. Maybe it should pull the plug at $NFLX. Press and IR communication is not at its best.	0	0	1
2021/11/18	13:05:26	@Beth_Kindig $NFLX is best to go down following $ROKU.	0	0	2
2021/11/18	12:53:26	@keokanden Ya true I can definitely see why their numbers are so huge . You like $nflx long term ?	0	0	1
2021/11/18	12:47:34	@TSOH_Investing @TidefallCapital I haven't followed the Disney+ story as much as I should. I approach any streaming endeavor that is not $NFLX with skepticism. I intend to look into it more now that the shares have retreated a bit.	0	1	1
2021/11/18	12:43:26	$nflx ww	0	0	1
2021/11/18	12:29:01	Soon $NFLX will be $ROKU size bigger than $DIS. Just a couple months back some fools were comparing Disney and Roku to Netflix ????????????	0	0	3
2021/11/18	12:12:37	@ScottWapnerCNBC How dare you! Never talk bad about $NFLX. Add an N!! FAANNG. Done!	0	2	1
2021/11/18	12:06:18	@MadThunderdome Aaaaaand here comes $NFLX to buy $ATVI ????? Make all the video games into shows thus free IP Shows drive game sales $2B cash flow HQ is LA already Primed market on gaming already NFLX is either going to own some Superhero-like ForeverIP or be forgotten	0	7	2
2021/11/18	11:48:46	$NFLX I'm giving Netflix til lunch to go green or its has to turn in its #FAANG credentials	0	8	1
2021/11/18	11:33:54	I wonder if $nflx new subscribers is a result of them cracking down on sharing accounts which could very well be the case.	0	0	1
2021/11/18	11:15:01	@MMeatloaf7 The only two I took was $NFLX and $UPS and they worked for me. So thanks for those But this was after I was greedy 2 weeks prior. I was real strict on profit taking this time around	0	1	2
2021/11/18	11:13:21	$NFLX LETS BREAK VWAP	0	0	1
2021/11/18	10:57:07	Don't forget the 7:1 split too $NFLX $8 to 681 really $1.15 to 681 @MorganLBrennan #JohnMalone	0	1	1
2021/11/18	10:53:26	$NFLX. Puts ITM. Next week expiry. Target 677	0	0	1
2021/11/18	10:51:37	$nflx sold 6; 11/26 655 puts @ 2.41 avg; against my position; short (600)!	0	1	1
2021/11/18	10:07:51	@JermalChandler Or swap out $NFLX	0	0	1
2021/11/18	10:07:34	$NFLX sees 4 bullish options orders worth $296,809. On the flipside, NFLX sees 2 bearish options orders worth $280,066. NFLX's overall statistics show 3,767 calls worth $9,437,324. On the other side, we have 2,003 puts worth $2,555,941. 10:07 AM ET	0	1	1
2021/11/18	10:07:22	$NFLX Statistics as of 10:07 AM ET Order Count: - Puts: 1,997 - Calls: 3,761 Volume: - Puts: 5,563 - Calls: 11,650 Premium: - Puts: $2,542,334 - Calls: $9,210,142 Put/Call: - Order Ratio: 53.10% - Volume Ratio: 47.75% - Premium Ratio: 27.60%	0	1	1
2021/11/18	9:54:52	@NlCKStocks Everybody talks about the $DIS gap- nobody mentions it came from Disney+/ $NFLX revenue comparisons. Meanwhile $NFLX up 30%. Not weird to anyone else?	0	2	3
2021/11/18	9:52:38	i use $spot and $nflx virtually every day and never considering owning the stocks.	0	0	2
2021/11/18	9:43:10	$NFLX sees 0 bullish options orders worth $0. On the flipside, NFLX sees 0 bearish options orders worth $0. NFLX's overall statistics show 1,459 calls worth $2,814,159. On the other side, we have 566 puts worth $955,877. 9:42 AM ET	0	0	1
2021/11/18	9:42:58	$NFLX Statistics as of 9:42 AM ET Order Count: - Puts: 564 - Calls: 1,448 Volume: - Puts: 1,431 - Calls: 3,403 Premium: - Puts: $953,423 - Calls: $2,810,891 Put/Call: - Order Ratio: 38.95% - Volume Ratio: 42.05% - Premium Ratio: 33.92%	0	0	1
2021/11/18	8:26:47	@JayContentKing Yes! Completely agree. You have to have a life worth living while you?????re building your empire! Also buy $NFLX Netflix stock while you?????re at it!	0	2	1
2021/11/18	8:13:50	@Sarah_Katilyn I know with Cable, $NFLX, $AMZN, $DIS...the bills just pile up and its actually costing me more LOL...they lied to us!	0	0	3
2021/11/18	8:01:23	Remember when $NFLX was the one alternative and it was like $5.99. Now I have 15 different subscriptions from HBO to $HULU to Showtime to Paramount+ just watch one or two shows I like. Yeah cable may be obsolete but at this point I think it was cheaper. I've been duped	2	133	2
2021/11/18	7:45:15	3. $NFLX C: 691,69 $ V: 2.732.831 Atr: 16,41 $ BB: ??? Obv: ??? Rsi &gt;= 50 WaveTrendPositive: ??? Macd Crossover: + Ichimoku: + Macd: ??? EmaTrend: ??? Stop Loss: 667,07 Limit Order: 740,93 *This is not a trading advice*	0	0	1
2021/11/18	7:38:51	@CCM_Brett $NFLX has a ton of company owned exclusive content. Spotify does too, but some of it is news that goes stale after a couple days (sports podcast, for example). And their most popular show (JRE) isn?????t owned by $SPOT, only licensed.	0	0	2
2021/11/18	4:10:30	$AAPL $NFLX Bullish MACD crossover	0	0	2
2021/11/18	3:15:04	The CEO?????s compensation (43 million/year) of $NFLX is 137% higher than the theoretical level computed based on the company?????s performance. An overpay problem?	0	0	1
2021/11/18	3:11:32	$NFLX Killing so called competition so badly.. ????????????????	0	0	1
2021/11/18	0:53:49	@StockDweebs @WarlusTrades @WarlusTrades $NFLX hit 700$. What a run!	0	0	1
2021/11/18	0:53:19	It was my fourth attempt to liking $NFLX. I have realised I am inclined to linear TV and a bit of Prime Video occasionally!	0	0	1
2021/11/17	23:51:49	What has more untapped pricing power? $SPOT $NFLX	0	5	2
2021/11/17	23:38:47	$ROKU not a long term investment Nathanson said a huge chunk of Roku?????s long-tail ad revenue growth sources are from third-party services and that this could slow down significantly amid industry consolidation. The analyst reduced his Roku revenue estimate for 2025 by 17%. $NFLX	0	1	2
2021/11/17	22:27:15	@VincePagano @ONAN_OUS Sure, if $SNOW is valued at $10 billion, maybe they are unstoppable like $NFLX was. My question is, does their $120 billion valuation make it more likely that someone builds a company to compete with them?	0	0	2
2021/11/17	22:23:35	@ONAN_OUS Yes, but do these valuations change that? No one seriously competed with $NFLX for many years because they thought it was stupid. No one thinks $SNOW is stupid and there is plenty of capital out there	0	0	2
2021/11/17	22:12:13	11/18 Top 3 $PYPL $210C &gt; $206.50 | $202.50P &lt; $204 $F $20C &gt; $20 | $19P &lt; $19.55 $NFLX $700C &gt; $695.40 | $670P &lt; $689.15 Breakdowns below	0	3	3
2021/11/17	21:52:36	Is the overall pie growing that quickly that these companies can stay as the leader even if the cost of replication is a fraction of their market value (like $NFLX has). I don?????t think so? Even if true, the price point for $NFLX is a rounding error for most customers 8/n	0	0	2
2021/11/17	21:41:29	There are plenty of success stories of hyper-growth companies at nosebleed valuations that have been great investments. $NFLX a decade ago is a good example, but it was only valued at a few billion dollars then 2/n	0	0	1
2021/11/17	21:16:54	$MARA - Stopped out $NFLX - Still holding a swing $TSLA - Crazy move from $1060 to $1100 (holding partial)	0	0	3
2021/11/17	21:02:55	@ToddNadon Netflix in my opinion is better than $DIS plus or peacock. Disney's selling feature was short lived. Older crowd wanted to see their retro movies. Really nothing is keeping people around. $NFLX keeps adding impressively popular content.	0	1	2
2021/11/17	20:00:46	@cperruna 10 years back i used to pick individual stocks and after being so much disciplined I learnt only very few stocks continue to do well $PCLN/$BKNG $CMG $NFLX and FAAG survived. 100 of tickers disappeared that once believed to be leaders just like some of the fintwitt favorite today	0	11	3
2021/11/17	19:50:38	Some examples of false breakouts today include $AMC $NFLX $DDOG. Look at the 15m candle and how buyers stepped in only to be crushed a few minutes later.	1	14	3
2021/11/17	19:49:34	@alexaime_ @KeanuTrades $AMC burned a lot of ppl today. $DDOG $NFLX	0	1	3
2021/11/17	19:28:35	$VIAC $NFLX our time is coming I am adding everyday!!!! ???	0	0	2
2021/11/17	19:27:22	@DeedSpaceSimian @DngNguynNgc11 @paul_keith_0907 @Crussian17 @HedgeyeComm Building infra doesn?????t make sense unless you?????re at $NFLX scale. $SPOT relies on $GOOG for most of their infra. In a tech audit, it?????s not necessarily a win.	0	0	3
2021/11/17	19:24:26	Anyone have any thoughts on $NFLX tomorrow morning ?	0	0	1
2021/11/17	19:02:03	$VIAC 1 million subscribers in 1 week! Y?????all we get to buy the next $NFLX in the 30s one last night. ????	1	4	2
2021/11/17	19:01:51	@DykstraMyke @Soumyazen @jsteirnbiz What % of $NFLX subscribers can become $PTON customers? 10%? That gets PTON to 20m subs, ~$9b high margin (75%-80%), MRR.	0	0	2
2021/11/17	19:01:22	$NVDA Future are Humans $NFLX	0	0	2
2021/11/17	18:47:23	$VIAC wow can?????t wait to see $NFLX $ROKU burn ????	0	0	3
2021/11/17	17:18:22	also $roku and $nflx are now trading at the same forward sales multiple. youd think $roku be a lot more	0	0	3
2021/11/17	16:48:48	Tomorrow's #watchlist for #NYSE, #NASDAQ $500+: $AVGO $DXCM $NFLX	0	0	3
2021/11/17	16:39:00	$NFLX is hella oversold be careful with the getting in late with puts.That reversal is inevitable and will move with conviction.	0	0	1
2021/11/17	16:29:36	fang stks should include $nvda instead of $nflx, former is nearly 3x latters mkt cap	0	0	2
2021/11/17	16:27:32	@MaftGuapo @WebullGlobal Gotta love $NFLX !	0	1	1
2021/11/17	16:21:27	@StockMKTNewz $NFLX	0	0	1
2021/11/17	16:21:03	$NFLX Below Avg Volume Daily appearances since 2010: 146 Close 5 days later ??: Avg: 4.00 SD: 18.07 Worst: -57.31 Best: 63.00 10 days later: Avg: 6.66 SD: 26.91 Worst: -65.54 Best: 68.31 30 days later: Avg: 23.23 SD: 40.88 Worst: -66.78 Best: 104.45	0	0	1
2021/11/17	16:20:40	$NFLX $691.25 +0.53%	0	1	1
2021/11/17	15:58:47	Hey $NFLX... $ATVI is looking cheap here.	0	3	2
2021/11/17	15:57:58	@CampmanTrey @richardbranson Even @CathieDWood chose $NFLX over $SPCE!!!! IN A SPACE ETF!!!!!!!!!! ????????????????????????	0	0	2
2021/11/17	15:25:44	@MarketRebels Former $nflx executive ??????	0	1	1
2021/11/17	15:24:44	$NFLX RSI finding lower highs on the daily??????	0	1	1
2021/11/17	15:15:20	$NFLX sees 54 bullish options orders worth $6,789,547. On the flipside, NFLX sees 5 bearish options orders worth $173,468. NFLX's overall statistics show 37,416 calls worth $139,842,061. On the other side, we have 8,568 puts worth $18,869,280. 3:15 PM ET	0	0	1
2021/11/17	15:15:10	$NFLX Statistics as of 3:15 PM ET Order Count: - Puts: 8,561 - Calls: 37,415 Volume: - Puts: 27,871 - Calls: 97,571 Premium: - Puts: $18,866,224 - Calls: $139,838,811 Put/Call: - Order Ratio: 22.88% - Volume Ratio: 28.56% - Premium Ratio: 13.49%	0	0	1
2021/11/17	15:03:44	@PandaOptions wish i bought 1 week out on $nflx theta...	0	0	1
2021/11/17	15:02:48	$DIS hires $NFLX alum as its new president of entertainment - BI	0	1	2
2021/11/17	14:59:25	$NFLX above $696 could see $700	0	0	1
2021/11/17	14:52:14	@drippy2hard @unusual_whales @drippy2hard 2p rule for for $NFLX too?	1	0	1
2021/11/17	14:51:45	$NFLX	0	0	1
2021/11/17	14:50:29	NEXT $NFLX LEVEL: (going to check twitter stats to see how many furu follow this thread)	2	0	1
2021/11/17	14:49:33	$NFLX will be next monster	0	0	1
2021/11/17	14:10:18	Trade Ideas $NFLX (delayed) DEC3 750C #quick-swing - still actionable	0	1	1
2021/11/17	14:09:35	So $NFLX is in the business of crime solving cold cases now????? I approve and appreciate all of the work (e.g., directors, producers, interviewees, journalists, investigators, etc.) involved in creating these documentaries that are reopening unsolved crimes.	1	3	1
2021/11/17	13:57:57	@3at3_UOA $NFLX $700c today?	0	0	1
2021/11/17	13:55:41	$NFLX Got $700 just like we discussed in my last 2 videos. It backed off, but it. Did happen. Hope you caught it. ???? #C	0	1	1
2021/11/17	13:02:29	@FSTrades Yup $tsla $nflx was really good today once I saw flow coming in. Done for the day. Not gonna give back the profits I made lpl Which one did you play?	0	0	2
2021/11/17	12:26:30	$NFLX $ROKU continues to happen ???	0	0	2
2021/11/17	12:12:29	$NFLX Wants higher IMO	0	1	1
2021/11/17	12:03:57	@ekmokaya My best is @netflix $NFLX; my worst is and i cant emphasize this enough, @generalelectric. I got carried by the allure of a Conglomerate! Shtty doesnt even begin to describe it!	0	1	1
2021/11/17	11:59:24	$NFLX ??????????????????	0	0	1
2021/11/17	11:52:58	@iQIYI Selling for popcorn bucket price! @Baidu_Inc had offered $10 for the remainder of of shares it didn?????t own! $IQ wanted $20 , $$BIDU was Stuck at $10. iQiyi hit $28, $BIDU regretted not going for deal with $20! Now great opportunity to buy rest for $15? $NFLX of 3Billion Mkt	0	0	3
2021/11/17	11:37:31	$NFLX NFLX $750 calls for Nov 26 now a little better I added here again at .89	0	0	1
2021/11/17	11:34:16	But you can call $NFLX Puts under 685 or have already gotten out like me ????	0	0	1
2021/11/17	11:29:33	taking some $NFLX here for reversal. people need to digest the new ATH. once this base holds, this can go straight to top of channel ~$705 and then even bigger move if that breaks	0	0	1
2021/11/17	11:20:44	Big oof this morning on $nflx - damn work getting in the way of that v quick sell opp. Hope another leg up in the works, got time.	0	0	1
2021/11/17	11:20:06	$nflx stock split on the way. Management has never allowed price per share to exceed 700 without split announcement	0	1	1
2021/11/17	11:16:03	Done for today ?????? $TSLA 1100C ?????? $CRM 310C ??? (small loss) $NFLX 700C (didn't get filled)	0	1	3
2021/11/17	10:53:38	$TWOH green, keep it this way into close ???? $NFLX green while market red	0	0	2
2021/11/17	10:50:17	Relative ripper/s in last one min: $NNOX (3.74%) @X@ $NFLX (1.2%) @X@ . Time: 2021-11-17 10:50:16.608000	0	0	2
2021/11/17	10:49:53	Relative ripper/s in last one min: $NNOX (3.74%) @X@ $NFLX (1.2%) @X@ . Time: 2021-11-17 10:49:52.719000	0	0	2
2021/11/17	10:32:48	@johnscharts Nice trade. I?????m In $QCOM 185s $NFLX 700s &amp; $AAPL 155s	0	0	3
2021/11/17	10:32:06	Watch a got on $NFLX @ripster47 basing over 690 next leg up at 700?	0	0	1
2021/11/17	10:28:49	$NFLX will hit 700 dollars today and if it doesn't I will cancel the CEO of the stock market	0	0	1
2021/11/17	10:20:28	$NFLX only winner in streaming wars. $DIS now just 5 points higher than post Disney+ launch rally in 2019.	1	1	2
2021/11/17	10:12:16	$NFLX brrrrrrrrrrrrrrrrrrrrrrr	0	11	1
2021/11/17	10:11:49	$NFLX sees 44 bullish options orders worth $6,304,928. On the flipside, NFLX sees 2 bearish options orders worth $42,398. NFLX's overall statistics show 20,341 calls worth $43,059,700. On the other side, we have 2,801 puts worth $5,198,329. 10:11 AM ET	0	0	1
2021/11/17	10:11:39	$NFLX Statistics as of 10:11 AM ET Order Count: - Puts: 2,795 - Calls: 20,323 Volume: - Puts: 9,792 - Calls: 50,999 Premium: - Puts: $5,194,463 - Calls: $43,029,372 Put/Call: - Order Ratio: 13.75% - Volume Ratio: 19.20% - Premium Ratio: 12.07%	0	0	1
2021/11/17	10:08:27	$NFLX technically hit $700.	0	0	1
2021/11/17	10:06:29	Huge activity on weekly $NFLX 700 calls.	0	0	1
2021/11/17	10:04:22	$NFLX nice	0	0	1
2021/11/17	10:03:29	@ripster47 finally got that $NFLX 690 break!! You think we close above 700?	0	0	1
2021/11/17	10:02:31	$NFLX took calls for a quick scalp off the 691 retest. Out for 23% ???	0	0	1
2021/11/17	9:58:48	$NFLX rejected after hitting $700.99	0	0	1
2021/11/17	9:57:58	$ROKU falls as Moffett cuts price target to $220 from $330 on potential slower growth. Analyst writes that Roku will need to monetize an absurdly high % of long tail AVOD impressions to meet Street.. Moves to SELL from NEUTRAL. Truist also lowered target to $360 from $390 $NFLX	0	7	2
2021/11/17	9:55:39	$NFLX lets see if it can hold 691 here to bounce back towards the highs $HD failed to get above 400, down 8 $TSLA showing strength here, needs 1080	0	0	3
2021/11/17	9:55:13	$NFLX I hope all my weekly players took profits ???????? Issa beautiful mornin?????	0	0	1
2021/11/17	9:53:07	@tradermakdy $NFLX moves when it moves, $APPL not so much. Two diff. types of trades.	0	0	2
2021/11/17	9:52:05	$NFLX coming out of the gates fast as it put in a new ATH of $700.41 after reports "Red Notice" received very good reviews	0	0	1
2021/11/17	9:49:47	Anyone catch $NFLX over $691 from my watchlist. Was too caught up with $LCID and class to call out. Hit 700.99 though ????????????	0	8	2
2021/11/17	9:49:15	$ROKU new ATH for $NFLX.......smh ???	0	0	2
2021/11/17	9:49:02	$NFLX stay fucking me over ???????????????????????	0	0	1
2021/11/17	9:48:36	LMAOOOOOOO it?????s FUCK $NFLX fr but 700 coming soon ????????	0	0	1
2021/11/17	9:48:24	$NFLX 700 PRINTS accomplished God Bless all those 1st time buying above 685	0	0	1
2021/11/17	9:47:27	Option Alert $NFLX Nov 19 2021 705 Call - Price: 4.63 - Money: $284,745 - Volume: 615 - OI: 1868 Delta: 0.33 IV: 36.78 - ToS Symbol: NFLX211119C705 - #OptionAlert #OptionsFlow #OptionsTrading #DayTrading - [ 11-17 09:47:28 ]	0	0	1
2021/11/17	9:47:16	#wednesdayknowledge $NFLX tols yall right out the gate??????????????????????????????	0	0	1
2021/11/17	9:45:35	$HD dip got bought up, new high, needs 400 next $AAPL getting closer to 153, lets see if it breaks $NFLX looks like it wants to retest 700 here. Needs a pop	0	0	3
2021/11/17	9:42:55	$QCOM if it can get above 183.73 (yesterdays highs), it can make a move to 190 $NFLX needs 700, best to hold 691 on dips	0	0	2
2021/11/17	9:42:22	$NFLX sees 27 bullish options orders worth $3,792,283. On the flipside, NFLX sees 0 bearish options orders worth $0. NFLX's overall statistics show 13,272 calls worth $26,289,788. On the other side, we have 1,346 puts worth $2,187,275. 9:42 AM ET	0	0	1
2021/11/17	9:42:09	$NFLX Statistics as of 9:42 AM ET Order Count: - Puts: 1,344 - Calls: 13,166 Volume: - Puts: 3,925 - Calls: 30,783 Premium: - Puts: $2,183,849 - Calls: $26,086,182 Put/Call: - Order Ratio: 10.21% - Volume Ratio: 12.75% - Premium Ratio: 8.37%	0	0	1
2021/11/17	9:41:47	$NFLX NOV $700C ACTIVE OFF THE OPEN ..	1	4	1
2021/11/17	9:41:12	$NFLX told ya, gap and go	0	0	1
2021/11/17	9:39:45	@GerberKawasaki $NFLX $700 $HD $400 $TJX 75$ My portfolio is growing so fast ! Is this what we call #hyperinflation ?	0	0	3
2021/11/17	9:39:15	@DEEMZR Please don?????t ask me this. It?????s up to you ???? $nflx	0	2	1
2021/11/17	9:36:36	Netflix continues to be on fire. So much good content. Can?????t stop watching the new Narcos Mexico. It?????s so good. Stock approaching $700. Merch, gaming and theaters are all good growth areas for $NFLX	2	156	1
2021/11/17	9:36:29	$NFLX is at $700	0	0	1
2021/11/17	9:36:18	$NFLX 700 ????	0	0	1
2021/11/17	9:36:10	Out $NFLX +12%	0	0	1
2021/11/17	9:35:11	$NFLX - weekly 700c active	0	1	1
2021/11/17	9:35:01	$NFLX moving fast to new ATH, same with $DDOG	0	2	2
2021/11/17	9:34:26	$nflx 690c at 12.25mid now ???? And here?????s 700 ????	0	4	1
2021/11/17	9:34:06	$NFLX lets gooo nice pop	0	0	1
2021/11/17	9:33:48	SWEEP 281 $NFLX 11/19/21 $700 calls for $8.33 Spot: $698.94 Volume: 8,328 OI: 7,468 IV: 38.67% Premium: $234.0k Sector: Communication Services	0	0	1
[truncated: 26,747 more rows]
